# Supplementary material for: Phylogenomics of a new fungal phylum reveals multiple waves of reductive evolution across Holomycota
Source: Nat Commun. 2021 Aug 17;12:4973. doi: 10.1038/s41467-021-25308-w (PMC8371127; doi:10.1038/s41467-021-25308-w)
Supplement: Supplementary file 3 — Supplementary Data 1 [file 41467_2021_25308_MOESM3_ESM.xlsx]

## Sheet: Amoeboradix_gromovi.eggnog
Supplementary Data 1. eggNOG annotation of the Amoeboradix gromovi predicted proteome.
NODE_1_length_95616_cov_0.657642.p4 4896.SPBC30B4.05.1 4.8e-59 235.0 CSE1 GO:0000166	GO:0001882	GO:0001883	GO:0003674	GO:0005049	GO:0005215	GO:0005488	GO:0005525	GO:0005575	GO:0005622	GO:0005623	GO:0005634	GO:0005635	GO:0005737	GO:0006605	GO:0006611	GO:0006810	GO:0006886	GO:0006913	GO:0008104	GO:0008150	GO:0008262	GO:0008565	GO:0009987	GO:0012505	GO:0015031	GO:0016020	GO:0016021	GO:0016482	GO:0017076	GO:0019001	GO:0022892	GO:0031090	GO:0031224	GO:0031965	GO:0031967	GO:0031975	GO:0032549	GO:0032550	GO:0032553	GO:0032555	GO:0032561	GO:0033036	GO:0034613	GO:0035639	GO:0036094	GO:0043167	GO:0043168	GO:0043226	GO:0043227
NODE_1_length_95616_cov_0.657642.p5 240176.XP_001830382.2 2.1e-22 112.8 SPA2 GO:0000003	GO:0000131	GO:0000133	GO:0000746	GO:0000747	GO:0000749	GO:0000753	GO:0000767	GO:0000902	GO:0000935	GO:0001411	GO:0003006	GO:0003674	GO:0005488	GO:0005515	GO:0005519	GO:0005575	GO:0005622	GO:0005623	GO:0005737	GO:0005933	GO:0005934	GO:0005935	GO:0005937	GO:0005938	GO:0006996	GO:0007010	GO:0007015	GO:0007124	GO:0007154	GO:0007163	GO:0007165	GO:0007264	GO:0007265	GO:0007266	GO:0008092	GO:0008150	GO:0008360	GO:0009653	GO:0009987	GO:0010033	GO:0010927	GO:0016043	GO:0016049	GO:0019222	GO:0019236	GO:0019953	GO:0022414	GO:0022603	GO:0022604
NODE_1_length_95616_cov_0.657642.p7 486041.XP_001886048.1 1.8e-25 122.9 PGUG_04194 GO:0003674	GO:0003824	GO:0004842	GO:0005488	GO:0005575	GO:0005622	GO:0005623	GO:0005634	GO:0005737	GO:0005829	GO:0006325	GO:0006464	GO:0006996	GO:0008150	GO:0008152	GO:0008270	GO:0009056	GO:0009057	GO:0009987	GO:0016043	GO:0016567	GO:0016568	GO:0016569	GO:0016570	GO:0016574	GO:0016874	GO:0016879	GO:0016881	GO:0019538	GO:0019787	GO:0030163	GO:0032446	GO:0036205	GO:0036211	GO:0043167	GO:0043169	GO:0043170	GO:0043226	GO:0043227	GO:0043229	GO:0043231	GO:0043412	GO:0044237	GO:0044238	GO:0044248	GO:0044257	GO:0044260	GO:0044265	GO:0044267	GO:0044424
NODE_1_length_95616_cov_0.657642.p8 5061.CADANGAP00001926 1.2e-74 286.2 FGSG_01571 GO:0000322	GO:0000323	GO:0000324	GO:0000329	GO:0005575	GO:0005622	GO:0005623	GO:0005737	GO:0005773	GO:0005774	GO:0006810	GO:0006811	GO:0006812	GO:0006820	GO:0006865	GO:0006873	GO:0006885	GO:0006996	GO:0007033	GO:0007034	GO:0008150	GO:0009987	GO:0015711	GO:0015802	GO:0015809	GO:0015849	GO:0016020	GO:0016021	GO:0016043	GO:0019725	GO:0030003	GO:0030004	GO:0030641	GO:0031090	GO:0031224	GO:0031300	GO:0031301	GO:0042592	GO:0043226	GO:0043227	GO:0043229	GO:0043231	GO:0044422	GO:0044424	GO:0044425	GO:0044437	GO:0044444	GO:0044446	GO:0044464	GO:0044699
NODE_1_length_95616_cov_0.657642.p9 9606.ENSP00000471656 7.3e-55 220.3 LPCAT3 GO:0005575	GO:0005622	GO:0005623	GO:0005737	GO:0005783	GO:0005789	GO:0006066	GO:0006082	GO:0006520	GO:0006575	GO:0006576	GO:0006629	GO:0006644	GO:0006650	GO:0006658	GO:0006793	GO:0006796	GO:0006807	GO:0008150	GO:0008152	GO:0008610	GO:0008654	GO:0009058	GO:0009308	GO:0009987	GO:0012505	GO:0016020	GO:0019637	GO:0019752	GO:0031090	GO:0034641	GO:0036150	GO:0036151	GO:0036152	GO:0042175	GO:0042439	GO:0043226	GO:0043227	GO:0043229	GO:0043231	GO:0043436	GO:0044106	GO:0044237	GO:0044238	GO:0044249	GO:0044255	GO:0044281	GO:0044422	GO:0044424	GO:0044425
NODE_1_length_95616_cov_0.657642.p10 5270.UM05321P0 2.7e-14 85.5 fuNOG[21] 0927E@basNOG	0PKA5@fuNOG	13N8M@opiNOG	COG0668@NOG	KOG4629@euNOG NA|NA|NA M Inherit	from	fuNOG:	Mechanosensitive	ion	channel
NODE_1_length_95616_cov_0.657642.p11 431895.XP_001748402.1 4.3e-25 121.3 TBCK GO:0003674	GO:0003824	GO:0004672	GO:0006464	GO:0006468	GO:0006793	GO:0006796	GO:0006996	GO:0007030	GO:0008150	GO:0008152	GO:0009987	GO:0016043	GO:0016301	GO:0016310	GO:0016740	GO:0016772	GO:0016773	GO:0019538	GO:0036211	GO:0043170	GO:0043412	GO:0044237	GO:0044238	GO:0044260	GO:0044267	GO:0044699	GO:0044763	GO:0071704	GO:0071840 K17544 opiNOG[43] 0Y9M1@NOG	12R6H@opiNOG	KOG1093@euNOG NA|NA|NA T TBC1	domain	containing	kinase
NODE_1_length_95616_cov_0.657642.p12 162425.CADANIAP00001528 3.8e-130 470.3 LCB2 GO:0002178	GO:0003674	GO:0003824	GO:0004758	GO:0005575	GO:0005622	GO:0005623	GO:0005737	GO:0005783	GO:0005789	GO:0006629	GO:0006643	GO:0006665	GO:0006807	GO:0008150	GO:0008152	GO:0008610	GO:0009058	GO:0009987	GO:0012505	GO:0016020	GO:0016408	GO:0016409	GO:0016454	GO:0016740	GO:0016746	GO:0016747	GO:0017059	GO:0030148	GO:0031090	GO:0031211	GO:0032991	GO:0035339	GO:0042175	GO:0043226	GO:0043227	GO:0043229	GO:0043231	GO:0043234	GO:0044237	GO:0044238	GO:0044249	GO:0044255	GO:0044422	GO:0044424	GO:0044425	GO:0044432	GO:0044444	GO:0044446	GO:0044464
NODE_1_length_95616_cov_0.657642.p13 5297.EHS63835 2.3e-41 175.3 PGUG_04179 GO:0000322	GO:0000323	GO:0000324	GO:0003674	GO:0005215	GO:0005575	GO:0005622	GO:0005623	GO:0005737	GO:0005773	GO:0005886	GO:0005887	GO:0005937	GO:0006810	GO:0006811	GO:0006812	GO:0006813	GO:0008150	GO:0008324	GO:0009987	GO:0015075	GO:0015077	GO:0015079	GO:0015672	GO:0016020	GO:0016021	GO:0022857	GO:0022890	GO:0022891	GO:0022892	GO:0030001	GO:0031224	GO:0031226	GO:0034220	GO:0042995	GO:0043226	GO:0043227	GO:0043229	GO:0043231	GO:0044424	GO:0044425	GO:0044444	GO:0044459	GO:0044464	GO:0044699	GO:0044763	GO:0044765	GO:0046873	GO:0051179	GO:0051234
NODE_1_length_95616_cov_0.657642.p14 596319.STAWA0001_0767 5.8e-29 134.0 YQEH GO:0003674	GO:0003824	GO:0003924	GO:0005575	GO:0005622	GO:0005623	GO:0005737	GO:0005739	GO:0006139	GO:0006152	GO:0006163	GO:0006184	GO:0006195	GO:0006725	GO:0006753	GO:0006793	GO:0006796	GO:0006807	GO:0008150	GO:0008152	GO:0009056	GO:0009116	GO:0009117	GO:0009119	GO:0009141	GO:0009143	GO:0009144	GO:0009146	GO:0009150	GO:0009154	GO:0009164	GO:0009166	GO:0009199	GO:0009203	GO:0009205	GO:0009207	GO:0009259	GO:0009261	GO:0009507	GO:0009536	GO:0009987	GO:0016462	GO:0016787	GO:0016817	GO:0016818	GO:0017111	GO:0019439	GO:0019637	GO:0019693	GO:0022613
NODE_1_length_95616_cov_0.657642.p15 36630.CADNFIAP00009318 1.5e-69 268.9 AVT3 GO:0000322	GO:0000323	GO:0000324	GO:0000329	GO:0003333	GO:0003674	GO:0005215	GO:0005302	GO:0005342	GO:0005575	GO:0005622	GO:0005623	GO:0005737	GO:0005773	GO:0005774	GO:0005783	GO:0005789	GO:0006810	GO:0006811	GO:0006812	GO:0006820	GO:0006865	GO:0006868	GO:0006950	GO:0006995	GO:0007034	GO:0007154	GO:0008150	GO:0008324	GO:0008509	GO:0008514	GO:0009267	GO:0009605	GO:0009987	GO:0009991	GO:0012505	GO:0015075	GO:0015171	GO:0015173	GO:0015175	GO:0015179	GO:0015186	GO:0015188	GO:0015562	GO:0015658	GO:0015711	GO:0015801	GO:0015803	GO:0015804	GO:0015807
NODE_1_length_95616_cov_0.657642.p17 5786.XP_003284093.1 8.3e-49 199.9 RBBP7 GO:0000003	GO:0000070	GO:0000118	GO:0000122	GO:0000123	GO:0000151	GO:0000228	GO:0000278	GO:0000280	GO:0000775	GO:0000776	GO:0000777	GO:0000778	GO:0000779	GO:0000780	GO:0000785	GO:0000790	GO:0000793	GO:0000794	GO:0000819	GO:0000902	GO:0000904	GO:0000910	GO:0000939	GO:0001558	GO:0001703	GO:0001708	GO:0002119	GO:0002164	GO:0003002	GO:0003006	GO:0003674	GO:0003682	GO:0005488	GO:0005515	GO:0005575	GO:0005622	GO:0005623	GO:0005634	GO:0005654	GO:0005667	GO:0005694	GO:0005700	GO:0005737	GO:0005829	GO:0006139	GO:0006259	GO:0006277	GO:0006281	GO:0006323
NODE_1_length_95616_cov_0.657642.p18 412030.XP_001427298.1 2.5e-79 301.2 K16603 euNOG[57] 0XQDM@NOG	KOG2157@euNOG NA|NA|NA S Tubulin	tyrosine	ligase-like	family		member
NODE_1_length_95616_cov_0.657642.p19 294747.XP_002546596.1 1.3e-62 245.7 HER2 GO:0003674	GO:0003824	GO:0005575	GO:0005622	GO:0005623	GO:0005737	GO:0005739	GO:0006082	GO:0006139	GO:0006399	GO:0006412	GO:0006520	GO:0006725	GO:0006807	GO:0006996	GO:0007005	GO:0007029	GO:0008150	GO:0008152	GO:0009058	GO:0009059	GO:0009987	GO:0010467	GO:0016043	GO:0016070	GO:0016874	GO:0016879	GO:0016884	GO:0019538	GO:0019752	GO:0030956	GO:0032543	GO:0032991	GO:0034641	GO:0034645	GO:0034660	GO:0043038	GO:0043039	GO:0043170	GO:0043226	GO:0043227	GO:0043229	GO:0043231	GO:0043234	GO:0043436	GO:0044237	GO:0044238	GO:0044249	GO:0044260	GO:0044267
NODE_1_length_95616_cov_0.657642.p23 69293.ENSGACP00000014295 1.7e-48 198.7 IFT52 GO:0005575	GO:0005622	GO:0005623	GO:0005815	GO:0005856	GO:0005930	GO:0005932	GO:0006810	GO:0006928	GO:0007017	GO:0007018	GO:0008150	GO:0009987	GO:0010970	GO:0015630	GO:0016043	GO:0030030	GO:0030705	GO:0042073	GO:0042995	GO:0043226	GO:0043227	GO:0043228	GO:0043229	GO:0043231	GO:0043232	GO:0044422	GO:0044424	GO:0044430	GO:0044446	GO:0044463	GO:0044464	GO:0044699	GO:0044763	GO:0044765	GO:0044782	GO:0046907	GO:0051179	GO:0051234	GO:0051641	GO:0051649	GO:0071840 K19681 fiNOG[1] 09XV6@biNOG	0DJ7M@chorNOG	0N2Z2@fiNOG	0V8G6@meNOG	0XPGR@NOG	12QJJ@opiNOG	1CTZJ@veNOG	KOG3861@euNOG NA|NA|NA W intraflagellar	transport
NODE_1_length_95616_cov_0.657642.p24 340099.Teth39_0108 3.1e-39 167.9 TYRS GO:0003674	GO:0003824	GO:0004812	GO:0004831	GO:0005575	GO:0005618	GO:0005622	GO:0005623	GO:0005737	GO:0005829	GO:0005886	GO:0006082	GO:0006139	GO:0006399	GO:0006412	GO:0006418	GO:0006437	GO:0006520	GO:0006725	GO:0006807	GO:0008150	GO:0008152	GO:0009058	GO:0009059	GO:0009987	GO:0010467	GO:0016020	GO:0016070	GO:0016874	GO:0016875	GO:0016876	GO:0019538	GO:0019752	GO:0030312	GO:0034641	GO:0034645	GO:0034660	GO:0040007	GO:0043038	GO:0043039	GO:0043170	GO:0043436	GO:0044237	GO:0044238	GO:0044249	GO:0044260	GO:0044267	GO:0044281	GO:0044424	GO:0044444
NODE_1_length_95616_cov_0.657642.p25 7176.CPIJ001621-PA 1e-45 189.5 GO:0003674	GO:0003824	GO:0004792	GO:0005575	GO:0005622	GO:0005623	GO:0005737	GO:0005829	GO:0006732	GO:0006777	GO:0006793	GO:0006796	GO:0006807	GO:0008150	GO:0008152	GO:0008265	GO:0009058	GO:0009108	GO:0009987	GO:0016740	GO:0016782	GO:0016783	GO:0018130	GO:0019538	GO:0019637	GO:0019720	GO:0032324	GO:0043170	GO:0043545	GO:0044237	GO:0044238	GO:0044249	GO:0044260	GO:0044267	GO:0044424	GO:0044444	GO:0044464	GO:0046483	GO:0051186	GO:0051188	GO:0051189	GO:0071704	GO:0090407	GO:1901360	GO:1901362	GO:1901564	GO:1901566	GO:1901576 K11996 artNOG[6] 033AH@artNOG	09U2U@biNOG	0GU6Q@dipNOG
NODE_1_length_95616_cov_0.657642.p26 4929.A5D9W8 2.6e-30 138.3 FG01620.1 GO:0001671	GO:0003674	GO:0005488	GO:0005515	GO:0005575	GO:0005622	GO:0005623	GO:0005737	GO:0005783	GO:0005789	GO:0006140	GO:0006508	GO:0006511	GO:0008047	GO:0008150	GO:0008152	GO:0009056	GO:0009057	GO:0009118	GO:0009894	GO:0009987	GO:0010498	GO:0012505	GO:0016020	GO:0019219	GO:0019220	GO:0019222	GO:0019538	GO:0019941	GO:0030163	GO:0030234	GO:0030433	GO:0030544	GO:0030811	GO:0031072	GO:0031090	GO:0031323	GO:0031329	GO:0032781	GO:0033121	GO:0042175	GO:0043085	GO:0043161	GO:0043170	GO:0043226	GO:0043227	GO:0043229	GO:0043231	GO:0043462	GO:0043632
NODE_1_length_95616_cov_0.657642.p27 39416.CAZ83471 6.8e-79 299.7 FG04237.1 GO:0003674	GO:0003824	GO:0004605	GO:0005575	GO:0005622	GO:0005623	GO:0005737	GO:0005739	GO:0005740	GO:0005783	GO:0005789	GO:0006082	GO:0006520	GO:0006575	GO:0006629	GO:0006644	GO:0006650	GO:0006655	GO:0006658	GO:0006793	GO:0006796	GO:0006807	GO:0008150	GO:0008152	GO:0008610	GO:0008654	GO:0009058	GO:0009987	GO:0012505	GO:0016020	GO:0016021	GO:0016023	GO:0016024	GO:0016740	GO:0016772	GO:0016779	GO:0019637	GO:0019752	GO:0030133	GO:0031090	GO:0031224	GO:0031410	GO:0031966	GO:0031967	GO:0031975	GO:0031982	GO:0031988	GO:0042175	GO:0043226	GO:0043227
NODE_1_length_95616_cov_0.657642.p28 40559.EDN30659 1e-42 179.5 MRS2 GO:0003674	GO:0005215	GO:0005575	GO:0005622	GO:0005623	GO:0005737	GO:0005739	GO:0005740	GO:0005743	GO:0006810	GO:0006811	GO:0006812	GO:0006839	GO:0008150	GO:0008324	GO:0009987	GO:0015075	GO:0015095	GO:0015693	GO:0016020	GO:0016021	GO:0019866	GO:0022857	GO:0022890	GO:0022891	GO:0022892	GO:0030001	GO:0031090	GO:0031224	GO:0031966	GO:0031967	GO:0031975	GO:0034220	GO:0043226	GO:0043227	GO:0043229	GO:0043231	GO:0044422	GO:0044424	GO:0044425	GO:0044429	GO:0044444	GO:0044446	GO:0044464	GO:0044699	GO:0044763	GO:0044765	GO:0045016	GO:0046873	GO:0046907
NODE_1_length_95616_cov_0.657642.p29 208348.PTTG_07474P0 3.1e-153 546.6 FAL1 GO:0000462	GO:0003674	GO:0003724	GO:0003824	GO:0004004	GO:0004386	GO:0005575	GO:0005622	GO:0005623	GO:0005634	GO:0005730	GO:0005737	GO:0005829	GO:0006139	GO:0006152	GO:0006163	GO:0006195	GO:0006200	GO:0006364	GO:0006396	GO:0006725	GO:0006753	GO:0006793	GO:0006796	GO:0006807	GO:0008026	GO:0008150	GO:0008152	GO:0008186	GO:0009056	GO:0009116	GO:0009117	GO:0009119	GO:0009123	GO:0009125	GO:0009126	GO:0009128	GO:0009141	GO:0009143	GO:0009144	GO:0009146	GO:0009150	GO:0009154	GO:0009158	GO:0009161	GO:0009164	GO:0009166	GO:0009167	GO:0009169	GO:0009199
NODE_1_length_95616_cov_0.657642.p31 4950.XP_003679293.1 7.5e-40 169.9 ATG15 GO:0000003	GO:0000139	GO:0003006	GO:0003674	GO:0003824	GO:0005575	GO:0005622	GO:0005623	GO:0005737	GO:0005768	GO:0005770	GO:0005771	GO:0005773	GO:0005775	GO:0005783	GO:0005789	GO:0005794	GO:0006624	GO:0006914	GO:0006950	GO:0006995	GO:0006996	GO:0007032	GO:0007049	GO:0007154	GO:0008150	GO:0008152	GO:0009056	GO:0009267	GO:0009605	GO:0009653	GO:0009987	GO:0009991	GO:0010008	GO:0010324	GO:0010467	GO:0012505	GO:0016020	GO:0016021	GO:0016043	GO:0016044	GO:0016236	GO:0016237	GO:0016298	GO:0016485	GO:0016787	GO:0016788	GO:0019538	GO:0019953	GO:0022402
NODE_1_length_95616_cov_0.657642.p32 33169.AAS54054 2.4e-22 111.7 MET2 GO:0000096	GO:0000097	GO:0003674	GO:0003824	GO:0004414	GO:0005575	GO:0005622	GO:0005623	GO:0005737	GO:0005829	GO:0006082	GO:0006520	GO:0006555	GO:0006790	GO:0006807	GO:0008150	GO:0008152	GO:0008374	GO:0008652	GO:0009058	GO:0009066	GO:0009067	GO:0009069	GO:0009086	GO:0009092	GO:0009987	GO:0016053	GO:0016407	GO:0016413	GO:0016740	GO:0016746	GO:0016747	GO:0019752	GO:0043436	GO:0044237	GO:0044238	GO:0044249	GO:0044272	GO:0044281	GO:0044283	GO:0044424	GO:0044444	GO:0044464	GO:0044710	GO:0044711	GO:0046394	GO:0071704	GO:1901564	GO:1901566	GO:1901576
NODE_1_length_95616_cov_0.657642.p33 339724.XP_001544959.1 2.7e-74 284.3 CDC10 GO:0000144	GO:0000166	GO:0000278	GO:0000280	GO:0000399	GO:0000910	GO:0000920	GO:0000921	GO:0001400	GO:0001882	GO:0001883	GO:0003674	GO:0003824	GO:0003924	GO:0005198	GO:0005488	GO:0005515	GO:0005525	GO:0005543	GO:0005545	GO:0005575	GO:0005622	GO:0005623	GO:0005628	GO:0005634	GO:0005737	GO:0005819	GO:0005829	GO:0005856	GO:0005874	GO:0005876	GO:0005933	GO:0005935	GO:0005937	GO:0005938	GO:0005940	GO:0006139	GO:0006152	GO:0006163	GO:0006184	GO:0006195	GO:0006461	GO:0006725	GO:0006753	GO:0006793	GO:0006796	GO:0006807	GO:0006996	GO:0007010	GO:0007049
NODE_1_length_95616_cov_0.657642.p34 3711.Bra002225.1-P 2.2e-52 211.5 K09142 virNOG[6] 0BSDY@braNOG	1BH9G@strNOG	1DV5P@virNOG	COG2106@NOG	KOG3925@euNOG NA|NA|NA S Pfam:DUF171
NODE_1_length_95616_cov_0.657642.p35 9986.ENSOCUP00000009026 1.2e-95 355.1 DIMT1 GO:0005575	GO:0005622	GO:0005623	GO:0005634	GO:0005730	GO:0031974	GO:0031981	GO:0043226	GO:0043227	GO:0043228	GO:0043229	GO:0043231	GO:0043232	GO:0043233	GO:0044422	GO:0044424	GO:0044428	GO:0044446	GO:0044464	GO:0070013 K14191 maNOG[6] 09T4W@biNOG	0DEG0@chorNOG	0UFDT@maNOG	0V43K@meNOG	12S2V@opiNOG	1ARB1@spriNOG	1CP5P@veNOG	COG0030@NOG	KOG0820@euNOG NA|NA|NA A DIM1	dimethyladenosine	transferase	1	homolog	(S.	cerevisiae)
NODE_1_length_95616_cov_0.657642.p39 7739.JGI237296 4.2e-22 110.5 CCNB1IP1 GO:0000003	GO:0001701	GO:0001824	GO:0001825	GO:0002064	GO:0003006	GO:0005575	GO:0005622	GO:0005623	GO:0005634	GO:0005694	GO:0006915	GO:0006996	GO:0007049	GO:0007126	GO:0007127	GO:0007129	GO:0007275	GO:0007276	GO:0007281	GO:0007283	GO:0007286	GO:0008150	GO:0008219	GO:0009653	GO:0009790	GO:0009792	GO:0009888	GO:0009987	GO:0012501	GO:0016043	GO:0016265	GO:0019953	GO:0022402	GO:0022412	GO:0022414	GO:0022607	GO:0030154	GO:0030855	GO:0032501	GO:0032502	GO:0032504	GO:0035265	GO:0040007	GO:0043009	GO:0043226	GO:0043227	GO:0043228	GO:0043229	GO:0043231
NODE_1_length_95616_cov_0.657642.p40 294747.XP_002546841.1 2.5e-59 234.2 FG08382.1 GO:0005575	GO:0005622	GO:0005623	GO:0005737	GO:0005739	GO:0005740	GO:0005743	GO:0016020	GO:0019866	GO:0031090	GO:0031966	GO:0031967	GO:0031975	GO:0043226	GO:0043227	GO:0043229	GO:0043231	GO:0044422	GO:0044424	GO:0044429	GO:0044444	GO:0044446	GO:0044464 K03593 fuNOG[21] 03N8Y@ascNOG	0PJTC@fuNOG	12P4K@opiNOG	197K8@saccNOG	COG0489@NOG	KOG3022@euNOG NA|NA|NA D ATPase	MipZ
NODE_1_length_95616_cov_0.657642.p43 6669.DappuP231717 6.3e-68 262.7 PROSALPHA5 GO:0000502	GO:0003674	GO:0003824	GO:0004175	GO:0005575	GO:0005622	GO:0005623	GO:0005634	GO:0005737	GO:0005839	GO:0006508	GO:0006511	GO:0008150	GO:0008152	GO:0008233	GO:0009056	GO:0009057	GO:0009987	GO:0010498	GO:0016787	GO:0019538	GO:0019941	GO:0030163	GO:0032991	GO:0043161	GO:0043170	GO:0043226	GO:0043227	GO:0043229	GO:0043231	GO:0043234	GO:0043632	GO:0044237	GO:0044238	GO:0044248	GO:0044257	GO:0044260	GO:0044265	GO:0044267	GO:0044424	GO:0044464	GO:0051603	GO:0070011	GO:0071704	GO:1901575 K02729 artNOG[6] 035G3@artNOG	09XKG@biNOG	0V4P8@meNOG	12NBD@opiNOG	COG0638@NOG	KOG0176@euNOG NA|NA|NA O The
NODE_1_length_95616_cov_0.657642.p45 6945.ISCW020928-PA 3.4e-10 70.9 GO:0000003	GO:0000910	GO:0002064	GO:0003006	GO:0006996	GO:0007031	GO:0007049	GO:0007112	GO:0007276	GO:0007281	GO:0007283	GO:0007285	GO:0007286	GO:0008150	GO:0009888	GO:0009987	GO:0016043	GO:0016049	GO:0019953	GO:0022402	GO:0022412	GO:0022414	GO:0030154	GO:0030855	GO:0032501	GO:0032502	GO:0032504	GO:0033206	GO:0040007	GO:0044699	GO:0044702	GO:0044763	GO:0044767	GO:0048137	GO:0048232	GO:0048468	GO:0048515	GO:0048588	GO:0048589	GO:0048609	GO:0048610	GO:0048856	GO:0048869	GO:0051301	GO:0051321	GO:0060429	GO:0071840 K13346 artNOG[6] 037P1@artNOG	0A36B@biNOG	0VE17@meNOG	134K7@opiNOG
NODE_1_length_95616_cov_0.657642.p46 5786.XP_003289394.1 1.4e-16 92.0 GO:0005575	GO:0016020 euNOG[57] COG0515@NOG	KOG0192@euNOG NA|NA|NA T protein	kinase	kinase	kinase
NODE_1_length_95616_cov_0.657642.p47 5762.XP_002682701.1 4e-35 153.7 UBE2J1 GO:0000209	GO:0000729	GO:0000738	GO:0003674	GO:0003824	GO:0004842	GO:0005575	GO:0005622	GO:0005623	GO:0005634	GO:0005737	GO:0005783	GO:0005789	GO:0005975	GO:0006139	GO:0006259	GO:0006281	GO:0006282	GO:0006302	GO:0006308	GO:0006464	GO:0006486	GO:0006487	GO:0006508	GO:0006511	GO:0006725	GO:0006807	GO:0006950	GO:0006974	GO:0007275	GO:0008150	GO:0008152	GO:0008283	GO:0009056	GO:0009057	GO:0009058	GO:0009059	GO:0009100	GO:0009101	GO:0009987	GO:0010498	GO:0012505	GO:0016020	GO:0016567	GO:0016874	GO:0016879	GO:0016881	GO:0018193	GO:0018196	GO:0018279
NODE_1_length_95616_cov_0.657642.p48 5786.XP_003293567.1 5.8e-39 166.4 HCCS GO:0000003	GO:0002119	GO:0002164	GO:0003674	GO:0003824	GO:0004408	GO:0005575	GO:0005622	GO:0005623	GO:0005634	GO:0005737	GO:0005739	GO:0005740	GO:0005743	GO:0005758	GO:0005829	GO:0006461	GO:0006464	GO:0006810	GO:0006897	GO:0006898	GO:0007275	GO:0007568	GO:0008150	GO:0008152	GO:0008340	GO:0009653	GO:0009790	GO:0009791	GO:0009792	GO:0009887	GO:0009987	GO:0010259	GO:0016020	GO:0016043	GO:0016192	GO:0016829	GO:0016846	GO:0017003	GO:0017004	GO:0017006	GO:0018063	GO:0018996	GO:0019538	GO:0019866	GO:0022607	GO:0031090	GO:0031966	GO:0031967	GO:0031970
NODE_1_length_95616_cov_0.657642.p49 5306.JGI96927 5.3e-53 213.0 FG07342.1 GO:0000375	GO:0000377	GO:0000398	GO:0003674	GO:0003676	GO:0003723	GO:0005488	GO:0005575	GO:0005622	GO:0005623	GO:0005634	GO:0005681	GO:0005684	GO:0005686	GO:0005737	GO:0005829	GO:0006139	GO:0006396	GO:0006397	GO:0006725	GO:0006807	GO:0008150	GO:0008152	GO:0008380	GO:0009987	GO:0010467	GO:0016070	GO:0016071	GO:0030529	GO:0030532	GO:0032991	GO:0034641	GO:0043170	GO:0043226	GO:0043227	GO:0043229	GO:0043231	GO:0044237	GO:0044238	GO:0044260	GO:0044422	GO:0044424	GO:0044428	GO:0044444	GO:0044446	GO:0044464	GO:0045292	GO:0046483	GO:0071004	GO:0071010
NODE_1_length_95616_cov_0.657642.p51 1071381.XP_003684423.1 1.6e-46 191.4 RPE1 GO:0003674	GO:0003824	GO:0004750	GO:0005575	GO:0005622	GO:0005623	GO:0005634	GO:0005737	GO:0005829	GO:0005975	GO:0005996	GO:0006006	GO:0006007	GO:0006098	GO:0006139	GO:0006725	GO:0006732	GO:0006733	GO:0006739	GO:0006740	GO:0006753	GO:0006793	GO:0006796	GO:0006807	GO:0008150	GO:0008152	GO:0009052	GO:0009056	GO:0009117	GO:0009987	GO:0016052	GO:0016853	GO:0016854	GO:0016857	GO:0019318	GO:0019320	GO:0019321	GO:0019362	GO:0019637	GO:0034641	GO:0043226	GO:0043227	GO:0043229	GO:0043231	GO:0044237	GO:0044238	GO:0044281	GO:0044424	GO:0044444	GO:0044464
NODE_1_length_95616_cov_0.657642.p52 4952.XP_501425.1 4.2e-15 87.0 PEX11 GO:0005575	GO:0005622	GO:0005623	GO:0005737	GO:0005739	GO:0005777	GO:0005778	GO:0005783	GO:0006082	GO:0006629	GO:0006631	GO:0006996	GO:0007031	GO:0008150	GO:0008152	GO:0009987	GO:0016020	GO:0016043	GO:0016559	GO:0019395	GO:0019752	GO:0030258	GO:0031090	GO:0031903	GO:0032787	GO:0034440	GO:0042579	GO:0043226	GO:0043227	GO:0043229	GO:0043231	GO:0043436	GO:0044237	GO:0044238	GO:0044255	GO:0044281	GO:0044422	GO:0044424	GO:0044438	GO:0044439	GO:0044444	GO:0044446	GO:0044464	GO:0044699	GO:0044710	GO:0044763	GO:0048285	GO:0055114	GO:0071704	GO:0071840 K13352 fuNOG[21] 03MB6@ascNOG
NODE_1_length_95616_cov_0.657642.p53 65071.PYU1_T003897 1.2e-14 85.5 PSMC3IP GO:0000003	GO:0000228	GO:0000785	GO:0000790	GO:0000922	GO:0000988	GO:0000989	GO:0003674	GO:0003712	GO:0003713	GO:0005102	GO:0005488	GO:0005515	GO:0005575	GO:0005622	GO:0005623	GO:0005634	GO:0005694	GO:0005737	GO:0005815	GO:0005816	GO:0005819	GO:0005829	GO:0005856	GO:0006139	GO:0006259	GO:0006310	GO:0006355	GO:0006357	GO:0006725	GO:0006807	GO:0006996	GO:0007049	GO:0007126	GO:0007127	GO:0007129	GO:0007131	GO:0008134	GO:0008150	GO:0008152	GO:0009889	GO:0009891	GO:0009893	GO:0009987	GO:0010468	GO:0010556	GO:0010557	GO:0010604	GO:0010628	GO:0015630
NODE_1_length_95616_cov_0.657642.p55 7159.AAEL000240-PA 1.2e-08 65.5 K18587 artNOG[6] 037D6@artNOG	09YH3@biNOG	0V9ET@meNOG	12R74@opiNOG	COG5590@NOG	KOG2969@euNOG NA|NA|NA S ubiquinone	biosynthesis	protein	COQ9
NODE_1_length_95616_cov_0.657642.p56 5297.EFP89282 7e-38 162.5 SNX3 GO:0000139	GO:0003674	GO:0005488	GO:0005543	GO:0005575	GO:0005622	GO:0005623	GO:0005634	GO:0005737	GO:0005768	GO:0005770	GO:0005794	GO:0005829	GO:0006810	GO:0006886	GO:0007275	GO:0008104	GO:0008150	GO:0008289	GO:0009987	GO:0010008	GO:0010033	GO:0012505	GO:0015031	GO:0016020	GO:0016192	GO:0016197	GO:0016482	GO:0031090	GO:0031902	GO:0032266	GO:0032501	GO:0032502	GO:0033036	GO:0033993	GO:0034499	GO:0034613	GO:0035091	GO:0042147	GO:0042221	GO:0043167	GO:0043168	GO:0043226	GO:0043227	GO:0043229	GO:0043231	GO:0043581	GO:0044422	GO:0044424	GO:0044431
NODE_1_length_95616_cov_0.657642.p58 6085.XP_002169466 7.8e-18 95.9 TTC36 meNOG[21] 0VFFC@meNOG	11VN1@NOG	13VQA@opiNOG	KOG4555@euNOG NA|NA|NA S tetratricopeptide	repeat	domain	36
NODE_1_length_95616_cov_0.657642.p61 5270.UM03582P0 4.3e-10 70.1 PGUG_04210 GO:0000226	GO:0003674	GO:0005488	GO:0005515	GO:0005575	GO:0005622	GO:0005623	GO:0005634	GO:0005737	GO:0005829	GO:0005844	GO:0006461	GO:0006996	GO:0007010	GO:0007017	GO:0007021	GO:0008092	GO:0008150	GO:0009987	GO:0015631	GO:0016043	GO:0016272	GO:0022607	GO:0030529	GO:0032991	GO:0034622	GO:0043226	GO:0043227	GO:0043229	GO:0043231	GO:0043234	GO:0043623	GO:0043933	GO:0044085	GO:0044424	GO:0044444	GO:0044445	GO:0044464	GO:0044699	GO:0044763	GO:0065003	GO:0070271	GO:0071822	GO:0071840	GO:0072668 fuNOG[21] 09307@basNOG	0PMX5@fuNOG	0XRZ8@NOG	13R8P@opiNOG	KOG1572@euNOG	KOG3313@euNOG NA|NA|NA O Prefoldin
NODE_1_length_95616_cov_0.657642.p65 486041.XP_001889519.1 6.9e-12 75.9 TMA22 GO:0003674	GO:0003676	GO:0003723	GO:0005488	GO:0005575	GO:0005622	GO:0005623	GO:0005737	GO:0005739	GO:0006412	GO:0006996	GO:0007005	GO:0008150	GO:0008152	GO:0009058	GO:0009059	GO:0009987	GO:0010467	GO:0016043	GO:0019538	GO:0032543	GO:0034645	GO:0043170	GO:0043226	GO:0043227	GO:0043229	GO:0043231	GO:0044237	GO:0044238	GO:0044249	GO:0044260	GO:0044267	GO:0044424	GO:0044444	GO:0044464	GO:0044699	GO:0044763	GO:0071704	GO:0071840	GO:0097159	GO:1901363	GO:1901576 fuNOG[21] 017JP@agaNOG	01ECJ@agarNOG	093PQ@basNOG	0PNU3@fuNOG	13QMC@opiNOG	COG0023@NOG	KOG3239@euNOG NA|NA|NA J Translation	initiation	factor
NODE_1_length_95616_cov_0.657642.p68 5306.JGI72765 2e-10 70.9 SDH4 GO:0001101	GO:0003674	GO:0005488	GO:0005515	GO:0005575	GO:0005622	GO:0005623	GO:0005737	GO:0005739	GO:0005740	GO:0005743	GO:0005746	GO:0005749	GO:0006091	GO:0006099	GO:0006119	GO:0006121	GO:0006605	GO:0006626	GO:0006793	GO:0006796	GO:0006810	GO:0006839	GO:0006886	GO:0006915	GO:0006950	GO:0006970	GO:0006979	GO:0006996	GO:0007005	GO:0007006	GO:0007007	GO:0008104	GO:0008150	GO:0008152	GO:0008219	GO:0009060	GO:0009628	GO:0009987	GO:0012501	GO:0015031	GO:0015980	GO:0016020	GO:0016021	GO:0016043	GO:0016044	GO:0016265	GO:0016310	GO:0016482	GO:0017038
NODE_1_length_95616_cov_0.657642.p71 67593.Physo131778 5.5e-10 69.3 K07496 NOG[107] 11F6Q@NOG NA|NA|NA L Transposase
NODE_1_length_95616_cov_0.657642.p80 7070.TC000947-PA 4e-32 142.5 GO:0000375	GO:0000377	GO:0000398	GO:0000902	GO:0000904	GO:0001071	GO:0003674	GO:0003700	GO:0005575	GO:0005622	GO:0005623	GO:0005634	GO:0005681	GO:0006139	GO:0006355	GO:0006396	GO:0006397	GO:0006725	GO:0006807	GO:0007275	GO:0007399	GO:0007517	GO:0008150	GO:0008152	GO:0008380	GO:0009653	GO:0009889	GO:0009987	GO:0010467	GO:0010468	GO:0010556	GO:0016043	GO:0016070	GO:0016071	GO:0016358	GO:0019219	GO:0019222	GO:0022008	GO:0030030	GO:0030154	GO:0030182	GO:0030529	GO:0031175	GO:0031323	GO:0031326	GO:0032501	GO:0032502	GO:0032989	GO:0032990	GO:0032991
NODE_3_length_56144_cov_0.348184.p1 441959.XP_002340668.1 0.0 1760.7 PGUG_04206 GO:0000003	GO:0000070	GO:0000132	GO:0000166	GO:0000226	GO:0000235	GO:0000278	GO:0000280	GO:0000741	GO:0000743	GO:0000746	GO:0000747	GO:0000819	GO:0000905	GO:0000922	GO:0001882	GO:0001883	GO:0003006	GO:0003674	GO:0003774	GO:0003777	GO:0003824	GO:0005488	GO:0005524	GO:0005575	GO:0005622	GO:0005623	GO:0005737	GO:0005815	GO:0005816	GO:0005818	GO:0005819	GO:0005829	GO:0005856	GO:0005868	GO:0005874	GO:0005875	GO:0005876	GO:0005881	GO:0005938	GO:0006139	GO:0006152	GO:0006163	GO:0006195	GO:0006200	GO:0006259	GO:0006310	GO:0006725	GO:0006753	GO:0006793
NODE_3_length_56144_cov_0.348184.p2 5061.CADANGAP00012127 6.5e-28 132.9 FG02577.1 GO:0005575	GO:0005622	GO:0005623	GO:0005737	GO:0005739	GO:0016020	GO:0043226	GO:0043227	GO:0043229	GO:0043231	GO:0044424	GO:0044444	GO:0044464 fuNOG[21] 03JKF@ascNOG	0PGQY@fuNOG	0XSYR@NOG	12P9M@opiNOG	KOG1910@euNOG NA|NA|NA O Conserved	hypothetical	protein
NODE_3_length_56144_cov_0.348184.p3 6085.XP_002154162 6.2e-81 308.9 FGSG_00055 opiNOG[43] 0IDY9@euNOG	0XSU6@NOG	12TWG@opiNOG NA|NA|NA S protein	Hydra	magnipapillata
NODE_3_length_56144_cov_0.348184.p4 39416.CAZ80388 4.5e-86 325.9 PGUG_04019 GO:0000003	GO:0000288	GO:0000289	GO:0000746	GO:0000747	GO:0000749	GO:0000956	GO:0005575	GO:0005622	GO:0005623	GO:0005634	GO:0005737	GO:0005829	GO:0006139	GO:0006351	GO:0006354	GO:0006355	GO:0006357	GO:0006366	GO:0006368	GO:0006396	GO:0006397	GO:0006401	GO:0006402	GO:0006725	GO:0006807	GO:0007124	GO:0008150	GO:0008152	GO:0009056	GO:0009057	GO:0009058	GO:0009059	GO:0009889	GO:0009891	GO:0009893	GO:0009987	GO:0010033	GO:0010467	GO:0010468	GO:0010556	GO:0010557	GO:0010604	GO:0016049	GO:0016070	GO:0016071	GO:0018130	GO:0019219	GO:0019222	GO:0019236
NODE_3_length_56144_cov_0.348184.p6 5759.rna_EHI_027710-1 6.3e-158 563.9 ENA2 GO:0000166	GO:0001882	GO:0001883	GO:0003674	GO:0003824	GO:0005215	GO:0005388	GO:0005488	GO:0005509	GO:0005524	GO:0005575	GO:0005622	GO:0005623	GO:0005737	GO:0005739	GO:0005783	GO:0005789	GO:0005793	GO:0005886	GO:0006139	GO:0006152	GO:0006163	GO:0006195	GO:0006200	GO:0006725	GO:0006753	GO:0006793	GO:0006796	GO:0006807	GO:0006810	GO:0006811	GO:0006812	GO:0006813	GO:0006814	GO:0006816	GO:0006873	GO:0006874	GO:0006875	GO:0006883	GO:0006937	GO:0006942	GO:0006950	GO:0006970	GO:0006972	GO:0007154	GO:0008150	GO:0008152	GO:0008324	GO:0008554	GO:0008556
NODE_3_length_56144_cov_0.348184.p7 9031.ENSGALP00000027194 2.8e-113 415.6 TPP2 aveNOG[1] 04HAB@aveNOG	09XQD@biNOG	0DGSK@chorNOG	0V8N6@meNOG	12QP7@opiNOG	1CRGQ@veNOG	COG1404@NOG	KOG1114@euNOG NA|NA|NA O Tripeptidyl	peptidase	II
NODE_3_length_56144_cov_0.348184.p8 6085.XP_002154346 2.9e-108 398.7 FGSG_00055 opiNOG[43] 0IDY9@euNOG	0XSU6@NOG	12TWG@opiNOG NA|NA|NA S protein	Hydra	magnipapillata
NODE_3_length_56144_cov_0.348184.p11 6183.Smp_067510__mRNA 1e-33 149.4 CLUAP1 GO:0000902	GO:0001655	GO:0001822	GO:0005575	GO:0005622	GO:0005623	GO:0005634	GO:0006996	GO:0007275	GO:0008150	GO:0009653	GO:0009987	GO:0010927	GO:0016043	GO:0022607	GO:0030030	GO:0030031	GO:0030424	GO:0030425	GO:0032501	GO:0032502	GO:0032989	GO:0032990	GO:0042384	GO:0042995	GO:0043005	GO:0043025	GO:0043226	GO:0043227	GO:0043229	GO:0043231	GO:0044085	GO:0044297	GO:0044424	GO:0044464	GO:0044699	GO:0044707	GO:0044763	GO:0044767	GO:0044782	GO:0048513	GO:0048646	GO:0048731	GO:0048856	GO:0048858	GO:0048869	GO:0060271	GO:0070925	GO:0071840	GO:0072001
NODE_3_length_56144_cov_0.348184.p12 402676.XP_002174815.1 9.6e-50 202.6 PAN6 GO:0003674	GO:0003824	GO:0004592	GO:0005575	GO:0005622	GO:0005623	GO:0005634	GO:0005737	GO:0005829	GO:0006082	GO:0006520	GO:0006573	GO:0006575	GO:0006732	GO:0006766	GO:0006767	GO:0006807	GO:0008150	GO:0008152	GO:0008652	GO:0009058	GO:0009081	GO:0009108	GO:0009110	GO:0009987	GO:0015939	GO:0015940	GO:0016053	GO:0016874	GO:0016879	GO:0016881	GO:0019752	GO:0033317	GO:0034641	GO:0042364	GO:0042398	GO:0043226	GO:0043227	GO:0043229	GO:0043231	GO:0043436	GO:0043603	GO:0043604	GO:0044237	GO:0044238	GO:0044249	GO:0044271	GO:0044281	GO:0044283	GO:0044424
NODE_3_length_56144_cov_0.348184.p13 7159.AAEL009666-PA 1.1e-37 162.5 ASH1 GO:0000003	GO:0000785	GO:0001700	GO:0003674	GO:0003676	GO:0003723	GO:0003727	GO:0003824	GO:0005488	GO:0005575	GO:0005622	GO:0005623	GO:0005634	GO:0005694	GO:0006325	GO:0006338	GO:0006355	GO:0006464	GO:0006479	GO:0006996	GO:0007275	GO:0007276	GO:0007292	GO:0007610	GO:0008150	GO:0008152	GO:0008168	GO:0008170	GO:0008213	GO:0008276	GO:0008757	GO:0009790	GO:0009792	GO:0009889	GO:0009891	GO:0009893	GO:0009987	GO:0010468	GO:0010556	GO:0010557	GO:0010604	GO:0010628	GO:0016043	GO:0016278	GO:0016279	GO:0016568	GO:0016569	GO:0016570	GO:0016571	GO:0016740
NODE_4_length_55019_cov_0.425091.p1 644223.XP_002490919.1 9.3e-22 111.7 FG06999.1 GO:0000131	GO:0000145	GO:0000910	GO:0000920	GO:0005575	GO:0005622	GO:0005623	GO:0005737	GO:0005829	GO:0005933	GO:0005934	GO:0005935	GO:0005937	GO:0005938	GO:0006810	GO:0006886	GO:0006887	GO:0006892	GO:0006893	GO:0006897	GO:0006903	GO:0006904	GO:0006996	GO:0007029	GO:0007030	GO:0007049	GO:0008104	GO:0008150	GO:0009987	GO:0015031	GO:0016043	GO:0016192	GO:0016482	GO:0022402	GO:0022406	GO:0030427	GO:0030428	GO:0032153	GO:0032506	GO:0032940	GO:0032991	GO:0033036	GO:0034613	GO:0042995	GO:0043234	GO:0043332	GO:0044424	GO:0044444	GO:0044448	GO:0044463
NODE_4_length_55019_cov_0.425091.p3 4896.SPAC1D4.10.1 2.2e-36 159.5 PGUG_02613 GO:0000003	GO:0003006	GO:0003674	GO:0003824	GO:0004518	GO:0004519	GO:0004521	GO:0004540	GO:0005575	GO:0005622	GO:0005623	GO:0005634	GO:0005737	GO:0005739	GO:0005829	GO:0006139	GO:0006396	GO:0006399	GO:0006725	GO:0006807	GO:0007049	GO:0008033	GO:0008150	GO:0008152	GO:0009653	GO:0009987	GO:0010467	GO:0016070	GO:0016787	GO:0016788	GO:0016891	GO:0016893	GO:0019953	GO:0019954	GO:0022402	GO:0022414	GO:0030154	GO:0030435	GO:0030436	GO:0031123	GO:0032502	GO:0034293	GO:0034414	GO:0034470	GO:0034641	GO:0034660	GO:0042779	GO:0042780	GO:0042781	GO:0043170
NODE_4_length_55019_cov_0.425091.p4 10228.TriadP20780 3.4e-135 487.6 BOP1 GO:0000003	GO:0000448	GO:0000460	GO:0000463	GO:0000466	GO:0000469	GO:0000470	GO:0000478	GO:0000479	GO:0002119	GO:0002164	GO:0002682	GO:0003006	GO:0003674	GO:0005488	GO:0005575	GO:0005622	GO:0005623	GO:0005634	GO:0005654	GO:0005730	GO:0006139	GO:0006364	GO:0006396	GO:0006725	GO:0006807	GO:0006810	GO:0006897	GO:0006898	GO:0007275	GO:0007399	GO:0007548	GO:0008150	GO:0008152	GO:0008283	GO:0009790	GO:0009791	GO:0009792	GO:0009987	GO:0010467	GO:0016070	GO:0016072	GO:0016192	GO:0022008	GO:0022414	GO:0022613	GO:0030154	GO:0030529	GO:0030684	GO:0030686
NODE_4_length_55019_cov_0.425091.p6 9103.ENSMGAP00000009410 6.5e-114 416.8 aveNOG[1] 04ID0@aveNOG	09TZU@biNOG	0DFD2@chorNOG	0V4YP@meNOG	12NHW@opiNOG	1CQ2S@veNOG	COG5059@NOG	KOG0240@euNOG NA|NA|NA Z KISc
NODE_4_length_55019_cov_0.425091.p7 765698.Mesci_1865 1.8e-32 146.0 SCLAV_0685 bactNOG[38] 0263Q@aproNOG	07STT@bactNOG	0YF1S@NOG	16RYA@proNOG NA|NA|NA S Inherit	from	proNOG:	exported	protein
NODE_4_length_55019_cov_0.425091.p8 59729.ENSTGUP00000007448 9.6e-87 326.2 SCAI aveNOG[1] 04NC1@aveNOG	0A2JV@biNOG	0DQ7E@chorNOG	0IEKH@euNOG	0VDFU@meNOG	0XRRG@NOG	131B6@opiNOG	1D09Q@veNOG NA|NA|NA S suppressor	of	cancer	cell	invasion
NODE_4_length_55019_cov_0.425091.p10 5786.XP_003289509.1 3.2e-88 330.9 RANBP9 GO:0000003	GO:0000226	GO:0000902	GO:0000904	GO:0003006	GO:0003674	GO:0005083	GO:0005085	GO:0005087	GO:0005088	GO:0005488	GO:0005515	GO:0005575	GO:0005622	GO:0005623	GO:0005634	GO:0005737	GO:0005829	GO:0005856	GO:0005874	GO:0005875	GO:0005881	GO:0006109	GO:0006111	GO:0006461	GO:0006508	GO:0006511	GO:0006808	GO:0006928	GO:0006935	GO:0006996	GO:0007010	GO:0007017	GO:0007020	GO:0007039	GO:0007154	GO:0007155	GO:0007165	GO:0007243	GO:0007259	GO:0007275	GO:0007276	GO:0007292	GO:0007299	GO:0007304	GO:0007306	GO:0007399	GO:0007409	GO:0007411	GO:0007610
NODE_4_length_55019_cov_0.425091.p11 336963.XP_002584249.1 1.4e-19 102.8 FG09180.1 GO:0000322	GO:0000323	GO:0000324	GO:0000329	GO:0000407	GO:0005575	GO:0005622	GO:0005623	GO:0005737	GO:0005773	GO:0005774	GO:0005829	GO:0005942	GO:0006508	GO:0006511	GO:0006605	GO:0006623	GO:0006810	GO:0006886	GO:0006914	GO:0006950	GO:0007034	GO:0007154	GO:0008104	GO:0008150	GO:0008152	GO:0009056	GO:0009057	GO:0009267	GO:0009605	GO:0009987	GO:0009991	GO:0010498	GO:0015031	GO:0016020	GO:0016236	GO:0016482	GO:0019538	GO:0019941	GO:0030163	GO:0030433	GO:0031090	GO:0031667	GO:0031668	GO:0031669	GO:0032258	GO:0032991	GO:0033036	GO:0033365	GO:0033554
NODE_4_length_55019_cov_0.425091.p12 4952.XP_503720.1 1.3e-123 448.4 CYS4 GO:0000096	GO:0000097	GO:0000098	GO:0003674	GO:0003824	GO:0004122	GO:0005488	GO:0005515	GO:0005575	GO:0005622	GO:0005623	GO:0005634	GO:0005730	GO:0005737	GO:0005739	GO:0005829	GO:0006082	GO:0006520	GO:0006534	GO:0006535	GO:0006555	GO:0006563	GO:0006565	GO:0006575	GO:0006790	GO:0006807	GO:0007089	GO:0007346	GO:0008150	GO:0008152	GO:0008652	GO:0009056	GO:0009058	GO:0009063	GO:0009066	GO:0009067	GO:0009069	GO:0009070	GO:0009071	GO:0009086	GO:0009092	GO:0009093	GO:0009987	GO:0010564	GO:0016053	GO:0016054	GO:0016597	GO:0016829	GO:0016835	GO:0016836
NODE_4_length_55019_cov_0.425091.p14 39416.CAZ80377 1.3e-53 215.7 PUS1 GO:0001522	GO:0003674	GO:0003824	GO:0005575	GO:0005622	GO:0005623	GO:0005634	GO:0005737	GO:0006139	GO:0006396	GO:0006399	GO:0006400	GO:0006725	GO:0006807	GO:0008033	GO:0008150	GO:0008152	GO:0009451	GO:0009982	GO:0009987	GO:0010467	GO:0016070	GO:0016073	GO:0016853	GO:0016866	GO:0031119	GO:0031120	GO:0034470	GO:0034641	GO:0034660	GO:0040031	GO:0043170	GO:0043226	GO:0043227	GO:0043229	GO:0043231	GO:0043412	GO:0044237	GO:0044238	GO:0044260	GO:0044424	GO:0044464	GO:0046483	GO:0071704	GO:0090304	GO:1901360 K06173 YUMPS fuNOG[21] 03JDH@ascNOG	0PGFR@fuNOG	12T9T@opiNOG	COG0101@NOG	KOG2553@euNOG NA|NA|NA J tRNA
NODE_4_length_55019_cov_0.425091.p16 5762.XP_002681572.1 1.3e-29 136.0 FG00794.1 GO:0000003	GO:0002119	GO:0002164	GO:0003006	GO:0005575	GO:0005622	GO:0005623	GO:0005634	GO:0005681	GO:0005737	GO:0005739	GO:0006461	GO:0006928	GO:0007275	GO:0007276	GO:0007281	GO:0007346	GO:0007530	GO:0007548	GO:0008150	GO:0008406	GO:0009790	GO:0009791	GO:0009792	GO:0009987	GO:0010389	GO:0010468	GO:0010564	GO:0010971	GO:0016043	GO:0016477	GO:0018992	GO:0018996	GO:0019222	GO:0019953	GO:0022412	GO:0022414	GO:0022607	GO:0030154	GO:0030334	GO:0030335	GO:0030529	GO:0032501	GO:0032502	GO:0032504	GO:0032879	GO:0032991	GO:0040007	GO:0040008	GO:0040011
NODE_4_length_55019_cov_0.425091.p18 45351.NEMVEDRAFT_v1g179624-PA 3e-36 157.9 PRIM2 GO:0000003	GO:0000228	GO:0000278	GO:0000910	GO:0003006	GO:0003674	GO:0003824	GO:0003887	GO:0003896	GO:0003899	GO:0005575	GO:0005622	GO:0005623	GO:0005634	GO:0005657	GO:0005658	GO:0005694	GO:0006139	GO:0006259	GO:0006260	GO:0006261	GO:0006269	GO:0006725	GO:0006807	GO:0006810	GO:0006897	GO:0006898	GO:0006909	GO:0006911	GO:0006996	GO:0006997	GO:0007049	GO:0007275	GO:0007548	GO:0008150	GO:0008152	GO:0009058	GO:0009059	GO:0009790	GO:0009792	GO:0009987	GO:0010324	GO:0016043	GO:0016044	GO:0016070	GO:0016192	GO:0016740	GO:0016772	GO:0016779	GO:0018130
NODE_4_length_55019_cov_0.425091.p20 65071.PYU1_T003046 5.2e-08 63.9 EIF2B2 GO:0000003	GO:0000166	GO:0001508	GO:0001541	GO:0001666	GO:0001882	GO:0001883	GO:0002119	GO:0002164	GO:0002181	GO:0002183	GO:0003006	GO:0003008	GO:0003674	GO:0003676	GO:0003723	GO:0003743	GO:0005085	GO:0005488	GO:0005524	GO:0005525	GO:0005575	GO:0005622	GO:0005623	GO:0005634	GO:0005737	GO:0005739	GO:0005829	GO:0005851	GO:0006412	GO:0006413	GO:0006417	GO:0006446	GO:0006810	GO:0006897	GO:0006898	GO:0006950	GO:0007154	GO:0007272	GO:0007275	GO:0007399	GO:0007417	GO:0007548	GO:0008135	GO:0008150	GO:0008152	GO:0008366	GO:0008406	GO:0008585	GO:0009058
NODE_4_length_55019_cov_0.425091.p26 2850.Phatr14549 3.2e-27 127.5 PTP4A1 GO:0003674	GO:0003824	GO:0004721	GO:0004725	GO:0004727	GO:0005575	GO:0005622	GO:0005623	GO:0005634	GO:0005737	GO:0005768	GO:0005769	GO:0005783	GO:0005819	GO:0005856	GO:0005886	GO:0006464	GO:0006470	GO:0006793	GO:0006796	GO:0008138	GO:0008150	GO:0008152	GO:0009898	GO:0009987	GO:0010876	GO:0015630	GO:0016020	GO:0016311	GO:0016787	GO:0016788	GO:0016791	GO:0019538	GO:0019915	GO:0030334	GO:0030335	GO:0032879	GO:0032991	GO:0033036	GO:0035335	GO:0036211	GO:0040012	GO:0040017	GO:0042578	GO:0043170	GO:0043226	GO:0043227	GO:0043228	GO:0043229	GO:0043231
NODE_4_length_55019_cov_0.425091.p27 67593.Physo133656 6.1e-28 129.8 euNOG[57] 0IZ5A@euNOG	11NVW@NOG NA|NA|NA
NODE_4_length_55019_cov_0.425091.p30 208348.PTTG_02475P0 1.2e-29 135.2 RAD10 GO:0000003	GO:0000109	GO:0000110	GO:0000710	GO:0000726	GO:0000733	GO:0000735	GO:0000736	GO:0000737	GO:0003006	GO:0003674	GO:0003676	GO:0003677	GO:0003697	GO:0005488	GO:0005515	GO:0005575	GO:0005622	GO:0005623	GO:0005634	GO:0005737	GO:0005829	GO:0006139	GO:0006259	GO:0006281	GO:0006289	GO:0006296	GO:0006298	GO:0006302	GO:0006308	GO:0006310	GO:0006312	GO:0006725	GO:0006807	GO:0006950	GO:0006974	GO:0007049	GO:0007126	GO:0007127	GO:0007530	GO:0007531	GO:0007533	GO:0007534	GO:0008150	GO:0008152	GO:0009056	GO:0009057	GO:0009987	GO:0019439	GO:0022402
NODE_4_length_55019_cov_0.425091.p35 431895.XP_001745542.1 1e-22 111.7 RBM42 GO:0000003	GO:0000375	GO:0000377	GO:0000398	GO:0001654	GO:0002088	GO:0003674	GO:0003676	GO:0003723	GO:0003729	GO:0005488	GO:0005575	GO:0005622	GO:0005623	GO:0005634	GO:0005681	GO:0005737	GO:0006139	GO:0006396	GO:0006397	GO:0006725	GO:0006807	GO:0007049	GO:0007126	GO:0007275	GO:0007399	GO:0007423	GO:0008150	GO:0008152	GO:0008380	GO:0009987	GO:0010467	GO:0016070	GO:0016071	GO:0022008	GO:0022402	GO:0030154	GO:0030529	GO:0032501	GO:0032502	GO:0032991	GO:0034641	GO:0043010	GO:0043170	GO:0043226	GO:0043227	GO:0043229	GO:0043231	GO:0044237	GO:0044238
NODE_4_length_55019_cov_0.425091.p40 5786.XP_003291584.1 6.3e-22 108.6 CBS GO:0000003	GO:0000096	GO:0000097	GO:0000098	GO:0001101	GO:0001501	GO:0001503	GO:0001666	GO:0001932	GO:0001958	GO:0001974	GO:0003008	GO:0003013	GO:0003018	GO:0003674	GO:0003824	GO:0004122	GO:0004124	GO:0005488	GO:0005515	GO:0005575	GO:0005622	GO:0005623	GO:0005634	GO:0005730	GO:0005737	GO:0005739	GO:0005829	GO:0006082	GO:0006140	GO:0006520	GO:0006534	GO:0006535	GO:0006555	GO:0006563	GO:0006565	GO:0006575	GO:0006790	GO:0006801	GO:0006807	GO:0006950	GO:0007089	GO:0007275	GO:0007346	GO:0007399	GO:0007417	GO:0007420	GO:0007565	GO:0007568	GO:0007584
NODE_5_length_49639_cov_0.484336.p1 44689.DDB0237561 8.2e-10 72.8 UTP20 GO:0000447	GO:0000460	GO:0000462	GO:0000466	GO:0000469	GO:0000472	GO:0000478	GO:0000479	GO:0000480	GO:0000966	GO:0000967	GO:0002119	GO:0002164	GO:0003674	GO:0003676	GO:0003723	GO:0005488	GO:0005575	GO:0005622	GO:0005623	GO:0005634	GO:0005654	GO:0005730	GO:0005732	GO:0005737	GO:0006139	GO:0006364	GO:0006396	GO:0006725	GO:0006807	GO:0007275	GO:0007399	GO:0008150	GO:0008152	GO:0008285	GO:0009790	GO:0009791	GO:0009792	GO:0009987	GO:0010467	GO:0016070	GO:0016072	GO:0022008	GO:0022613	GO:0030154	GO:0030490	GO:0030515	GO:0030529	GO:0030684	GO:0030686
NODE_5_length_49639_cov_0.484336.p2 644223.XP_002490963.1 1.5e-71 276.9 SMC1 GO:0000070	GO:0000217	GO:0000228	GO:0000278	GO:0000280	GO:0000793	GO:0000794	GO:0000798	GO:0000819	GO:0003674	GO:0003676	GO:0003677	GO:0003680	GO:0003690	GO:0003824	GO:0005488	GO:0005575	GO:0005622	GO:0005623	GO:0005634	GO:0005694	GO:0006139	GO:0006152	GO:0006163	GO:0006195	GO:0006200	GO:0006259	GO:0006281	GO:0006302	GO:0006725	GO:0006753	GO:0006793	GO:0006796	GO:0006807	GO:0006950	GO:0006974	GO:0006996	GO:0007049	GO:0007059	GO:0007062	GO:0007064	GO:0007067	GO:0008150	GO:0008152	GO:0008278	GO:0009056	GO:0009116	GO:0009117	GO:0009119	GO:0009123
NODE_5_length_49639_cov_0.484336.p3 8090.ENSORLP00000010908 2.4e-23 116.7 RRP12 K14794 fiNOG[1] 09W5C@biNOG	0DHEN@chorNOG	0MX2R@fiNOG	0V714@meNOG	0XQ3D@NOG	12PNN@opiNOG	1CS4P@veNOG	KOG1248@euNOG NA|NA|NA A ribosomal	RNA	processing	12	homolog	(S.	cerevisiae)
NODE_5_length_49639_cov_0.484336.p6 5762.XP_002678440.1 4.5e-38 165.2 euNOG[57] 0XQVD@NOG	KOG4383@euNOG NA|NA|NA S kiaa0195
NODE_5_length_49639_cov_0.484336.p8 5297.EFP93653 2e-235 820.5 GFA1 GO:0000271	GO:0003674	GO:0003824	GO:0004360	GO:0005575	GO:0005622	GO:0005623	GO:0005737	GO:0005829	GO:0005975	GO:0005976	GO:0006022	GO:0006023	GO:0006030	GO:0006031	GO:0006037	GO:0006038	GO:0006040	GO:0006807	GO:0008150	GO:0008152	GO:0008483	GO:0009058	GO:0009059	GO:0009272	GO:0009987	GO:0010383	GO:0016043	GO:0016051	GO:0016740	GO:0016769	GO:0033692	GO:0034221	GO:0034637	GO:0034645	GO:0042546	GO:0043170	GO:0044036	GO:0044038	GO:0044085	GO:0044237	GO:0044238	GO:0044249	GO:0044260	GO:0044262	GO:0044264	GO:0044424	GO:0044444	GO:0044464	GO:0044699
NODE_5_length_49639_cov_0.484336.p10 208348.PTTG_03599P0 8.4e-200 701.8 RLI1 GO:0000054	GO:0002181	GO:0002183	GO:0003674	GO:0003824	GO:0005488	GO:0005506	GO:0005575	GO:0005622	GO:0005623	GO:0005634	GO:0005737	GO:0005829	GO:0005840	GO:0006139	GO:0006152	GO:0006163	GO:0006195	GO:0006200	GO:0006412	GO:0006413	GO:0006415	GO:0006725	GO:0006753	GO:0006793	GO:0006796	GO:0006807	GO:0006810	GO:0006913	GO:0008150	GO:0008152	GO:0009056	GO:0009058	GO:0009059	GO:0009116	GO:0009117	GO:0009119	GO:0009123	GO:0009125	GO:0009126	GO:0009128	GO:0009141	GO:0009143	GO:0009144	GO:0009146	GO:0009150	GO:0009154	GO:0009158	GO:0009161	GO:0009164
NODE_5_length_49639_cov_0.484336.p12 431895.XP_001750260.1 1.1e-92 345.5 ADK GO:0002682	GO:0002684	GO:0002694	GO:0002696	GO:0003674	GO:0003824	GO:0004001	GO:0005488	GO:0005515	GO:0005575	GO:0005622	GO:0005623	GO:0005634	GO:0005737	GO:0005829	GO:0006139	GO:0006144	GO:0006163	GO:0006164	GO:0006166	GO:0006167	GO:0006169	GO:0006175	GO:0006725	GO:0006753	GO:0006793	GO:0006796	GO:0006807	GO:0007623	GO:0008150	GO:0008152	GO:0008283	GO:0008284	GO:0009058	GO:0009112	GO:0009116	GO:0009117	GO:0009119	GO:0009123	GO:0009124	GO:0009126	GO:0009127	GO:0009141	GO:0009142	GO:0009144	GO:0009145	GO:0009150	GO:0009151	GO:0009152	GO:0009153
NODE_5_length_49639_cov_0.484336.p16 321332.CYB_0557 1.3e-19 102.4 YDJX GO:0005575	GO:0005623	GO:0005886	GO:0016020	GO:0044464	GO:0071944 bactNOG[38] 08RSN@bactNOG	0FJBY@cyaNOG	COG0398@NOG NA|NA|NA S SNARE	associated	Golgi	protein
NODE_5_length_49639_cov_0.484336.p20 381046.XP_002555372.1 3.2e-35 153.7 MAD2 GO:0000075	GO:0000228	GO:0000775	GO:0000776	GO:0000777	GO:0000778	GO:0000779	GO:0000780	GO:0000793	GO:0000794	GO:0005575	GO:0005622	GO:0005623	GO:0005634	GO:0005635	GO:0005643	GO:0005654	GO:0005694	GO:0005737	GO:0006996	GO:0007049	GO:0007088	GO:0007093	GO:0007094	GO:0007346	GO:0008150	GO:0009987	GO:0010564	GO:0010639	GO:0010948	GO:0012505	GO:0016020	GO:0016021	GO:0016043	GO:0022402	GO:0030071	GO:0031224	GO:0031570	GO:0031577	GO:0031967	GO:0031974	GO:0031975	GO:0031981	GO:0032991	GO:0033043	GO:0033597	GO:0043226	GO:0043227	GO:0043228	GO:0043229
NODE_5_length_49639_cov_0.484336.p28 578455.XP_003652202.1 7.8e-29 131.7 RLI1 GO:0000054	GO:0002181	GO:0002183	GO:0003674	GO:0003824	GO:0005488	GO:0005506	GO:0005575	GO:0005622	GO:0005623	GO:0005634	GO:0005737	GO:0005829	GO:0005840	GO:0006139	GO:0006152	GO:0006163	GO:0006195	GO:0006200	GO:0006412	GO:0006413	GO:0006415	GO:0006725	GO:0006753	GO:0006793	GO:0006796	GO:0006807	GO:0006810	GO:0006913	GO:0008150	GO:0008152	GO:0009056	GO:0009058	GO:0009059	GO:0009116	GO:0009117	GO:0009119	GO:0009123	GO:0009125	GO:0009126	GO:0009128	GO:0009141	GO:0009143	GO:0009144	GO:0009146	GO:0009150	GO:0009154	GO:0009158	GO:0009161	GO:0009164
NODE_6_length_48303_cov_0.387022.p1 402676.XP_002173505.1 1.2e-197 696.4 BRR2 GO:0000375	GO:0000377	GO:0000388	GO:0000393	GO:0000398	GO:0003674	GO:0003724	GO:0003824	GO:0004004	GO:0004386	GO:0005575	GO:0005622	GO:0005623	GO:0005634	GO:0005681	GO:0005682	GO:0005737	GO:0005829	GO:0006139	GO:0006152	GO:0006163	GO:0006195	GO:0006200	GO:0006396	GO:0006397	GO:0006725	GO:0006753	GO:0006793	GO:0006796	GO:0006807	GO:0008026	GO:0008150	GO:0008152	GO:0008186	GO:0008380	GO:0009056	GO:0009116	GO:0009117	GO:0009119	GO:0009123	GO:0009125	GO:0009126	GO:0009128	GO:0009141	GO:0009143	GO:0009144	GO:0009146	GO:0009150	GO:0009154	GO:0009158
NODE_6_length_48303_cov_0.387022.p2 4896.SPBC1539.09c.1 8.4e-119 434.1 TRP1 GO:0000162	GO:0003674	GO:0003824	GO:0004049	GO:0004425	GO:0005575	GO:0005622	GO:0005623	GO:0005737	GO:0005829	GO:0005950	GO:0006082	GO:0006520	GO:0006568	GO:0006576	GO:0006586	GO:0006725	GO:0006807	GO:0008150	GO:0008152	GO:0008652	GO:0009058	GO:0009072	GO:0009073	GO:0009308	GO:0009309	GO:0009987	GO:0016053	GO:0016829	GO:0016830	GO:0016831	GO:0016833	GO:0018130	GO:0019438	GO:0019752	GO:0032991	GO:0034641	GO:0042401	GO:0042430	GO:0042435	GO:0043234	GO:0043436	GO:0044106	GO:0044237	GO:0044238	GO:0044249	GO:0044271	GO:0044281	GO:0044283	GO:0044424
NODE_6_length_48303_cov_0.387022.p5 4929.A5DNI6 5.2e-143 513.8 SGS1 GO:0000003	GO:0000018	GO:0000019	GO:0000070	GO:0000075	GO:0000077	GO:0000228	GO:0000278	GO:0000280	GO:0000706	GO:0000722	GO:0000723	GO:0000724	GO:0000725	GO:0000729	GO:0000738	GO:0000819	GO:0001302	GO:0003006	GO:0003674	GO:0003678	GO:0003824	GO:0004003	GO:0004386	GO:0005575	GO:0005622	GO:0005623	GO:0005634	GO:0005657	GO:0005694	GO:0005730	GO:0006139	GO:0006152	GO:0006163	GO:0006195	GO:0006200	GO:0006259	GO:0006260	GO:0006261	GO:0006268	GO:0006281	GO:0006302	GO:0006308	GO:0006310	GO:0006312	GO:0006725	GO:0006753	GO:0006793	GO:0006796	GO:0006807
NODE_6_length_48303_cov_0.387022.p6 339724.XP_001544948.1 6.5e-21 108.2 fuNOG[21] 03MBT@ascNOG	0M653@euroNOG	0PJ8P@fuNOG	0ZDEH@NOG	12GDE@onyNOG	14F86@opiNOG	KOG1981@euNOG NA|NA|NA T T-complex	protein	11
NODE_6_length_48303_cov_0.387022.p7 4558.Sb02g027710.1 8.2e-15 87.8 GO:0005575	GO:0005623	GO:0005886	GO:0016020	GO:0044464	GO:0071944 virNOG[6] 0IIZE@euNOG	0TQS5@lilNOG	15MHH@poaNOG	1BIWC@strNOG	1DWTI@virNOG	COG4886@NOG NA|NA|NA T Leucine	rich	repeat	N-terminal	domain
NODE_6_length_48303_cov_0.387022.p8 7739.JGI282133 1.1e-47 196.8 MTRR GO:0000096	GO:0000166	GO:0003674	GO:0003824	GO:0004497	GO:0005488	GO:0005575	GO:0005622	GO:0005623	GO:0005634	GO:0005737	GO:0005829	GO:0005856	GO:0006082	GO:0006520	GO:0006555	GO:0006790	GO:0006807	GO:0008150	GO:0008152	GO:0009066	GO:0009987	GO:0010181	GO:0016491	GO:0016705	GO:0016709	GO:0016722	GO:0016723	GO:0019752	GO:0030586	GO:0032553	GO:0036094	GO:0043167	GO:0043168	GO:0043226	GO:0043227	GO:0043228	GO:0043229	GO:0043231	GO:0043232	GO:0043436	GO:0044237	GO:0044238	GO:0044281	GO:0044424	GO:0044444	GO:0044464	GO:0044710	GO:0045111	GO:0048037
NODE_6_length_48303_cov_0.387022.p10 10228.TriadP23795 4.7e-77 293.5 LTA4H GO:0003674	GO:0003824	GO:0004177	GO:0004301	GO:0004463	GO:0005488	GO:0005575	GO:0005622	GO:0005623	GO:0005634	GO:0005737	GO:0005829	GO:0006082	GO:0006518	GO:0006629	GO:0006631	GO:0006633	GO:0006636	GO:0006690	GO:0006691	GO:0006807	GO:0006950	GO:0006952	GO:0006954	GO:0007275	GO:0008150	GO:0008152	GO:0008233	GO:0008238	GO:0008270	GO:0008610	GO:0009056	GO:0009058	GO:0009611	GO:0009719	GO:0009725	GO:0009888	GO:0009987	GO:0010033	GO:0010035	GO:0010038	GO:0010043	GO:0010243	GO:0010876	GO:0010883	GO:0016053	GO:0016787	GO:0016801	GO:0016803	GO:0019370
NODE_6_length_48303_cov_0.387022.p12 5306.JGI95550 4e-77 293.5 HIS1 GO:0000105	GO:0003674	GO:0003824	GO:0003879	GO:0005575	GO:0005622	GO:0005623	GO:0005737	GO:0005829	GO:0006082	GO:0006520	GO:0006547	GO:0006725	GO:0006807	GO:0007275	GO:0008150	GO:0008152	GO:0008652	GO:0009058	GO:0009987	GO:0016053	GO:0016740	GO:0016757	GO:0016763	GO:0018130	GO:0019438	GO:0019752	GO:0032501	GO:0032502	GO:0034641	GO:0043436	GO:0043581	GO:0044237	GO:0044238	GO:0044249	GO:0044281	GO:0044283	GO:0044424	GO:0044444	GO:0044464	GO:0044699	GO:0044707	GO:0044710	GO:0044711	GO:0044767	GO:0046394	GO:0046483	GO:0048856	GO:0052803	GO:0071704
NODE_6_length_48303_cov_0.387022.p13 31033.ENSTRUP00000025933 2.8e-50 204.1 LTA4H GO:0006950	GO:0006952	GO:0006954	GO:0008150	GO:0009611	GO:0050896 K01254 fiNOG[1] 09TJ3@biNOG	0DEVT@chorNOG	0N29D@fiNOG	0V4I1@meNOG	12P0U@opiNOG	1CPJD@veNOG	COG0308@NOG	KOG1047@euNOG NA|NA|NA E		I		O		V Leukotriene	A4	hydrolase
NODE_6_length_48303_cov_0.387022.p15 5762.XP_002679753.1 1.3e-25 122.1 euNOG[57] 0IHH6@euNOG	10VE4@NOG NA|NA|NA S Permease-like	protein
NODE_7_length_48057_cov_0.322240.p1 402676.XP_002171923.1 2.9e-200 704.9 MOT1 GO:0000228	GO:0003674	GO:0003676	GO:0003677	GO:0003824	GO:0005488	GO:0005515	GO:0005575	GO:0005576	GO:0005622	GO:0005623	GO:0005634	GO:0005694	GO:0005737	GO:0005739	GO:0006139	GO:0006152	GO:0006163	GO:0006195	GO:0006200	GO:0006351	GO:0006355	GO:0006357	GO:0006360	GO:0006364	GO:0006366	GO:0006396	GO:0006725	GO:0006753	GO:0006793	GO:0006796	GO:0006807	GO:0008134	GO:0008150	GO:0008152	GO:0009056	GO:0009058	GO:0009059	GO:0009116	GO:0009117	GO:0009119	GO:0009123	GO:0009125	GO:0009126	GO:0009128	GO:0009141	GO:0009143	GO:0009144	GO:0009146	GO:0009150
NODE_7_length_48057_cov_0.322240.p3 148305.A4QTF8 3.4e-25 122.5 TMEM63C GO:0000323	GO:0005575	GO:0005622	GO:0005623	GO:0005737	GO:0005764	GO:0005765	GO:0005773	GO:0005774	GO:0016020	GO:0031090	GO:0043226	GO:0043227	GO:0043229	GO:0043231	GO:0044422	GO:0044424	GO:0044437	GO:0044444	GO:0044446	GO:0044464 opiNOG[43] 130SG@opiNOG	COG5594@NOG	KOG1134@euNOG NA|NA|NA U transmembrane	protein	63A
NODE_7_length_48057_cov_0.322240.p6 44689.DDB0216404 1.4e-21 109.8 DNAJC2 GO:0000054	GO:0000085	GO:0000278	GO:0001558	GO:0002181	GO:0002182	GO:0003674	GO:0003682	GO:0005488	GO:0005515	GO:0005575	GO:0005622	GO:0005623	GO:0005634	GO:0005635	GO:0005730	GO:0005737	GO:0005739	GO:0005829	GO:0005840	GO:0005844	GO:0006139	GO:0006259	GO:0006260	GO:0006355	GO:0006364	GO:0006396	GO:0006412	GO:0006414	GO:0006417	GO:0006448	GO:0006450	GO:0006457	GO:0006458	GO:0006725	GO:0006807	GO:0006810	GO:0006913	GO:0007049	GO:0007275	GO:0008150	GO:0008152	GO:0009058	GO:0009059	GO:0009790	GO:0009792	GO:0009889	GO:0009890	GO:0009891	GO:0009892
NODE_7_length_48057_cov_0.322240.p7 5306.JGI94801 6.5e-42 177.2 PGUG_00108 GO:0000375	GO:0000377	GO:0000398	GO:0005575	GO:0005622	GO:0005623	GO:0005634	GO:0005737	GO:0005829	GO:0006139	GO:0006396	GO:0006397	GO:0006725	GO:0006807	GO:0008150	GO:0008152	GO:0008380	GO:0009987	GO:0010467	GO:0016070	GO:0016071	GO:0030529	GO:0030532	GO:0032991	GO:0034641	GO:0043170	GO:0043226	GO:0043227	GO:0043229	GO:0043231	GO:0044237	GO:0044238	GO:0044260	GO:0044422	GO:0044424	GO:0044428	GO:0044444	GO:0044446	GO:0044464	GO:0045292	GO:0046483	GO:0046540	GO:0071704	GO:0090304	GO:1901360 K12662 fuNOG[21] 01BYJ@agarNOG	091AW@basNOG	0PGT6@fuNOG	0XNP8@NOG	12PVI@opiNOG	KOG0272@euNOG NA|NA|NA A pre-mRNA
NODE_7_length_48057_cov_0.322240.p9 7091.BGIBMGA002780-TA 5.6e-23 114.0 K10608 artNOG[6] 03I0P@artNOG	0B6BA@biNOG	0ITG1@euNOG	0T4D0@inNOG	0TIFN@lepNOG	0WJ15@meNOG	0YSD5@NOG	13FZ9@opiNOG NA|NA|NA O MATH
NODE_7_length_48057_cov_0.322240.p10 306902.XP_002615158.1 7e-15 87.0 QCR2 GO:0003674	GO:0005198	GO:0005575	GO:0005622	GO:0005623	GO:0005737	GO:0005739	GO:0005740	GO:0005743	GO:0005746	GO:0005750	GO:0006091	GO:0006119	GO:0006122	GO:0006793	GO:0006796	GO:0008150	GO:0008152	GO:0009060	GO:0009987	GO:0010033	GO:0015980	GO:0016020	GO:0016021	GO:0016310	GO:0019866	GO:0022900	GO:0022904	GO:0030061	GO:0031090	GO:0031224	GO:0031966	GO:0031967	GO:0031975	GO:0032991	GO:0033993	GO:0042221	GO:0042773	GO:0042775	GO:0043226	GO:0043227	GO:0043229	GO:0043231	GO:0043234	GO:0044237	GO:0044422	GO:0044424	GO:0044425	GO:0044429	GO:0044444
NODE_7_length_48057_cov_0.322240.p11 65071.PYU1_T009056 4.7e-10 70.9 euNOG[57] 0IVXP@euNOG	0YDP1@NOG NA|NA|NA S Peroxidase		family	2
NODE_7_length_48057_cov_0.322240.p12 7260.FBpp0243245 1.1e-53 215.7 COQ2 GO:0000428	GO:0002094	GO:0003674	GO:0003824	GO:0004659	GO:0005575	GO:0005622	GO:0005623	GO:0005634	GO:0005654	GO:0005666	GO:0005730	GO:0005736	GO:0005737	GO:0005739	GO:0005740	GO:0005743	GO:0006066	GO:0006139	GO:0006351	GO:0006360	GO:0006383	GO:0006629	GO:0006720	GO:0006725	GO:0006732	GO:0006733	GO:0006743	GO:0006744	GO:0006807	GO:0006950	GO:0006952	GO:0007154	GO:0007165	GO:0007166	GO:0007167	GO:0007169	GO:0007275	GO:0007568	GO:0008150	GO:0008152	GO:0008299	GO:0008340	GO:0008412	GO:0008610	GO:0009058	GO:0009059	GO:0009108	GO:0009607	GO:0009617
NODE_7_length_48057_cov_0.322240.p13 9031.ENSGALP00000002557 1.2e-20 105.9 aveNOG[1] 04MPW@aveNOG	09VWD@biNOG	0DK4M@chorNOG	0V4YN@meNOG	0Y7JF@NOG	12PVM@opiNOG	1CUYF@veNOG	KOG0589@euNOG NA|NA|NA T Protein	tyrosine	kinase
NODE_7_length_48057_cov_0.322240.p14 339724.XP_001544242.1 1e-48 199.1 CHS7 GO:0000271	GO:0003674	GO:0005488	GO:0005515	GO:0005575	GO:0005622	GO:0005623	GO:0005737	GO:0005783	GO:0005789	GO:0005933	GO:0005934	GO:0005935	GO:0005975	GO:0005976	GO:0006022	GO:0006023	GO:0006030	GO:0006031	GO:0006037	GO:0006038	GO:0006040	GO:0006457	GO:0006807	GO:0006810	GO:0006888	GO:0008150	GO:0008152	GO:0009058	GO:0009059	GO:0009272	GO:0009987	GO:0010383	GO:0012505	GO:0016020	GO:0016021	GO:0016051	GO:0016192	GO:0016482	GO:0019538	GO:0030427	GO:0031090	GO:0031224	GO:0033692	GO:0034221	GO:0034637	GO:0034645	GO:0042175	GO:0042546	GO:0043170
NODE_7_length_48057_cov_0.322240.p15 5306.JGI98173 3.2e-47 194.1 FG00823.1 K18162 fuNOG[21] 01DIW@agarNOG	0931P@basNOG	0PJCF@fuNOG	12S2N@opiNOG	COG0500@NOG	KOG2940@euNOG NA|NA|NA Q Inherit	from	fuNOG:	Methyltransferase	domain
NODE_7_length_48057_cov_0.322240.p17 402676.XP_002172877.1 1.3e-45 188.7 PPE1 GO:0000313	GO:0000314	GO:0003674	GO:0003735	GO:0003824	GO:0004091	GO:0005198	GO:0005575	GO:0005622	GO:0005623	GO:0005634	GO:0005737	GO:0005739	GO:0005759	GO:0005761	GO:0005763	GO:0005829	GO:0005840	GO:0006412	GO:0006464	GO:0006996	GO:0007005	GO:0008150	GO:0008152	GO:0009058	GO:0009059	GO:0009987	GO:0010467	GO:0015935	GO:0016043	GO:0016787	GO:0016788	GO:0019538	GO:0030529	GO:0031974	GO:0032543	GO:0032991	GO:0034645	GO:0036211	GO:0043170	GO:0043226	GO:0043227	GO:0043228	GO:0043229	GO:0043231	GO:0043232	GO:0043233	GO:0043412	GO:0044237	GO:0044238
NODE_7_length_48057_cov_0.322240.p18 4896.SPCC330.10.1 1.9e-40 171.4 ABD1 GO:0000428	GO:0001510	GO:0003674	GO:0003824	GO:0004482	GO:0005575	GO:0005622	GO:0005623	GO:0005634	GO:0005654	GO:0005737	GO:0005829	GO:0006139	GO:0006351	GO:0006366	GO:0006370	GO:0006396	GO:0006397	GO:0006725	GO:0006807	GO:0008150	GO:0008152	GO:0008168	GO:0008170	GO:0008173	GO:0008174	GO:0008757	GO:0009058	GO:0009059	GO:0009451	GO:0009452	GO:0009987	GO:0010467	GO:0016070	GO:0016071	GO:0016556	GO:0016591	GO:0016740	GO:0016741	GO:0018130	GO:0019438	GO:0030880	GO:0031974	GO:0031981	GO:0032153	GO:0032259	GO:0032774	GO:0032991	GO:0034641	GO:0034645
NODE_7_length_48057_cov_0.322240.p19 10228.TriadP22773 1.8e-16 91.7 RASGRF1 GO:0003008	GO:0003674	GO:0005083	GO:0005085	GO:0005088	GO:0005096	GO:0005099	GO:0005575	GO:0005622	GO:0005623	GO:0005737	GO:0005783	GO:0005789	GO:0005829	GO:0005886	GO:0006140	GO:0006915	GO:0007154	GO:0007165	GO:0007166	GO:0007167	GO:0007169	GO:0007264	GO:0007267	GO:0007268	GO:0007275	GO:0007399	GO:0007610	GO:0007611	GO:0007613	GO:0007616	GO:0008047	GO:0008150	GO:0008219	GO:0008283	GO:0009118	GO:0009894	GO:0009966	GO:0009967	GO:0009987	GO:0010033	GO:0010646	GO:0010647	GO:0012501	GO:0012505	GO:0016020	GO:0016043	GO:0016265	GO:0019219	GO:0019220
NODE_7_length_48057_cov_0.322240.p23 39416.CAZ84574 7.9e-62 241.9 RPL12 GO:0000027	GO:0002181	GO:0003674	GO:0003735	GO:0005198	GO:0005575	GO:0005622	GO:0005623	GO:0005634	GO:0005730	GO:0005737	GO:0005829	GO:0005840	GO:0006412	GO:0006996	GO:0008150	GO:0008152	GO:0009058	GO:0009059	GO:0009987	GO:0010467	GO:0015934	GO:0016043	GO:0019538	GO:0022607	GO:0022613	GO:0022618	GO:0022625	GO:0022626	GO:0030529	GO:0031974	GO:0031981	GO:0032991	GO:0034622	GO:0034645	GO:0042254	GO:0042255	GO:0042273	GO:0043170	GO:0043226	GO:0043227	GO:0043228	GO:0043229	GO:0043231	GO:0043232	GO:0043233	GO:0043933	GO:0044085	GO:0044237	GO:0044238
NODE_7_length_48057_cov_0.322240.p26 7668.SPU_013848tr 5.8e-26 122.5 meNOG[21] 09VST@biNOG	0VENC@meNOG	12PBX@opiNOG	COG2801@NOG	KOG0017@euNOG NA|NA|NA A multicellular	organismal	development
NODE_7_length_48057_cov_0.322240.p30 36630.CADNFIAP00000585 3.8e-25 119.4 MOT1 GO:0000228	GO:0003674	GO:0003676	GO:0003677	GO:0003824	GO:0005488	GO:0005515	GO:0005575	GO:0005576	GO:0005622	GO:0005623	GO:0005634	GO:0005694	GO:0005737	GO:0005739	GO:0006139	GO:0006152	GO:0006163	GO:0006195	GO:0006200	GO:0006351	GO:0006355	GO:0006357	GO:0006360	GO:0006364	GO:0006366	GO:0006396	GO:0006725	GO:0006753	GO:0006793	GO:0006796	GO:0006807	GO:0008134	GO:0008150	GO:0008152	GO:0009056	GO:0009058	GO:0009059	GO:0009116	GO:0009117	GO:0009119	GO:0009123	GO:0009125	GO:0009126	GO:0009128	GO:0009141	GO:0009143	GO:0009144	GO:0009146	GO:0009150
NODE_8_length_47770_cov_0.334354.p1 4929.A5DQP2 2.2e-234 818.1 MYO2 GO:0000001	GO:0000003	GO:0000011	GO:0000131	GO:0000132	GO:0000146	GO:0000226	GO:0000278	GO:0000902	GO:0000910	GO:0001411	GO:0003674	GO:0003774	GO:0003779	GO:0003824	GO:0005488	GO:0005515	GO:0005516	GO:0005575	GO:0005622	GO:0005623	GO:0005737	GO:0005856	GO:0005884	GO:0005933	GO:0005934	GO:0005935	GO:0005937	GO:0005938	GO:0006810	GO:0006928	GO:0006996	GO:0007005	GO:0007010	GO:0007017	GO:0007030	GO:0007031	GO:0007033	GO:0007049	GO:0007107	GO:0007114	GO:0007117	GO:0007118	GO:0007163	GO:0008092	GO:0008104	GO:0008150	GO:0008152	GO:0008360	GO:0009653
NODE_8_length_47770_cov_0.334354.p3 367775.XP_003196140.1 2.4e-149 534.6 PMT2 GO:0000003	GO:0000030	GO:0003006	GO:0003674	GO:0003824	GO:0004169	GO:0005575	GO:0005622	GO:0005623	GO:0005634	GO:0005635	GO:0005737	GO:0005783	GO:0005789	GO:0005975	GO:0006464	GO:0006486	GO:0006493	GO:0006508	GO:0006511	GO:0006515	GO:0006810	GO:0006886	GO:0006950	GO:0007163	GO:0007275	GO:0008104	GO:0008150	GO:0008152	GO:0009056	GO:0009057	GO:0009058	GO:0009059	GO:0009100	GO:0009101	GO:0009966	GO:0009987	GO:0010033	GO:0010498	GO:0010646	GO:0012505	GO:0015031	GO:0016020	GO:0016021	GO:0016043	GO:0016482	GO:0016740	GO:0016757	GO:0016758	GO:0019538
NODE_8_length_47770_cov_0.334354.p5 7897.ENSLACP00000009656 1e-95 356.3 NOX3 GO:0001659	GO:0003674	GO:0003824	GO:0005575	GO:0005622	GO:0005623	GO:0005737	GO:0005886	GO:0005887	GO:0006801	GO:0007275	GO:0007423	GO:0008150	GO:0008152	GO:0009581	GO:0009582	GO:0009590	GO:0009605	GO:0009628	GO:0009629	GO:0009987	GO:0016020	GO:0016021	GO:0016175	GO:0016491	GO:0016651	GO:0031224	GO:0031226	GO:0032501	GO:0032502	GO:0032991	GO:0042554	GO:0042592	GO:0043020	GO:0043234	GO:0043583	GO:0044237	GO:0044424	GO:0044425	GO:0044459	GO:0044464	GO:0044699	GO:0044707	GO:0044710	GO:0044767	GO:0048513	GO:0048731	GO:0048839	GO:0048840	GO:0048856
NODE_8_length_47770_cov_0.334354.p6 3694.POPTR_0019s06010.1 7.9e-07 60.8 GO:0000375	GO:0000377	GO:0000398	GO:0005575	GO:0005622	GO:0005623	GO:0005634	GO:0006139	GO:0006396	GO:0006397	GO:0006725	GO:0006807	GO:0008150	GO:0008152	GO:0008380	GO:0009987	GO:0010467	GO:0016070	GO:0016071	GO:0031974	GO:0031981	GO:0034641	GO:0042752	GO:0043170	GO:0043226	GO:0043227	GO:0043229	GO:0043231	GO:0043233	GO:0044237	GO:0044238	GO:0044260	GO:0044422	GO:0044424	GO:0044428	GO:0044446	GO:0044464	GO:0046483	GO:0050789	GO:0065007	GO:0070013	GO:0071704	GO:0090304	GO:1901360 K07561	K13103 virNOG[6] 0XP4Y@NOG	1BGEW@strNOG	1DUC9@virNOG	KOG2184@euNOG NA|NA|NA A May	be	involved
NODE_8_length_47770_cov_0.334354.p9 166314.SH8109_1689 3.2e-17 94.7 PRO0756 bactNOG[38] 08I0N@bactNOG	0FURR@cyaNOG	0XQ0X@NOG NA|NA|NA S Integral	membrane	protein	DUF6
NODE_8_length_47770_cov_0.334354.p13 4952.XP_502805.2 6.6e-15 86.7 GO:0000075	GO:0000077	GO:0000932	GO:0003674	GO:0003676	GO:0003723	GO:0003729	GO:0005488	GO:0005515	GO:0005575	GO:0005622	GO:0005623	GO:0005737	GO:0006417	GO:0006446	GO:0006950	GO:0006974	GO:0006996	GO:0007049	GO:0007093	GO:0007095	GO:0007346	GO:0008150	GO:0009636	GO:0009889	GO:0009890	GO:0009892	GO:0009987	GO:0010035	GO:0010038	GO:0010468	GO:0010494	GO:0010556	GO:0010558	GO:0010564	GO:0010605	GO:0010608	GO:0010948	GO:0016043	GO:0017148	GO:0019222	GO:0022402	GO:0022607	GO:0022613	GO:0022618	GO:0030529	GO:0031323	GO:0031324	GO:0031326	GO:0031327
NODE_8_length_47770_cov_0.334354.p15 5722.A2ERI4 1.7e-27 128.3 euNOG[57] 0XNQ0@NOG	KOG0588@euNOG NA|NA|NA T CAMK	family	protein	kinase
NODE_8_length_47770_cov_0.334354.p16 6183.Smp_014170.2__mRNA 1.1e-14 85.5 GO:0003674	GO:0003824	GO:0004672	GO:0004674	GO:0006464	GO:0006468	GO:0006793	GO:0006796	GO:0008150	GO:0008152	GO:0009987	GO:0016301	GO:0016310	GO:0016740	GO:0016772	GO:0016773	GO:0019538	GO:0036211	GO:0043170	GO:0043412	GO:0044237	GO:0044238	GO:0044260	GO:0044267	GO:0071704 K07198	K08798 euNOG[57] 0XNQ0@NOG	KOG0586@euNOG NA|NA|NA T Map	microtubule	affinity-regulating	kinase
NODE_8_length_47770_cov_0.334354.p17 3847.GLYMA07G31140.1 5.9e-13 79.7 OSI_26501 virNOG[6] 0IM0F@euNOG	1BG0C@strNOG	1DTY0@virNOG	COG0515@NOG NA|NA|NA T strubbelig-receptor	family
NODE_8_length_47770_cov_0.334354.p18 381046.XP_002552814.1 4.6e-13 79.7 MYO2 GO:0000001	GO:0000003	GO:0000011	GO:0000131	GO:0000132	GO:0000146	GO:0000226	GO:0000278	GO:0000902	GO:0000910	GO:0001411	GO:0003674	GO:0003774	GO:0003779	GO:0003824	GO:0005488	GO:0005515	GO:0005516	GO:0005575	GO:0005622	GO:0005623	GO:0005737	GO:0005856	GO:0005884	GO:0005933	GO:0005934	GO:0005935	GO:0005937	GO:0005938	GO:0006810	GO:0006928	GO:0006996	GO:0007005	GO:0007010	GO:0007017	GO:0007030	GO:0007031	GO:0007033	GO:0007049	GO:0007107	GO:0007114	GO:0007117	GO:0007118	GO:0007163	GO:0008092	GO:0008104	GO:0008150	GO:0008152	GO:0008360	GO:0009653
NODE_9_length_47730_cov_0.323718.p1 6085.XP_002170580 4.4e-31 144.1 DNAH10 GO:0003674	GO:0003774	GO:0003777	GO:0003824	GO:0005575	GO:0005622	GO:0005623	GO:0005737	GO:0005856	GO:0005858	GO:0005875	GO:0005929	GO:0005930	GO:0006139	GO:0006152	GO:0006163	GO:0006195	GO:0006200	GO:0006725	GO:0006753	GO:0006793	GO:0006796	GO:0006807	GO:0006928	GO:0007017	GO:0007018	GO:0008150	GO:0008152	GO:0009056	GO:0009116	GO:0009117	GO:0009119	GO:0009123	GO:0009125	GO:0009126	GO:0009128	GO:0009141	GO:0009143	GO:0009144	GO:0009146	GO:0009150	GO:0009154	GO:0009158	GO:0009161	GO:0009164	GO:0009166	GO:0009167	GO:0009169	GO:0009199	GO:0009203
NODE_9_length_47730_cov_0.323718.p5 5507.FOXG_09175P0 7.4e-29 134.0 PRP22 GO:0000350	GO:0000375	GO:0000377	GO:0000390	GO:0000393	GO:0000398	GO:0003674	GO:0003724	GO:0003824	GO:0004004	GO:0004386	GO:0005575	GO:0005622	GO:0005623	GO:0005634	GO:0005681	GO:0005684	GO:0006139	GO:0006152	GO:0006163	GO:0006195	GO:0006200	GO:0006396	GO:0006397	GO:0006725	GO:0006753	GO:0006793	GO:0006796	GO:0006807	GO:0008026	GO:0008150	GO:0008152	GO:0008186	GO:0008380	GO:0009056	GO:0009116	GO:0009117	GO:0009119	GO:0009123	GO:0009125	GO:0009126	GO:0009128	GO:0009141	GO:0009143	GO:0009144	GO:0009146	GO:0009150	GO:0009154	GO:0009158	GO:0009161
NODE_9_length_47730_cov_0.323718.p7 29850.GGTG_10055T0 1.4e-08 66.2 FG10759.1 fuNOG[21] 03K6Y@ascNOG	0IKIY@euNOG	0PH9C@fuNOG	0UCAA@magNOG	10PSD@NOG	13JSN@opiNOG	19IWM@sordNOG NA|NA|NA S Uncharacterized	conserved	protein	(DUF2183)
NODE_9_length_47730_cov_0.323718.p8 997346.HMPREF9374_3352 2.1e-46 191.8 CHITINASE K01183 bactNOG[38] 04S80@bacNOG	0662T@bactNOG	0NESH@firmNOG	COG3325@NOG	COG3979@NOG NA|NA|NA G chitinase
NODE_9_length_47730_cov_0.323718.p9 997346.HMPREF9374_3352 5.3e-42 177.2 CHITINASE K01183 bactNOG[38] 04S80@bacNOG	0662T@bactNOG	0NESH@firmNOG	COG3325@NOG	COG3979@NOG NA|NA|NA G chitinase
NODE_9_length_47730_cov_0.323718.p10 5022.CBX98184 3.4e-67 260.8 MCA1 GO:0003674	GO:0003824	GO:0004175	GO:0004197	GO:0004198	GO:0005575	GO:0005622	GO:0005623	GO:0005634	GO:0005737	GO:0005829	GO:0006508	GO:0006515	GO:0006915	GO:0006950	GO:0008150	GO:0008152	GO:0008219	GO:0008233	GO:0008234	GO:0009056	GO:0009057	GO:0009987	GO:0010941	GO:0010942	GO:0012501	GO:0016265	GO:0016787	GO:0019538	GO:0030163	GO:0033554	GO:0042981	GO:0043065	GO:0043067	GO:0043068	GO:0043170	GO:0043226	GO:0043227	GO:0043229	GO:0043231	GO:0044237	GO:0044238	GO:0044248	GO:0044257	GO:0044260	GO:0044265	GO:0044267	GO:0044424	GO:0044444	GO:0044464
NODE_9_length_47730_cov_0.323718.p11 425265.XP_001730794.1 8.7e-52 209.5 FG05008.1 GO:0003674	GO:0003824	GO:0004620	GO:0004623	GO:0005575	GO:0005622	GO:0005623	GO:0005737	GO:0005739	GO:0005783	GO:0005794	GO:0006629	GO:0006644	GO:0006650	GO:0006793	GO:0006796	GO:0006950	GO:0008150	GO:0008152	GO:0009987	GO:0016298	GO:0016787	GO:0016788	GO:0019637	GO:0032048	GO:0033554	GO:0035965	GO:0043226	GO:0043227	GO:0043229	GO:0043231	GO:0044237	GO:0044238	GO:0044255	GO:0044424	GO:0044444	GO:0044464	GO:0044699	GO:0044710	GO:0044763	GO:0046471	GO:0046486	GO:0050896	GO:0051716	GO:0052689	GO:0071704 K13535 fuNOG[21] 092IJ@basNOG	0PKS1@fuNOG	12P3C@opiNOG	COG0596@NOG	KOG4409@euNOG NA|NA|NA I alpha/beta
NODE_9_length_47730_cov_0.323718.p13 423536.XP_002781466.1 1.6e-55 221.9 GO:0003674	GO:0003824	GO:0004672	GO:0004674	GO:0004683	GO:0006464	GO:0006468	GO:0006793	GO:0006796	GO:0008150	GO:0008152	GO:0009987	GO:0016301	GO:0016310	GO:0016740	GO:0016772	GO:0016773	GO:0019538	GO:0036211	GO:0043170	GO:0043412	GO:0044237	GO:0044238	GO:0044260	GO:0044267	GO:0071704 K13412 euNOG[57] 0XRMJ@NOG	KOG0032@euNOG NA|NA|NA T calcium-dependent	protein	kinase
NODE_9_length_47730_cov_0.323718.p14 10020.ENSDORP00000004353 4.2e-29 134.0 maNOG[6] 09YAP@biNOG	0DI4W@chorNOG	0UNH0@maNOG	0V983@meNOG	12T9I@opiNOG	190XF@roNOG	1AY0N@spriNOG	1CUH7@veNOG	COG1272@NOG	KOG0748@euNOG NA|NA|NA T Adiponectin	receptor	1
NODE_9_length_47730_cov_0.323718.p16 7165.AGAP004412-PA 5e-72 276.6 DPH5 GO:0003674	GO:0003824	GO:0004164	GO:0006464	GO:0008150	GO:0008152	GO:0008168	GO:0008757	GO:0009058	GO:0009987	GO:0016740	GO:0016741	GO:0017182	GO:0017183	GO:0018193	GO:0018202	GO:0019538	GO:0032259	GO:0036211	GO:0043170	GO:0043412	GO:0044237	GO:0044238	GO:0044249	GO:0044260	GO:0044267	GO:0071704 K00586 artNOG[6] 032GK@artNOG	0A1AU@biNOG	0SS58@inNOG	0VC6J@meNOG	12TJJ@opiNOG	COG1798@NOG	KOG3123@euNOG NA|NA|NA J S-adenosyl-L-methionine-dependent	methyltransferase	that	catalyzes	the	trimethylation	of	the	amino	group	of	the	modified	target	histidine	residue	in	translation
NODE_9_length_47730_cov_0.323718.p18 578458.XP_003038129.1 2.2e-27 128.3 PGUG_00257 GO:0005575	GO:0016020	GO:0016021	GO:0031224	GO:0044425 fuNOG[21] 015ZP@agaNOG	01DYJ@agarNOG	0935W@basNOG	0PFJE@fuNOG	12XSB@opiNOG	COG1028@NOG	KOG1201@euNOG NA|NA|NA Q KR	domain
NODE_9_length_47730_cov_0.323718.p20 4787.PITG_04006T0 3.4e-30 137.5 GO:0005575	GO:0005622	GO:0005623	GO:0005737	GO:0005773	GO:0005774	GO:0005783	GO:0005794	GO:0005886	GO:0005911	GO:0006950	GO:0006970	GO:0006972	GO:0008150	GO:0009506	GO:0009628	GO:0016020	GO:0030054	GO:0031090	GO:0043226	GO:0043227	GO:0043229	GO:0043231	GO:0044422	GO:0044424	GO:0044437	GO:0044444	GO:0044446	GO:0044464	GO:0050896	GO:0055044	GO:0071944 euNOG[57] COG3752@NOG	KOG4650@euNOG NA|NA|NA S DUF1295	domain	protein
NODE_9_length_47730_cov_0.323718.p21 45351.NEMVEDRAFT_v1g175500-PA 1e-43 182.2 PCYT2 GO:0003674	GO:0003824	GO:0004306	GO:0005575	GO:0005622	GO:0005623	GO:0005737	GO:0005783	GO:0005789	GO:0006066	GO:0006576	GO:0006629	GO:0006644	GO:0006646	GO:0006650	GO:0006793	GO:0006796	GO:0006807	GO:0008150	GO:0008152	GO:0008610	GO:0008654	GO:0009058	GO:0009308	GO:0009987	GO:0012505	GO:0016020	GO:0016740	GO:0016772	GO:0016779	GO:0019637	GO:0031090	GO:0034641	GO:0042175	GO:0042439	GO:0043226	GO:0043227	GO:0043229	GO:0043231	GO:0044106	GO:0044237	GO:0044238	GO:0044249	GO:0044255	GO:0044281	GO:0044422	GO:0044424	GO:0044425	GO:0044432	GO:0044444
NODE_9_length_47730_cov_0.323718.p25 7070.TC003025-PA 4.3e-27 126.3 PECT GO:0003674	GO:0003824	GO:0004306	GO:0006066	GO:0006576	GO:0006807	GO:0008150	GO:0008152	GO:0009308	GO:0009987	GO:0016740	GO:0016772	GO:0016779	GO:0034641	GO:0042439	GO:0044106	GO:0044237	GO:0044281	GO:0044710	GO:0070567	GO:0071704	GO:1901564	GO:1901615 K00967 artNOG[6] 0352X@artNOG	09TUE@biNOG	0SSGW@inNOG	0V5QA@meNOG	12QP9@opiNOG	COG0615@NOG	KOG2803@euNOG NA|NA|NA I ethanolamine-phosphate	cytidylyltransferase
NODE_9_length_47730_cov_0.323718.p31 526221.XP_003000090.1 1.1e-20 104.8 FG07851.1 K11353 fuNOG[21] 03UD8@ascNOG	0PRI3@fuNOG	11KIB@NOG	13V4Y@opiNOG	19S83@sordNOG	KOG3300@euNOG NA|NA|NA C		D GRIM-19	protein
NODE_10_length_47437_cov_0.363429.p4 284593.XP_445090.1 6.6e-31 141.4 STE11 GO:0000003	GO:0000161	GO:0000165	GO:0000186	GO:0000196	GO:0000746	GO:0000747	GO:0000749	GO:0000750	GO:0000751	GO:0000909	GO:0000910	GO:0000912	GO:0000915	GO:0001402	GO:0001403	GO:0001411	GO:0001932	GO:0001934	GO:0003006	GO:0003674	GO:0003824	GO:0004672	GO:0004674	GO:0004702	GO:0004709	GO:0004871	GO:0005057	GO:0005488	GO:0005515	GO:0005575	GO:0005622	GO:0005623	GO:0005634	GO:0005635	GO:0005737	GO:0005886	GO:0006464	GO:0006468	GO:0006793	GO:0006796	GO:0006950	GO:0006970	GO:0006972	GO:0006979	GO:0006995	GO:0006996	GO:0007010	GO:0007049	GO:0007050
NODE_10_length_47437_cov_0.363429.p7 294747.XP_002545629.1 5.7e-88 330.5 TAF5 GO:0000123	GO:0000124	GO:0000428	GO:0003674	GO:0003682	GO:0005198	GO:0005488	GO:0005515	GO:0005575	GO:0005622	GO:0005623	GO:0005634	GO:0005654	GO:0005667	GO:0005669	GO:0005737	GO:0005829	GO:0006139	GO:0006325	GO:0006338	GO:0006351	GO:0006352	GO:0006366	GO:0006367	GO:0006464	GO:0006473	GO:0006475	GO:0006725	GO:0006807	GO:0006996	GO:0008150	GO:0008152	GO:0009058	GO:0009059	GO:0009987	GO:0010467	GO:0016043	GO:0016070	GO:0016568	GO:0016569	GO:0016570	GO:0016573	GO:0016591	GO:0018130	GO:0018193	GO:0018205	GO:0018393	GO:0018394	GO:0019438	GO:0019538
NODE_10_length_47437_cov_0.363429.p8 59689.fgenesh2_kg.3__871__AT3G08680.2 1.9e-12 79.3 GO:0005575	GO:0005618	GO:0005623	GO:0005886	GO:0005911	GO:0009505	GO:0009506	GO:0016020	GO:0030054	GO:0030312	GO:0044464	GO:0055044	GO:0071944 virNOG[6] 0C1BR@braNOG	0JXFC@euNOG	1040X@NOG	1BXVE@strNOG	1EAAP@virNOG NA|NA|NA T Leucine	rich	repeat	N-terminal	domain
NODE_10_length_47437_cov_0.363429.p9 13616.ENSMODP00000017408 1.1e-30 139.8 POLM GO:0001775	GO:0002200	GO:0002376	GO:0002377	GO:0002440	GO:0002520	GO:0002521	GO:0002566	GO:0005575	GO:0005622	GO:0005623	GO:0005634	GO:0007275	GO:0008150	GO:0009987	GO:0016445	GO:0016446	GO:0030097	GO:0030098	GO:0030154	GO:0030183	GO:0032501	GO:0032502	GO:0042113	GO:0043226	GO:0043227	GO:0043229	GO:0043231	GO:0044424	GO:0044464	GO:0044699	GO:0044707	GO:0044763	GO:0044767	GO:0045321	GO:0046649	GO:0048513	GO:0048534	GO:0048731	GO:0048856	GO:0048869 K03513 maNOG[6] 09USP@biNOG	0DG29@chorNOG	0UIMC@maNOG	0V5S5@meNOG	12TH4@opiNOG	1CQRS@veNOG	COG1796@NOG	KOG2534@euNOG NA|NA|NA L Polymerase	(DNA	directed)
NODE_10_length_47437_cov_0.363429.p10 367775.XP_003196800.1 2.4e-46 191.8 GYP5 GO:0000131	GO:0003674	GO:0005083	GO:0005096	GO:0005097	GO:0005099	GO:0005575	GO:0005622	GO:0005623	GO:0005737	GO:0005794	GO:0005798	GO:0005829	GO:0005886	GO:0005933	GO:0005934	GO:0005935	GO:0006140	GO:0006810	GO:0006888	GO:0007275	GO:0008047	GO:0008150	GO:0009118	GO:0009894	GO:0009966	GO:0009987	GO:0010646	GO:0016020	GO:0016023	GO:0016192	GO:0016482	GO:0019219	GO:0019220	GO:0019222	GO:0023051	GO:0030234	GO:0030427	GO:0030695	GO:0030811	GO:0031323	GO:0031329	GO:0031410	GO:0031982	GO:0031988	GO:0032313	GO:0032318	GO:0032320	GO:0032483	GO:0032501
NODE_10_length_47437_cov_0.363429.p11 441959.XP_002341646.1 2e-47 195.3 FG01155.1 GO:0000003	GO:0000322	GO:0000323	GO:0000324	GO:0000329	GO:0003006	GO:0003674	GO:0003824	GO:0005575	GO:0005622	GO:0005623	GO:0005634	GO:0005737	GO:0005768	GO:0005773	GO:0005774	GO:0005829	GO:0006810	GO:0006886	GO:0007049	GO:0008104	GO:0008150	GO:0008152	GO:0009653	GO:0009987	GO:0012505	GO:0015031	GO:0016020	GO:0016192	GO:0016197	GO:0016787	GO:0019953	GO:0022402	GO:0022413	GO:0022414	GO:0030154	GO:0030435	GO:0030437	GO:0030904	GO:0030906	GO:0031090	GO:0032502	GO:0032505	GO:0032507	GO:0032991	GO:0033036	GO:0033365	GO:0034067	GO:0034293	GO:0034613
NODE_10_length_47437_cov_0.363429.p12 4929.A5DMA0 6.9e-82 309.7 FG08758.1 GO:0000322	GO:0000323	GO:0000324	GO:0000329	GO:0003674	GO:0005215	GO:0005451	GO:0005575	GO:0005622	GO:0005623	GO:0005737	GO:0005773	GO:0005774	GO:0005783	GO:0005789	GO:0006810	GO:0006811	GO:0006812	GO:0006813	GO:0006816	GO:0006818	GO:0006873	GO:0006874	GO:0006875	GO:0008150	GO:0008324	GO:0009987	GO:0012505	GO:0015075	GO:0015077	GO:0015078	GO:0015079	GO:0015085	GO:0015291	GO:0015297	GO:0015298	GO:0015299	GO:0015368	GO:0015369	GO:0015386	GO:0015491	GO:0015672	GO:0015992	GO:0016020	GO:0016021	GO:0019725	GO:0022804	GO:0022821	GO:0022857	GO:0022890
NODE_10_length_47437_cov_0.363429.p15 9739.ENSTTRP00000014408 4.9e-07 60.5 COX18 GO:0003674	GO:0005215	GO:0005575	GO:0005622	GO:0005623	GO:0005737	GO:0005739	GO:0005740	GO:0005743	GO:0006461	GO:0006810	GO:0006996	GO:0007005	GO:0007006	GO:0008104	GO:0008150	GO:0008535	GO:0008565	GO:0009987	GO:0015031	GO:0016020	GO:0016021	GO:0016043	GO:0016044	GO:0019866	GO:0022607	GO:0022892	GO:0031090	GO:0031224	GO:0031300	GO:0031301	GO:0031304	GO:0031305	GO:0031966	GO:0031967	GO:0031975	GO:0032592	GO:0033036	GO:0033365	GO:0034613	GO:0034622	GO:0043226	GO:0043227	GO:0043229	GO:0043231	GO:0043623	GO:0043933	GO:0044085	GO:0044422	GO:0044424
NODE_10_length_47437_cov_0.363429.p17 526221.XP_003008836.1 1.8e-53 214.5 GYP1 GO:0003674	GO:0005083	GO:0005096	GO:0005097	GO:0005099	GO:0005575	GO:0005622	GO:0005623	GO:0005634	GO:0005737	GO:0005739	GO:0005794	GO:0005795	GO:0005829	GO:0006140	GO:0006810	GO:0006950	GO:0008047	GO:0008150	GO:0009118	GO:0009636	GO:0009894	GO:0009966	GO:0009987	GO:0010035	GO:0010038	GO:0010646	GO:0016192	GO:0019219	GO:0019220	GO:0019222	GO:0023051	GO:0030234	GO:0030695	GO:0030811	GO:0031323	GO:0031329	GO:0032313	GO:0032318	GO:0032320	GO:0032483	GO:0032851	GO:0033121	GO:0033124	GO:0042221	GO:0043085	GO:0043087	GO:0043226	GO:0043227	GO:0043229
NODE_10_length_47437_cov_0.363429.p18 8090.ENSORLP00000012441 6.6e-61 239.2 HPRT1 GO:0000287	GO:0003674	GO:0003824	GO:0004422	GO:0005488	GO:0005575	GO:0005622	GO:0005623	GO:0005737	GO:0005829	GO:0006139	GO:0006144	GO:0006163	GO:0006164	GO:0006166	GO:0006168	GO:0006177	GO:0006178	GO:0006188	GO:0006725	GO:0006753	GO:0006793	GO:0006796	GO:0006807	GO:0008150	GO:0008152	GO:0009058	GO:0009112	GO:0009113	GO:0009116	GO:0009117	GO:0009119	GO:0009123	GO:0009124	GO:0009126	GO:0009127	GO:0009150	GO:0009152	GO:0009156	GO:0009161	GO:0009163	GO:0009165	GO:0009167	GO:0009168	GO:0009259	GO:0009260	GO:0009987	GO:0016740	GO:0016757	GO:0016763
NODE_10_length_47437_cov_0.363429.p19 39416.CAZ81887 1.6e-22 111.7 GYP1 GO:0003674	GO:0005083	GO:0005096	GO:0005097	GO:0005099	GO:0005575	GO:0005622	GO:0005623	GO:0005634	GO:0005737	GO:0005739	GO:0005794	GO:0005795	GO:0005829	GO:0006140	GO:0006810	GO:0006950	GO:0008047	GO:0008150	GO:0009118	GO:0009636	GO:0009894	GO:0009966	GO:0009987	GO:0010035	GO:0010038	GO:0010646	GO:0016192	GO:0019219	GO:0019220	GO:0019222	GO:0023051	GO:0030234	GO:0030695	GO:0030811	GO:0031323	GO:0031329	GO:0032313	GO:0032318	GO:0032320	GO:0032483	GO:0032851	GO:0033121	GO:0033124	GO:0042221	GO:0043085	GO:0043087	GO:0043226	GO:0043227	GO:0043229
NODE_10_length_47437_cov_0.363429.p21 45351.NEMVEDRAFT_v1g93004-PA 4.4e-26 123.2 K19755 meNOG[21] 0VCBG@meNOG	13IEJ@opiNOG	COG4642@NOG	KOG0231@euNOG NA|NA|NA S Radial	spoke	head	1	homolog
NODE_10_length_47437_cov_0.363429.p24 5022.CBX99829 6.7e-20 102.4 FG09216.1 GO:0003674	GO:0003824	GO:0004757	GO:0005575	GO:0005622	GO:0005623	GO:0005634	GO:0005737	GO:0005829	GO:0006725	GO:0006729	GO:0006732	GO:0006807	GO:0008150	GO:0008152	GO:0009058	GO:0009108	GO:0009987	GO:0016491	GO:0016614	GO:0016616	GO:0018130	GO:0019438	GO:0034641	GO:0042558	GO:0042559	GO:0043226	GO:0043227	GO:0043229	GO:0043231	GO:0044237	GO:0044249	GO:0044271	GO:0044424	GO:0044444	GO:0044464	GO:0044710	GO:0046146	GO:0046483	GO:0051186	GO:0051188	GO:0055114	GO:0071704	GO:1901360	GO:1901362	GO:1901564	GO:1901566	GO:1901576 fuNOG[21] 03R9J@ascNOG	0H75I@dotNOG	0PNB7@fuNOG
NODE_10_length_47437_cov_0.363429.p25 486041.XP_001888352.1 1e-33 148.3 FG05235.1 GO:0000910	GO:0000912	GO:0000915	GO:0001411	GO:0003674	GO:0005488	GO:0005509	GO:0005515	GO:0005575	GO:0005622	GO:0005623	GO:0005634	GO:0005737	GO:0005826	GO:0005829	GO:0005856	GO:0005933	GO:0005934	GO:0005935	GO:0005938	GO:0006810	GO:0006903	GO:0006996	GO:0007010	GO:0007049	GO:0008092	GO:0008104	GO:0008150	GO:0009847	GO:0009987	GO:0015629	GO:0016043	GO:0016192	GO:0016459	GO:0016460	GO:0017022	GO:0022402	GO:0022607	GO:0030029	GO:0030036	GO:0030427	GO:0031032	GO:0031097	GO:0031489	GO:0031982	GO:0032036	GO:0032038	GO:0032153	GO:0032155	GO:0032502
NODE_10_length_47437_cov_0.363429.p31 1064592.XP_003678013.1 4.8e-18 95.9 GO:0003674	GO:0003824	GO:0004757	GO:0005575	GO:0005622	GO:0005623	GO:0005634	GO:0005737	GO:0005829	GO:0006725	GO:0006729	GO:0006732	GO:0006807	GO:0008150	GO:0008152	GO:0009058	GO:0009108	GO:0009987	GO:0016020	GO:0016021	GO:0016491	GO:0016614	GO:0016616	GO:0018130	GO:0019438	GO:0031224	GO:0034641	GO:0042558	GO:0042559	GO:0043226	GO:0043227	GO:0043229	GO:0043231	GO:0044237	GO:0044249	GO:0044271	GO:0044424	GO:0044425	GO:0044444	GO:0044464	GO:0044710	GO:0046146	GO:0046483	GO:0051186	GO:0051188	GO:0055114	GO:0071704	GO:1901360	GO:1901362	GO:1901564
NODE_10_length_47437_cov_0.363429.p32 402676.XP_002174806.1 2e-19 100.5 FG08174.1 GO:0000139	GO:0003674	GO:0005488	GO:0005515	GO:0005575	GO:0005622	GO:0005623	GO:0005737	GO:0005783	GO:0005789	GO:0005794	GO:0006810	GO:0006888	GO:0006906	GO:0006944	GO:0006996	GO:0008150	GO:0009987	GO:0012505	GO:0016020	GO:0016021	GO:0016023	GO:0016043	GO:0016044	GO:0016050	GO:0016192	GO:0016482	GO:0017016	GO:0017137	GO:0019899	GO:0030133	GO:0030134	GO:0030135	GO:0030173	GO:0031090	GO:0031224	GO:0031228	GO:0031267	GO:0031300	GO:0031301	GO:0031410	GO:0031982	GO:0031988	GO:0042175	GO:0043226	GO:0043227	GO:0043229	GO:0043231	GO:0044422	GO:0044424
NODE_11_length_46995_cov_0.451872.p1 10116.ENSRNOP00000005987 0.0 1346.3 CLTC GO:0000041	GO:0000226	GO:0000278	GO:0000280	GO:0000902	GO:0000904	GO:0002376	GO:0002478	GO:0002495	GO:0002504	GO:0003674	GO:0005198	GO:0005488	GO:0005515	GO:0005575	GO:0005576	GO:0005622	GO:0005623	GO:0005694	GO:0005737	GO:0005739	GO:0005802	GO:0005819	GO:0005829	GO:0005856	GO:0005886	GO:0005905	GO:0006461	GO:0006810	GO:0006811	GO:0006812	GO:0006826	GO:0006886	GO:0006892	GO:0006897	GO:0006898	GO:0006928	GO:0006935	GO:0006996	GO:0007010	GO:0007017	GO:0007030	GO:0007049	GO:0007051	GO:0007052	GO:0007067	GO:0007154	GO:0007165	GO:0007166	GO:0007167
NODE_11_length_46995_cov_0.451872.p2 8128.ENSONIP00000019127 4.3e-73 281.6 IPO5 fiNOG[1] 09Y3R@biNOG	0DJGN@chorNOG	0N3BY@fiNOG	0V913@meNOG	0XQAJ@NOG	12RET@opiNOG	1CU95@veNOG	KOG2171@euNOG NA|NA|NA U		Y importin	5
NODE_11_length_46995_cov_0.451872.p4 28377.ENSACAP00000014275 1.1e-57 230.3 LIG4 GO:0000012	GO:0000166	GO:0000726	GO:0000793	GO:0001701	GO:0001775	GO:0001882	GO:0001883	GO:0002200	GO:0002204	GO:0002208	GO:0002244	GO:0002250	GO:0002252	GO:0002263	GO:0002285	GO:0002312	GO:0002320	GO:0002328	GO:0002366	GO:0002376	GO:0002377	GO:0002381	GO:0002440	GO:0002443	GO:0002449	GO:0002460	GO:0002520	GO:0002521	GO:0002562	GO:0002568	GO:0002681	GO:0003674	GO:0003676	GO:0003677	GO:0003824	GO:0003909	GO:0003910	GO:0005488	GO:0005524	GO:0005575	GO:0005622	GO:0005623	GO:0005634	GO:0005654	GO:0005694	GO:0005737	GO:0005886	GO:0005912	GO:0005924
NODE_11_length_46995_cov_0.451872.p5 29875.EHK18688 1.1e-12 80.9 PHO91 GO:0000322	GO:0000323	GO:0000324	GO:0000329	GO:0003674	GO:0005215	GO:0005315	GO:0005575	GO:0005622	GO:0005623	GO:0005737	GO:0005773	GO:0005774	GO:0005783	GO:0005789	GO:0005886	GO:0006082	GO:0006793	GO:0006797	GO:0006810	GO:0006811	GO:0006817	GO:0006820	GO:0008150	GO:0008152	GO:0009987	GO:0010966	GO:0012505	GO:0015166	GO:0015169	GO:0015291	GO:0015665	GO:0015698	GO:0015711	GO:0015748	GO:0015791	GO:0015794	GO:0015850	GO:0016020	GO:0016021	GO:0022804	GO:0022857	GO:0022891	GO:0022892	GO:0031090	GO:0031224	GO:0032879	GO:0034762	GO:0034765	GO:0042175
NODE_11_length_46995_cov_0.451872.p7 412030.XP_001347217.1 1.7e-57 229.6 GO:0005575	GO:0007275	GO:0008150	GO:0009790	GO:0009792	GO:0016020	GO:0032501	GO:0032502	GO:0044699	GO:0044707	GO:0044767	GO:0048856 K11273	K15362 euNOG[57] COG1199@NOG	KOG1133@euNOG NA|NA|NA L helicase
NODE_11_length_46995_cov_0.451872.p8 5297.EFP78364 1.2e-125 455.7 FG10807.1 K08008 fuNOG[21] 094XE@basNOG	0PGUE@fuNOG	0XNZY@NOG	12P7E@opiNOG	KOG0039@euNOG NA|NA|NA P		Q NADPH	oxidase
NODE_11_length_46995_cov_0.451872.p9 626522.GCWU000325_01673 8.8e-10 70.5 bactNOG[38] 058NY@bacteNOG	08SK8@bactNOG	09E7Q@bctoNOG	COG3344@NOG NA|NA|NA L Reverse	transcriptase	(RNA-dependent	DNA	polymerase)
NODE_11_length_46995_cov_0.451872.p10 502779.XP_002797899.1 3e-47 194.9 FG02611.1 GO:0005575	GO:0005622	GO:0005623	GO:0005737	GO:0005783	GO:0005789	GO:0006457	GO:0008150	GO:0008152	GO:0009987	GO:0012505	GO:0016020	GO:0016021	GO:0019538	GO:0030176	GO:0031090	GO:0031224	GO:0031227	GO:0031300	GO:0031301	GO:0034975	GO:0042175	GO:0043170	GO:0043226	GO:0043227	GO:0043229	GO:0043231	GO:0044237	GO:0044238	GO:0044260	GO:0044267	GO:0044422	GO:0044424	GO:0044425	GO:0044432	GO:0044444	GO:0044446	GO:0044464	GO:0071704 fuNOG[21] 03M4J@ascNOG	0M369@euroNOG	0PJQE@fuNOG	116S0@NOG	12FT0@onyNOG	12SYH@opiNOG	KOG1396@euNOG NA|NA|NA S Sad1	UNC	domain-containing	protein
NODE_11_length_46995_cov_0.451872.p12 5833.PFE0935c 7.8e-36 156.8 K17943 apiNOG[5] 008ER@acoNOG	01JME@apiNOG	0RC61@haeNOG	COG5099@NOG	KOG2049@euNOG NA|NA|NA J Rna-binding	protein
NODE_11_length_46995_cov_0.451872.p13 626369.HMPREF0446_01562 8e-09 67.0 bactNOG[38] 08SK8@bactNOG	COG3344@NOG NA|NA|NA L Reverse	transcriptase	(RNA-dependent	DNA	polymerase)
NODE_11_length_46995_cov_0.451872.p14 8128.ENSONIP00000025864 4.4e-07 61.2 opiNOG[43] 0ITG7@euNOG	0XWDC@NOG	13FZS@opiNOG NA|NA|NA O E3	ubiquitin	ISG15	ligase	TRIM25-like
NODE_11_length_46995_cov_0.451872.p16 663202.XP_003019032.1 1.5e-53 215.3 STE7 GO:0000003	GO:0000165	GO:0000187	GO:0000196	GO:0000746	GO:0000747	GO:0000749	GO:0000750	GO:0000751	GO:0000909	GO:0001402	GO:0001403	GO:0001411	GO:0001932	GO:0001934	GO:0003006	GO:0003674	GO:0003824	GO:0004672	GO:0004708	GO:0004712	GO:0005575	GO:0005622	GO:0005623	GO:0005634	GO:0005635	GO:0005737	GO:0005829	GO:0005937	GO:0006464	GO:0006468	GO:0006793	GO:0006796	GO:0006950	GO:0006970	GO:0006972	GO:0006995	GO:0007049	GO:0007050	GO:0007124	GO:0007154	GO:0007165	GO:0007166	GO:0007186	GO:0007243	GO:0007275	GO:0008150	GO:0008152	GO:0008277	GO:0009267
NODE_11_length_46995_cov_0.451872.p17 425265.XP_001730265.1 4.4e-53 213.8 MRS3/4 GO:0000041	GO:0003674	GO:0005215	GO:0005381	GO:0005575	GO:0005622	GO:0005623	GO:0005737	GO:0005739	GO:0005740	GO:0005743	GO:0006139	GO:0006396	GO:0006725	GO:0006807	GO:0006810	GO:0006811	GO:0006812	GO:0006813	GO:0006818	GO:0006826	GO:0006839	GO:0008150	GO:0008152	GO:0008324	GO:0008380	GO:0009987	GO:0010467	GO:0015075	GO:0015672	GO:0015992	GO:0016020	GO:0016021	GO:0016070	GO:0019866	GO:0022857	GO:0022890	GO:0022891	GO:0022892	GO:0030001	GO:0031090	GO:0031224	GO:0031966	GO:0031967	GO:0031975	GO:0034220	GO:0034641	GO:0034755	GO:0043170	GO:0043226
NODE_11_length_46995_cov_0.451872.p19 331869.BAL199_12376 2.8e-71 273.9 ETFB GO:0003674	GO:0008150	GO:0008152	GO:0009055	GO:0044710	GO:0055114 K03521 bactNOG[38] 01R6R@aproNOG	05BZJ@bactNOG	16QQC@proNOG	COG2086@NOG NA|NA|NA C Electron	transfer	flavoprotein
NODE_11_length_46995_cov_0.451872.p20 7237.FBpp0281545 1.9e-09 68.2 GO:0003674	GO:0005215	GO:0005575	GO:0005622	GO:0005623	GO:0005634	GO:0005635	GO:0005643	GO:0005737	GO:0005829	GO:0005856	GO:0005875	GO:0006605	GO:0006606	GO:0006810	GO:0006886	GO:0006913	GO:0008104	GO:0008150	GO:0008320	GO:0008565	GO:0009987	GO:0012505	GO:0015031	GO:0015630	GO:0016020	GO:0016021	GO:0016482	GO:0017038	GO:0022857	GO:0022884	GO:0022891	GO:0022892	GO:0031224	GO:0031967	GO:0031975	GO:0032991	GO:0033036	GO:0033365	GO:0034504	GO:0034613	GO:0043226	GO:0043227	GO:0043228	GO:0043229	GO:0043231	GO:0043232	GO:0043234	GO:0044422	GO:0044424
NODE_11_length_46995_cov_0.451872.p21 9483.ENSCJAP00000047458 2.2e-23 114.4 DHFR GO:0000166	GO:0003674	GO:0003676	GO:0003723	GO:0003729	GO:0003824	GO:0004146	GO:0005488	GO:0005575	GO:0005622	GO:0005623	GO:0005737	GO:0005739	GO:0005740	GO:0005743	GO:0005759	GO:0005829	GO:0006082	GO:0006139	GO:0006213	GO:0006520	GO:0006575	GO:0006725	GO:0006732	GO:0006760	GO:0006807	GO:0008144	GO:0008150	GO:0008152	GO:0008652	GO:0009058	GO:0009108	GO:0009116	GO:0009120	GO:0009163	GO:0009396	GO:0009719	GO:0009987	GO:0010033	GO:0010243	GO:0014070	GO:0016020	GO:0016053	GO:0016491	GO:0016597	GO:0016645	GO:0016646	GO:0018130	GO:0019438	GO:0019752
NODE_11_length_46995_cov_0.451872.p27 321327.CYA_1375 2.2e-08 63.9 K07496 bactNOG[38] 08NMP@bactNOG	0FR23@cyaNOG	11F6Q@NOG NA|NA|NA L Transposase
NODE_12_length_45166_cov_0.552511.p1 9031.ENSGALP00000037427 4.3e-261 906.7 ABCB1 GO:0000139	GO:0003674	GO:0003824	GO:0005215	GO:0005575	GO:0005622	GO:0005623	GO:0005737	GO:0005794	GO:0005886	GO:0005911	GO:0006139	GO:0006152	GO:0006163	GO:0006195	GO:0006200	GO:0006725	GO:0006753	GO:0006793	GO:0006796	GO:0006807	GO:0006810	GO:0008150	GO:0008152	GO:0009056	GO:0009116	GO:0009117	GO:0009119	GO:0009123	GO:0009125	GO:0009126	GO:0009128	GO:0009141	GO:0009143	GO:0009144	GO:0009146	GO:0009150	GO:0009154	GO:0009158	GO:0009161	GO:0009164	GO:0009166	GO:0009167	GO:0009169	GO:0009199	GO:0009203	GO:0009205	GO:0009207	GO:0009259	GO:0009261
NODE_12_length_45166_cov_0.552511.p2 5270.UM00739P0 1.3e-88 333.6 SMC6 GO:0000724	GO:0000725	GO:0000793	GO:0003674	GO:0003676	GO:0003677	GO:0003684	GO:0005488	GO:0005575	GO:0005622	GO:0005623	GO:0005634	GO:0005694	GO:0005737	GO:0005739	GO:0006139	GO:0006259	GO:0006260	GO:0006261	GO:0006275	GO:0006281	GO:0006302	GO:0006310	GO:0006725	GO:0006807	GO:0006950	GO:0006974	GO:0007049	GO:0007059	GO:0008150	GO:0008152	GO:0008156	GO:0009058	GO:0009059	GO:0009889	GO:0009890	GO:0009892	GO:0009987	GO:0010556	GO:0010558	GO:0010605	GO:0019219	GO:0019222	GO:0022402	GO:0030915	GO:0031323	GO:0031324	GO:0031326	GO:0031327	GO:0032991
NODE_12_length_45166_cov_0.552511.p3 4896.SPBC1703.14c.1 2.2e-154 551.6 TOP1 GO:0000018	GO:0000019	GO:0000070	GO:0000183	GO:0000228	GO:0000278	GO:0000280	GO:0000785	GO:0000790	GO:0000819	GO:0003674	GO:0003676	GO:0003677	GO:0003682	GO:0003824	GO:0003916	GO:0003917	GO:0005488	GO:0005575	GO:0005622	GO:0005623	GO:0005634	GO:0005657	GO:0005694	GO:0005730	GO:0005737	GO:0005829	GO:0006139	GO:0006259	GO:0006260	GO:0006261	GO:0006265	GO:0006271	GO:0006323	GO:0006325	GO:0006333	GO:0006338	GO:0006342	GO:0006351	GO:0006354	GO:0006355	GO:0006357	GO:0006360	GO:0006366	GO:0006368	GO:0006725	GO:0006807	GO:0006996	GO:0007049	GO:0007059
NODE_12_length_45166_cov_0.552511.p4 39416.CAZ85980 3.7e-246 856.3 STT3 GO:0003674	GO:0003824	GO:0004576	GO:0004579	GO:0005575	GO:0005622	GO:0005623	GO:0005737	GO:0005783	GO:0005789	GO:0005975	GO:0006464	GO:0006486	GO:0006487	GO:0008150	GO:0008152	GO:0008250	GO:0009058	GO:0009059	GO:0009100	GO:0009101	GO:0009987	GO:0012505	GO:0016020	GO:0016021	GO:0016740	GO:0016757	GO:0016758	GO:0019538	GO:0031090	GO:0031224	GO:0032991	GO:0034645	GO:0036211	GO:0042175	GO:0043170	GO:0043226	GO:0043227	GO:0043229	GO:0043231	GO:0043234	GO:0043412	GO:0043413	GO:0044237	GO:0044238	GO:0044249	GO:0044260	GO:0044267	GO:0044422	GO:0044424
NODE_12_length_45166_cov_0.552511.p5 294747.XP_002549652.1 2.6e-43 182.2 PGUG_04818 GO:0000166	GO:0001558	GO:0001882	GO:0001883	GO:0003674	GO:0003824	GO:0004672	GO:0004674	GO:0004683	GO:0005488	GO:0005515	GO:0005516	GO:0005524	GO:0005575	GO:0005622	GO:0005623	GO:0005737	GO:0005829	GO:0005938	GO:0005975	GO:0005996	GO:0006006	GO:0006139	GO:0006259	GO:0006260	GO:0006261	GO:0006464	GO:0006468	GO:0006725	GO:0006793	GO:0006796	GO:0006807	GO:0006950	GO:0006995	GO:0006996	GO:0007010	GO:0007015	GO:0007154	GO:0007163	GO:0007165	GO:0008104	GO:0008150	GO:0008152	GO:0008154	GO:0008360	GO:0009058	GO:0009059	GO:0009267	GO:0009605	GO:0009987
NODE_12_length_45166_cov_0.552511.p6 7091.BGIBMGA001849-TA 8e-215 751.9 AATS-THR GO:0003674	GO:0003824	GO:0004812	GO:0004829	GO:0006082	GO:0006139	GO:0006399	GO:0006412	GO:0006418	GO:0006435	GO:0006520	GO:0006725	GO:0006807	GO:0007275	GO:0007399	GO:0008150	GO:0008152	GO:0009058	GO:0009059	GO:0009987	GO:0010467	GO:0016070	GO:0016874	GO:0016875	GO:0016876	GO:0019538	GO:0019752	GO:0022008	GO:0030154	GO:0032501	GO:0032502	GO:0034641	GO:0034645	GO:0034660	GO:0043038	GO:0043039	GO:0043170	GO:0043436	GO:0044237	GO:0044238	GO:0044249	GO:0044260	GO:0044267	GO:0044281	GO:0044699	GO:0044707	GO:0044710	GO:0044763	GO:0046483	GO:0048731
NODE_12_length_45166_cov_0.552511.p7 4896.SPCC794.07.1 2.2e-95 354.8 LAT1 GO:0003674	GO:0003824	GO:0004738	GO:0004739	GO:0004742	GO:0005575	GO:0005622	GO:0005623	GO:0005737	GO:0005739	GO:0005759	GO:0005967	GO:0006082	GO:0006084	GO:0006085	GO:0006086	GO:0006090	GO:0006637	GO:0006732	GO:0006793	GO:0008150	GO:0008152	GO:0009056	GO:0009058	GO:0009108	GO:0009889	GO:0009987	GO:0010510	GO:0010565	GO:0016054	GO:0016407	GO:0016417	GO:0016418	GO:0016491	GO:0016624	GO:0016740	GO:0016746	GO:0016747	GO:0016903	GO:0019216	GO:0019217	GO:0019222	GO:0019752	GO:0030523	GO:0031323	GO:0031326	GO:0031974	GO:0032787	GO:0032991	GO:0035383
NODE_12_length_45166_cov_0.552511.p8 4113.PGSC0003DMT400036828 2.5e-75 288.1 FG01705.1 GO:0005575	GO:0005623	GO:0005886	GO:0005901	GO:0007163	GO:0008150	GO:0009987	GO:0016020	GO:0016043	GO:0016044	GO:0031579	GO:0044425	GO:0044459	GO:0044464	GO:0044699	GO:0044763	GO:0045121	GO:0061024	GO:0071840	GO:0071944 K07192 euNOG[57] COG2268@NOG	KOG2668@euNOG NA|NA|NA U		Z Flotillin
NODE_12_length_45166_cov_0.552511.p9 10090.ENSMUSP00000018476 1.2e-81 308.9 STK3 GO:0000166	GO:0000287	GO:0001701	GO:0001838	GO:0001841	GO:0001882	GO:0001883	GO:0001890	GO:0001892	GO:0001932	GO:0001934	GO:0002009	GO:0002376	GO:0002520	GO:0003157	GO:0003674	GO:0003824	GO:0004672	GO:0004674	GO:0005488	GO:0005515	GO:0005524	GO:0005575	GO:0005622	GO:0005623	GO:0005634	GO:0005737	GO:0005829	GO:0006464	GO:0006468	GO:0006793	GO:0006796	GO:0006915	GO:0007154	GO:0007165	GO:0007243	GO:0007275	GO:0007399	GO:0007417	GO:0007507	GO:0008047	GO:0008150	GO:0008152	GO:0008219	GO:0008285	GO:0009653	GO:0009790	GO:0009792	GO:0009888	GO:0009893
NODE_12_length_45166_cov_0.552511.p11 234831.PSM_A1497 4.6e-106 389.8 IVD GO:0003674	GO:0003824	GO:0003995	GO:0006082	GO:0006520	GO:0006551	GO:0006552	GO:0006807	GO:0008150	GO:0008152	GO:0008470	GO:0009056	GO:0009063	GO:0009081	GO:0009083	GO:0009987	GO:0016054	GO:0016491	GO:0016627	GO:0019752	GO:0043436	GO:0044237	GO:0044238	GO:0044248	GO:0044281	GO:0044282	GO:0044710	GO:0044712	GO:0046395	GO:0055114	GO:0071704	GO:1901564	GO:1901565	GO:1901575	GO:1901605	GO:1901606 K00253 MBCOAi bactNOG[38] 05C1G@bactNOG	0QK0N@gproNOG	16PBA@proNOG	COG1960@NOG NA|NA|NA I Dehydrogenase
NODE_12_length_45166_cov_0.552511.p12 861557.XP_003297255.1 2.1e-92 344.4 FG00417.1 GO:0003674	GO:0003824	GO:0004487	GO:0005575	GO:0005622	GO:0005623	GO:0005634	GO:0005737	GO:0005829	GO:0006082	GO:0006139	GO:0006144	GO:0006520	GO:0006575	GO:0006725	GO:0006730	GO:0006732	GO:0006760	GO:0006766	GO:0006767	GO:0006807	GO:0008150	GO:0008152	GO:0008652	GO:0009058	GO:0009108	GO:0009110	GO:0009112	GO:0009113	GO:0009396	GO:0009987	GO:0016053	GO:0016491	GO:0016645	GO:0016646	GO:0018130	GO:0019438	GO:0019752	GO:0034641	GO:0042364	GO:0042398	GO:0042440	GO:0042558	GO:0042559	GO:0043226	GO:0043227	GO:0043229	GO:0043231	GO:0043436	GO:0043648
NODE_12_length_45166_cov_0.552511.p14 6085.XP_002157039 1.6e-16 92.0 EXOSC7 GO:0000175	GO:0000176	GO:0000178	GO:0000288	GO:0000291	GO:0000956	GO:0002119	GO:0002164	GO:0003674	GO:0003676	GO:0003723	GO:0003824	GO:0004518	GO:0004527	GO:0004532	GO:0004540	GO:0005488	GO:0005575	GO:0005622	GO:0005623	GO:0005634	GO:0005652	GO:0005730	GO:0005737	GO:0005829	GO:0006139	GO:0006364	GO:0006396	GO:0006397	GO:0006401	GO:0006402	GO:0006725	GO:0006807	GO:0006810	GO:0006897	GO:0006898	GO:0007275	GO:0007399	GO:0008150	GO:0008152	GO:0008408	GO:0009056	GO:0009057	GO:0009790	GO:0009791	GO:0009792	GO:0009987	GO:0010467	GO:0016070	GO:0016071
NODE_12_length_45166_cov_0.552511.p15 2850.Phatr47912 3.5e-08 64.3 euNOG[57] 0Z5DF@NOG	KOG4628@euNOG NA|NA|NA O Ring	finger	protein
NODE_12_length_45166_cov_0.552511.p16 51511.ENSCSAVP00000008680 4.8e-13 80.1 IFT46 GO:0000226	GO:0000902	GO:0001578	GO:0003002	GO:0003674	GO:0005488	GO:0005515	GO:0005575	GO:0005622	GO:0005623	GO:0005634	GO:0005737	GO:0005815	GO:0005856	GO:0005886	GO:0005929	GO:0005932	GO:0006810	GO:0006928	GO:0006996	GO:0007010	GO:0007017	GO:0007018	GO:0007275	GO:0007389	GO:0008022	GO:0008104	GO:0008150	GO:0009653	GO:0009799	GO:0009855	GO:0009953	GO:0009987	GO:0010468	GO:0010608	GO:0010927	GO:0010970	GO:0015031	GO:0015630	GO:0016020	GO:0016043	GO:0019222	GO:0022607	GO:0030030	GO:0030031	GO:0030705	GO:0031090	GO:0031253	GO:0031512	GO:0031514
NODE_12_length_45166_cov_0.552511.p17 7029.ACYPI49930-PA 7.9e-24 115.5 artNOG[6] 03A3W@artNOG	0AFNU@biNOG	0SWR5@inNOG	0VSWW@meNOG	12PBX@opiNOG	COG2801@NOG	KOG0017@euNOG NA|NA|NA L Integrase	core	domain
NODE_13_length_42895_cov_0.518413.p3 4896.SPBC19C7.02.1 2.8e-13 83.6 PGUG_02393 GO:0003674	GO:0003824	GO:0004842	GO:0005488	GO:0005575	GO:0005622	GO:0005623	GO:0005634	GO:0005737	GO:0006464	GO:0006508	GO:0006511	GO:0006513	GO:0008104	GO:0008150	GO:0008152	GO:0008270	GO:0009056	GO:0009057	GO:0009987	GO:0010498	GO:0010570	GO:0016567	GO:0016874	GO:0016879	GO:0016881	GO:0019538	GO:0019787	GO:0019941	GO:0030163	GO:0031144	GO:0031503	GO:0032446	GO:0033036	GO:0034613	GO:0034629	GO:0036211	GO:0040008	GO:0043161	GO:0043167	GO:0043169	GO:0043170	GO:0043226	GO:0043227	GO:0043229	GO:0043231	GO:0043412	GO:0043632	GO:0044237	GO:0044238
NODE_13_length_42895_cov_0.518413.p4 3711.Bra003540.1-P 3.8e-99 368.2 GO:0005575	GO:0005622	GO:0005623	GO:0005737	GO:0005739	GO:0043226	GO:0043227	GO:0043229	GO:0043231	GO:0044424	GO:0044444	GO:0044464 K11136 virNOG[6] 0BYSU@braNOG	1BMG9@strNOG	1DZB7@virNOG	COG1199@NOG	KOG1132@euNOG NA|NA|NA L DEAD_2
NODE_13_length_42895_cov_0.518413.p5 7757.ENSPMAP00000005080 9.4e-55 220.7 CCDC147 GO:0005575	GO:0005911	GO:0005923	GO:0030054	GO:0043296	GO:0070160 meNOG[21] 0A2VG@biNOG	0DK62@chorNOG	0IFZN@euNOG	0VARA@meNOG	0XNPB@NOG	13IB4@opiNOG	1CUZZ@veNOG NA|NA|NA S Coiled-coil	domain	containing	147
NODE_13_length_42895_cov_0.518413.p7 5762.XP_002676727.1 1.5e-107 395.6 NLN GO:0003674	GO:0003824	GO:0004175	GO:0004222	GO:0005488	GO:0005575	GO:0005622	GO:0005623	GO:0005737	GO:0005739	GO:0005740	GO:0005758	GO:0005829	GO:0006508	GO:0006518	GO:0006807	GO:0007154	GO:0007165	GO:0007243	GO:0008150	GO:0008152	GO:0008233	GO:0008237	GO:0009987	GO:0016787	GO:0019538	GO:0023052	GO:0031967	GO:0031970	GO:0031974	GO:0031975	GO:0033218	GO:0034641	GO:0035556	GO:0042277	GO:0043170	GO:0043226	GO:0043227	GO:0043229	GO:0043231	GO:0043603	GO:0044237	GO:0044238	GO:0044422	GO:0044424	GO:0044429	GO:0044444	GO:0044446	GO:0044464	GO:0044699
NODE_13_length_42895_cov_0.518413.p8 1047171.EFQ30482 3.7e-71 274.6 WC1 GO:0000003	GO:0001678	GO:0003006	GO:0005575	GO:0005622	GO:0005623	GO:0005634	GO:0006725	GO:0007049	GO:0007275	GO:0008150	GO:0008152	GO:0009058	GO:0009314	GO:0009403	GO:0009404	GO:0009416	GO:0009628	GO:0009637	GO:0009653	GO:0009743	GO:0009746	GO:0009749	GO:0009889	GO:0009891	GO:0009893	GO:0009987	GO:0010033	GO:0010564	GO:0010565	GO:0010913	GO:0010914	GO:0018130	GO:0019222	GO:0019438	GO:0019725	GO:0019748	GO:0019953	GO:0019954	GO:0022402	GO:0022414	GO:0022603	GO:0030154	GO:0030435	GO:0030436	GO:0031323	GO:0031325	GO:0031326	GO:0031328	GO:0032501
NODE_13_length_42895_cov_0.518413.p10 10116.ENSRNOP00000062371 7.2e-33 147.1 YEATS2 GO:0000122	GO:0000123	GO:0005575	GO:0005622	GO:0005623	GO:0005634	GO:0005654	GO:0005671	GO:0005819	GO:0005856	GO:0006325	GO:0006355	GO:0006357	GO:0006464	GO:0006473	GO:0006475	GO:0006996	GO:0008150	GO:0008152	GO:0009889	GO:0009890	GO:0009892	GO:0009987	GO:0010468	GO:0010556	GO:0010558	GO:0010605	GO:0010629	GO:0015630	GO:0016043	GO:0016568	GO:0016569	GO:0016570	GO:0016573	GO:0018193	GO:0018205	GO:0018393	GO:0018394	GO:0019219	GO:0019222	GO:0019538	GO:0031323	GO:0031324	GO:0031326	GO:0031327	GO:0031974	GO:0031981	GO:0032991	GO:0036211	GO:0043170
NODE_13_length_42895_cov_0.518413.p11 240176.XP_001829365.1 5.4e-07 60.8 GO:0000313	GO:0000314	GO:0003674	GO:0003735	GO:0005198	GO:0005575	GO:0005622	GO:0005623	GO:0005737	GO:0005739	GO:0005759	GO:0005761	GO:0005763	GO:0005840	GO:0006091	GO:0006412	GO:0006996	GO:0007005	GO:0008150	GO:0008152	GO:0008360	GO:0009058	GO:0009059	GO:0009060	GO:0009987	GO:0010467	GO:0015935	GO:0015980	GO:0016043	GO:0019538	GO:0022603	GO:0022604	GO:0030529	GO:0031974	GO:0032543	GO:0032956	GO:0032970	GO:0032991	GO:0033043	GO:0034645	GO:0043170	GO:0043226	GO:0043227	GO:0043228	GO:0043229	GO:0043231	GO:0043232	GO:0043233	GO:0044237	GO:0044238
NODE_13_length_42895_cov_0.518413.p15 486041.XP_001873813.1 2.8e-10 71.2 SEC9 GO:0000003	GO:0003006	GO:0003674	GO:0005484	GO:0005488	GO:0005515	GO:0005575	GO:0005622	GO:0005623	GO:0005628	GO:0005737	GO:0005886	GO:0006810	GO:0006886	GO:0006887	GO:0006892	GO:0006893	GO:0006906	GO:0006944	GO:0006996	GO:0007049	GO:0008104	GO:0008150	GO:0009653	GO:0009987	GO:0010927	GO:0015031	GO:0016020	GO:0016043	GO:0016044	GO:0016050	GO:0016192	GO:0016482	GO:0019897	GO:0019898	GO:0019953	GO:0022402	GO:0022413	GO:0022414	GO:0030154	GO:0030435	GO:0030437	GO:0031201	GO:0031321	GO:0032502	GO:0032505	GO:0032940	GO:0032989	GO:0032991	GO:0033036
NODE_13_length_42895_cov_0.518413.p17 5911.EAR88144 5.5e-18 96.7 euNOG[57] COG5190@NOG	KOG1605@euNOG NA|NA|NA K CTD	(Carboxy-terminal	domain		RNA	polymerase	II		polypeptide	A)	small
NODE_13_length_42895_cov_0.518413.p20 402676.XP_002172129.1 3.3e-12 77.0 RSM10 GO:0000313	GO:0000314	GO:0003674	GO:0003735	GO:0005198	GO:0005575	GO:0005622	GO:0005623	GO:0005737	GO:0005739	GO:0005759	GO:0005761	GO:0005763	GO:0005840	GO:0006412	GO:0006996	GO:0007005	GO:0008150	GO:0008152	GO:0009058	GO:0009059	GO:0009987	GO:0010467	GO:0015935	GO:0016043	GO:0019538	GO:0030529	GO:0031974	GO:0032543	GO:0032991	GO:0034645	GO:0043170	GO:0043226	GO:0043227	GO:0043228	GO:0043229	GO:0043231	GO:0043232	GO:0043233	GO:0044237	GO:0044238	GO:0044249	GO:0044260	GO:0044267	GO:0044391	GO:0044422	GO:0044424	GO:0044429	GO:0044444	GO:0044446
NODE_13_length_42895_cov_0.518413.p23 402676.XP_002174077.1 1.5e-63 247.3 UBI1 GO:0000003	GO:0000209	GO:0003006	GO:0003674	GO:0005488	GO:0005515	GO:0005575	GO:0005622	GO:0005623	GO:0005634	GO:0005737	GO:0006464	GO:0006513	GO:0006950	GO:0007049	GO:0008150	GO:0008152	GO:0009653	GO:0009987	GO:0016567	GO:0016579	GO:0019538	GO:0019953	GO:0022402	GO:0022413	GO:0022414	GO:0030154	GO:0030435	GO:0030437	GO:0031386	GO:0032446	GO:0032502	GO:0032505	GO:0034293	GO:0036211	GO:0043008	GO:0043170	GO:0043226	GO:0043227	GO:0043229	GO:0043231	GO:0043412	GO:0043934	GO:0043935	GO:0044237	GO:0044238	GO:0044260	GO:0044267	GO:0044424	GO:0044464
NODE_14_length_42432_cov_0.433799.p5 931890.XP_003644370.1 6.1e-136 490.0 PGUG_02829 GO:0003674	GO:0003824	GO:0004812	GO:0004814	GO:0005575	GO:0005622	GO:0005623	GO:0005737	GO:0005739	GO:0005829	GO:0006082	GO:0006139	GO:0006399	GO:0006412	GO:0006418	GO:0006420	GO:0006520	GO:0006725	GO:0006807	GO:0008150	GO:0008152	GO:0009058	GO:0009059	GO:0009987	GO:0010467	GO:0016070	GO:0016874	GO:0016875	GO:0016876	GO:0019538	GO:0019752	GO:0034641	GO:0034645	GO:0034660	GO:0043038	GO:0043039	GO:0043170	GO:0043226	GO:0043227	GO:0043229	GO:0043231	GO:0043436	GO:0044237	GO:0044238	GO:0044249	GO:0044260	GO:0044267	GO:0044281	GO:0044424	GO:0044444
NODE_14_length_42432_cov_0.433799.p6 402676.XP_002173590.1 6.1e-197 692.6 VPS1 GO:0000322	GO:0000323	GO:0000324	GO:0000329	GO:0003674	GO:0003774	GO:0003824	GO:0003924	GO:0005575	GO:0005622	GO:0005623	GO:0005737	GO:0005739	GO:0005740	GO:0005741	GO:0005773	GO:0005774	GO:0005777	GO:0005794	GO:0005856	GO:0005938	GO:0006139	GO:0006152	GO:0006163	GO:0006184	GO:0006195	GO:0006605	GO:0006623	GO:0006725	GO:0006753	GO:0006793	GO:0006796	GO:0006807	GO:0006810	GO:0006886	GO:0006897	GO:0006944	GO:0006996	GO:0007010	GO:0007031	GO:0007033	GO:0007034	GO:0008104	GO:0008150	GO:0008152	GO:0009056	GO:0009116	GO:0009117	GO:0009119	GO:0009141
NODE_14_length_42432_cov_0.433799.p7 34740.HMEL009858-PA 1.4e-82 312.4 GO:0003674	GO:0003824	GO:0004812	GO:0004815	GO:0006082	GO:0006139	GO:0006399	GO:0006412	GO:0006418	GO:0006422	GO:0006520	GO:0006725	GO:0006807	GO:0008150	GO:0008152	GO:0009058	GO:0009059	GO:0009987	GO:0010467	GO:0016070	GO:0016874	GO:0016875	GO:0016876	GO:0019538	GO:0019752	GO:0034641	GO:0034645	GO:0034660	GO:0043038	GO:0043039	GO:0043170	GO:0043436	GO:0044237	GO:0044238	GO:0044249	GO:0044260	GO:0044267	GO:0044281	GO:0044710	GO:0046483	GO:0071704	GO:0090304	GO:1901360	GO:1901564	GO:1901576 K01876 artNOG[6] 033NI@artNOG	09W5M@biNOG	0SQDR@inNOG	0TCNY@lepNOG	0V73X@meNOG	12PC2@opiNOG
NODE_14_length_42432_cov_0.433799.p8 8364.ENSXETP00000008500 2.2e-136 491.1 CRY1 GO:0003674	GO:0003824	GO:0003913	GO:0003914	GO:0006139	GO:0006259	GO:0006281	GO:0006725	GO:0006807	GO:0006950	GO:0006974	GO:0008150	GO:0008152	GO:0009314	GO:0009416	GO:0009628	GO:0009987	GO:0016829	GO:0016830	GO:0033554	GO:0034641	GO:0043170	GO:0044237	GO:0044238	GO:0044260	GO:0044699	GO:0044763	GO:0046483	GO:0050896	GO:0051716	GO:0071704	GO:0090304	GO:1901360 K02295 meNOG[21] 09TWK@biNOG	0DQGA@chorNOG	0V4VP@meNOG	12PVD@opiNOG	1CZIE@veNOG	COG0415@NOG	KOG0133@euNOG NA|NA|NA L		T FAD	binding	domain	of	DNA	photolyase
NODE_14_length_42432_cov_0.433799.p9 10228.TriadP63251 2.7e-13 82.0 PDIA3 GO:0000003	GO:0002376	GO:0002474	GO:0002478	GO:0002479	GO:0003674	GO:0003756	GO:0003810	GO:0003824	GO:0004175	GO:0004197	GO:0004620	GO:0004629	GO:0005575	GO:0005622	GO:0005623	GO:0005737	GO:0005783	GO:0005788	GO:0005811	GO:0005856	GO:0005875	GO:0005975	GO:0006457	GO:0006464	GO:0006486	GO:0006487	GO:0006605	GO:0006606	GO:0006621	GO:0006810	GO:0006886	GO:0006913	GO:0007154	GO:0007165	GO:0007275	GO:0007610	GO:0008081	GO:0008104	GO:0008150	GO:0008152	GO:0008233	GO:0008234	GO:0008360	GO:0009058	GO:0009059	GO:0009100	GO:0009101	GO:0009653	GO:0009986
NODE_14_length_42432_cov_0.433799.p12 8128.ENSONIP00000020401 2.1e-69 268.1 MECR GO:0005575	GO:0005622	GO:0005623	GO:0005737	GO:0005739	GO:0043226	GO:0043227	GO:0043229	GO:0043231	GO:0044424	GO:0044444	GO:0044464 K07512 fiNOG[1] 09XTT@biNOG	0DJ5V@chorNOG	0MYRV@fiNOG	0V70G@meNOG	12TSZ@opiNOG	1CTXS@veNOG	COG0604@NOG	KOG0025@euNOG NA|NA|NA Q Mitochondrial	trans-2-enoyl-CoA	reductase
NODE_14_length_42432_cov_0.433799.p16 578458.XP_003030876.1 2e-33 147.9 CKB2 GO:0000922	GO:0001932	GO:0001933	GO:0003674	GO:0004857	GO:0004860	GO:0005575	GO:0005622	GO:0005623	GO:0005634	GO:0005730	GO:0005815	GO:0005816	GO:0005819	GO:0005856	GO:0005956	GO:0006355	GO:0006356	GO:0006359	GO:0006464	GO:0006468	GO:0006469	GO:0006793	GO:0006796	GO:0006950	GO:0006974	GO:0007154	GO:0007165	GO:0008150	GO:0008152	GO:0009889	GO:0009892	GO:0009987	GO:0010468	GO:0010556	GO:0010563	GO:0010605	GO:0015630	GO:0016310	GO:0019207	GO:0019210	GO:0019219	GO:0019220	GO:0019222	GO:0019538	GO:0019887	GO:0023052	GO:0030234	GO:0030291	GO:0030529
NODE_14_length_42432_cov_0.433799.p17 696747.NIES39_D06770 9.8e-09 65.9 bactNOG[38] 07VYH@bactNOG	0FMQT@cyaNOG	0ZHS7@NOG NA|NA|NA S domain	protein
NODE_14_length_42432_cov_0.433799.p18 4787.PITG_13737T0 3.2e-39 166.8 PGUG_04221 GO:0000785	GO:0003674	GO:0005575	GO:0005576	GO:0005622	GO:0005623	GO:0005634	GO:0005694	GO:0005737	GO:0005739	GO:0005829	GO:0005886	GO:0005911	GO:0006342	GO:0006355	GO:0006950	GO:0008150	GO:0009055	GO:0009506	GO:0009636	GO:0009889	GO:0009890	GO:0009892	GO:0009987	GO:0010033	GO:0010468	GO:0010556	GO:0010558	GO:0010605	GO:0010629	GO:0014070	GO:0016020	GO:0016458	GO:0019219	GO:0019222	GO:0030054	GO:0030466	GO:0031001	GO:0031323	GO:0031324	GO:0031326	GO:0031327	GO:0033554	GO:0040029	GO:0042221	GO:0043226	GO:0043227	GO:0043228	GO:0043229	GO:0043231
NODE_15_length_42055_cov_0.634117.p1 402676.XP_002173919.1 0.0 1984.5 TOR1 GO:0000003	GO:0000080	GO:0000139	GO:0000182	GO:0000278	GO:0000322	GO:0000323	GO:0000324	GO:0000329	GO:0000975	GO:0001016	GO:0001025	GO:0001030	GO:0001031	GO:0001032	GO:0001067	GO:0001101	GO:0001156	GO:0001558	GO:0001666	GO:0001932	GO:0001934	GO:0002376	GO:0002682	GO:0002684	GO:0002694	GO:0002696	GO:0003674	GO:0003676	GO:0003677	GO:0003824	GO:0004672	GO:0004674	GO:0005488	GO:0005515	GO:0005575	GO:0005622	GO:0005623	GO:0005634	GO:0005654	GO:0005737	GO:0005739	GO:0005740	GO:0005741	GO:0005764	GO:0005768	GO:0005773	GO:0005774	GO:0005783	GO:0005789
NODE_15_length_42055_cov_0.634117.p2 573826.XP_002418189.1 3.5e-195 687.6 FG07466.1 GO:0000322	GO:0000323	GO:0000324	GO:0000329	GO:0003674	GO:0003824	GO:0005215	GO:0005575	GO:0005622	GO:0005623	GO:0005737	GO:0005773	GO:0005774	GO:0005783	GO:0006139	GO:0006152	GO:0006163	GO:0006195	GO:0006200	GO:0006725	GO:0006753	GO:0006793	GO:0006796	GO:0006807	GO:0006810	GO:0008150	GO:0008152	GO:0009056	GO:0009116	GO:0009117	GO:0009119	GO:0009123	GO:0009125	GO:0009126	GO:0009128	GO:0009141	GO:0009143	GO:0009144	GO:0009146	GO:0009150	GO:0009154	GO:0009158	GO:0009161	GO:0009164	GO:0009166	GO:0009167	GO:0009169	GO:0009199	GO:0009203	GO:0009205
NODE_15_length_42055_cov_0.634117.p5 4896.SPBC16C6.06.1 2e-42 179.5 VPS10 GO:0003674	GO:0005048	GO:0005488	GO:0005575	GO:0005622	GO:0005623	GO:0005737	GO:0005768	GO:0005770	GO:0005794	GO:0005802	GO:0006605	GO:0006623	GO:0006810	GO:0006886	GO:0006892	GO:0006896	GO:0007034	GO:0008104	GO:0008150	GO:0009987	GO:0010008	GO:0015031	GO:0016020	GO:0016192	GO:0016482	GO:0031090	GO:0031902	GO:0032588	GO:0033036	GO:0033218	GO:0033365	GO:0034613	GO:0042277	GO:0043226	GO:0043227	GO:0043229	GO:0043231	GO:0044422	GO:0044424	GO:0044440	GO:0044444	GO:0044446	GO:0044464	GO:0044699	GO:0044763	GO:0044765	GO:0045184	GO:0046907	GO:0048193
NODE_15_length_42055_cov_0.634117.p6 367775.XP_003195539.1 1.8e-72 279.3 ADM-B GO:0000003	GO:0003006	GO:0003674	GO:0003824	GO:0005488	GO:0005575	GO:0005576	GO:0005618	GO:0005619	GO:0005622	GO:0005623	GO:0005737	GO:0005783	GO:0005789	GO:0007049	GO:0008150	GO:0008152	GO:0008233	GO:0008237	GO:0008270	GO:0009272	GO:0009277	GO:0009653	GO:0009986	GO:0009987	GO:0010927	GO:0012505	GO:0016020	GO:0016043	GO:0016787	GO:0019953	GO:0022402	GO:0022413	GO:0022414	GO:0022607	GO:0030154	GO:0030312	GO:0030435	GO:0030437	GO:0030476	GO:0031090	GO:0031160	GO:0031505	GO:0032502	GO:0032505	GO:0032989	GO:0034293	GO:0042175	GO:0042244	GO:0042546
NODE_15_length_42055_cov_0.634117.p7 5786.XP_003285811.1 4.7e-121 440.7 ACA10 GO:0000003	GO:0000166	GO:0000322	GO:0000323	GO:0000324	GO:0000325	GO:0000329	GO:0000331	GO:0001882	GO:0001883	GO:0003674	GO:0003824	GO:0005215	GO:0005216	GO:0005261	GO:0005262	GO:0005388	GO:0005488	GO:0005509	GO:0005515	GO:0005516	GO:0005524	GO:0005575	GO:0005622	GO:0005623	GO:0005737	GO:0005773	GO:0005774	GO:0005783	GO:0005789	GO:0005794	GO:0005886	GO:0005911	GO:0006139	GO:0006152	GO:0006163	GO:0006195	GO:0006200	GO:0006725	GO:0006753	GO:0006793	GO:0006796	GO:0006807	GO:0006810	GO:0006811	GO:0006812	GO:0006816	GO:0006873	GO:0006874	GO:0006875
NODE_15_length_42055_cov_0.634117.p8 8364.ENSXETP00000004971 1.2e-06 60.5 ASTE1 GO:0001654	GO:0001745	GO:0001751	GO:0001752	GO:0001754	GO:0002164	GO:0002165	GO:0007154	GO:0007165	GO:0007166	GO:0007167	GO:0007169	GO:0007173	GO:0007275	GO:0007399	GO:0007423	GO:0007444	GO:0007472	GO:0007476	GO:0007525	GO:0007526	GO:0007552	GO:0007560	GO:0008150	GO:0008586	GO:0009653	GO:0009791	GO:0009886	GO:0009887	GO:0009987	GO:0022008	GO:0023052	GO:0030154	GO:0030182	GO:0032501	GO:0032502	GO:0035107	GO:0035114	GO:0035120	GO:0035220	GO:0038127	GO:0042706	GO:0044699	GO:0044700	GO:0044707	GO:0044763	GO:0044767	GO:0045165	GO:0046530	GO:0046552
NODE_15_length_42055_cov_0.634117.p9 402676.XP_002172185.1 2.7e-27 128.6 PGUG_02672 GO:0000271	GO:0000282	GO:0000910	GO:0005575	GO:0005622	GO:0005623	GO:0005634	GO:0005737	GO:0005794	GO:0005798	GO:0005829	GO:0005975	GO:0005976	GO:0006022	GO:0006023	GO:0006030	GO:0006031	GO:0006037	GO:0006038	GO:0006040	GO:0006807	GO:0006810	GO:0006892	GO:0006893	GO:0007049	GO:0007105	GO:0007163	GO:0008150	GO:0008152	GO:0009058	GO:0009059	GO:0009272	GO:0009987	GO:0010383	GO:0016023	GO:0016051	GO:0016192	GO:0016482	GO:0022402	GO:0030010	GO:0030133	GO:0030135	GO:0030136	GO:0030140	GO:0031410	GO:0031982	GO:0031988	GO:0032153	GO:0032506	GO:0032991
NODE_15_length_42055_cov_0.634117.p11 33169.AAS51783 3.4e-09 68.2 MTC6 GO:0005575	GO:0016020 fuNOG[21] 03P1F@ascNOG	0IJN1@euNOG	0PJZD@fuNOG	11V40@NOG	13HVE@opiNOG	197ZE@saccNOG	19EB9@sacNOG NA|NA|NA U May	be	involved	in	telomere	capping	(By	similarity)
NODE_15_length_42055_cov_0.634117.p12 45351.NEMVEDRAFT_v1g100769-PA 7.9e-26 123.2 BECN1 GO:0000003	GO:0000045	GO:0000139	GO:0000910	GO:0001666	GO:0002119	GO:0002164	GO:0002165	GO:0003006	GO:0003674	GO:0005488	GO:0005515	GO:0005575	GO:0005622	GO:0005623	GO:0005634	GO:0005737	GO:0005794	GO:0005802	GO:0005856	GO:0006518	GO:0006807	GO:0006810	GO:0006897	GO:0006909	GO:0006914	GO:0006950	GO:0006952	GO:0006968	GO:0006996	GO:0007033	GO:0007040	GO:0007049	GO:0007154	GO:0007275	GO:0007399	GO:0007431	GO:0007435	GO:0007548	GO:0007552	GO:0007559	GO:0007568	GO:0007584	GO:0008150	GO:0008152	GO:0008219	GO:0008285	GO:0008340	GO:0009056	GO:0009057
NODE_15_length_42055_cov_0.634117.p13 164328.Phyra74146 3.8e-19 100.9 GO:0000003	GO:0003006	GO:0006950	GO:0007275	GO:0008150	GO:0009605	GO:0009991	GO:0019954	GO:0022414	GO:0030582	GO:0030587	GO:0031154	GO:0031667	GO:0032501	GO:0032502	GO:0042594	GO:0044699	GO:0044707	GO:0044767	GO:0048513	GO:0048608	GO:0048731	GO:0048856	GO:0050896	GO:0055084	GO:0061458	GO:0075259 euNOG[57] 0INN8@euNOG	11XCX@NOG NA|NA|NA I alpha/beta	hydrolase	fold
NODE_15_length_42055_cov_0.634117.p14 554155.XP_002850874.1 2.5e-68 264.2 PMC1 GO:0000322	GO:0000323	GO:0000324	GO:0000329	GO:0003674	GO:0003824	GO:0005215	GO:0005388	GO:0005488	GO:0005509	GO:0005575	GO:0005622	GO:0005623	GO:0005737	GO:0005773	GO:0005774	GO:0006139	GO:0006152	GO:0006163	GO:0006195	GO:0006200	GO:0006725	GO:0006753	GO:0006793	GO:0006796	GO:0006807	GO:0006810	GO:0006811	GO:0006812	GO:0006816	GO:0006873	GO:0006874	GO:0006875	GO:0008150	GO:0008152	GO:0008324	GO:0009056	GO:0009116	GO:0009117	GO:0009119	GO:0009123	GO:0009125	GO:0009126	GO:0009128	GO:0009141	GO:0009143	GO:0009144	GO:0009146	GO:0009150	GO:0009154
NODE_15_length_42055_cov_0.634117.p16 559298.XP_002629040.1 8.1e-13 79.7 FG00333.1 GO:0005575	GO:0005622	GO:0005623	GO:0005737	GO:0005794	GO:0043226	GO:0043227	GO:0043229	GO:0043231	GO:0044424	GO:0044444	GO:0044464 fuNOG[21] 03MJQ@ascNOG	0M74K@euroNOG	0PGNB@fuNOG	0XQM0@NOG	12EMZ@onyNOG	12P7P@opiNOG	KOG2890@euNOG NA|NA|NA S Eukaryotic	integral	membrane	protein	(DUF1751)
NODE_15_length_42055_cov_0.634117.p17 4896.SPAC1071.09c.1 1.9e-24 118.2 PGUG_04025 GO:0003674	GO:0005488	GO:0005515	GO:0005575	GO:0005622	GO:0005623	GO:0005634	GO:0005730	GO:0030544	GO:0031072	GO:0031974	GO:0031981	GO:0043226	GO:0043227	GO:0043228	GO:0043229	GO:0043231	GO:0043232	GO:0043233	GO:0044422	GO:0044424	GO:0044428	GO:0044446	GO:0044464	GO:0070013 K09529 fuNOG[21] 03QFH@ascNOG	0PKFU@fuNOG	13HRX@opiNOG	COG2214@NOG	KOG0719@euNOG NA|NA|NA O DnaJ	domain	protein
NODE_15_length_42055_cov_0.634117.p22 5306.JGI74217 1.4e-44 184.1 ATG8 GO:0000003	GO:0000045	GO:0000139	GO:0000322	GO:0000323	GO:0000324	GO:0000329	GO:0000407	GO:0000421	GO:0000422	GO:0000746	GO:0000747	GO:0003674	GO:0005575	GO:0005622	GO:0005623	GO:0005634	GO:0005737	GO:0005773	GO:0005774	GO:0005776	GO:0005794	GO:0005829	GO:0005856	GO:0006605	GO:0006623	GO:0006810	GO:0006886	GO:0006888	GO:0006914	GO:0006915	GO:0006944	GO:0006950	GO:0006995	GO:0006996	GO:0007033	GO:0007034	GO:0007154	GO:0008104	GO:0008150	GO:0008152	GO:0008219	GO:0009056	GO:0009267	GO:0009405	GO:0009605	GO:0009893	GO:0009894	GO:0009896	GO:0009987
NODE_16_length_41655_cov_0.272813.p1 5270.UM04786P0 3.4e-163 580.9 RPN2 GO:0000502	GO:0003674	GO:0005488	GO:0005515	GO:0005575	GO:0005622	GO:0005623	GO:0005634	GO:0005737	GO:0005829	GO:0005838	GO:0006461	GO:0006508	GO:0006511	GO:0007346	GO:0008150	GO:0008152	GO:0008540	GO:0009056	GO:0009057	GO:0009987	GO:0010498	GO:0016043	GO:0019538	GO:0019941	GO:0022607	GO:0022624	GO:0030163	GO:0030674	GO:0031597	GO:0032991	GO:0034515	GO:0034622	GO:0043161	GO:0043170	GO:0043226	GO:0043227	GO:0043229	GO:0043231	GO:0043234	GO:0043248	GO:0043623	GO:0043632	GO:0043933	GO:0044085	GO:0044237	GO:0044238	GO:0044248	GO:0044257	GO:0044260
NODE_16_length_41655_cov_0.272813.p2 4929.A5DLI8 6.9e-141 506.5 MCM3 GO:0000084	GO:0000228	GO:0000278	GO:0000724	GO:0000725	GO:0000727	GO:0003674	GO:0003676	GO:0003677	GO:0003682	GO:0003688	GO:0005488	GO:0005575	GO:0005622	GO:0005623	GO:0005634	GO:0005654	GO:0005656	GO:0005657	GO:0005694	GO:0005737	GO:0005829	GO:0006139	GO:0006259	GO:0006260	GO:0006261	GO:0006267	GO:0006270	GO:0006271	GO:0006281	GO:0006302	GO:0006310	GO:0006342	GO:0006348	GO:0006355	GO:0006725	GO:0006807	GO:0006950	GO:0006974	GO:0007049	GO:0008150	GO:0008152	GO:0009058	GO:0009059	GO:0009889	GO:0009890	GO:0009892	GO:0009987	GO:0010468	GO:0010556
NODE_16_length_41655_cov_0.272813.p3 400682.PAC_15728144 9.6e-10 70.9 INTS3 GO:0000428	GO:0003674	GO:0003676	GO:0003677	GO:0003690	GO:0005488	GO:0005575	GO:0005622	GO:0005623	GO:0005634	GO:0005654	GO:0005737	GO:0005794	GO:0006139	GO:0006259	GO:0006281	GO:0006396	GO:0006725	GO:0006807	GO:0006950	GO:0006974	GO:0008150	GO:0008152	GO:0009314	GO:0009628	GO:0009987	GO:0010212	GO:0010467	GO:0016070	GO:0016073	GO:0016180	GO:0016591	GO:0030880	GO:0031974	GO:0031981	GO:0032039	GO:0032991	GO:0033554	GO:0034470	GO:0034641	GO:0034660	GO:0043170	GO:0043226	GO:0043227	GO:0043229	GO:0043231	GO:0043233	GO:0043234	GO:0043566	GO:0044237
NODE_16_length_41655_cov_0.272813.p4 412030.XP_001461544.1 5.6e-18 98.2 TUBGCP3 GO:0000003	GO:0000070	GO:0000075	GO:0000086	GO:0000212	GO:0000226	GO:0000278	GO:0000280	GO:0000819	GO:0000922	GO:0000923	GO:0000928	GO:0000930	GO:0003674	GO:0005198	GO:0005200	GO:0005488	GO:0005515	GO:0005575	GO:0005622	GO:0005623	GO:0005634	GO:0005635	GO:0005737	GO:0005813	GO:0005814	GO:0005815	GO:0005816	GO:0005819	GO:0005822	GO:0005824	GO:0005827	GO:0005829	GO:0005856	GO:0005874	GO:0005875	GO:0005876	GO:0005886	GO:0006461	GO:0006996	GO:0007010	GO:0007017	GO:0007020	GO:0007026	GO:0007049	GO:0007051	GO:0007052	GO:0007059	GO:0007067	GO:0007088
NODE_16_length_41655_cov_0.272813.p6 4896.SPBC13E7.10c.1 1.2e-60 239.6 BRF1 GO:0000126	GO:0000988	GO:0000989	GO:0000990	GO:0000994	GO:0000995	GO:0001007	GO:0001025	GO:0001026	GO:0001112	GO:0001120	GO:0001156	GO:0003674	GO:0003676	GO:0003677	GO:0005488	GO:0005515	GO:0005575	GO:0005622	GO:0005623	GO:0005634	GO:0005654	GO:0005667	GO:0006139	GO:0006259	GO:0006351	GO:0006352	GO:0006355	GO:0006359	GO:0006383	GO:0006384	GO:0006725	GO:0006807	GO:0008134	GO:0008150	GO:0008152	GO:0009058	GO:0009059	GO:0009889	GO:0009987	GO:0010467	GO:0010468	GO:0010556	GO:0015074	GO:0016043	GO:0016070	GO:0018130	GO:0019219	GO:0019222	GO:0019438
NODE_16_length_41655_cov_0.272813.p7 8090.ENSORLP00000011652 6.8e-11 73.9 GO:0003674	GO:0003824	GO:0008150	GO:0008152	GO:0008233	GO:0008237	GO:0016787	GO:0070011 K06540 fiNOG[1] 09VEK@biNOG	0DIV2@chorNOG	0MZUV@fiNOG	0V6DS@meNOG	0XX2M@NOG	12RXZ@opiNOG	1CUM1@veNOG	KOG3607@euNOG NA|NA|NA O ADAM	metallopeptidase	domain	8
NODE_16_length_41655_cov_0.272813.p8 5911.EAS05240 1.6e-68 265.4 PIGM GO:0000030	GO:0003674	GO:0003824	GO:0005575	GO:0005622	GO:0005623	GO:0005737	GO:0005783	GO:0005789	GO:0005975	GO:0006464	GO:0006486	GO:0006497	GO:0006501	GO:0006505	GO:0006506	GO:0006629	GO:0006643	GO:0006644	GO:0006650	GO:0006661	GO:0006664	GO:0006793	GO:0006796	GO:0008150	GO:0008152	GO:0008610	GO:0008654	GO:0009058	GO:0009059	GO:0009100	GO:0009101	GO:0009247	GO:0009987	GO:0012505	GO:0016020	GO:0016021	GO:0016043	GO:0016254	GO:0016740	GO:0016757	GO:0016758	GO:0018410	GO:0019538	GO:0019637	GO:0031090	GO:0031224	GO:0031505	GO:0034645	GO:0035268
NODE_16_length_41655_cov_0.272813.p9 8083.ENSXMAP00000018949 2e-30 138.7 PDPK1 K06276 fiNOG[1] 09W4N@biNOG	0DHDS@chorNOG	0MW15@fiNOG	0V730@meNOG	0XRT8@NOG	12QF1@opiNOG	1CQ07@veNOG	KOG0592@euNOG NA|NA|NA T 3-phosphoinositide	dependent	protein	kinase-1
NODE_16_length_41655_cov_0.272813.p11 10228.TriadP18571 2.8e-74 284.3 TATDN1 GO:0005575	GO:0005622	GO:0005623	GO:0005634	GO:0043226	GO:0043227	GO:0043229	GO:0043231	GO:0044424	GO:0044464 K03424 meNOG[21] 0VA3H@meNOG	12RR1@opiNOG	COG0084@NOG	KOG3020@euNOG NA|NA|NA L TatD	DNAse	domain	containing	1
NODE_16_length_41655_cov_0.272813.p12 4952.XP_500370.1 1.1e-83 315.5 FG06220.1 GO:0002181	GO:0002183	GO:0003674	GO:0003676	GO:0003723	GO:0003743	GO:0005488	GO:0005575	GO:0005622	GO:0005623	GO:0005634	GO:0005737	GO:0005829	GO:0005840	GO:0005850	GO:0006412	GO:0006413	GO:0006417	GO:0006446	GO:0006950	GO:0006970	GO:0008135	GO:0008150	GO:0008152	GO:0009058	GO:0009059	GO:0009628	GO:0009889	GO:0009987	GO:0010467	GO:0010468	GO:0010556	GO:0010608	GO:0019222	GO:0019538	GO:0030529	GO:0031323	GO:0031326	GO:0032268	GO:0032991	GO:0033554	GO:0034645	GO:0043170	GO:0043226	GO:0043227	GO:0043228	GO:0043229	GO:0043231	GO:0043232	GO:0043234
NODE_16_length_41655_cov_0.272813.p13 5270.UM00833P0 1.5e-111 407.9 RPT6 GO:0000166	GO:0000502	GO:0001882	GO:0001883	GO:0003674	GO:0003824	GO:0004175	GO:0005488	GO:0005515	GO:0005524	GO:0005575	GO:0005622	GO:0005623	GO:0005634	GO:0005635	GO:0005737	GO:0005829	GO:0005838	GO:0006139	GO:0006152	GO:0006163	GO:0006195	GO:0006200	GO:0006259	GO:0006281	GO:0006289	GO:0006325	GO:0006338	GO:0006355	GO:0006357	GO:0006461	GO:0006508	GO:0006511	GO:0006725	GO:0006753	GO:0006793	GO:0006796	GO:0006807	GO:0006950	GO:0006974	GO:0006996	GO:0007346	GO:0008150	GO:0008152	GO:0008233	GO:0008540	GO:0009056	GO:0009057	GO:0009116	GO:0009117
NODE_16_length_41655_cov_0.272813.p14 7757.ENSPMAP00000004388 2.2e-27 128.3 SNRNP40 GO:0000003	GO:0000278	GO:0000280	GO:0000375	GO:0000377	GO:0000398	GO:0005575	GO:0005622	GO:0005623	GO:0005634	GO:0005654	GO:0005681	GO:0005682	GO:0005732	GO:0005737	GO:0006139	GO:0006396	GO:0006397	GO:0006725	GO:0006807	GO:0006996	GO:0007049	GO:0007067	GO:0007610	GO:0008150	GO:0008152	GO:0008380	GO:0009987	GO:0010467	GO:0016043	GO:0016070	GO:0016071	GO:0018991	GO:0019098	GO:0022402	GO:0022414	GO:0030529	GO:0030532	GO:0031974	GO:0031981	GO:0032501	GO:0032504	GO:0032991	GO:0033057	GO:0034641	GO:0043170	GO:0043226	GO:0043227	GO:0043229	GO:0043231
NODE_16_length_41655_cov_0.272813.p15 367775.XP_003197150.1 6.5e-45 186.4 SCO1 GO:0000041	GO:0003674	GO:0003824	GO:0004601	GO:0005488	GO:0005507	GO:0005575	GO:0005622	GO:0005623	GO:0005737	GO:0005739	GO:0005740	GO:0005743	GO:0006461	GO:0006810	GO:0006811	GO:0006812	GO:0006825	GO:0008150	GO:0008152	GO:0008379	GO:0008535	GO:0016020	GO:0016043	GO:0016209	GO:0016491	GO:0016530	GO:0016531	GO:0016684	GO:0016705	GO:0019866	GO:0022607	GO:0030001	GO:0031090	GO:0031966	GO:0031967	GO:0031975	GO:0034622	GO:0043167	GO:0043169	GO:0043226	GO:0043227	GO:0043229	GO:0043231	GO:0043623	GO:0043933	GO:0044085	GO:0044422	GO:0044424	GO:0044429
NODE_16_length_41655_cov_0.272813.p17 5786.XP_003292470.1 7.4e-29 132.9 ZRT1 GO:0000006	GO:0000007	GO:0000041	GO:0003674	GO:0005215	GO:0005385	GO:0005575	GO:0005622	GO:0005623	GO:0005737	GO:0005783	GO:0005789	GO:0005886	GO:0005887	GO:0006355	GO:0006357	GO:0006810	GO:0006811	GO:0006812	GO:0006829	GO:0006830	GO:0006831	GO:0006950	GO:0007154	GO:0007275	GO:0008150	GO:0008324	GO:0009267	GO:0009605	GO:0009889	GO:0009987	GO:0009991	GO:0010035	GO:0010038	GO:0010106	GO:0010468	GO:0010556	GO:0012505	GO:0015075	GO:0016020	GO:0016021	GO:0019219	GO:0019222	GO:0022857	GO:0022890	GO:0022891	GO:0022892	GO:0030001	GO:0031090	GO:0031224
NODE_16_length_41655_cov_0.272813.p18 7757.ENSPMAP00000000714 9.9e-30 135.6 METTL10 meNOG[21] 09VTQ@biNOG	0DH21@chorNOG	0V6SG@meNOG	11PXE@NOG	12Q6B@opiNOG	1CRS9@veNOG	KOG1271@euNOG NA|NA|NA S Methyltransferase	like	10
NODE_16_length_41655_cov_0.272813.p20 526221.XP_003007300.1 7e-36 155.6 PKH3 GO:0000165	GO:0000196	GO:0003674	GO:0003824	GO:0004672	GO:0004674	GO:0004676	GO:0005575	GO:0005622	GO:0005623	GO:0005634	GO:0005737	GO:0005829	GO:0005938	GO:0006464	GO:0006468	GO:0006793	GO:0006796	GO:0006810	GO:0006897	GO:0006996	GO:0007154	GO:0007165	GO:0007243	GO:0008150	GO:0008152	GO:0009894	GO:0009987	GO:0010468	GO:0016043	GO:0016192	GO:0016301	GO:0016310	GO:0016740	GO:0016772	GO:0016773	GO:0019219	GO:0019222	GO:0019538	GO:0022607	GO:0022613	GO:0022618	GO:0023052	GO:0031323	GO:0031329	GO:0031440	GO:0032126	GO:0033962	GO:0034622	GO:0035556
NODE_16_length_41655_cov_0.272813.p23 5911.EAR84144 1.2e-12 78.2 SNRPB GO:0000003	GO:0000226	GO:0000245	GO:0000278	GO:0000375	GO:0000377	GO:0000387	GO:0000395	GO:0000398	GO:0002009	GO:0002119	GO:0002164	GO:0003006	GO:0003674	GO:0003676	GO:0003723	GO:0005488	GO:0005515	GO:0005575	GO:0005622	GO:0005623	GO:0005634	GO:0005654	GO:0005681	GO:0005682	GO:0005683	GO:0005684	GO:0005685	GO:0005686	GO:0005689	GO:0005730	GO:0005732	GO:0005737	GO:0005829	GO:0006139	GO:0006351	GO:0006353	GO:0006366	GO:0006369	GO:0006376	GO:0006396	GO:0006397	GO:0006725	GO:0006807	GO:0006810	GO:0006897	GO:0006898	GO:0006996	GO:0007010	GO:0007017
NODE_17_length_41373_cov_0.337016.p2 5306.JGI74167 7.8e-217 759.2 FG09930.1 GO:0000184	GO:0000288	GO:0000291	GO:0000956	GO:0002181	GO:0002184	GO:0003674	GO:0003676	GO:0003724	GO:0003824	GO:0004004	GO:0004386	GO:0005488	GO:0005575	GO:0005622	GO:0005623	GO:0005737	GO:0005829	GO:0005844	GO:0006139	GO:0006152	GO:0006163	GO:0006195	GO:0006200	GO:0006342	GO:0006355	GO:0006401	GO:0006402	GO:0006403	GO:0006412	GO:0006415	GO:0006417	GO:0006449	GO:0006464	GO:0006725	GO:0006753	GO:0006793	GO:0006796	GO:0006807	GO:0008026	GO:0008150	GO:0008152	GO:0008186	GO:0008298	GO:0009056	GO:0009057	GO:0009058	GO:0009059	GO:0009116	GO:0009117
NODE_17_length_41373_cov_0.337016.p3 402676.XP_002171599.1 5.4e-69 267.7 PGUG_01765 GO:0000726	GO:0003674	GO:0005488	GO:0005515	GO:0005575	GO:0005622	GO:0005623	GO:0005634	GO:0005737	GO:0006139	GO:0006259	GO:0006281	GO:0006302	GO:0006303	GO:0006325	GO:0006464	GO:0006508	GO:0006511	GO:0006725	GO:0006807	GO:0006950	GO:0006974	GO:0006996	GO:0008150	GO:0008152	GO:0009056	GO:0009057	GO:0009987	GO:0010498	GO:0016043	GO:0016567	GO:0016568	GO:0016569	GO:0016570	GO:0016574	GO:0019538	GO:0019941	GO:0030163	GO:0032182	GO:0032446	GO:0032991	GO:0033554	GO:0034641	GO:0036211	GO:0043130	GO:0043161	GO:0043170	GO:0043226	GO:0043227	GO:0043229
NODE_17_length_41373_cov_0.337016.p4 69293.ENSGACP00000012921 3.5e-17 95.5 LIMD2 fiNOG[1] 0B6D8@biNOG	0E9HE@chorNOG	0ITI3@euNOG	0NCYR@fiNOG	0WJ3B@meNOG	11S7F@NOG	13G1M@opiNOG	1DGCM@veNOG NA|NA|NA T LIM	domain	containing	2
NODE_17_length_41373_cov_0.337016.p6 44689.DDB0215341 1.6e-44 186.0 ATG16L1 GO:0000003	GO:0000045	GO:0000407	GO:0000421	GO:0003006	GO:0003674	GO:0003824	GO:0005575	GO:0005622	GO:0005623	GO:0005737	GO:0005773	GO:0005774	GO:0005776	GO:0006461	GO:0006914	GO:0006950	GO:0006996	GO:0007010	GO:0007033	GO:0007154	GO:0007275	GO:0008150	GO:0008152	GO:0009056	GO:0009267	GO:0009605	GO:0009653	GO:0009894	GO:0009987	GO:0009991	GO:0010506	GO:0010927	GO:0016020	GO:0016043	GO:0016236	GO:0016874	GO:0016879	GO:0019222	GO:0019776	GO:0019954	GO:0022414	GO:0022607	GO:0030029	GO:0030036	GO:0030154	GO:0030239	GO:0030582	GO:0030587	GO:0031032
NODE_17_length_41373_cov_0.337016.p7 28377.ENSACAP00000013183 4.8e-46 191.0 VPS35 GO:0005575	GO:0005622	GO:0005623	GO:0005737	GO:0005768	GO:0005770	GO:0005829	GO:0006624	GO:0006810	GO:0006897	GO:0008150	GO:0008152	GO:0009987	GO:0010467	GO:0016020	GO:0016021	GO:0016192	GO:0016197	GO:0016485	GO:0019538	GO:0031224	GO:0042147	GO:0043170	GO:0043226	GO:0043227	GO:0043229	GO:0043231	GO:0044237	GO:0044238	GO:0044260	GO:0044267	GO:0044424	GO:0044425	GO:0044444	GO:0044464	GO:0044699	GO:0044763	GO:0044765	GO:0046907	GO:0051179	GO:0051234	GO:0051604	GO:0051641	GO:0051649	GO:0071704 K18468 meNOG[21] 0A28M@biNOG	0DQED@chorNOG	0VD4E@meNOG	0XNXC@NOG	12NYE@opiNOG	1CZG9@veNOG
NODE_17_length_41373_cov_0.337016.p8 5270.UM00459P0 1.5e-14 86.3 PGUG_00662 GO:0000003	GO:0000070	GO:0000228	GO:0000278	GO:0000280	GO:0000793	GO:0000794	GO:0000796	GO:0000799	GO:0000819	GO:0005575	GO:0005622	GO:0005623	GO:0005634	GO:0005694	GO:0005737	GO:0005829	GO:0006139	GO:0006259	GO:0006323	GO:0006725	GO:0006807	GO:0006996	GO:0007049	GO:0007059	GO:0007067	GO:0007076	GO:0007126	GO:0008150	GO:0008152	GO:0009987	GO:0010032	GO:0016043	GO:0022402	GO:0030261	GO:0031974	GO:0031981	GO:0032991	GO:0034641	GO:0043170	GO:0043226	GO:0043227	GO:0043228	GO:0043229	GO:0043231	GO:0043232	GO:0043233	GO:0043234	GO:0044237	GO:0044238
NODE_17_length_41373_cov_0.337016.p10 5306.JGI94655 7.7e-23 113.6 CWH41 GO:0003674	GO:0003824	GO:0004553	GO:0004573	GO:0005575	GO:0005622	GO:0005623	GO:0005737	GO:0005783	GO:0005789	GO:0005975	GO:0006464	GO:0006486	GO:0006487	GO:0008150	GO:0008152	GO:0009058	GO:0009059	GO:0009100	GO:0009101	GO:0009272	GO:0009987	GO:0012505	GO:0015926	GO:0016020	GO:0016787	GO:0016798	GO:0019538	GO:0031090	GO:0034645	GO:0036211	GO:0042175	GO:0042546	GO:0043170	GO:0043226	GO:0043227	GO:0043229	GO:0043231	GO:0043412	GO:0043413	GO:0044085	GO:0044237	GO:0044238	GO:0044249	GO:0044260	GO:0044267	GO:0044422	GO:0044424	GO:0044425	GO:0044432
NODE_17_length_41373_cov_0.337016.p11 402676.XP_002174471.1 2.2e-70 271.6 PGUG_04722 GO:0000322	GO:0000323	GO:0000324	GO:0003674	GO:0003824	GO:0003840	GO:0005575	GO:0005576	GO:0005622	GO:0005623	GO:0005737	GO:0005773	GO:0005774	GO:0006082	GO:0006518	GO:0006520	GO:0006575	GO:0006749	GO:0006751	GO:0006790	GO:0006805	GO:0006807	GO:0006950	GO:0006979	GO:0008150	GO:0008152	GO:0009056	GO:0009063	GO:0009410	GO:0009987	GO:0016020	GO:0016054	GO:0016740	GO:0016746	GO:0016755	GO:0019752	GO:0031090	GO:0033554	GO:0034599	GO:0034641	GO:0042219	GO:0042221	GO:0043171	GO:0043226	GO:0043227	GO:0043229	GO:0043231	GO:0043436	GO:0043603	GO:0044237
NODE_17_length_41373_cov_0.337016.p12 441960.XP_002143400.1 1.9e-92 344.7 CWH41 GO:0003674	GO:0003824	GO:0004553	GO:0004573	GO:0005575	GO:0005622	GO:0005623	GO:0005737	GO:0005783	GO:0005789	GO:0005975	GO:0006464	GO:0006486	GO:0006487	GO:0008150	GO:0008152	GO:0009058	GO:0009059	GO:0009100	GO:0009101	GO:0009272	GO:0009987	GO:0012505	GO:0015926	GO:0016020	GO:0016787	GO:0016798	GO:0019538	GO:0031090	GO:0034645	GO:0036211	GO:0042175	GO:0042546	GO:0043170	GO:0043226	GO:0043227	GO:0043229	GO:0043231	GO:0043412	GO:0043413	GO:0044085	GO:0044237	GO:0044238	GO:0044249	GO:0044260	GO:0044267	GO:0044422	GO:0044424	GO:0044425	GO:0044432
NODE_17_length_41373_cov_0.337016.p14 4896.SPCC188.03.1 7.8e-27 126.7 PGUG_00662 GO:0000003	GO:0000070	GO:0000228	GO:0000278	GO:0000280	GO:0000793	GO:0000794	GO:0000796	GO:0000799	GO:0000819	GO:0005575	GO:0005622	GO:0005623	GO:0005634	GO:0005694	GO:0005737	GO:0005829	GO:0006139	GO:0006259	GO:0006323	GO:0006725	GO:0006807	GO:0006996	GO:0007049	GO:0007059	GO:0007067	GO:0007076	GO:0007126	GO:0008150	GO:0008152	GO:0009987	GO:0010032	GO:0016043	GO:0022402	GO:0030261	GO:0031974	GO:0031981	GO:0032991	GO:0034641	GO:0043170	GO:0043226	GO:0043227	GO:0043228	GO:0043229	GO:0043231	GO:0043232	GO:0043233	GO:0043234	GO:0044237	GO:0044238
NODE_17_length_41373_cov_0.337016.p15 10116.ENSRNOP00000067580 3.4e-22 111.3 opiNOG[43] 14FED@opiNOG	COG5147@NOG	KOG0051@euNOG NA|NA|NA K SANT
NODE_17_length_41373_cov_0.337016.p17 5306.JGI65715 3.9e-15 87.4 PRP31 GO:0000003	GO:0000244	GO:0000375	GO:0000377	GO:0000387	GO:0000398	GO:0005575	GO:0005622	GO:0005623	GO:0005634	GO:0005737	GO:0005739	GO:0006139	GO:0006396	GO:0006397	GO:0006725	GO:0006807	GO:0007049	GO:0007126	GO:0008150	GO:0008152	GO:0008380	GO:0009987	GO:0010467	GO:0016043	GO:0016070	GO:0016071	GO:0022402	GO:0022607	GO:0022613	GO:0022618	GO:0030529	GO:0030532	GO:0032991	GO:0034622	GO:0034641	GO:0043170	GO:0043226	GO:0043227	GO:0043229	GO:0043231	GO:0043933	GO:0044085	GO:0044237	GO:0044238	GO:0044260	GO:0044422	GO:0044424	GO:0044428	GO:0044444
NODE_17_length_41373_cov_0.337016.p18 13037.EHJ70687 5.8e-16 90.1 GO:0003674	GO:0005488	GO:0005515	GO:0006457	GO:0008150	GO:0008152	GO:0009987	GO:0019538	GO:0043170	GO:0044237	GO:0044238	GO:0044260	GO:0044267	GO:0051082	GO:0071704 K09527 artNOG[6] 035VJ@artNOG	09TVV@biNOG	0SSKK@inNOG	0TET7@lepNOG	0V4V0@meNOG	12NE9@opiNOG	COG0484@NOG	KOG0550@euNOG NA|NA|NA O DnaJ	domain
NODE_17_length_41373_cov_0.337016.p19 441959.XP_002479989.1 2e-24 118.2 VPS35 GO:0000003	GO:0003006	GO:0005575	GO:0005622	GO:0005623	GO:0005737	GO:0005768	GO:0005829	GO:0006810	GO:0006886	GO:0007049	GO:0008104	GO:0008150	GO:0009653	GO:0009987	GO:0012505	GO:0015031	GO:0016020	GO:0016192	GO:0016197	GO:0019953	GO:0022402	GO:0022413	GO:0022414	GO:0030154	GO:0030435	GO:0030437	GO:0030904	GO:0030906	GO:0032502	GO:0032505	GO:0032507	GO:0032991	GO:0033036	GO:0033365	GO:0034067	GO:0034293	GO:0034613	GO:0042147	GO:0043226	GO:0043227	GO:0043229	GO:0043231	GO:0043234	GO:0043934	GO:0043935	GO:0044424	GO:0044425	GO:0044444	GO:0044464
NODE_17_length_41373_cov_0.337016.p20 7070.TC006104-PA 4.3e-57 226.5 HDAC3 GO:0003674	GO:0003824	GO:0004407	GO:0005488	GO:0005515	GO:0005575	GO:0005622	GO:0005623	GO:0005634	GO:0005737	GO:0006325	GO:0006342	GO:0006355	GO:0006464	GO:0006476	GO:0006996	GO:0008150	GO:0008152	GO:0009889	GO:0009890	GO:0009892	GO:0009987	GO:0010468	GO:0010556	GO:0010558	GO:0010605	GO:0010629	GO:0010941	GO:0016043	GO:0016458	GO:0016568	GO:0016569	GO:0016570	GO:0016575	GO:0016787	GO:0016810	GO:0016811	GO:0019213	GO:0019219	GO:0019222	GO:0019538	GO:0031323	GO:0031324	GO:0031326	GO:0031327	GO:0033558	GO:0035601	GO:0036211	GO:0040029	GO:0042981
NODE_17_length_41373_cov_0.337016.p22 7739.JGI110155 2.5e-75 287.0 HDAC2 GO:0000003	GO:0000118	GO:0000122	GO:0000228	GO:0000278	GO:0000785	GO:0000790	GO:0000792	GO:0000902	GO:0000904	GO:0000975	GO:0000988	GO:0000989	GO:0001047	GO:0001067	GO:0001071	GO:0001076	GO:0001104	GO:0001106	GO:0001191	GO:0001654	GO:0001764	GO:0001889	GO:0001942	GO:0002009	GO:0002065	GO:0002119	GO:0002164	GO:0002376	GO:0002520	GO:0003002	GO:0003006	GO:0003401	GO:0003674	GO:0003676	GO:0003677	GO:0003682	GO:0003700	GO:0003712	GO:0003714	GO:0003824	GO:0004407	GO:0005488	GO:0005515	GO:0005575	GO:0005622	GO:0005623	GO:0005634	GO:0005654	GO:0005657
NODE_17_length_41373_cov_0.337016.p24 4896.SPAC664.09.1 1.3e-32 144.8 PGUG_04722 GO:0000322	GO:0000323	GO:0000324	GO:0003674	GO:0003824	GO:0003840	GO:0005575	GO:0005576	GO:0005622	GO:0005623	GO:0005737	GO:0005773	GO:0005774	GO:0005783	GO:0005789	GO:0006082	GO:0006518	GO:0006520	GO:0006575	GO:0006749	GO:0006751	GO:0006790	GO:0006805	GO:0006807	GO:0006950	GO:0006979	GO:0006995	GO:0007154	GO:0008150	GO:0008152	GO:0009056	GO:0009063	GO:0009267	GO:0009410	GO:0009605	GO:0009987	GO:0009991	GO:0012505	GO:0016020	GO:0016054	GO:0016740	GO:0016746	GO:0016755	GO:0019725	GO:0019752	GO:0031090	GO:0031667	GO:0031668	GO:0031669	GO:0033554
NODE_17_length_41373_cov_0.337016.p25 8090.ENSORLP00000012456 1.9e-19 100.9 IMMP1L K09647 fiNOG[1] 09V4X@biNOG	0DGE0@chorNOG	0MXAX@fiNOG	0V64K@meNOG	13SKC@opiNOG	1CR3J@veNOG	COG0681@NOG	KOG0171@euNOG NA|NA|NA O IMP1	inner	mitochondrial	membrane	peptidase-like	(S.	cerevisiae)
NODE_17_length_41373_cov_0.337016.p26 3218.PP1S246_9V6.1 9.5e-08 62.0 K09008 virNOG[6] 11J7F@NOG	1BQZD@strNOG	1DZKC@virNOG	KOG3363@euNOG NA|NA|NA S NADH	dehydrogenase	ubiquinone	1	alpha	subcomplex	assembly	factor	3-like
NODE_17_length_41373_cov_0.337016.p28 4081.Solyc06g072330.2.1 1.1e-12 78.2 K09539 virNOG[6] 1BSDY@strNOG	1E3J6@virNOG	COG2214@NOG	KOG0723@euNOG NA|NA|NA O Mitochondrial	import	inner	membrane	translocase	subunit
NODE_18_length_40692_cov_0.469183.p1 40559.EDN23949 1.6e-277 961.8 CHSV GO:0000003	GO:0000902	GO:0001411	GO:0003674	GO:0003824	GO:0004100	GO:0005575	GO:0005622	GO:0005623	GO:0005737	GO:0005886	GO:0006022	GO:0006023	GO:0006030	GO:0006031	GO:0006040	GO:0006807	GO:0006950	GO:0006970	GO:0008150	GO:0008152	GO:0008194	GO:0008375	GO:0009058	GO:0009059	GO:0009628	GO:0009653	GO:0009826	GO:0009932	GO:0009987	GO:0012506	GO:0016020	GO:0016023	GO:0016043	GO:0016049	GO:0016740	GO:0016757	GO:0016758	GO:0019954	GO:0030154	GO:0030427	GO:0030428	GO:0030435	GO:0030436	GO:0030447	GO:0030448	GO:0030659	GO:0031090	GO:0031410	GO:0031505
NODE_18_length_40692_cov_0.469183.p2 400682.PAC_15720583 2.2e-127 462.2 meNOG[21] 0V532@meNOG	12P0W@opiNOG	COG0308@NOG	KOG1046@euNOG NA|NA|NA E		O Aminopeptidase
NODE_18_length_40692_cov_0.469183.p3 402676.XP_002173144.1 4.6e-82 311.2 KAP95 GO:0000060	GO:0000166	GO:0000737	GO:0001882	GO:0001883	GO:0003674	GO:0005048	GO:0005083	GO:0005085	GO:0005087	GO:0005088	GO:0005215	GO:0005488	GO:0005525	GO:0005575	GO:0005622	GO:0005623	GO:0005634	GO:0005635	GO:0005643	GO:0005654	GO:0005737	GO:0005829	GO:0006066	GO:0006139	GO:0006259	GO:0006308	GO:0006309	GO:0006461	GO:0006576	GO:0006605	GO:0006606	GO:0006607	GO:0006610	GO:0006612	GO:0006629	GO:0006644	GO:0006650	GO:0006656	GO:0006725	GO:0006793	GO:0006796	GO:0006807	GO:0006810	GO:0006886	GO:0006913	GO:0006915	GO:0006921	GO:0006996	GO:0006997
NODE_18_length_40692_cov_0.469183.p4 4896.SPAC17A5.07c.1 1.8e-19 103.2 FG06801.1 GO:0000075	GO:0003674	GO:0003824	GO:0005575	GO:0005622	GO:0005623	GO:0005634	GO:0006139	GO:0006259	GO:0006276	GO:0006323	GO:0006464	GO:0006725	GO:0006807	GO:0006996	GO:0007049	GO:0007088	GO:0007093	GO:0007094	GO:0007346	GO:0008150	GO:0008152	GO:0008233	GO:0008234	GO:0009987	GO:0010564	GO:0010639	GO:0010948	GO:0016043	GO:0016787	GO:0016926	GO:0016929	GO:0019538	GO:0019783	GO:0022402	GO:0030071	GO:0030261	GO:0031577	GO:0033043	GO:0034641	GO:0036211	GO:0043170	GO:0043226	GO:0043227	GO:0043229	GO:0043231	GO:0043412	GO:0044237	GO:0044238	GO:0044260
NODE_18_length_40692_cov_0.469183.p6 7739.JGI118654 1.2e-06 60.5 RNF151 K11981	K15682 meNOG[21] 09YPM@biNOG	0DGGF@chorNOG	0VFD1@meNOG	0Z7YX@NOG	13VQB@opiNOG	KOG0297@euNOG NA|NA|NA O RING	finger	protein	151
NODE_18_length_40692_cov_0.469183.p8 423536.XP_002776294.1 3.3e-41 174.9 DDX56 GO:0000166	GO:0000463	GO:0000470	GO:0001882	GO:0001883	GO:0002119	GO:0002164	GO:0003674	GO:0003676	GO:0003678	GO:0003723	GO:0003724	GO:0003824	GO:0004003	GO:0004004	GO:0004386	GO:0005488	GO:0005524	GO:0005575	GO:0005622	GO:0005623	GO:0005634	GO:0005730	GO:0005737	GO:0005829	GO:0006139	GO:0006152	GO:0006163	GO:0006195	GO:0006200	GO:0006259	GO:0006364	GO:0006396	GO:0006725	GO:0006753	GO:0006793	GO:0006796	GO:0006807	GO:0007275	GO:0007399	GO:0008026	GO:0008094	GO:0008150	GO:0008152	GO:0008186	GO:0009056	GO:0009116	GO:0009117	GO:0009119	GO:0009123
NODE_18_length_40692_cov_0.469183.p9 121225.PHUM510570-PA 5e-45 187.2 GO:0003674	GO:0003824	GO:0004672	GO:0004674	GO:0004683	GO:0006464	GO:0006468	GO:0006793	GO:0006796	GO:0008150	GO:0008152	GO:0009987	GO:0016301	GO:0016310	GO:0016740	GO:0016772	GO:0016773	GO:0019538	GO:0036211	GO:0043170	GO:0043412	GO:0044237	GO:0044238	GO:0044260	GO:0044267	GO:0071704 K07359 artNOG[6] 035RK@artNOG	0A1RZ@biNOG	0SSG7@inNOG	0VCMJ@meNOG	0YHHF@NOG	12RN6@opiNOG	KOG0585@euNOG NA|NA|NA T Calcium	calmodulin-dependent	protein	kinase	kinase
NODE_18_length_40692_cov_0.469183.p10 8128.ENSONIP00000026478 2.3e-18 98.6 B3GALT6 K00734 fiNOG[1] 0A27I@biNOG	0DPVM@chorNOG	0N6ER@fiNOG	0VD3E@meNOG	0XV5H@NOG	12R50@opiNOG	1CYV5@veNOG	KOG2288@euNOG NA|NA|NA G UDP-Gal	betaGal	beta	1	3-galactosyltransferase	polypeptide	6
NODE_18_length_40692_cov_0.469183.p11 5297.EFP78296 4.4e-107 393.3 GPA2 GO:0000003	GO:0000122	GO:0000166	GO:0000429	GO:0000430	GO:0000433	GO:0000437	GO:0000909	GO:0000922	GO:0001302	GO:0001664	GO:0001678	GO:0001882	GO:0001883	GO:0003006	GO:0003674	GO:0003824	GO:0003924	GO:0004871	GO:0005102	GO:0005488	GO:0005515	GO:0005525	GO:0005575	GO:0005622	GO:0005623	GO:0005634	GO:0005737	GO:0005739	GO:0005813	GO:0005815	GO:0005816	GO:0005819	GO:0005829	GO:0005834	GO:0005856	GO:0005886	GO:0005975	GO:0005984	GO:0005991	GO:0005993	GO:0006082	GO:0006139	GO:0006140	GO:0006152	GO:0006163	GO:0006184	GO:0006195	GO:0006355	GO:0006357
NODE_18_length_40692_cov_0.469183.p12 486041.XP_001873372.1 2.1e-79 301.2 RFC4 GO:0000228	GO:0000785	GO:0000790	GO:0005575	GO:0005622	GO:0005623	GO:0005634	GO:0005657	GO:0005663	GO:0005694	GO:0005737	GO:0005829	GO:0006139	GO:0006259	GO:0006260	GO:0006261	GO:0006271	GO:0006272	GO:0006281	GO:0006298	GO:0006725	GO:0006807	GO:0006950	GO:0006974	GO:0006996	GO:0007049	GO:0007059	GO:0007062	GO:0008150	GO:0008152	GO:0009058	GO:0009059	GO:0009987	GO:0016043	GO:0022402	GO:0022616	GO:0031389	GO:0031390	GO:0031391	GO:0031974	GO:0031981	GO:0032991	GO:0033554	GO:0034641	GO:0034645	GO:0043170	GO:0043226	GO:0043227	GO:0043228	GO:0043229
NODE_18_length_40692_cov_0.469183.p13 7739.JGI68703 1.1e-16 92.8 euNOG[57] 0JPXY@euNOG	0XP6M@NOG NA|NA|NA S Inherit	from	NOG:	cyclin	related	protein
NODE_18_length_40692_cov_0.469183.p14 5306.JGI79354 2.5e-45 188.0 DGA1 GO:0003674	GO:0003824	GO:0004144	GO:0005575	GO:0005622	GO:0005623	GO:0005737	GO:0005783	GO:0005789	GO:0005811	GO:0006629	GO:0006638	GO:0006639	GO:0006641	GO:0006643	GO:0006665	GO:0006672	GO:0006807	GO:0008150	GO:0008152	GO:0008374	GO:0008610	GO:0009058	GO:0009987	GO:0010876	GO:0012505	GO:0016020	GO:0016021	GO:0016411	GO:0016740	GO:0016746	GO:0016747	GO:0019432	GO:0019915	GO:0031090	GO:0031224	GO:0033036	GO:0042175	GO:0043226	GO:0043227	GO:0043229	GO:0043231	GO:0044237	GO:0044238	GO:0044249	GO:0044255	GO:0044422	GO:0044424	GO:0044425	GO:0044432
NODE_18_length_40692_cov_0.469183.p15 135651.CBN09197 3.5e-09 67.8 FICD GO:0000003	GO:0003008	GO:0003674	GO:0003824	GO:0005575	GO:0005623	GO:0005886	GO:0006140	GO:0006464	GO:0006810	GO:0006811	GO:0006812	GO:0007600	GO:0007601	GO:0007610	GO:0007632	GO:0008150	GO:0008152	GO:0009118	GO:0009314	GO:0009416	GO:0009581	GO:0009582	GO:0009583	GO:0009584	GO:0009605	GO:0009628	GO:0009894	GO:0009966	GO:0009987	GO:0010646	GO:0015893	GO:0016020	GO:0016740	GO:0016772	GO:0016779	GO:0018117	GO:0018175	GO:0019098	GO:0019219	GO:0019220	GO:0019222	GO:0019538	GO:0022414	GO:0023051	GO:0030811	GO:0031323	GO:0031329	GO:0032318	GO:0032319
NODE_18_length_40692_cov_0.469183.p16 7955.ENSDARP00000062362 2.4e-32 144.4 GNAT3 GO:0001580	GO:0001664	GO:0001750	GO:0001917	GO:0003008	GO:0003674	GO:0003824	GO:0003924	GO:0004871	GO:0005102	GO:0005488	GO:0005515	GO:0005575	GO:0005622	GO:0005623	GO:0005834	GO:0005886	GO:0005929	GO:0006139	GO:0006152	GO:0006163	GO:0006184	GO:0006195	GO:0006725	GO:0006753	GO:0006793	GO:0006796	GO:0006807	GO:0007154	GO:0007165	GO:0007166	GO:0007186	GO:0007187	GO:0007188	GO:0007600	GO:0007601	GO:0007606	GO:0008150	GO:0008152	GO:0009056	GO:0009116	GO:0009117	GO:0009119	GO:0009141	GO:0009143	GO:0009144	GO:0009146	GO:0009150	GO:0009154	GO:0009164
NODE_18_length_40692_cov_0.469183.p17 5297.EFP85986 4.4e-29 133.3 SNF7 GO:0000815	GO:0003674	GO:0005488	GO:0005515	GO:0005575	GO:0005622	GO:0005623	GO:0005737	GO:0005768	GO:0006508	GO:0006511	GO:0006605	GO:0006623	GO:0006810	GO:0006886	GO:0006900	GO:0006950	GO:0006996	GO:0007034	GO:0008104	GO:0008150	GO:0008152	GO:0009056	GO:0009057	GO:0009628	GO:0009987	GO:0010008	GO:0015031	GO:0016020	GO:0016043	GO:0016044	GO:0016050	GO:0016192	GO:0016197	GO:0016482	GO:0019538	GO:0019941	GO:0030163	GO:0031090	GO:0032509	GO:0032511	GO:0032991	GO:0033036	GO:0033365	GO:0033554	GO:0034059	GO:0034613	GO:0036293	GO:0036294	GO:0042221
NODE_18_length_40692_cov_0.469183.p19 7460.GB16287-PA 2.1e-07 60.8 artNOG[6] 033KU@artNOG	0A544@biNOG	0SQC6@inNOG	0VFZG@meNOG	14FB3@opiNOG	COG3325@NOG	KOG2806@euNOG NA|NA|NA G Chitin	binding	Peritrophin-A	domain
NODE_18_length_40692_cov_0.469183.p20 5722.A2F031 2e-07 60.8 euNOG[57] 0JRS9@euNOG	0ZHXM@NOG NA|NA|NA
NODE_18_length_40692_cov_0.469183.p21 526221.XP_003004792.1 2.3e-48 196.8 GPA2 GO:0000003	GO:0000122	GO:0000166	GO:0000429	GO:0000430	GO:0000433	GO:0000437	GO:0000909	GO:0000922	GO:0001302	GO:0001664	GO:0001678	GO:0001882	GO:0001883	GO:0003006	GO:0003674	GO:0003824	GO:0003924	GO:0004871	GO:0005102	GO:0005488	GO:0005515	GO:0005525	GO:0005575	GO:0005622	GO:0005623	GO:0005634	GO:0005737	GO:0005739	GO:0005813	GO:0005815	GO:0005816	GO:0005819	GO:0005829	GO:0005834	GO:0005856	GO:0005886	GO:0005975	GO:0005984	GO:0005991	GO:0005993	GO:0006082	GO:0006139	GO:0006140	GO:0006152	GO:0006163	GO:0006184	GO:0006195	GO:0006355	GO:0006357
NODE_19_length_39463_cov_0.396073.p1 1071381.XP_003688503.1 9.9e-131 473.0 PGUG_04776 GO:0000322	GO:0000323	GO:0000324	GO:0000329	GO:0003674	GO:0003824	GO:0005215	GO:0005575	GO:0005622	GO:0005623	GO:0005737	GO:0005773	GO:0005774	GO:0005783	GO:0006139	GO:0006152	GO:0006163	GO:0006195	GO:0006200	GO:0006725	GO:0006753	GO:0006793	GO:0006796	GO:0006807	GO:0006810	GO:0008150	GO:0008152	GO:0009056	GO:0009116	GO:0009117	GO:0009119	GO:0009123	GO:0009125	GO:0009126	GO:0009128	GO:0009141	GO:0009143	GO:0009144	GO:0009146	GO:0009150	GO:0009154	GO:0009158	GO:0009161	GO:0009164	GO:0009166	GO:0009167	GO:0009169	GO:0009199	GO:0009203	GO:0009205
NODE_19_length_39463_cov_0.396073.p3 208348.PTTG_07721P0 1.4e-71 276.2 K00624 fuNOG[21] 09165@basNOG	0PGRX@fuNOG	0XNZ9@NOG	12NYF@opiNOG	KOG3717@euNOG NA|NA|NA I Choline/Carnitine	o-acyltransferase
NODE_19_length_39463_cov_0.396073.p4 578458.XP_003032040.1 1.9e-27 129.4 MEX67 GO:0000054	GO:0000055	GO:0003674	GO:0003676	GO:0003723	GO:0005198	GO:0005488	GO:0005515	GO:0005575	GO:0005622	GO:0005623	GO:0005634	GO:0005635	GO:0005643	GO:0005654	GO:0005730	GO:0005737	GO:0005819	GO:0005829	GO:0005856	GO:0006403	GO:0006405	GO:0006406	GO:0006810	GO:0006913	GO:0008150	GO:0008152	GO:0009987	GO:0010467	GO:0012505	GO:0015630	GO:0015931	GO:0016020	GO:0016021	GO:0016482	GO:0016604	GO:0016607	GO:0016973	GO:0017056	GO:0022613	GO:0031090	GO:0031224	GO:0031965	GO:0031967	GO:0031974	GO:0031975	GO:0031981	GO:0032991	GO:0033036	GO:0033750
NODE_19_length_39463_cov_0.396073.p5 441959.XP_002482258.1 3.2e-56 224.9 SET2 GO:0000003	GO:0000018	GO:0000228	GO:0000428	GO:0000785	GO:0000790	GO:0003006	GO:0003674	GO:0003824	GO:0005575	GO:0005622	GO:0005623	GO:0005634	GO:0005654	GO:0005694	GO:0005737	GO:0005829	GO:0006139	GO:0006275	GO:0006325	GO:0006351	GO:0006354	GO:0006355	GO:0006357	GO:0006366	GO:0006368	GO:0006464	GO:0006476	GO:0006479	GO:0006725	GO:0006807	GO:0006996	GO:0007049	GO:0008150	GO:0008152	GO:0008168	GO:0008170	GO:0008213	GO:0008276	GO:0008757	GO:0009058	GO:0009059	GO:0009653	GO:0009889	GO:0009890	GO:0009892	GO:0009893	GO:0009987	GO:0010452	GO:0010467
NODE_19_length_39463_cov_0.396073.p6 45351.NEMVEDRAFT_v1g524-PA 3.6e-27 128.3 GPAA1 GO:0001654	GO:0001745	GO:0001751	GO:0001754	GO:0003674	GO:0003824	GO:0003923	GO:0005488	GO:0005515	GO:0005575	GO:0005622	GO:0005623	GO:0005737	GO:0005783	GO:0005789	GO:0005886	GO:0005887	GO:0006461	GO:0006464	GO:0006497	GO:0006501	GO:0006505	GO:0006506	GO:0006621	GO:0006629	GO:0006643	GO:0006644	GO:0006650	GO:0006661	GO:0006664	GO:0006793	GO:0006796	GO:0006996	GO:0007275	GO:0007399	GO:0007423	GO:0008092	GO:0008104	GO:0008150	GO:0008152	GO:0008610	GO:0008654	GO:0009058	GO:0009059	GO:0009247	GO:0009653	GO:0009887	GO:0009987	GO:0012505	GO:0015631
NODE_19_length_39463_cov_0.396073.p7 500485.XP_002559763.1 4.9e-106 390.2 FG00620.1 GO:0001403	GO:0003674	GO:0005215	GO:0005275	GO:0005575	GO:0005622	GO:0005623	GO:0005737	GO:0005794	GO:0005886	GO:0005887	GO:0006810	GO:0006811	GO:0006812	GO:0006820	GO:0007124	GO:0007154	GO:0007584	GO:0008150	GO:0008324	GO:0008509	GO:0008519	GO:0009605	GO:0009987	GO:0009991	GO:0015075	GO:0015101	GO:0015200	GO:0015291	GO:0015398	GO:0015672	GO:0015695	GO:0015696	GO:0015698	GO:0015837	GO:0015843	GO:0016020	GO:0016021	GO:0016049	GO:0019740	GO:0019755	GO:0022804	GO:0022857	GO:0022890	GO:0022891	GO:0022892	GO:0030447	GO:0031224	GO:0031226	GO:0031667
NODE_19_length_39463_cov_0.396073.p8 486041.XP_001881083.1 3.1e-57 228.0 FG04876.1 fuNOG[21] 0165F@agaNOG	01HY5@agarNOG	0926W@basNOG	0IGEZ@euNOG	0PIUB@fuNOG	13I91@opiNOG	COG1297@NOG NA|NA|NA T OPT	oligopeptide	transporter	protein
NODE_19_length_39463_cov_0.396073.p9 45351.NEMVEDRAFT_v1g245881-PA 1.7e-41 175.6 meNOG[21] 0VF7I@meNOG	0YWWI@NOG	13IVX@opiNOG	KOG0499@euNOG	KOG0500@euNOG	KOG3780@euNOG NA|NA|NA P Inherit	from	opiNOG:	Cyclic	nucleotide-binding	domain
NODE_19_length_39463_cov_0.396073.p10 10228.TriadP58997 5.7e-18 97.4 ASH2L GO:0000003	GO:0000975	GO:0001067	GO:0002119	GO:0002164	GO:0002165	GO:0002376	GO:0002520	GO:0003002	GO:0003006	GO:0003674	GO:0003676	GO:0003677	GO:0005488	GO:0005575	GO:0005622	GO:0005623	GO:0005634	GO:0005654	GO:0005694	GO:0005700	GO:0006139	GO:0006325	GO:0006338	GO:0006351	GO:0006355	GO:0006357	GO:0006366	GO:0006464	GO:0006479	GO:0006725	GO:0006807	GO:0006928	GO:0006950	GO:0006974	GO:0006996	GO:0007275	GO:0007389	GO:0007444	GO:0007472	GO:0007474	GO:0007476	GO:0007548	GO:0007552	GO:0007560	GO:0007568	GO:0008150	GO:0008152	GO:0008213	GO:0008284
NODE_19_length_39463_cov_0.396073.p11 7159.AAEL007228-PA 2.5e-48 198.0 ATG4 GO:0003674	GO:0003824	GO:0004175	GO:0004197	GO:0008150	GO:0008152	GO:0008233	GO:0008234	GO:0009894	GO:0010506	GO:0016787	GO:0019222	GO:0031323	GO:0031329	GO:0050789	GO:0050794	GO:0065007	GO:0070011 K08342 artNOG[6] 034XD@artNOG	09XZJ@biNOG	0GWM6@dipNOG	0SRIJ@inNOG	0V8X9@meNOG	0XPQ0@NOG	12QUI@opiNOG	KOG2674@euNOG NA|NA|NA U		Z Peptidase	family	C54
NODE_19_length_39463_cov_0.396073.p14 578458.XP_003032936.1 6.3e-25 119.8 FG00317.1 GO:0000226	GO:0003674	GO:0005488	GO:0005515	GO:0005575	GO:0005622	GO:0005623	GO:0005634	GO:0005737	GO:0005829	GO:0005856	GO:0006457	GO:0006461	GO:0006996	GO:0007010	GO:0007017	GO:0007021	GO:0007023	GO:0008017	GO:0008092	GO:0008150	GO:0008152	GO:0009987	GO:0015631	GO:0016043	GO:0019538	GO:0022607	GO:0034622	GO:0043014	GO:0043170	GO:0043226	GO:0043227	GO:0043228	GO:0043229	GO:0043231	GO:0043232	GO:0043623	GO:0043933	GO:0044085	GO:0044237	GO:0044238	GO:0044260	GO:0044267	GO:0044424	GO:0044444	GO:0044464	GO:0044699	GO:0044763	GO:0065003	GO:0070271
NODE_19_length_39463_cov_0.396073.p17 4896.SPBP8B7.08c.1 2.6e-28 131.0 PPM1 GO:0003674	GO:0003824	GO:0003880	GO:0005575	GO:0005622	GO:0005623	GO:0005737	GO:0005739	GO:0006461	GO:0006464	GO:0006479	GO:0006481	GO:0008150	GO:0008152	GO:0008168	GO:0008171	GO:0008213	GO:0008276	GO:0008757	GO:0009987	GO:0010340	GO:0016043	GO:0016740	GO:0016741	GO:0018410	GO:0018423	GO:0019538	GO:0022607	GO:0032259	GO:0034622	GO:0036211	GO:0043170	GO:0043226	GO:0043227	GO:0043229	GO:0043231	GO:0043412	GO:0043414	GO:0043623	GO:0043687	GO:0043933	GO:0044085	GO:0044237	GO:0044238	GO:0044260	GO:0044267	GO:0044424	GO:0044444	GO:0044464	GO:0051998
NODE_19_length_39463_cov_0.396073.p19 5850.PKH_122040 8.8e-10 69.3 GO:0003674	GO:0003824	GO:0006464	GO:0006479	GO:0008150	GO:0008152	GO:0008168	GO:0008170	GO:0008213	GO:0008276	GO:0008757	GO:0009987	GO:0016273	GO:0016274	GO:0016740	GO:0016741	GO:0018193	GO:0018195	GO:0018216	GO:0019538	GO:0032259	GO:0035241	GO:0035246	GO:0035247	GO:0036211	GO:0043170	GO:0043412	GO:0043414	GO:0044237	GO:0044238	GO:0044260	GO:0044267	GO:0071704 euNOG[57] 0IH2H@euNOG	COG2428@NOG NA|NA|NA S DUF431	domain-containing	protein
NODE_19_length_39463_cov_0.396073.p21 208348.PTTG_05512P0 3.1e-18 97.1 FG04876.1 fuNOG[21] 0926W@basNOG	0IGEZ@euNOG	0PIUB@fuNOG	13I91@opiNOG	COG1297@NOG NA|NA|NA S OPT	oligopeptide	transporter	protein
NODE_20_length_39102_cov_0.325513.p1 6085.XP_002160018 2e-80 306.6 ATR GO:0000003	GO:0000075	GO:0000076	GO:0000077	GO:0000228	GO:0000279	GO:0000706	GO:0000723	GO:0000724	GO:0000725	GO:0000726	GO:0000729	GO:0000738	GO:0000793	GO:0000794	GO:0000803	GO:0001700	GO:0001741	GO:0003674	GO:0003824	GO:0004672	GO:0004674	GO:0005488	GO:0005515	GO:0005575	GO:0005622	GO:0005623	GO:0005634	GO:0005654	GO:0005694	GO:0006139	GO:0006259	GO:0006260	GO:0006275	GO:0006281	GO:0006302	GO:0006308	GO:0006310	GO:0006323	GO:0006464	GO:0006468	GO:0006629	GO:0006644	GO:0006650	GO:0006661	GO:0006725	GO:0006793	GO:0006796	GO:0006807	GO:0006915
NODE_20_length_39102_cov_0.325513.p2 5297.EFP93811 6.3e-12 78.6 FG09750.1 GO:0000226	GO:0000235	GO:0003674	GO:0005488	GO:0005515	GO:0005575	GO:0005622	GO:0005623	GO:0005634	GO:0005737	GO:0005818	GO:0005819	GO:0005829	GO:0005856	GO:0005874	GO:0005876	GO:0005881	GO:0006457	GO:0006461	GO:0006996	GO:0007010	GO:0007017	GO:0007021	GO:0007163	GO:0008092	GO:0008150	GO:0008152	GO:0008360	GO:0009987	GO:0015630	GO:0015631	GO:0016043	GO:0019538	GO:0022603	GO:0022604	GO:0022607	GO:0032153	GO:0032991	GO:0034622	GO:0043170	GO:0043226	GO:0043227	GO:0043228	GO:0043229	GO:0043231	GO:0043232	GO:0043234	GO:0043623	GO:0043933	GO:0044085
NODE_20_length_39102_cov_0.325513.p3 4896.SPCC553.08c.1 6.6e-88 330.9 RIA1 GO:0000166	GO:0001882	GO:0001883	GO:0003674	GO:0003824	GO:0003924	GO:0005488	GO:0005525	GO:0005575	GO:0005622	GO:0005623	GO:0005737	GO:0005829	GO:0006139	GO:0006152	GO:0006163	GO:0006184	GO:0006195	GO:0006725	GO:0006753	GO:0006793	GO:0006796	GO:0006807	GO:0006996	GO:0007275	GO:0008150	GO:0008152	GO:0009056	GO:0009116	GO:0009117	GO:0009119	GO:0009141	GO:0009143	GO:0009144	GO:0009146	GO:0009150	GO:0009154	GO:0009164	GO:0009166	GO:0009199	GO:0009203	GO:0009205	GO:0009207	GO:0009259	GO:0009261	GO:0009987	GO:0016043	GO:0016462	GO:0016787	GO:0016817
NODE_20_length_39102_cov_0.325513.p6 5306.JGI68989 2.8e-27 129.0 opiNOG[43] 0JEIM@euNOG	0XQTG@NOG	138PX@opiNOG NA|NA|NA S Inherit	from	NOG:	S.	cerevisiae
NODE_20_length_39102_cov_0.325513.p9 3847.GLYMA13G20270.1 1.7e-12 79.0 GO:0003674	GO:0003824	GO:0004842	GO:0005575	GO:0005623	GO:0005886	GO:0006464	GO:0008150	GO:0008152	GO:0009987	GO:0016020	GO:0016567	GO:0016874	GO:0016879	GO:0016881	GO:0019538	GO:0019787	GO:0032446	GO:0036211	GO:0042592	GO:0043170	GO:0043412	GO:0044237	GO:0044238	GO:0044260	GO:0044267	GO:0044464	GO:0048878	GO:0050801	GO:0055081	GO:0065007	GO:0065008	GO:0070647	GO:0071704	GO:0071944	GO:0080144 K10604 virNOG[6] 0XRAE@NOG	1BD9P@strNOG	1DR73@virNOG	KOG4265@euNOG NA|NA|NA O zinc	finger		C3HC4	type		domain	containing	protein		expressed
NODE_20_length_39102_cov_0.325513.p10 6669.DappuP191209 9.3e-56 222.6 GO:0000041	GO:0003674	GO:0005215	GO:0005385	GO:0006810	GO:0006811	GO:0006812	GO:0006829	GO:0008150	GO:0008324	GO:0009987	GO:0010035	GO:0010038	GO:0010043	GO:0015075	GO:0022857	GO:0022890	GO:0022891	GO:0022892	GO:0030001	GO:0034220	GO:0042221	GO:0044699	GO:0044763	GO:0044765	GO:0046873	GO:0046915	GO:0050896	GO:0051179	GO:0051234	GO:0055085	GO:0071577	GO:0072509	GO:0072511 K14689 artNOG[6] 032I6@artNOG	09VJ6@biNOG	0V6IB@meNOG	12RG8@opiNOG	COG1230@NOG	KOG1482@euNOG NA|NA|NA P zinc	ion	transmembrane	transport
NODE_20_length_39102_cov_0.325513.p11 229533.XP_381641.1 6.3e-14 83.6 FG01465.1 GO:0001510	GO:0003674	GO:0003824	GO:0005575	GO:0005622	GO:0005623	GO:0005634	GO:0005737	GO:0005829	GO:0006139	GO:0006396	GO:0006399	GO:0006400	GO:0006725	GO:0006807	GO:0008033	GO:0008150	GO:0008152	GO:0008168	GO:0008173	GO:0008175	GO:0008757	GO:0009058	GO:0009451	GO:0009987	GO:0010467	GO:0016070	GO:0016740	GO:0016741	GO:0016765	GO:0030488	GO:0031590	GO:0031591	GO:0032259	GO:0034470	GO:0034641	GO:0034660	GO:0043170	GO:0043226	GO:0043227	GO:0043229	GO:0043231	GO:0043412	GO:0043414	GO:0044237	GO:0044238	GO:0044260	GO:0044424	GO:0044444	GO:0044464
NODE_20_length_39102_cov_0.325513.p13 15368.BRADI5G15180.1 7.8e-25 119.8 GO:0000151	GO:0005575	GO:0005622	GO:0005623	GO:0031461	GO:0032991	GO:0043234	GO:0044424	GO:0044464	GO:0080008 K17868 virNOG[6] 0TJHT@lilNOG	11MMJ@NOG	15GBY@poaNOG	1BCKS@strNOG	1DQID@virNOG	KOG0280@euNOG NA|NA|NA E WD	domain		G-beta	repeat
NODE_20_length_39102_cov_0.325513.p14 486041.XP_001873191.1 8.4e-58 228.8 DCP2 GO:0000184	GO:0000287	GO:0000288	GO:0000290	GO:0000339	GO:0000340	GO:0000932	GO:0000956	GO:0003674	GO:0003676	GO:0003723	GO:0003729	GO:0003824	GO:0005488	GO:0005575	GO:0005622	GO:0005623	GO:0005634	GO:0005737	GO:0005829	GO:0005845	GO:0006139	GO:0006396	GO:0006397	GO:0006401	GO:0006402	GO:0006725	GO:0006807	GO:0006996	GO:0008150	GO:0008152	GO:0009056	GO:0009057	GO:0009987	GO:0010467	GO:0016043	GO:0016070	GO:0016071	GO:0016462	GO:0016787	GO:0016817	GO:0016818	GO:0019439	GO:0022607	GO:0022613	GO:0022618	GO:0030529	GO:0031086	GO:0031087	GO:0032991
NODE_21_length_38511_cov_0.503306.p2 36630.CADNFIAP00000854 1.2e-114 420.6 CCH1 GO:0000003	GO:0000902	GO:0003674	GO:0005215	GO:0005216	GO:0005244	GO:0005245	GO:0005261	GO:0005262	GO:0005575	GO:0005622	GO:0005623	GO:0005737	GO:0005783	GO:0005789	GO:0005886	GO:0005887	GO:0006810	GO:0006811	GO:0006812	GO:0006816	GO:0008150	GO:0008324	GO:0009653	GO:0009826	GO:0009966	GO:0009967	GO:0009987	GO:0010646	GO:0010647	GO:0010921	GO:0010922	GO:0012505	GO:0015075	GO:0015085	GO:0015267	GO:0016020	GO:0016021	GO:0016043	GO:0016049	GO:0019220	GO:0019222	GO:0019954	GO:0022803	GO:0022832	GO:0022836	GO:0022838	GO:0022839	GO:0022843	GO:0022857
NODE_21_length_38511_cov_0.503306.p3 632292.Calhy_0667 6.1e-32 145.2 K12308 bactNOG[38] 05D57@bactNOG	0EQVB@cloNOG	0NEFQ@firmNOG	COG1874@NOG NA|NA|NA G hydrolase		family	35
NODE_21_length_38511_cov_0.503306.p5 4932.YMR304W 6.5e-80 304.3 FGSG_07382 GO:0003674	GO:0003824	GO:0004843	GO:0005575	GO:0005622	GO:0005623	GO:0005634	GO:0005737	GO:0005777	GO:0005794	GO:0005829	GO:0006464	GO:0006810	GO:0006897	GO:0006950	GO:0008150	GO:0008152	GO:0008233	GO:0008234	GO:0009987	GO:0016023	GO:0016192	GO:0016579	GO:0016787	GO:0019538	GO:0019783	GO:0030133	GO:0031410	GO:0031982	GO:0031988	GO:0032153	GO:0033554	GO:0036211	GO:0042579	GO:0043170	GO:0043226	GO:0043227	GO:0043229	GO:0043231	GO:0043412	GO:0044237	GO:0044238	GO:0044260	GO:0044267	GO:0044424	GO:0044444	GO:0044464	GO:0044699	GO:0044763	GO:0050896
NODE_21_length_38511_cov_0.503306.p6 7739.JGI105146 7.1e-132 476.5 MKLN1 GO:0001952	GO:0005575	GO:0005622	GO:0005623	GO:0005737	GO:0007154	GO:0007165	GO:0008150	GO:0009987	GO:0010810	GO:0023052	GO:0030155	GO:0044424	GO:0044464	GO:0044699	GO:0044700	GO:0044763	GO:0050789	GO:0050794	GO:0050896	GO:0051716	GO:0065007 meNOG[21] 0A0DK@biNOG	0DP36@chorNOG	0VB9S@meNOG	0YJKC@NOG	13DZN@opiNOG	KOG2437@euNOG NA|NA|NA T Muskelin	1		intracellular	mediator	containing	kelch	motifs
NODE_21_length_38511_cov_0.503306.p7 5270.UM04822P0 6.9e-169 599.4 FG05198.1 GO:0003674	GO:0003824	GO:0003954	GO:0005575	GO:0005622	GO:0005623	GO:0005737	GO:0005739	GO:0005740	GO:0005743	GO:0005746	GO:0005747	GO:0006091	GO:0008137	GO:0008150	GO:0008152	GO:0009987	GO:0015980	GO:0016020	GO:0016491	GO:0016651	GO:0016655	GO:0019866	GO:0030964	GO:0031090	GO:0031966	GO:0031967	GO:0031975	GO:0032991	GO:0043226	GO:0043227	GO:0043229	GO:0043231	GO:0043234	GO:0044237	GO:0044422	GO:0044424	GO:0044425	GO:0044429	GO:0044444	GO:0044446	GO:0044455	GO:0044464	GO:0044710	GO:0045271	GO:0045333	GO:0050136	GO:0055114	GO:0070469 K03934 fuNOG[21] 091YJ@basNOG	0PH1J@fuNOG
NODE_21_length_38511_cov_0.503306.p8 4896.SPAC27F1.04c.1 1e-09 70.1 NUF2 GO:0000003	GO:0000070	GO:0000075	GO:0000226	GO:0000228	GO:0000278	GO:0000280	GO:0000775	GO:0000776	GO:0000777	GO:0000778	GO:0000779	GO:0000780	GO:0000793	GO:0000794	GO:0000819	GO:0000922	GO:0003674	GO:0005198	GO:0005200	GO:0005575	GO:0005622	GO:0005623	GO:0005634	GO:0005694	GO:0005737	GO:0005815	GO:0005816	GO:0005819	GO:0005829	GO:0005856	GO:0005874	GO:0005876	GO:0006996	GO:0007010	GO:0007017	GO:0007020	GO:0007049	GO:0007059	GO:0007067	GO:0007088	GO:0007093	GO:0007094	GO:0007126	GO:0007127	GO:0007346	GO:0008104	GO:0008150	GO:0008608	GO:0009987
NODE_21_length_38511_cov_0.503306.p9 441960.XP_002144846.1 1.4e-40 172.6 DOT1 GO:0000003	GO:0000075	GO:0000077	GO:0000279	GO:0000725	GO:0003674	GO:0003682	GO:0003824	GO:0005488	GO:0005515	GO:0005575	GO:0005622	GO:0005623	GO:0005634	GO:0006139	GO:0006259	GO:0006281	GO:0006289	GO:0006301	GO:0006310	GO:0006325	GO:0006342	GO:0006348	GO:0006355	GO:0006464	GO:0006479	GO:0006725	GO:0006807	GO:0006950	GO:0006974	GO:0006996	GO:0007049	GO:0007128	GO:0008150	GO:0008152	GO:0008168	GO:0008170	GO:0008213	GO:0008276	GO:0008757	GO:0009889	GO:0009890	GO:0009892	GO:0009987	GO:0010468	GO:0010556	GO:0010558	GO:0010564	GO:0010605	GO:0010629
NODE_21_length_38511_cov_0.503306.p10 907965.XP_003888042.1 4.1e-43 180.6 fuNOG[21] 0PSC1@fuNOG	127TM@NOG	13WRT@opiNOG	KOG4532@euNOG NA|NA|NA S Uncharacterised	protein	domain	(DUF2415)
NODE_21_length_38511_cov_0.503306.p12 5297.EFP79369 1.5e-48 198.0 SCL1 GO:0000502	GO:0005575	GO:0005622	GO:0005623	GO:0005634	GO:0005737	GO:0005739	GO:0005829	GO:0005839	GO:0006508	GO:0006511	GO:0007346	GO:0008150	GO:0008152	GO:0009056	GO:0009057	GO:0009987	GO:0010498	GO:0010499	GO:0012505	GO:0016020	GO:0019538	GO:0019773	GO:0019941	GO:0030163	GO:0031597	GO:0032991	GO:0034515	GO:0042175	GO:0043161	GO:0043170	GO:0043226	GO:0043227	GO:0043229	GO:0043231	GO:0043234	GO:0043632	GO:0044237	GO:0044238	GO:0044248	GO:0044257	GO:0044260	GO:0044265	GO:0044267	GO:0044424	GO:0044425	GO:0044444	GO:0044445	GO:0044464	GO:0050789
NODE_22_length_38364_cov_0.248661.p1 578458.XP_003038080.1 4.5e-134 485.0 SEC7 GO:0000045	GO:0000137	GO:0000138	GO:0003674	GO:0005083	GO:0005085	GO:0005086	GO:0005575	GO:0005622	GO:0005623	GO:0005634	GO:0005635	GO:0005737	GO:0005768	GO:0005770	GO:0005794	GO:0005795	GO:0005798	GO:0005802	GO:0005829	GO:0005938	GO:0006810	GO:0006886	GO:0006888	GO:0006891	GO:0006914	GO:0006950	GO:0006996	GO:0007033	GO:0007154	GO:0008104	GO:0008150	GO:0008152	GO:0009056	GO:0009267	GO:0009605	GO:0009987	GO:0009991	GO:0012505	GO:0015031	GO:0016020	GO:0016021	GO:0016023	GO:0016043	GO:0016192	GO:0016236	GO:0016482	GO:0019222	GO:0022607	GO:0030234
NODE_22_length_38364_cov_0.248661.p2 10228.TriadP50060 7e-131 474.2 ABCC1 GO:0000166	GO:0001882	GO:0001883	GO:0002119	GO:0002164	GO:0002237	GO:0003333	GO:0003674	GO:0003824	GO:0004409	GO:0005215	GO:0005319	GO:0005324	GO:0005342	GO:0005488	GO:0005524	GO:0005575	GO:0005622	GO:0005623	GO:0005634	GO:0005737	GO:0005794	GO:0005886	GO:0005887	GO:0006082	GO:0006139	GO:0006152	GO:0006163	GO:0006195	GO:0006200	GO:0006629	GO:0006725	GO:0006753	GO:0006793	GO:0006796	GO:0006807	GO:0006810	GO:0006811	GO:0006812	GO:0006820	GO:0006855	GO:0006857	GO:0006865	GO:0006869	GO:0006928	GO:0006935	GO:0006950	GO:0006979	GO:0007275	GO:0008028
NODE_22_length_38364_cov_0.248661.p3 425265.XP_001732440.1 6.8e-87 327.8 GO:0000166	GO:0001558	GO:0001882	GO:0001883	GO:0003674	GO:0003824	GO:0004672	GO:0004674	GO:0005488	GO:0005524	GO:0005575	GO:0005622	GO:0005623	GO:0005634	GO:0005737	GO:0005829	GO:0006464	GO:0006468	GO:0006793	GO:0006796	GO:0007346	GO:0008150	GO:0008152	GO:0009987	GO:0016301	GO:0016310	GO:0016740	GO:0016772	GO:0016773	GO:0017076	GO:0019538	GO:0022603	GO:0022604	GO:0030307	GO:0030554	GO:0032549	GO:0032550	GO:0032553	GO:0032555	GO:0032559	GO:0035639	GO:0036094	GO:0036211	GO:0040008	GO:0043167	GO:0043168	GO:0043170	GO:0043226	GO:0043227	GO:0043229
NODE_22_length_38364_cov_0.248661.p4 573826.XP_002417169.1 1.1e-146 525.8 GARS GO:0000003	GO:0000166	GO:0000902	GO:0000904	GO:0000959	GO:0001882	GO:0001883	GO:0002119	GO:0002164	GO:0003674	GO:0003824	GO:0004812	GO:0004820	GO:0005488	GO:0005515	GO:0005524	GO:0005575	GO:0005622	GO:0005623	GO:0005737	GO:0005739	GO:0005759	GO:0005829	GO:0006082	GO:0006139	GO:0006351	GO:0006353	GO:0006399	GO:0006412	GO:0006418	GO:0006426	GO:0006520	GO:0006725	GO:0006753	GO:0006793	GO:0006796	GO:0006807	GO:0006810	GO:0006897	GO:0006898	GO:0006996	GO:0007005	GO:0007275	GO:0007399	GO:0008150	GO:0008152	GO:0009058	GO:0009059	GO:0009117	GO:0009165
NODE_22_length_38364_cov_0.248661.p5 535722.XP_003175700.1 2.8e-83 315.1 FG04186.1 fuNOG[21] 03PDX@ascNOG	0M6J6@euroNOG	0PKD9@fuNOG	12EG8@onyNOG	133Z6@opiNOG	COG2937@NOG	KOG3729@euNOG NA|NA|NA I Acyltransferase
NODE_22_length_38364_cov_0.248661.p6 367775.XP_003196471.1 7.7e-30 137.5 GO:0007275	GO:0008150	GO:0032501	GO:0032502	GO:0043581	GO:0044699	GO:0044707	GO:0044767	GO:0048856 K05535 fuNOG[21] 09536@basNOG	0IZSS@euNOG	0PQ9J@fuNOG	11S0W@NOG	13U61@opiNOG	1CICB@treNOG NA|NA|NA G Mannosyltransferase	putative
NODE_22_length_38364_cov_0.248661.p7 44689.DDB0305028 1.6e-46 192.6 PYROXD1 GO:0002119	GO:0002164	GO:0003674	GO:0003824	GO:0007275	GO:0008150	GO:0008152	GO:0009791	GO:0016491	GO:0032501	GO:0032502	GO:0044699	GO:0044707	GO:0044710	GO:0055114 euNOG[57] 0XZAZ@NOG	KOG2755@euNOG NA|NA|NA S pyridine	nucleotide-disulphide	oxidoreductase	domain	1
NODE_22_length_38364_cov_0.248661.p10 5306.JGI69920 1.2e-58 232.6 FG09158.1 GO:0005575	GO:0005622	GO:0005623	GO:0005737	GO:0005739	GO:0005740	GO:0005743	GO:0006810	GO:0006811	GO:0006812	GO:0006813	GO:0006818	GO:0006873	GO:0006875	GO:0006996	GO:0007005	GO:0007006	GO:0008104	GO:0008150	GO:0009987	GO:0015672	GO:0015992	GO:0016020	GO:0016043	GO:0016044	GO:0019725	GO:0019866	GO:0030001	GO:0030003	GO:0030004	GO:0030007	GO:0031090	GO:0031966	GO:0031967	GO:0031975	GO:0033036	GO:0033365	GO:0034220	GO:0034613	GO:0042592	GO:0043226	GO:0043227	GO:0043229	GO:0043231	GO:0044422	GO:0044424	GO:0044429	GO:0044444	GO:0044446	GO:0044464
NODE_22_length_38364_cov_0.248661.p13 103690.alr4323 1.6e-13 82.4 bactNOG[38] 05DCK@bactNOG	0FT7N@cyaNOG	0XPSU@NOG NA|NA|NA S Core-2/I-Branching	enzyme
NODE_22_length_38364_cov_0.248661.p14 10116.ENSRNOP00000021524 5e-07 60.5 PEX3 GO:0003674	GO:0005488	GO:0005515	GO:0005575	GO:0005622	GO:0005623	GO:0005634	GO:0005737	GO:0005777	GO:0005778	GO:0005779	GO:0005783	GO:0005829	GO:0005886	GO:0005887	GO:0006605	GO:0006612	GO:0006625	GO:0006810	GO:0006886	GO:0006996	GO:0007031	GO:0008104	GO:0008150	GO:0008289	GO:0009987	GO:0015031	GO:0015919	GO:0016020	GO:0016021	GO:0016043	GO:0016482	GO:0016557	GO:0017038	GO:0031090	GO:0031224	GO:0031226	GO:0031231	GO:0031300	GO:0031301	GO:0031903	GO:0032991	GO:0032994	GO:0033036	GO:0033365	GO:0034613	GO:0042579	GO:0043226	GO:0043227	GO:0043229
NODE_22_length_38364_cov_0.248661.p15 5297.EFP75948 7.2e-48 196.1 FET5 GO:0000166	GO:0001882	GO:0001883	GO:0003674	GO:0005048	GO:0005488	GO:0005525	GO:0005575	GO:0005622	GO:0005623	GO:0005634	GO:0005737	GO:0005829	GO:0006810	GO:0006913	GO:0007275	GO:0008104	GO:0008150	GO:0009987	GO:0016482	GO:0017076	GO:0019001	GO:0031503	GO:0032501	GO:0032502	GO:0032549	GO:0032550	GO:0032553	GO:0032555	GO:0032561	GO:0033036	GO:0033218	GO:0033365	GO:0034504	GO:0034613	GO:0034629	GO:0035639	GO:0036094	GO:0042277	GO:0043167	GO:0043168	GO:0043226	GO:0043227	GO:0043229	GO:0043231	GO:0043581	GO:0044376	GO:0044424	GO:0044444	GO:0044464
NODE_22_length_38364_cov_0.248661.p17 4896.SPBC839.13c.1 1.6e-53 214.5 RPL16B GO:0002181	GO:0003674	GO:0003676	GO:0003723	GO:0003735	GO:0005198	GO:0005488	GO:0005575	GO:0005622	GO:0005623	GO:0005634	GO:0005730	GO:0005737	GO:0005829	GO:0005840	GO:0006412	GO:0008150	GO:0008152	GO:0009058	GO:0009059	GO:0009987	GO:0010467	GO:0015934	GO:0019538	GO:0022625	GO:0022626	GO:0030529	GO:0031974	GO:0031981	GO:0032991	GO:0034645	GO:0043170	GO:0043226	GO:0043227	GO:0043228	GO:0043229	GO:0043231	GO:0043232	GO:0043233	GO:0044237	GO:0044238	GO:0044249	GO:0044260	GO:0044267	GO:0044391	GO:0044422	GO:0044424	GO:0044428	GO:0044444	GO:0044445
NODE_22_length_38364_cov_0.248661.p19 4533.OB02G15010.1 1.9e-12 77.8 GO:0005575	GO:0005623	GO:0005886	GO:0007623	GO:0008150	GO:0016020	GO:0044464	GO:0048511	GO:0071944 virNOG[6] 0IM0F@euNOG	0TTNJ@lilNOG	15IWF@poaNOG	1BG0C@strNOG	1DTY0@virNOG	COG0515@NOG NA|NA|NA T STYKc
NODE_22_length_38364_cov_0.248661.p22 749414.SBI_00448 1.2e-13 81.6 bactNOG[38] 00JQ2@actNOG	08Y47@bactNOG	11MBK@NOG NA|NA|NA O AhpC/TSA	family
NODE_22_length_38364_cov_0.248661.p23 5059.CADAFLAP00008811 1.2e-29 134.8 GNA1 GO:0003674	GO:0003824	GO:0004343	GO:0005575	GO:0005622	GO:0005623	GO:0005634	GO:0005737	GO:0005829	GO:0006040	GO:0006047	GO:0006048	GO:0006139	GO:0006725	GO:0006753	GO:0006793	GO:0006796	GO:0006807	GO:0008080	GO:0008150	GO:0008152	GO:0009058	GO:0009117	GO:0009165	GO:0009225	GO:0009226	GO:0009987	GO:0016407	GO:0016410	GO:0016740	GO:0016746	GO:0016747	GO:0018130	GO:0019438	GO:0019637	GO:0034641	GO:0034654	GO:0043226	GO:0043227	GO:0043229	GO:0043231	GO:0044237	GO:0044238	GO:0044249	GO:0044271	GO:0044281	GO:0044424	GO:0044444	GO:0044464	GO:0044710
NODE_22_length_38364_cov_0.248661.p26 5270.UM04169P0 4.1e-09 66.2 FG09158.1 GO:0005575	GO:0005622	GO:0005623	GO:0005737	GO:0005739	GO:0005740	GO:0005743	GO:0006810	GO:0006811	GO:0006812	GO:0006813	GO:0006818	GO:0006873	GO:0006875	GO:0006996	GO:0007005	GO:0007006	GO:0008104	GO:0008150	GO:0009987	GO:0015672	GO:0015992	GO:0016020	GO:0016043	GO:0016044	GO:0019725	GO:0019866	GO:0030001	GO:0030003	GO:0030004	GO:0030007	GO:0031090	GO:0031966	GO:0031967	GO:0031975	GO:0033036	GO:0033365	GO:0034220	GO:0034613	GO:0042592	GO:0043226	GO:0043227	GO:0043229	GO:0043231	GO:0044422	GO:0044424	GO:0044429	GO:0044444	GO:0044446	GO:0044464
NODE_23_length_38171_cov_0.318108.p1 888741.HMPREF9098_2076 1.8e-35 157.1 K07126 bactNOG[38] 05EUU@bactNOG	0BAZ8@bproNOG	16RFM@proNOG	COG0790@NOG NA|NA|NA S repeat-containing	protein
NODE_23_length_38171_cov_0.318108.p3 306254.CCO1205 6.7e-15 88.6 WLAB K02022	K06147	K06148	K11085 bactNOG[38] 05BZ1@bactNOG	0GB2C@delNOG	0I379@eproNOG	16PGA@proNOG	COG1132@NOG NA|NA|NA V ABC	transporter
NODE_23_length_38171_cov_0.318108.p5 5786.XP_003286287.1 3.4e-73 282.0 KIAA0528 GO:0001726	GO:0003674	GO:0005488	GO:0005509	GO:0005543	GO:0005544	GO:0005575	GO:0005622	GO:0005623	GO:0005737	GO:0005886	GO:0005938	GO:0006810	GO:0006886	GO:0006906	GO:0006944	GO:0006996	GO:0007009	GO:0007154	GO:0007165	GO:0007166	GO:0007167	GO:0007169	GO:0007275	GO:0008104	GO:0008150	GO:0008286	GO:0008289	GO:0009719	GO:0009725	GO:0009790	GO:0009792	GO:0009987	GO:0010033	GO:0010243	GO:0010638	GO:0010827	GO:0010828	GO:0012506	GO:0015031	GO:0016020	GO:0016023	GO:0016043	GO:0016044	GO:0016050	GO:0016192	GO:0023052	GO:0030659	GO:0031090	GO:0031252
NODE_23_length_38171_cov_0.318108.p7 402676.XP_002174750.1 2.4e-33 149.1 PGUG_03161 GO:0000109	GO:0000922	GO:0005575	GO:0005622	GO:0005623	GO:0005634	GO:0005815	GO:0005816	GO:0005819	GO:0005856	GO:0006139	GO:0006259	GO:0006281	GO:0006289	GO:0006725	GO:0006807	GO:0006950	GO:0006974	GO:0008150	GO:0008152	GO:0009314	GO:0009411	GO:0009416	GO:0009628	GO:0009987	GO:0015630	GO:0032991	GO:0033554	GO:0034641	GO:0034644	GO:0043170	GO:0043226	GO:0043227	GO:0043228	GO:0043229	GO:0043231	GO:0043232	GO:0043234	GO:0044237	GO:0044238	GO:0044260	GO:0044422	GO:0044424	GO:0044428	GO:0044430	GO:0044446	GO:0044464	GO:0044699	GO:0044732	GO:0044763
NODE_23_length_38171_cov_0.318108.p8 7739.JGI126607 5.1e-134 483.0 OLA1 GO:0000166	GO:0001882	GO:0001883	GO:0003674	GO:0005488	GO:0005524	GO:0005525	GO:0005575	GO:0005622	GO:0005623	GO:0005634	GO:0005730	GO:0005737	GO:0005783	GO:0006139	GO:0006152	GO:0006163	GO:0006195	GO:0006200	GO:0006725	GO:0006753	GO:0006793	GO:0006796	GO:0006807	GO:0007275	GO:0008150	GO:0008152	GO:0009056	GO:0009116	GO:0009117	GO:0009119	GO:0009123	GO:0009125	GO:0009126	GO:0009128	GO:0009141	GO:0009143	GO:0009144	GO:0009146	GO:0009150	GO:0009154	GO:0009158	GO:0009161	GO:0009164	GO:0009166	GO:0009167	GO:0009169	GO:0009199	GO:0009203	GO:0009205
NODE_23_length_38171_cov_0.318108.p9 240176.XP_001831920.1 3.5e-119 433.7 POT1 GO:0003674	GO:0003676	GO:0003723	GO:0003729	GO:0003824	GO:0003988	GO:0005488	GO:0005575	GO:0005622	GO:0005623	GO:0005737	GO:0005739	GO:0005740	GO:0005758	GO:0005777	GO:0005782	GO:0006082	GO:0006629	GO:0006631	GO:0006635	GO:0008150	GO:0008152	GO:0009056	GO:0009062	GO:0009987	GO:0016042	GO:0016054	GO:0016408	GO:0016740	GO:0016746	GO:0016747	GO:0019395	GO:0019752	GO:0030258	GO:0031907	GO:0031967	GO:0031970	GO:0031974	GO:0031975	GO:0032787	GO:0034440	GO:0042579	GO:0043226	GO:0043227	GO:0043229	GO:0043231	GO:0043233	GO:0043436	GO:0044237	GO:0044238
NODE_23_length_38171_cov_0.318108.p12 3218.PP1S152_83V6.1 1.3e-08 66.2 virNOG[6] 1BC2M@strNOG	1DQ14@virNOG	COG4886@NOG	KOG0619@euNOG NA|NA|NA T leucine-rich	repeat	family	protein
NODE_23_length_38171_cov_0.318108.p13 486041.XP_001877218.1 1e-09 69.7 PGUG_00949 GO:0003674	GO:0003824	GO:0004000	GO:0005575	GO:0005622	GO:0005623	GO:0005634	GO:0005737	GO:0005829	GO:0006139	GO:0006396	GO:0006399	GO:0006400	GO:0006725	GO:0006807	GO:0008033	GO:0008150	GO:0008152	GO:0008251	GO:0009451	GO:0009987	GO:0010467	GO:0016070	GO:0016787	GO:0016810	GO:0016814	GO:0019239	GO:0034470	GO:0034641	GO:0034660	GO:0043170	GO:0043226	GO:0043227	GO:0043229	GO:0043231	GO:0043412	GO:0043829	GO:0044237	GO:0044238	GO:0044260	GO:0044424	GO:0044444	GO:0044464	GO:0046483	GO:0071704	GO:0090304	GO:1901360 K15440 fuNOG[21] 019UJ@agaNOG	01HHG@agarNOG	093TU@basNOG	0PICF@fuNOG
NODE_23_length_38171_cov_0.318108.p15 653948.CCA14184 8.1e-13 79.7 euNOG[57] 0J2B2@euNOG	1220S@NOG NA|NA|NA S Aminotransferase	class	IV
NODE_23_length_38171_cov_0.318108.p16 44689.DDB0231608 2.3e-50 204.1 FG02852.1 GO:0003674	GO:0003824	GO:0004364	GO:0005488	GO:0005515	GO:0005575	GO:0005622	GO:0005623	GO:0005737	GO:0005829	GO:0006082	GO:0006520	GO:0006558	GO:0006559	GO:0006570	GO:0006572	GO:0006725	GO:0006807	GO:0008150	GO:0008152	GO:0009056	GO:0009063	GO:0009072	GO:0009074	GO:0009404	GO:0009407	GO:0009987	GO:0016034	GO:0016054	GO:0016740	GO:0016765	GO:0016853	GO:0016859	GO:0019439	GO:0019748	GO:0019752	GO:0042802	GO:0043436	GO:0044237	GO:0044238	GO:0044248	GO:0044281	GO:0044282	GO:0044424	GO:0044444	GO:0044464	GO:0044710	GO:0044712	GO:0046395	GO:0071704
NODE_23_length_38171_cov_0.318108.p17 578458.XP_003038637.1 5.9e-21 106.3 PGUG_02526 GO:0000151	GO:0003674	GO:0005488	GO:0005515	GO:0005575	GO:0005622	GO:0005623	GO:0005737	GO:0005829	GO:0006140	GO:0006355	GO:0006461	GO:0006464	GO:0006996	GO:0007154	GO:0007165	GO:0007166	GO:0007186	GO:0007187	GO:0007188	GO:0007190	GO:0007584	GO:0008150	GO:0008152	GO:0009605	GO:0009889	GO:0009890	GO:0009891	GO:0009892	GO:0009893	GO:0009987	GO:0009991	GO:0010468	GO:0010556	GO:0010558	GO:0010562	GO:0010605	GO:0010629	GO:0016043	GO:0016567	GO:0019219	GO:0019220	GO:0019222	GO:0019538	GO:0019932	GO:0019933	GO:0019935	GO:0022607	GO:0023052	GO:0030674
NODE_23_length_38171_cov_0.318108.p22 7897.ENSLACP00000013739 4.8e-25 119.0 PHF5A GO:0000375	GO:0000377	GO:0000398	GO:0001071	GO:0002119	GO:0002164	GO:0003674	GO:0003700	GO:0005575	GO:0005622	GO:0005623	GO:0005634	GO:0005654	GO:0005681	GO:0005686	GO:0005689	GO:0005737	GO:0006139	GO:0006355	GO:0006396	GO:0006397	GO:0006725	GO:0006807	GO:0007275	GO:0008150	GO:0008152	GO:0008380	GO:0009790	GO:0009791	GO:0009792	GO:0009889	GO:0009891	GO:0009893	GO:0009987	GO:0010467	GO:0010468	GO:0010556	GO:0010557	GO:0010604	GO:0010628	GO:0016070	GO:0016071	GO:0016363	GO:0016604	GO:0016607	GO:0019219	GO:0019222	GO:0030529	GO:0030532	GO:0031323
NODE_23_length_38171_cov_0.318108.p23 5180.EDN94395 6.1e-09 65.5 ORMDL3 GO:0002178	GO:0005575	GO:0005622	GO:0005623	GO:0005737	GO:0005783	GO:0005789	GO:0006629	GO:0006643	GO:0006665	GO:0006672	GO:0006807	GO:0006950	GO:0006986	GO:0008150	GO:0008152	GO:0009889	GO:0009890	GO:0009892	GO:0009987	GO:0010033	GO:0010556	GO:0012505	GO:0016020	GO:0016021	GO:0017059	GO:0019216	GO:0019222	GO:0019725	GO:0030176	GO:0031090	GO:0031211	GO:0031224	GO:0031227	GO:0031300	GO:0031301	GO:0031323	GO:0031324	GO:0031326	GO:0031327	GO:0032991	GO:0033554	GO:0034620	GO:0035339	GO:0035966	GO:0035967	GO:0042175	GO:0042221	GO:0042592	GO:0043226
NODE_24_length_36516_cov_0.652470.p1 7070.TC013457-PA 1.7e-150 539.3 GO:0000003	GO:0000184	GO:0000291	GO:0000932	GO:0000956	GO:0001700	GO:0002009	GO:0002165	GO:0003674	GO:0003824	GO:0004518	GO:0004527	GO:0004532	GO:0004534	GO:0004540	GO:0005575	GO:0005622	GO:0005623	GO:0005737	GO:0006139	GO:0006401	GO:0006402	GO:0006725	GO:0006807	GO:0006950	GO:0007275	GO:0007276	GO:0007283	GO:0007369	GO:0007391	GO:0007444	GO:0007472	GO:0007476	GO:0007552	GO:0007560	GO:0008150	GO:0008152	GO:0008409	GO:0009056	GO:0009057	GO:0009611	GO:0009653	GO:0009790	GO:0009791	GO:0009792	GO:0009886	GO:0009887	GO:0009888	GO:0009892	GO:0009987
NODE_24_length_36516_cov_0.652470.p2 5306.JGI96920 2.6e-201 708.0 K01539	K01544 fuNOG[21] 01E3G@agarNOG	094Z0@basNOG	0PGCP@fuNOG	12SUH@opiNOG	COG0474@NOG	KOG0203@euNOG NA|NA|NA P Cation	transporting	ATPase		C-terminus
NODE_24_length_36516_cov_0.652470.p3 515849.XP_001906707.1 2.8e-202 711.1 PGUG_03524 GO:0000038	GO:0003674	GO:0003824	GO:0003857	GO:0004300	GO:0005575	GO:0005622	GO:0005623	GO:0005737	GO:0005777	GO:0006066	GO:0006082	GO:0006629	GO:0006631	GO:0006635	GO:0008150	GO:0008152	GO:0008202	GO:0008203	GO:0009056	GO:0009062	GO:0009987	GO:0016042	GO:0016054	GO:0016125	GO:0016229	GO:0016491	GO:0016614	GO:0016616	GO:0016829	GO:0016835	GO:0016836	GO:0019395	GO:0019752	GO:0030258	GO:0030283	GO:0032787	GO:0033540	GO:0033764	GO:0034440	GO:0042579	GO:0042760	GO:0043226	GO:0043227	GO:0043229	GO:0043231	GO:0043436	GO:0044237	GO:0044238	GO:0044242
NODE_24_length_36516_cov_0.652470.p4 644223.XP_002491055.1 7.7e-168 596.3 PGUG_01843 GO:0003674	GO:0003824	GO:0003942	GO:0003991	GO:0005575	GO:0005622	GO:0005623	GO:0005737	GO:0005739	GO:0005759	GO:0006082	GO:0006355	GO:0006520	GO:0006525	GO:0006526	GO:0006591	GO:0006592	GO:0006793	GO:0006796	GO:0006807	GO:0006950	GO:0006974	GO:0008150	GO:0008152	GO:0008652	GO:0009058	GO:0009064	GO:0009084	GO:0009889	GO:0009987	GO:0010468	GO:0010556	GO:0016053	GO:0016301	GO:0016310	GO:0016491	GO:0016620	GO:0016740	GO:0016772	GO:0016774	GO:0016903	GO:0019219	GO:0019222	GO:0019752	GO:0031323	GO:0031326	GO:0031974	GO:0033554	GO:0043226	GO:0043227
NODE_24_length_36516_cov_0.652470.p13 1034807.FBFL15_0052 5.4e-17 93.6 bactNOG[38] 08UP5@bactNOG	09EFA@bctoNOG	0PCKF@flaNOG	11IX5@NOG NA|NA|NA
NODE_24_length_36516_cov_0.652470.p14 565653.EGBG_02953 2.8e-30 137.5 YLXY bactNOG[38] 04RRQ@bacNOG	05D1B@bactNOG	0NEJ8@firmNOG	COG0726@NOG NA|NA|NA G Polysaccharide	deacetylase
NODE_25_length_35605_cov_0.353461.p1 7955.ENSDARP00000124137 2.8e-20 107.5 meNOG[21] 0AAUE@biNOG	0DXA3@chorNOG	0W2MP@meNOG	0XPUM@NOG	13X64@opiNOG	KOG1064@euNOG NA|NA|NA S WD	domain		G-beta	repeat
NODE_25_length_35605_cov_0.353461.p2 240176.XP_001835019.2 4.3e-244 850.1 FG02460.1 GO:0003674	GO:0003824	GO:0005215	GO:0005575	GO:0005622	GO:0005623	GO:0005737	GO:0005739	GO:0005783	GO:0005789	GO:0005801	GO:0006139	GO:0006152	GO:0006163	GO:0006195	GO:0006200	GO:0006725	GO:0006753	GO:0006793	GO:0006796	GO:0006807	GO:0006810	GO:0006811	GO:0006812	GO:0006816	GO:0006873	GO:0006874	GO:0006875	GO:0008150	GO:0008152	GO:0009056	GO:0009116	GO:0009117	GO:0009119	GO:0009123	GO:0009125	GO:0009126	GO:0009128	GO:0009141	GO:0009143	GO:0009144	GO:0009146	GO:0009150	GO:0009154	GO:0009158	GO:0009161	GO:0009164	GO:0009166	GO:0009167	GO:0009169
NODE_25_length_35605_cov_0.353461.p3 402676.XP_002172424.1 2.2e-79 302.4 MRD1 GO:0000028	GO:0000447	GO:0000460	GO:0000462	GO:0000466	GO:0000469	GO:0000472	GO:0000478	GO:0000479	GO:0000480	GO:0000966	GO:0000967	GO:0003674	GO:0003676	GO:0003723	GO:0005488	GO:0005575	GO:0005622	GO:0005623	GO:0005634	GO:0005730	GO:0006139	GO:0006364	GO:0006396	GO:0006725	GO:0006807	GO:0006996	GO:0008150	GO:0008152	GO:0009987	GO:0010467	GO:0016043	GO:0016070	GO:0016072	GO:0019843	GO:0022607	GO:0022613	GO:0022618	GO:0030490	GO:0030529	GO:0030684	GO:0030686	GO:0031974	GO:0031981	GO:0032991	GO:0034462	GO:0034470	GO:0034471	GO:0034622	GO:0034641
NODE_25_length_35605_cov_0.353461.p6 5306.JGI27462 1.1e-166 592.0 SEC18 GO:0000045	GO:0000166	GO:0001882	GO:0001883	GO:0003674	GO:0003824	GO:0005488	GO:0005524	GO:0005575	GO:0005622	GO:0005623	GO:0005737	GO:0005794	GO:0005937	GO:0006139	GO:0006152	GO:0006163	GO:0006195	GO:0006200	GO:0006725	GO:0006753	GO:0006793	GO:0006796	GO:0006807	GO:0006810	GO:0006886	GO:0006888	GO:0006892	GO:0006893	GO:0006906	GO:0006914	GO:0006944	GO:0006950	GO:0006996	GO:0007033	GO:0007154	GO:0008104	GO:0008150	GO:0008152	GO:0009056	GO:0009116	GO:0009117	GO:0009119	GO:0009123	GO:0009125	GO:0009126	GO:0009128	GO:0009141	GO:0009143	GO:0009144
NODE_25_length_35605_cov_0.353461.p7 208348.PTTG_08291P0 6.1e-56 224.2 FG06870.1 GO:0003674	GO:0003824	GO:0004518	GO:0004519	GO:0004521	GO:0004540	GO:0005575	GO:0005622	GO:0005623	GO:0005634	GO:0005737	GO:0005829	GO:0006139	GO:0006464	GO:0006725	GO:0006807	GO:0008150	GO:0008152	GO:0009058	GO:0009987	GO:0016787	GO:0016788	GO:0016874	GO:0016879	GO:0016881	GO:0017178	GO:0017182	GO:0017183	GO:0018193	GO:0018202	GO:0019538	GO:0034641	GO:0036211	GO:0043170	GO:0043226	GO:0043227	GO:0043229	GO:0043231	GO:0043412	GO:0044237	GO:0044238	GO:0044249	GO:0044260	GO:0044267	GO:0044424	GO:0044444	GO:0044464	GO:0046483	GO:0071704	GO:0090304
NODE_25_length_35605_cov_0.353461.p8 873533.HMPREF0663_10866 6.2e-14 84.0 K05535 bactNOG[38] 06AAV@bactNOG	09KVD@bctoNOG	0Y8JE@NOG NA|NA|NA S Mannosyltransferase	putative
NODE_25_length_35605_cov_0.353461.p10 7460.GB17467-PA 4.9e-60 236.9 GO:0000075	GO:0000077	GO:0000988	GO:0000989	GO:0003674	GO:0003712	GO:0003714	GO:0004871	GO:0005102	GO:0005488	GO:0005515	GO:0005575	GO:0005622	GO:0005623	GO:0005634	GO:0005654	GO:0005667	GO:0006355	GO:0006810	GO:0006897	GO:0006909	GO:0006950	GO:0006974	GO:0007049	GO:0007093	GO:0007095	GO:0007154	GO:0007165	GO:0007275	GO:0007346	GO:0007399	GO:0008150	GO:0008180	GO:0008230	GO:0008231	GO:0009889	GO:0009890	GO:0009892	GO:0009987	GO:0010468	GO:0010556	GO:0010558	GO:0010564	GO:0010605	GO:0010608	GO:0010629	GO:0010948	GO:0016192	GO:0016922	GO:0019219
NODE_25_length_35605_cov_0.353461.p11 313628.LNTAR_20768 1.9e-63 248.1 ILVE K00826 ILETA	LEUTA	VALTA bactNOG[38] 05CM2@bactNOG	COG0115@NOG NA|NA|NA E brancheD-chain	amino	acid	aminotransferase
NODE_25_length_35605_cov_0.353461.p14 5057.CADACLAP00000790 9.4e-13 79.0 K11093 fuNOG[21] 03RDE@ascNOG	0M77V@euroNOG	0PNAX@fuNOG	12PTU@opiNOG	COG0724@NOG	KOG0113@euNOG NA|NA|NA A U1	small	nuclear	ribonucleoprotein	70	kDa
NODE_26_length_35450_cov_0.398320.p1 240176.XP_002912138.1 1.6e-204 718.0 ACO2 GO:0000313	GO:0000315	GO:0003674	GO:0003735	GO:0003824	GO:0003994	GO:0005198	GO:0005488	GO:0005506	GO:0005575	GO:0005622	GO:0005623	GO:0005737	GO:0005739	GO:0005759	GO:0005761	GO:0005762	GO:0005840	GO:0006082	GO:0006091	GO:0006099	GO:0006101	GO:0006412	GO:0006520	GO:0006536	GO:0006807	GO:0006996	GO:0007005	GO:0008150	GO:0008152	GO:0009058	GO:0009059	GO:0009060	GO:0009064	GO:0009987	GO:0010467	GO:0015934	GO:0015980	GO:0016043	GO:0016829	GO:0016835	GO:0016836	GO:0019538	GO:0019752	GO:0030529	GO:0031974	GO:0032543	GO:0032991	GO:0034645	GO:0043167
NODE_26_length_35450_cov_0.398320.p2 7165.AGAP006889-PA 7.9e-52 210.7 GO:0000502	GO:0003674	GO:0005575	GO:0005622	GO:0005623	GO:0006139	GO:0006351	GO:0006354	GO:0006366	GO:0006368	GO:0006461	GO:0006725	GO:0006807	GO:0008047	GO:0008150	GO:0008152	GO:0009058	GO:0009059	GO:0009987	GO:0010467	GO:0010950	GO:0010952	GO:0016043	GO:0016070	GO:0016504	GO:0018130	GO:0019222	GO:0019438	GO:0022607	GO:0030234	GO:0032774	GO:0032991	GO:0034622	GO:0034641	GO:0034645	GO:0034654	GO:0043085	GO:0043170	GO:0043234	GO:0043248	GO:0043623	GO:0043933	GO:0044085	GO:0044093	GO:0044237	GO:0044238	GO:0044249	GO:0044260	GO:0044271	GO:0044424
NODE_26_length_35450_cov_0.398320.p3 59729.ENSTGUP00000010957 1e-18 100.5 PGAP1 aveNOG[1] 04K1S@aveNOG	09ZBG@biNOG	0DKTX@chorNOG	0VA8N@meNOG	0YD9N@NOG	12S10@opiNOG	1CVNT@veNOG	KOG3724@euNOG NA|NA|NA U PGAP1-like	protein
NODE_26_length_35450_cov_0.398320.p4 5786.XP_003287524.1 1.8e-70 272.3 ST1 GO:0000322	GO:0000323	GO:0000324	GO:0000329	GO:0003674	GO:0005215	GO:0005575	GO:0005622	GO:0005623	GO:0005634	GO:0005737	GO:0005773	GO:0005774	GO:0005783	GO:0005789	GO:0005886	GO:0005911	GO:0006810	GO:0006811	GO:0006820	GO:0006950	GO:0007154	GO:0008150	GO:0008272	GO:0008509	GO:0009267	GO:0009506	GO:0009507	GO:0009526	GO:0009536	GO:0009605	GO:0009941	GO:0009970	GO:0009987	GO:0009991	GO:0012505	GO:0015075	GO:0015103	GO:0015116	GO:0015698	GO:0016020	GO:0016021	GO:0022857	GO:0022891	GO:0022892	GO:0030054	GO:0031090	GO:0031224	GO:0031667	GO:0031668
NODE_26_length_35450_cov_0.398320.p5 35128.Thaps20880 4e-24 118.2 euNOG[57] 0J520@euNOG	11NGG@NOG NA|NA|NA S PhoD-like	phosphatase
NODE_26_length_35450_cov_0.398320.p6 140110.NechaP63723 8.7e-41 173.3 AVT3 GO:0000322	GO:0000323	GO:0000324	GO:0000329	GO:0003333	GO:0003674	GO:0005215	GO:0005302	GO:0005342	GO:0005575	GO:0005622	GO:0005623	GO:0005737	GO:0005773	GO:0005774	GO:0005783	GO:0005789	GO:0006810	GO:0006811	GO:0006812	GO:0006820	GO:0006865	GO:0006868	GO:0006950	GO:0006995	GO:0007034	GO:0007154	GO:0008150	GO:0008324	GO:0008509	GO:0008514	GO:0009267	GO:0009605	GO:0009987	GO:0009991	GO:0012505	GO:0015075	GO:0015171	GO:0015173	GO:0015175	GO:0015179	GO:0015186	GO:0015188	GO:0015562	GO:0015658	GO:0015711	GO:0015801	GO:0015803	GO:0015804	GO:0015807
NODE_26_length_35450_cov_0.398320.p7 7739.JGI63599 1.8e-29 135.6 GNL3 GO:0000003	GO:0000166	GO:0001652	GO:0001654	GO:0001882	GO:0001883	GO:0002119	GO:0002164	GO:0003006	GO:0003407	GO:0003674	GO:0003824	GO:0003924	GO:0005488	GO:0005525	GO:0005575	GO:0005622	GO:0005623	GO:0005634	GO:0005654	GO:0005730	GO:0005737	GO:0005739	GO:0006139	GO:0006152	GO:0006163	GO:0006184	GO:0006195	GO:0006200	GO:0006213	GO:0006220	GO:0006244	GO:0006254	GO:0006725	GO:0006753	GO:0006793	GO:0006796	GO:0006807	GO:0007088	GO:0007096	GO:0007275	GO:0007276	GO:0007281	GO:0007346	GO:0007399	GO:0007423	GO:0007431	GO:0007494	GO:0007548	GO:0008150
NODE_26_length_35450_cov_0.398320.p10 986075.CathTA2_1723 5.6e-15 87.0 bactNOG[38] 04UWZ@bacNOG	08ZJ4@bactNOG	0NJG4@firmNOG	COG0726@NOG NA|NA|NA G deacetylase
NODE_26_length_35450_cov_0.398320.p11 7739.JGI114350 1.2e-59 235.3 TRMT61A GO:0000003	GO:0003006	GO:0005575	GO:0005622	GO:0005623	GO:0005634	GO:0006810	GO:0006897	GO:0006898	GO:0007154	GO:0007267	GO:0007275	GO:0007548	GO:0008150	GO:0009987	GO:0016192	GO:0022414	GO:0023052	GO:0030154	GO:0032501	GO:0032502	GO:0040008	GO:0040009	GO:0040010	GO:0040035	GO:0043226	GO:0043227	GO:0043229	GO:0043231	GO:0044424	GO:0044464	GO:0044699	GO:0044700	GO:0044707	GO:0044763	GO:0044767	GO:0045165	GO:0045168	GO:0045927	GO:0046331	GO:0048513	GO:0048518	GO:0048608	GO:0048731	GO:0048806	GO:0048856	GO:0048869	GO:0050789	GO:0051179	GO:0051234
NODE_26_length_35450_cov_0.398320.p14 28377.ENSACAP00000006725 2.9e-30 137.5 LPXN GO:0000988	GO:0000989	GO:0002102	GO:0002119	GO:0002164	GO:0002682	GO:0002683	GO:0003674	GO:0003712	GO:0005488	GO:0005515	GO:0005575	GO:0005622	GO:0005623	GO:0005634	GO:0005737	GO:0005856	GO:0005886	GO:0005912	GO:0005924	GO:0005925	GO:0006140	GO:0006461	GO:0006996	GO:0007010	GO:0007016	GO:0007154	GO:0007155	GO:0007162	GO:0007165	GO:0007275	GO:0007444	GO:0007610	GO:0007631	GO:0008092	GO:0008104	GO:0008150	GO:0009118	GO:0009790	GO:0009791	GO:0009792	GO:0009889	GO:0009894	GO:0009966	GO:0009968	GO:0009987	GO:0010506	GO:0010556	GO:0010646	GO:0010648
NODE_26_length_35450_cov_0.398320.p18 240176.XP_001835545.1 2.3e-13 80.9 fuNOG[21] 016RS@agaNOG	01EKF@agarNOG	097UT@basNOG	0ITPM@euNOG	0Q35U@fuNOG	0XTBM@NOG	13G4S@opiNOG NA|NA|NA K F/Y-rich	N-terminus
NODE_27_length_33950_cov_0.349739.p1 402676.XP_002172959.1 0.0 1837.8 RPB1 GO:0000428	GO:0003674	GO:0003676	GO:0003677	GO:0005488	GO:0005575	GO:0005622	GO:0005623	GO:0005634	GO:0005654	GO:0005665	GO:0005737	GO:0005739	GO:0005829	GO:0006139	GO:0006351	GO:0006366	GO:0006725	GO:0006807	GO:0007275	GO:0008150	GO:0008152	GO:0009058	GO:0009059	GO:0009987	GO:0010467	GO:0016070	GO:0016591	GO:0018130	GO:0019438	GO:0030880	GO:0031974	GO:0031981	GO:0032501	GO:0032502	GO:0032774	GO:0032991	GO:0034641	GO:0034645	GO:0034654	GO:0043170	GO:0043226	GO:0043227	GO:0043229	GO:0043231	GO:0043233	GO:0043234	GO:0043581	GO:0044237	GO:0044238
NODE_27_length_33950_cov_0.349739.p2 121225.PHUM262640-PA 3e-132 478.4 SRA-1 GO:0000902	GO:0000904	GO:0001654	GO:0001745	GO:0003008	GO:0003674	GO:0005488	GO:0005515	GO:0005575	GO:0005622	GO:0005623	GO:0005737	GO:0006810	GO:0006897	GO:0006909	GO:0006928	GO:0006935	GO:0006996	GO:0007010	GO:0007154	GO:0007267	GO:0007268	GO:0007275	GO:0007399	GO:0007409	GO:0007411	GO:0007423	GO:0008150	GO:0008360	GO:0009605	GO:0009653	GO:0009887	GO:0009987	GO:0016043	GO:0016192	GO:0017016	GO:0017048	GO:0019226	GO:0019899	GO:0022008	GO:0022416	GO:0022603	GO:0022604	GO:0022607	GO:0023052	GO:0030029	GO:0030030	GO:0030031	GO:0030036	GO:0030154
NODE_27_length_33950_cov_0.349739.p3 7739.JGI118583 5.1e-227 793.1 SF3B1 GO:0000003	GO:0000375	GO:0000377	GO:0000398	GO:0002065	GO:0002119	GO:0002164	GO:0003002	GO:0003006	GO:0003674	GO:0003682	GO:0005488	GO:0005575	GO:0005622	GO:0005623	GO:0005634	GO:0005654	GO:0005681	GO:0005686	GO:0005689	GO:0006139	GO:0006396	GO:0006397	GO:0006725	GO:0006807	GO:0006810	GO:0006897	GO:0006898	GO:0007275	GO:0007276	GO:0007281	GO:0007389	GO:0007548	GO:0007568	GO:0008150	GO:0008152	GO:0008340	GO:0008380	GO:0009790	GO:0009791	GO:0009792	GO:0009888	GO:0009952	GO:0009987	GO:0010259	GO:0010467	GO:0010564	GO:0010941	GO:0014031	GO:0014032
NODE_27_length_33950_cov_0.349739.p8 578458.XP_003030874.1 2.4e-70 271.6 PGUG_00981 GO:0000139	GO:0005575	GO:0005622	GO:0005623	GO:0005634	GO:0005737	GO:0005794	GO:0005798	GO:0005829	GO:0006810	GO:0006886	GO:0006888	GO:0006890	GO:0006996	GO:0007030	GO:0008104	GO:0008150	GO:0009987	GO:0012505	GO:0012506	GO:0015031	GO:0016020	GO:0016023	GO:0016043	GO:0016192	GO:0016482	GO:0030117	GO:0030120	GO:0030126	GO:0030135	GO:0030137	GO:0030659	GO:0030660	GO:0030662	GO:0030663	GO:0031090	GO:0031410	GO:0031982	GO:0031988	GO:0032991	GO:0033036	GO:0034613	GO:0043226	GO:0043227	GO:0043229	GO:0043231	GO:0043234	GO:0044422	GO:0044424	GO:0044425
NODE_27_length_33950_cov_0.349739.p9 31033.ENSTRUP00000024353 6.8e-104 382.9 KATNAL1 K07767 fiNOG[1] 09ZF0@biNOG	0DKX8@chorNOG	0MWKQ@fiNOG	0V8X8@meNOG	0XPN7@NOG	12TBC@opiNOG	1CVSH@veNOG	KOG0738@euNOG NA|NA|NA O katanin	p60	subunit	A-like	1
NODE_27_length_33950_cov_0.349739.p14 771870.XP_003346202.1 9.4e-08 62.4 FG03448.1 GO:0005575	GO:0005622	GO:0005623	GO:0005737	GO:0005739	GO:0005740	GO:0005743	GO:0005746	GO:0005751	GO:0006461	GO:0006996	GO:0007005	GO:0007275	GO:0008150	GO:0008535	GO:0009987	GO:0016020	GO:0016021	GO:0016043	GO:0019866	GO:0022607	GO:0031090	GO:0031224	GO:0031300	GO:0031301	GO:0031304	GO:0031305	GO:0031966	GO:0031967	GO:0031975	GO:0032501	GO:0032502	GO:0032592	GO:0032991	GO:0033108	GO:0033617	GO:0034622	GO:0043226	GO:0043227	GO:0043229	GO:0043231	GO:0043234	GO:0043581	GO:0043623	GO:0043933	GO:0044085	GO:0044422	GO:0044424	GO:0044425	GO:0044429
NODE_27_length_33950_cov_0.349739.p15 306902.XP_002616225.1 2.4e-07 60.8 opiNOG[43] 0J4YF@euNOG	121XN@NOG	13XZK@opiNOG NA|NA|NA
NODE_27_length_33950_cov_0.349739.p17 240176.XP_001833197.1 4.4e-14 82.8 VPS55 GO:0000139	GO:0000322	GO:0000323	GO:0000324	GO:0000329	GO:0005575	GO:0005622	GO:0005623	GO:0005737	GO:0005768	GO:0005770	GO:0005773	GO:0005774	GO:0005794	GO:0006810	GO:0006886	GO:0007034	GO:0008104	GO:0008150	GO:0009987	GO:0010008	GO:0012505	GO:0015031	GO:0016020	GO:0016021	GO:0016197	GO:0016482	GO:0031090	GO:0031224	GO:0032509	GO:0032511	GO:0032991	GO:0033036	GO:0034424	GO:0034613	GO:0043226	GO:0043227	GO:0043229	GO:0043231	GO:0043234	GO:0044422	GO:0044424	GO:0044425	GO:0044431	GO:0044437	GO:0044440	GO:0044444	GO:0044446	GO:0044464	GO:0044699
NODE_28_length_33831_cov_0.361200.p1 4787.PITG_09983T0 1.2e-15 92.0 K16669 euNOG[57] 0XQHI@NOG	KOG3594@euNOG NA|NA|NA U Cadherins	are	calcium	dependent	cell	adhesion	proteins	(By	similarity)
NODE_28_length_33831_cov_0.361200.p2 9103.ENSMGAP00000014827 1.4e-78 300.4 K17388 aveNOG[1] 04MFI@aveNOG	09XUE@biNOG	0DJ6Q@chorNOG	0V8S4@meNOG	0XR1Q@NOG	12SJ6@opiNOG	1CTYN@veNOG	KOG0612@euNOG NA|NA|NA Z Rho	Binding
NODE_28_length_33831_cov_0.361200.p3 5270.UM00348P0 3.7e-39 168.7 fuNOG[21] 099DG@basNOG	0IU9I@euNOG	0QECD@fuNOG	0ZWF1@NOG	13GJY@opiNOG NA|NA|NA S Lipase	(class	3)
NODE_28_length_33831_cov_0.361200.p4 3711.Bra022023.1-P 2.5e-31 142.5 CUL4 GO:0000003	GO:0000151	GO:0000209	GO:0003006	GO:0005575	GO:0005622	GO:0005623	GO:0005634	GO:0005737	GO:0005829	GO:0006139	GO:0006259	GO:0006281	GO:0006464	GO:0006725	GO:0006807	GO:0006950	GO:0006974	GO:0007154	GO:0007165	GO:0007275	GO:0008150	GO:0008152	GO:0009314	GO:0009416	GO:0009628	GO:0009639	GO:0009640	GO:0009648	GO:0009719	GO:0009725	GO:0009743	GO:0009755	GO:0009756	GO:0009790	GO:0009791	GO:0009793	GO:0009908	GO:0009987	GO:0010033	GO:0010099	GO:0010100	GO:0010154	GO:0010182	GO:0010228	GO:0016567	GO:0019538	GO:0022414	GO:0023052	GO:0031461
NODE_28_length_33831_cov_0.361200.p5 5306.JGI71775 2.7e-120 438.0 PGUG_02734 GO:0000166	GO:0001882	GO:0001883	GO:0002181	GO:0002182	GO:0003674	GO:0003824	GO:0005488	GO:0005524	GO:0005575	GO:0005622	GO:0005623	GO:0005737	GO:0005829	GO:0005840	GO:0006139	GO:0006152	GO:0006163	GO:0006195	GO:0006200	GO:0006412	GO:0006414	GO:0006417	GO:0006448	GO:0006725	GO:0006753	GO:0006793	GO:0006796	GO:0006807	GO:0008150	GO:0008152	GO:0009056	GO:0009058	GO:0009059	GO:0009116	GO:0009117	GO:0009119	GO:0009123	GO:0009125	GO:0009126	GO:0009128	GO:0009141	GO:0009143	GO:0009144	GO:0009146	GO:0009150	GO:0009154	GO:0009158	GO:0009161	GO:0009164
NODE_28_length_33831_cov_0.361200.p6 240176.XP_001838946.1 1.8e-132 478.4 AMPP GO:0000122	GO:0005575	GO:0005622	GO:0005623	GO:0005634	GO:0005737	GO:0005829	GO:0006355	GO:0006357	GO:0008150	GO:0009889	GO:0009890	GO:0009892	GO:0009987	GO:0010035	GO:0010038	GO:0010039	GO:0010468	GO:0010556	GO:0010558	GO:0010605	GO:0010629	GO:0019219	GO:0019222	GO:0031323	GO:0031324	GO:0031326	GO:0031327	GO:0034395	GO:0034396	GO:0042221	GO:0043226	GO:0043227	GO:0043229	GO:0043231	GO:0044424	GO:0044444	GO:0044464	GO:0044699	GO:0044763	GO:0045892	GO:0045934	GO:0048519	GO:0048523	GO:0050789	GO:0050794	GO:0050896	GO:0051171	GO:0051172	GO:0051252
NODE_28_length_33831_cov_0.361200.p7 4952.XP_500952.1 2.4e-42 178.7 fuNOG[21] 04E43@ascNOG	0ITT3@euNOG	0QE97@fuNOG	13G7X@opiNOG	19DP3@saccNOG	COG0596@NOG NA|NA|NA A Uncharacterised	conserved	protein	(DUF2305)
NODE_28_length_33831_cov_0.361200.p8 7070.TC002540-PA 8.2e-121 439.1 RPD3 GO:0000003	GO:0000118	GO:0000122	GO:0000228	GO:0000785	GO:0000790	GO:0000902	GO:0000904	GO:0000988	GO:0000989	GO:0003002	GO:0003674	GO:0003712	GO:0003714	GO:0003824	GO:0004407	GO:0005488	GO:0005515	GO:0005575	GO:0005622	GO:0005623	GO:0005634	GO:0005654	GO:0005694	GO:0005700	GO:0005705	GO:0006091	GO:0006099	GO:0006325	GO:0006342	GO:0006355	GO:0006357	GO:0006464	GO:0006476	GO:0006928	GO:0006935	GO:0006996	GO:0007275	GO:0007276	GO:0007292	GO:0007350	GO:0007389	GO:0007399	GO:0007517	GO:0007568	GO:0008150	GO:0008152	GO:0008340	GO:0009060	GO:0009605
NODE_28_length_33831_cov_0.361200.p9 9315.ENSMEUP00000006390 2.8e-83 313.9 SRM GO:0003674	GO:0003824	GO:0004766	GO:0006576	GO:0006595	GO:0006596	GO:0006807	GO:0008150	GO:0008152	GO:0008216	GO:0008295	GO:0009058	GO:0009308	GO:0009309	GO:0009987	GO:0016740	GO:0016765	GO:0034641	GO:0042401	GO:0044106	GO:0044237	GO:0044249	GO:0044271	GO:0071704	GO:1901564	GO:1901566	GO:1901576 K00797 maNOG[6] 0B6EN@biNOG	0E9IH@chorNOG	0ITKE@euNOG	0V3WB@maNOG	0WJ4U@meNOG	13G3N@opiNOG	1DGDK@veNOG	COG0421@NOG NA|NA|NA E Spermidine	synthase
NODE_28_length_33831_cov_0.361200.p10 1071378.XP_003668004.1 5.5e-67 259.6 PGUG_02820 GO:0000075	GO:0000077	GO:0000166	GO:0000228	GO:0000785	GO:0000790	GO:0001882	GO:0001883	GO:0003674	GO:0003824	GO:0005488	GO:0005524	GO:0005575	GO:0005622	GO:0005623	GO:0005634	GO:0005657	GO:0005663	GO:0005694	GO:0005737	GO:0005829	GO:0006139	GO:0006152	GO:0006163	GO:0006195	GO:0006200	GO:0006259	GO:0006260	GO:0006261	GO:0006271	GO:0006272	GO:0006281	GO:0006298	GO:0006725	GO:0006753	GO:0006793	GO:0006796	GO:0006807	GO:0006950	GO:0006974	GO:0006996	GO:0007049	GO:0007059	GO:0007062	GO:0008150	GO:0008152	GO:0009056	GO:0009058	GO:0009059	GO:0009116
NODE_28_length_33831_cov_0.361200.p11 7176.CPIJ005564-PA 4e-13 80.5 GO:0000502	GO:0005575	GO:0005622	GO:0005623	GO:0005838	GO:0006508	GO:0006950	GO:0006974	GO:0008150	GO:0008152	GO:0009987	GO:0019538	GO:0022624	GO:0032991	GO:0033554	GO:0043170	GO:0043234	GO:0044238	GO:0044424	GO:0044464	GO:0044699	GO:0044763	GO:0050896	GO:0051716	GO:0071704 K06693 artNOG[6] 037S2@artNOG	0A1QY@biNOG	0GYAX@dipNOG	0SUUM@inNOG	0VCKK@meNOG	13HNK@opiNOG	COG0265@NOG	KOG3129@euNOG NA|NA|NA O PDZ
NODE_28_length_33831_cov_0.361200.p13 931890.XP_003645282.1 3.3e-20 103.6 FG07347.1 GO:0003674	GO:0003824	GO:0004312	GO:0005575	GO:0005622	GO:0005623	GO:0005737	GO:0005783	GO:0005789	GO:0006082	GO:0006629	GO:0006631	GO:0006633	GO:0006643	GO:0006665	GO:0006807	GO:0006810	GO:0006892	GO:0008150	GO:0008152	GO:0008610	GO:0009058	GO:0009922	GO:0009987	GO:0012505	GO:0016020	GO:0016021	GO:0016053	GO:0016192	GO:0016740	GO:0016746	GO:0016747	GO:0019368	GO:0019752	GO:0030148	GO:0030176	GO:0030497	GO:0031090	GO:0031224	GO:0031227	GO:0031300	GO:0031301	GO:0032787	GO:0042175	GO:0043226	GO:0043227	GO:0043229	GO:0043231	GO:0043436	GO:0044237
NODE_28_length_33831_cov_0.361200.p14 5911.EDK31926 3.4e-16 90.1 ACYP2 GO:0003674	GO:0003824	GO:0003998	GO:0005575	GO:0005622	GO:0005623	GO:0005737	GO:0005739	GO:0006793	GO:0006796	GO:0008150	GO:0008152	GO:0009987	GO:0016787	GO:0016817	GO:0016818	GO:0043226	GO:0043227	GO:0043229	GO:0043231	GO:0044237	GO:0044424	GO:0044444	GO:0044464 K01512 euNOG[57] 126ER@NOG	KOG3360@euNOG NA|NA|NA C acylphosphatase
NODE_28_length_33831_cov_0.361200.p16 162425.CADANIAP00006542 1.1e-24 118.2 ELOVL5 GO:0000003	GO:0000038	GO:0000212	GO:0000226	GO:0000910	GO:0000912	GO:0000915	GO:0001676	GO:0003674	GO:0003824	GO:0004312	GO:0005575	GO:0005622	GO:0005623	GO:0005737	GO:0005783	GO:0005789	GO:0005886	GO:0005887	GO:0006082	GO:0006461	GO:0006629	GO:0006631	GO:0006633	GO:0006636	GO:0006637	GO:0006638	GO:0006639	GO:0006641	GO:0006643	GO:0006665	GO:0006732	GO:0006793	GO:0006807	GO:0006810	GO:0006892	GO:0006996	GO:0007010	GO:0007017	GO:0007049	GO:0007051	GO:0007110	GO:0007111	GO:0007112	GO:0007126	GO:0007127	GO:0007135	GO:0007610	GO:0007617	GO:0007618
NODE_29_length_33183_cov_0.333666.p3 7460.GB10096-PA 1e-47 196.4 SLMB GO:0000003	GO:0000151	GO:0000902	GO:0000904	GO:0001667	GO:0002009	GO:0003006	GO:0003008	GO:0003674	GO:0003824	GO:0004842	GO:0005488	GO:0005515	GO:0005575	GO:0005622	GO:0005623	GO:0006464	GO:0006508	GO:0006928	GO:0007088	GO:0007154	GO:0007165	GO:0007243	GO:0007249	GO:0007275	GO:0007276	GO:0007281	GO:0007292	GO:0007293	GO:0007297	GO:0007298	GO:0007304	GO:0007306	GO:0007346	GO:0007399	GO:0007610	GO:0007611	GO:0007612	GO:0007622	GO:0007623	GO:0007626	GO:0007635	GO:0008150	GO:0008152	GO:0008283	GO:0008285	GO:0008306	GO:0008355	GO:0008588	GO:0008589
NODE_29_length_33183_cov_0.333666.p4 887062.HGR_09019 1.3e-17 96.3 RPLQ GO:0003674	GO:0003735	GO:0005198	GO:0005575	GO:0005618	GO:0005623	GO:0005886	GO:0006412	GO:0008150	GO:0008152	GO:0009058	GO:0009059	GO:0009987	GO:0010467	GO:0016020	GO:0019538	GO:0030312	GO:0034645	GO:0043170	GO:0044237	GO:0044238	GO:0044249	GO:0044260	GO:0044267	GO:0044464	GO:0071704	GO:0071944	GO:1901576 K02879 bactNOG[38] 08ZT0@bactNOG	179QI@proNOG	COG0203@NOG NA|NA|NA J 50S	ribosomal	protein	l17
NODE_29_length_33183_cov_0.333666.p5 4896.SPCC1827.08c.1 2.5e-23 115.2 FG09324.1 GO:0000151	GO:0003674	GO:0005488	GO:0005515	GO:0005575	GO:0005622	GO:0005623	GO:0005737	GO:0005829	GO:0006508	GO:0006511	GO:0008150	GO:0008152	GO:0009056	GO:0009057	GO:0009987	GO:0010033	GO:0010498	GO:0019005	GO:0019538	GO:0019941	GO:0030163	GO:0030674	GO:0031146	GO:0031461	GO:0032991	GO:0042221	GO:0043161	GO:0043170	GO:0043234	GO:0043632	GO:0044237	GO:0044238	GO:0044248	GO:0044257	GO:0044260	GO:0044265	GO:0044267	GO:0044424	GO:0044444	GO:0044464	GO:0044699	GO:0044763	GO:0050896	GO:0051597	GO:0051603	GO:0051716	GO:0060090	GO:0070887	GO:0071310
NODE_29_length_33183_cov_0.333666.p6 4896.SPAP8A3.06.1 7e-57 226.5 PGUG_04247 GO:0000243	GO:0000349	GO:0000375	GO:0000377	GO:0000393	GO:0000398	GO:0003674	GO:0003676	GO:0003723	GO:0005488	GO:0005575	GO:0005622	GO:0005623	GO:0005634	GO:0005654	GO:0005681	GO:0005684	GO:0005686	GO:0005737	GO:0005829	GO:0006139	GO:0006351	GO:0006353	GO:0006366	GO:0006369	GO:0006396	GO:0006397	GO:0006403	GO:0006405	GO:0006406	GO:0006725	GO:0006807	GO:0006810	GO:0006913	GO:0008150	GO:0008152	GO:0008380	GO:0009058	GO:0009059	GO:0009987	GO:0010467	GO:0015030	GO:0015931	GO:0016043	GO:0016070	GO:0016071	GO:0016482	GO:0016604	GO:0016607	GO:0018130
NODE_29_length_33183_cov_0.333666.p7 121225.PHUM115060-PA 1.6e-111 407.9 GO:0006082	GO:0006464	GO:0006520	GO:0006575	GO:0006576	GO:0006595	GO:0006598	GO:0006807	GO:0008150	GO:0008152	GO:0008216	GO:0008612	GO:0008652	GO:0009056	GO:0009058	GO:0009308	GO:0009310	GO:0009987	GO:0016053	GO:0018193	GO:0018205	GO:0019538	GO:0019752	GO:0034641	GO:0036211	GO:0042398	GO:0042402	GO:0043170	GO:0043412	GO:0043436	GO:0044106	GO:0044237	GO:0044238	GO:0044249	GO:0044260	GO:0044267	GO:0044281	GO:0044283	GO:0044710	GO:0044711	GO:0046203	GO:0046394	GO:0046516	GO:0050983	GO:0071704	GO:1901564	GO:1901565	GO:1901566	GO:1901575	GO:1901576
NODE_29_length_33183_cov_0.333666.p8 749927.AMED_7937 4.8e-23 114.0 bactNOG[38] 00CTS@actNOG	07WJ4@bactNOG	0XPH7@NOG NA|NA|NA S Metalloprotease	MEP1-like	protein
NODE_29_length_33183_cov_0.333666.p9 322104.XP_001386576.2 7.6e-14 83.2 PGUG_00943 GO:0005575	GO:0005622	GO:0005623	GO:0005737	GO:0005739	GO:0043226	GO:0043227	GO:0043229	GO:0043231	GO:0044424	GO:0044444	GO:0044464 fuNOG[21] 03PJ3@ascNOG	0G2DV@debNOG	0PGBG@fuNOG	12QCD@opiNOG	19A86@saccNOG	COG0702@NOG	KOG4288@euNOG NA|NA|NA G		M Inherit	from	ascNOG:	NAD	dependent	epimerase	dehydratase	family	protein
NODE_29_length_33183_cov_0.333666.p11 7739.JGI117390 9.1e-30 136.0 SLC25A38 GO:0002262	GO:0002376	GO:0002520	GO:0005575	GO:0005622	GO:0005623	GO:0005737	GO:0005739	GO:0005740	GO:0005743	GO:0006725	GO:0006778	GO:0006779	GO:0006783	GO:0006807	GO:0007275	GO:0008150	GO:0008152	GO:0009058	GO:0009987	GO:0016020	GO:0018130	GO:0019438	GO:0019538	GO:0019866	GO:0020027	GO:0030097	GO:0030099	GO:0030154	GO:0030218	GO:0031090	GO:0031966	GO:0031967	GO:0031975	GO:0032501	GO:0032502	GO:0033013	GO:0033014	GO:0034101	GO:0034641	GO:0042168	GO:0042440	GO:0042592	GO:0043170	GO:0043226	GO:0043227	GO:0043229	GO:0043231	GO:0044237	GO:0044238
NODE_29_length_33183_cov_0.333666.p12 240176.XP_002911385.1 2.9e-28 131.0 FG10377.1 fuNOG[21] 01AKD@agaNOG	01EUW@agarNOG	093EX@basNOG	0IQF5@euNOG	0PMDM@fuNOG	11WUS@NOG	133GJ@opiNOG NA|NA|NA S Inherit	from	fuNOG:	conserved	hypothetical	protein
NODE_29_length_33183_cov_0.333666.p13 294747.XP_002549700.1 1.4e-72 278.1 DPM1 GO:0000030	GO:0003674	GO:0003824	GO:0004582	GO:0005575	GO:0005622	GO:0005623	GO:0005737	GO:0005739	GO:0005740	GO:0005741	GO:0005783	GO:0005789	GO:0005975	GO:0006464	GO:0006486	GO:0006487	GO:0006493	GO:0006497	GO:0006505	GO:0006506	GO:0006629	GO:0006643	GO:0006644	GO:0006650	GO:0006661	GO:0006664	GO:0006793	GO:0006796	GO:0008150	GO:0008152	GO:0008610	GO:0008654	GO:0009058	GO:0009059	GO:0009100	GO:0009101	GO:0009247	GO:0009987	GO:0012505	GO:0016020	GO:0016740	GO:0016757	GO:0016758	GO:0019538	GO:0019637	GO:0019867	GO:0031090	GO:0031966	GO:0031967
NODE_29_length_33183_cov_0.333666.p15 412030.XP_001456284.1 2.1e-14 84.7 TPK1 GO:0000166	GO:0000287	GO:0001882	GO:0001883	GO:0003674	GO:0003824	GO:0004788	GO:0005488	GO:0005524	GO:0005575	GO:0005622	GO:0005623	GO:0005737	GO:0005829	GO:0006725	GO:0006732	GO:0006766	GO:0006767	GO:0006772	GO:0006790	GO:0006793	GO:0006796	GO:0006807	GO:0008150	GO:0008152	GO:0009058	GO:0009108	GO:0009110	GO:0009228	GO:0009229	GO:0009987	GO:0016740	GO:0016772	GO:0016778	GO:0016787	GO:0017076	GO:0018130	GO:0019438	GO:0019637	GO:0019842	GO:0030554	GO:0030975	GO:0032549	GO:0032550	GO:0032553	GO:0032555	GO:0032559	GO:0034641	GO:0035639	GO:0036094
NODE_29_length_33183_cov_0.333666.p18 34740.HMEL013347-PA 3.8e-09 67.0 GO:0000375	GO:0000377	GO:0000381	GO:0000398	GO:0005575	GO:0005622	GO:0005623	GO:0005634	GO:0005681	GO:0006139	GO:0006396	GO:0006397	GO:0006725	GO:0006807	GO:0008150	GO:0008152	GO:0008380	GO:0009987	GO:0010467	GO:0010468	GO:0016070	GO:0016071	GO:0019219	GO:0019222	GO:0030529	GO:0031323	GO:0032991	GO:0034641	GO:0043170	GO:0043226	GO:0043227	GO:0043229	GO:0043231	GO:0043484	GO:0044237	GO:0044238	GO:0044260	GO:0044422	GO:0044424	GO:0044428	GO:0044446	GO:0044464	GO:0046483	GO:0048024	GO:0050684	GO:0050789	GO:0050794	GO:0051171	GO:0051252	GO:0060255
NODE_29_length_33183_cov_0.333666.p20 451757.AC7_0935 7.3e-47 192.2 GPO K00432 bactNOG[38] 08V06@bactNOG	0ERWU@cloNOG	0NIF4@firmNOG	COG0386@NOG NA|NA|NA O Glutathione	peroxidase
NODE_29_length_33183_cov_0.333666.p21 573826.XP_002421553.1 3.4e-12 77.0 FG07288.1 GO:0000139	GO:0005575	GO:0005622	GO:0005623	GO:0005737	GO:0005794	GO:0005798	GO:0006621	GO:0006810	GO:0006886	GO:0006888	GO:0006890	GO:0008104	GO:0008150	GO:0009987	GO:0012505	GO:0015031	GO:0016020	GO:0016021	GO:0016023	GO:0016192	GO:0016482	GO:0030133	GO:0030134	GO:0030135	GO:0030137	GO:0031090	GO:0031224	GO:0031410	GO:0031982	GO:0031988	GO:0032507	GO:0033036	GO:0033365	GO:0034613	GO:0035437	GO:0043226	GO:0043227	GO:0043229	GO:0043231	GO:0044422	GO:0044424	GO:0044425	GO:0044431	GO:0044444	GO:0044446	GO:0044464	GO:0044699	GO:0044763	GO:0044765
NODE_29_length_33183_cov_0.333666.p22 4956.XP_002498341.1 7.4e-12 75.9 RIM101 GO:0000003	GO:0000122	GO:0000910	GO:0000917	GO:0000981	GO:0000982	GO:0001071	GO:0001078	GO:0001227	GO:0003006	GO:0003674	GO:0003676	GO:0003677	GO:0003700	GO:0005488	GO:0005575	GO:0005622	GO:0005623	GO:0005634	GO:0005737	GO:0006139	GO:0006351	GO:0006355	GO:0006357	GO:0006366	GO:0006725	GO:0006807	GO:0006950	GO:0007049	GO:0007126	GO:0008150	GO:0008152	GO:0009058	GO:0009059	GO:0009268	GO:0009272	GO:0009628	GO:0009653	GO:0009889	GO:0009890	GO:0009891	GO:0009892	GO:0009893	GO:0009987	GO:0010446	GO:0010467	GO:0010468	GO:0010556	GO:0010557	GO:0010558
NODE_29_length_33183_cov_0.333666.p23 4787.PITG_06706T0 1e-22 111.7 ZNRD1 GO:0000003	GO:0000428	GO:0002119	GO:0002164	GO:0003674	GO:0003824	GO:0003899	GO:0005575	GO:0005622	GO:0005623	GO:0005634	GO:0005654	GO:0005730	GO:0005736	GO:0005737	GO:0005829	GO:0006139	GO:0006351	GO:0006353	GO:0006360	GO:0006363	GO:0006725	GO:0006807	GO:0006810	GO:0006897	GO:0006898	GO:0007275	GO:0008150	GO:0008152	GO:0009058	GO:0009059	GO:0009303	GO:0009790	GO:0009791	GO:0009792	GO:0009987	GO:0010467	GO:0016070	GO:0016192	GO:0016740	GO:0016772	GO:0016779	GO:0018130	GO:0019438	GO:0030880	GO:0031974	GO:0031981	GO:0032501	GO:0032502	GO:0032774
NODE_29_length_33183_cov_0.333666.p24 284590.XP_453982.1 3.8e-08 63.2 RIM101 GO:0000003	GO:0000122	GO:0000910	GO:0000917	GO:0000981	GO:0000982	GO:0001071	GO:0001078	GO:0001227	GO:0003006	GO:0003674	GO:0003676	GO:0003677	GO:0003700	GO:0005488	GO:0005575	GO:0005622	GO:0005623	GO:0005634	GO:0005737	GO:0006139	GO:0006351	GO:0006355	GO:0006357	GO:0006366	GO:0006725	GO:0006807	GO:0006950	GO:0007049	GO:0007126	GO:0008150	GO:0008152	GO:0009058	GO:0009059	GO:0009268	GO:0009272	GO:0009628	GO:0009653	GO:0009889	GO:0009890	GO:0009891	GO:0009892	GO:0009893	GO:0009987	GO:0010446	GO:0010467	GO:0010468	GO:0010556	GO:0010557	GO:0010558
NODE_30_length_32972_cov_0.541052.p1 5762.XP_002675483.1 3.2e-92 345.1 ABCA1 GO:0003674	GO:0003824	GO:0005215	GO:0005575	GO:0005576	GO:0005615	GO:0006139	GO:0006152	GO:0006163	GO:0006195	GO:0006200	GO:0006725	GO:0006753	GO:0006793	GO:0006796	GO:0006807	GO:0006810	GO:0008150	GO:0008152	GO:0009056	GO:0009116	GO:0009117	GO:0009119	GO:0009123	GO:0009125	GO:0009126	GO:0009128	GO:0009141	GO:0009143	GO:0009144	GO:0009146	GO:0009150	GO:0009154	GO:0009158	GO:0009161	GO:0009164	GO:0009166	GO:0009167	GO:0009169	GO:0009199	GO:0009203	GO:0009205	GO:0009207	GO:0009259	GO:0009261	GO:0009987	GO:0015399	GO:0015405	GO:0016020	GO:0016462
NODE_30_length_32972_cov_0.541052.p2 1047171.EFQ36448 5.7e-45 188.0 fuNOG[21] 03YTN@ascNOG	0PVWD@fuNOG	12SVS@opiNOG	COG1404@NOG	KOG4266@euNOG NA|NA|NA O Subtilase	family
NODE_30_length_32972_cov_0.541052.p3 67593.Physo132020 9e-43 180.6 euNOG[57] 0IZ5A@euNOG	11NVW@NOG NA|NA|NA
NODE_30_length_32972_cov_0.541052.p4 559305.XP_003236833.1 6.9e-89 333.6 AVT3 GO:0000322	GO:0000323	GO:0000324	GO:0000329	GO:0003333	GO:0003674	GO:0005215	GO:0005302	GO:0005342	GO:0005575	GO:0005622	GO:0005623	GO:0005737	GO:0005773	GO:0005774	GO:0005783	GO:0005789	GO:0006810	GO:0006811	GO:0006812	GO:0006820	GO:0006865	GO:0006868	GO:0006950	GO:0006995	GO:0007034	GO:0007154	GO:0008150	GO:0008324	GO:0008509	GO:0008514	GO:0009267	GO:0009605	GO:0009987	GO:0009991	GO:0012505	GO:0015075	GO:0015171	GO:0015173	GO:0015175	GO:0015179	GO:0015186	GO:0015188	GO:0015562	GO:0015658	GO:0015711	GO:0015801	GO:0015803	GO:0015804	GO:0015807
NODE_30_length_32972_cov_0.541052.p7 45157.CMS467CT 9e-77 293.1 K05681 euNOG[57] COG1131@NOG	KOG0061@euNOG NA|NA|NA Q (ABC)	transporter
NODE_30_length_32972_cov_0.541052.p9 4896.SPAC17G6.14c.1 9.1e-119 432.2 SUB2 GO:0000346	GO:0000375	GO:0000377	GO:0000398	GO:0000781	GO:0003674	GO:0003724	GO:0003824	GO:0004004	GO:0004386	GO:0005575	GO:0005622	GO:0005623	GO:0005634	GO:0005681	GO:0005694	GO:0005737	GO:0006139	GO:0006152	GO:0006163	GO:0006195	GO:0006200	GO:0006259	GO:0006281	GO:0006283	GO:0006289	GO:0006342	GO:0006348	GO:0006351	GO:0006354	GO:0006355	GO:0006366	GO:0006368	GO:0006396	GO:0006397	GO:0006403	GO:0006405	GO:0006406	GO:0006725	GO:0006753	GO:0006793	GO:0006796	GO:0006807	GO:0006810	GO:0006913	GO:0006950	GO:0006974	GO:0008026	GO:0008150	GO:0008152
NODE_30_length_32972_cov_0.541052.p11 36630.CADNFIAP00006130 8.1e-63 246.1 FG00337.1 GO:0000086	GO:0000166	GO:0000278	GO:0001558	GO:0001882	GO:0001883	GO:0003674	GO:0003824	GO:0004672	GO:0004674	GO:0004683	GO:0005488	GO:0005524	GO:0005575	GO:0005622	GO:0005623	GO:0005634	GO:0005737	GO:0005829	GO:0006464	GO:0006468	GO:0006793	GO:0006796	GO:0007049	GO:0007154	GO:0007165	GO:0007346	GO:0008150	GO:0008152	GO:0009987	GO:0016301	GO:0016310	GO:0016740	GO:0016772	GO:0016773	GO:0017076	GO:0019538	GO:0019722	GO:0019932	GO:0022402	GO:0022603	GO:0022604	GO:0023052	GO:0030307	GO:0030554	GO:0032549	GO:0032550	GO:0032553	GO:0032555	GO:0032559
NODE_30_length_32972_cov_0.541052.p16 164328.Phyra74453 8.7e-16 89.0 euNOG[57] 0JEZC@euNOG	0Z03U@NOG NA|NA|NA
NODE_30_length_32972_cov_0.541052.p19 5911.EAS02432 1.2e-14 84.7 GO:0003674	GO:0003824	GO:0005215	GO:0005575	GO:0006139	GO:0006152	GO:0006163	GO:0006195	GO:0006200	GO:0006725	GO:0006753	GO:0006793	GO:0006796	GO:0006807	GO:0006810	GO:0008150	GO:0008152	GO:0009056	GO:0009116	GO:0009117	GO:0009119	GO:0009123	GO:0009125	GO:0009126	GO:0009128	GO:0009141	GO:0009143	GO:0009144	GO:0009146	GO:0009150	GO:0009154	GO:0009158	GO:0009161	GO:0009164	GO:0009166	GO:0009167	GO:0009169	GO:0009199	GO:0009203	GO:0009205	GO:0009207	GO:0009259	GO:0009261	GO:0009987	GO:0015399	GO:0015405	GO:0016020	GO:0016462	GO:0016787	GO:0016817
NODE_31_length_32452_cov_0.352672.p2 39416.CAZ86042 1.4e-165 589.0 ISM1 GO:0000166	GO:0000959	GO:0001882	GO:0001883	GO:0003674	GO:0003824	GO:0004812	GO:0004822	GO:0005488	GO:0005524	GO:0005575	GO:0005622	GO:0005623	GO:0005737	GO:0005739	GO:0005759	GO:0005829	GO:0006082	GO:0006139	GO:0006399	GO:0006412	GO:0006418	GO:0006428	GO:0006520	GO:0006725	GO:0006807	GO:0006996	GO:0007005	GO:0008150	GO:0008152	GO:0009058	GO:0009059	GO:0009987	GO:0010467	GO:0016043	GO:0016070	GO:0016874	GO:0016875	GO:0016876	GO:0017076	GO:0019538	GO:0019752	GO:0030554	GO:0031974	GO:0032543	GO:0032549	GO:0032550	GO:0032553	GO:0032555	GO:0032559
NODE_31_length_32452_cov_0.352672.p3 284593.XP_446684.1 1.1e-216 758.4 AMD1 GO:0003674	GO:0003824	GO:0003876	GO:0005575	GO:0005622	GO:0005623	GO:0005737	GO:0005829	GO:0006139	GO:0006144	GO:0006163	GO:0006164	GO:0006178	GO:0006188	GO:0006355	GO:0006357	GO:0006725	GO:0006753	GO:0006793	GO:0006796	GO:0006807	GO:0008150	GO:0008152	GO:0009058	GO:0009112	GO:0009113	GO:0009117	GO:0009123	GO:0009124	GO:0009126	GO:0009127	GO:0009150	GO:0009152	GO:0009156	GO:0009161	GO:0009165	GO:0009167	GO:0009168	GO:0009259	GO:0009260	GO:0009889	GO:0009987	GO:0010468	GO:0010556	GO:0016787	GO:0016810	GO:0016814	GO:0018130	GO:0019219	GO:0019222
NODE_31_length_32452_cov_0.352672.p4 861557.XP_003304702.1 4.7e-16 91.7 SNT2 GO:0000228	GO:0000785	GO:0000790	GO:0000922	GO:0003674	GO:0003824	GO:0005575	GO:0005622	GO:0005623	GO:0005634	GO:0005694	GO:0005815	GO:0005816	GO:0005819	GO:0005856	GO:0006325	GO:0006338	GO:0006355	GO:0006996	GO:0008150	GO:0008152	GO:0009889	GO:0009987	GO:0010468	GO:0010556	GO:0015630	GO:0016043	GO:0016568	GO:0016874	GO:0016879	GO:0016881	GO:0019219	GO:0019222	GO:0019787	GO:0031323	GO:0031326	GO:0031974	GO:0031981	GO:0032991	GO:0043226	GO:0043227	GO:0043228	GO:0043229	GO:0043231	GO:0043232	GO:0043233	GO:0043234	GO:0044422	GO:0044424	GO:0044427
NODE_31_length_32452_cov_0.352672.p7 402676.XP_002172729.1 6.9e-28 130.2 FG01102.1 GO:0000447	GO:0000460	GO:0000462	GO:0000466	GO:0000469	GO:0000472	GO:0000478	GO:0000479	GO:0000480	GO:0000966	GO:0000967	GO:0003674	GO:0003824	GO:0004518	GO:0004519	GO:0004521	GO:0004540	GO:0005575	GO:0005622	GO:0005623	GO:0005634	GO:0005730	GO:0005737	GO:0005783	GO:0006139	GO:0006364	GO:0006396	GO:0006725	GO:0006807	GO:0008047	GO:0008150	GO:0008152	GO:0009987	GO:0010467	GO:0016070	GO:0016072	GO:0016787	GO:0016788	GO:0019222	GO:0022613	GO:0030234	GO:0030490	GO:0030529	GO:0030684	GO:0030686	GO:0031974	GO:0031981	GO:0032991	GO:0034470	GO:0034471
NODE_31_length_32452_cov_0.352672.p8 121225.PHUM005980-PA 1.6e-16 92.4 K14400 artNOG[6] 032R8@artNOG	09YS3@biNOG	0SPKU@inNOG	0V9PX@meNOG	0Y266@NOG	12SD8@opiNOG	KOG2071@euNOG NA|NA|NA A RPR
NODE_31_length_32452_cov_0.352672.p9 240176.XP_001832853.1 1.9e-115 421.0 GO:0003674	GO:0003676	GO:0003677	GO:0003688	GO:0003824	GO:0004019	GO:0005488	GO:0005515	GO:0005575	GO:0005622	GO:0005623	GO:0005634	GO:0005737	GO:0005829	GO:0006082	GO:0006106	GO:0006139	GO:0006144	GO:0006163	GO:0006164	GO:0006167	GO:0006518	GO:0006725	GO:0006753	GO:0006790	GO:0006793	GO:0006796	GO:0006807	GO:0006950	GO:0007275	GO:0008150	GO:0008152	GO:0009058	GO:0009112	GO:0009113	GO:0009116	GO:0009117	GO:0009119	GO:0009123	GO:0009124	GO:0009126	GO:0009127	GO:0009150	GO:0009152	GO:0009156	GO:0009161	GO:0009163	GO:0009165	GO:0009167	GO:0009168
NODE_31_length_32452_cov_0.352672.p12 67593.Physo133656 1.1e-38 166.0 euNOG[57] 0IZ5A@euNOG	11NVW@NOG NA|NA|NA
NODE_31_length_32452_cov_0.352672.p14 426418.XP_001939097.1 1.7e-20 105.1 RAM2 GO:0000271	GO:0003674	GO:0003824	GO:0004659	GO:0004660	GO:0004661	GO:0004662	GO:0004663	GO:0005575	GO:0005622	GO:0005623	GO:0005634	GO:0005737	GO:0005953	GO:0005965	GO:0005975	GO:0005976	GO:0006073	GO:0006074	GO:0006075	GO:0006464	GO:0006605	GO:0006612	GO:0006810	GO:0006886	GO:0007323	GO:0008104	GO:0008150	GO:0008152	GO:0008318	GO:0009058	GO:0009059	GO:0009250	GO:0009272	GO:0009405	GO:0009987	GO:0010383	GO:0010467	GO:0015031	GO:0016051	GO:0016740	GO:0016765	GO:0018342	GO:0018343	GO:0018344	GO:0019538	GO:0032991	GO:0033036	GO:0033692	GO:0034406
NODE_31_length_32452_cov_0.352672.p18 578455.XP_003652019.1 2.7e-16 90.9 FG06406.1 GO:0003674	GO:0003779	GO:0005488	GO:0005515	GO:0005575	GO:0005622	GO:0005623	GO:0005737	GO:0006355	GO:0006357	GO:0006457	GO:0007329	GO:0008092	GO:0008150	GO:0008152	GO:0009371	GO:0009373	GO:0009889	GO:0009891	GO:0009893	GO:0009987	GO:0010033	GO:0010468	GO:0010556	GO:0010557	GO:0010604	GO:0010628	GO:0019219	GO:0019222	GO:0019236	GO:0019538	GO:0031323	GO:0031325	GO:0031326	GO:0031328	GO:0031683	GO:0032403	GO:0042221	GO:0043170	GO:0044237	GO:0044238	GO:0044260	GO:0044267	GO:0044424	GO:0044464	GO:0044699	GO:0044763	GO:0045893	GO:0045935	GO:0045944
NODE_32_length_32166_cov_0.707737.p1 7159.AAEL011817-PA 5.1e-44 184.9 UPF1 GO:0000184	GO:0000956	GO:0001666	GO:0003674	GO:0003824	GO:0004386	GO:0005575	GO:0005622	GO:0005623	GO:0005737	GO:0006139	GO:0006401	GO:0006402	GO:0006725	GO:0006807	GO:0006950	GO:0008150	GO:0008152	GO:0009056	GO:0009057	GO:0009628	GO:0009893	GO:0009894	GO:0009896	GO:0009987	GO:0010604	GO:0016070	GO:0016071	GO:0016462	GO:0016787	GO:0016817	GO:0016818	GO:0017111	GO:0019219	GO:0019222	GO:0019439	GO:0031323	GO:0031325	GO:0031329	GO:0031331	GO:0033554	GO:0034641	GO:0034655	GO:0036293	GO:0036294	GO:0042221	GO:0043170	GO:0044237	GO:0044238	GO:0044248
NODE_32_length_32166_cov_0.707737.p2 4555.Si028993m 1.6e-15 89.4 OSI_26501 GO:0005575	GO:0005623	GO:0005886	GO:0007623	GO:0008150	GO:0016020	GO:0044464	GO:0048511	GO:0071944 virNOG[6] 0IM0F@euNOG	0TTNJ@lilNOG	15T1E@poaNOG	1BG0C@strNOG	1DTY0@virNOG	COG0515@NOG NA|NA|NA T STYKc
NODE_32_length_32166_cov_0.707737.p5 45351.NEMVEDRAFT_v1g155353-PA 5.4e-10 70.5 meNOG[21] 0IYMZ@euNOG	0VPI2@meNOG	0Y21X@NOG	13WAY@opiNOG NA|NA|NA
NODE_33_length_32023_cov_0.217579.p1 4896.SPBC3E7.08c.1 1.3e-45 190.3 RAD2 GO:0000014	GO:0000109	GO:0000112	GO:0003674	GO:0003824	GO:0004518	GO:0004519	GO:0004520	GO:0004536	GO:0005575	GO:0005622	GO:0005623	GO:0005634	GO:0006139	GO:0006259	GO:0006281	GO:0006289	GO:0006295	GO:0006351	GO:0006366	GO:0006725	GO:0006807	GO:0006950	GO:0006974	GO:0008150	GO:0008152	GO:0009058	GO:0009059	GO:0009987	GO:0010467	GO:0016070	GO:0016787	GO:0016788	GO:0018130	GO:0019438	GO:0032774	GO:0032991	GO:0033554	GO:0033683	GO:0034641	GO:0034645	GO:0034654	GO:0036297	GO:0043170	GO:0043226	GO:0043227	GO:0043229	GO:0043231	GO:0043234	GO:0044237
NODE_33_length_32023_cov_0.217579.p4 5270.UM00486P0 3e-163 580.5 PGM2 GO:0000271	GO:0003674	GO:0003824	GO:0004614	GO:0005575	GO:0005622	GO:0005623	GO:0005634	GO:0005737	GO:0005783	GO:0005829	GO:0005975	GO:0005976	GO:0005977	GO:0005978	GO:0005984	GO:0005991	GO:0005992	GO:0005996	GO:0006011	GO:0006012	GO:0006073	GO:0006091	GO:0006112	GO:0006139	GO:0006725	GO:0006753	GO:0006793	GO:0006796	GO:0006807	GO:0006873	GO:0006874	GO:0006875	GO:0008150	GO:0008152	GO:0009056	GO:0009058	GO:0009059	GO:0009117	GO:0009225	GO:0009250	GO:0009311	GO:0009312	GO:0009987	GO:0015980	GO:0016051	GO:0016052	GO:0016528	GO:0016529	GO:0016853
NODE_33_length_32023_cov_0.217579.p5 367775.XP_003192816.1 9.6e-81 306.2 SRP101 GO:0000166	GO:0001882	GO:0001883	GO:0003674	GO:0003824	GO:0003924	GO:0005047	GO:0005488	GO:0005525	GO:0005575	GO:0005622	GO:0005623	GO:0005634	GO:0005737	GO:0005783	GO:0005785	GO:0005789	GO:0005791	GO:0005829	GO:0006139	GO:0006152	GO:0006163	GO:0006184	GO:0006195	GO:0006605	GO:0006612	GO:0006613	GO:0006614	GO:0006725	GO:0006753	GO:0006793	GO:0006796	GO:0006807	GO:0006810	GO:0006886	GO:0008104	GO:0008150	GO:0008152	GO:0009056	GO:0009116	GO:0009117	GO:0009119	GO:0009141	GO:0009143	GO:0009144	GO:0009146	GO:0009150	GO:0009154	GO:0009164	GO:0009166
NODE_33_length_32023_cov_0.217579.p6 318829.MGG_12830T0 2.4e-121 441.0 FG07283.1 GO:0003674	GO:0003779	GO:0003824	GO:0004457	GO:0004458	GO:0005488	GO:0005515	GO:0005575	GO:0005622	GO:0005623	GO:0005737	GO:0005739	GO:0005759	GO:0006082	GO:0006089	GO:0006091	GO:0008092	GO:0008150	GO:0008152	GO:0009987	GO:0016491	GO:0016614	GO:0016898	GO:0019752	GO:0031974	GO:0032787	GO:0043226	GO:0043227	GO:0043229	GO:0043231	GO:0043233	GO:0043436	GO:0044237	GO:0044281	GO:0044422	GO:0044424	GO:0044429	GO:0044444	GO:0044446	GO:0044464	GO:0044710	GO:0055114	GO:0070013	GO:0071704	GO:1901615 K00102 fuNOG[21] 03MFR@ascNOG	0PG19@fuNOG	12TMG@opiNOG	19JP2@sordNOG	COG0277@NOG	KOG1232@euNOG NA|NA|NA C D-lactate
NODE_33_length_32023_cov_0.217579.p7 306902.XP_002619108.1 5.4e-139 499.6 CAR2 GO:0003008	GO:0003674	GO:0003824	GO:0004587	GO:0005575	GO:0005622	GO:0005623	GO:0005634	GO:0005737	GO:0005739	GO:0005759	GO:0005829	GO:0006082	GO:0006520	GO:0006525	GO:0006527	GO:0006591	GO:0006807	GO:0007600	GO:0007601	GO:0008150	GO:0008152	GO:0008483	GO:0008652	GO:0009056	GO:0009058	GO:0009063	GO:0009064	GO:0009065	GO:0009987	GO:0016053	GO:0016054	GO:0016740	GO:0016769	GO:0019752	GO:0031974	GO:0032501	GO:0034641	GO:0043226	GO:0043227	GO:0043229	GO:0043231	GO:0043233	GO:0043436	GO:0044237	GO:0044238	GO:0044248	GO:0044249	GO:0044281	GO:0044282
NODE_33_length_32023_cov_0.217579.p8 135651.CBN18327 2.5e-31 141.7 PGS-1 GO:0000003	GO:0003674	GO:0003824	GO:0005575	GO:0005622	GO:0005623	GO:0005737	GO:0005739	GO:0006629	GO:0006644	GO:0006650	GO:0006655	GO:0006793	GO:0006796	GO:0007275	GO:0008150	GO:0008152	GO:0008444	GO:0008610	GO:0008654	GO:0009058	GO:0009790	GO:0009792	GO:0009987	GO:0016740	GO:0016772	GO:0016780	GO:0017169	GO:0019637	GO:0032501	GO:0032502	GO:0042127	GO:0042391	GO:0043226	GO:0043227	GO:0043229	GO:0043231	GO:0044237	GO:0044238	GO:0044249	GO:0044255	GO:0044424	GO:0044444	GO:0044464	GO:0044699	GO:0044707	GO:0044710	GO:0044767	GO:0045017	GO:0046471
NODE_33_length_32023_cov_0.217579.p10 7719.ENSCINP00000000439 6.6e-21 106.7 PISD GO:0003674	GO:0003824	GO:0004609	GO:0005575	GO:0005622	GO:0005623	GO:0005634	GO:0005737	GO:0005739	GO:0005740	GO:0005743	GO:0006629	GO:0006644	GO:0006646	GO:0006650	GO:0006793	GO:0006796	GO:0008150	GO:0008152	GO:0008610	GO:0008654	GO:0009058	GO:0009987	GO:0016020	GO:0016829	GO:0016830	GO:0016831	GO:0019637	GO:0019866	GO:0031090	GO:0031966	GO:0031967	GO:0031975	GO:0040008	GO:0040009	GO:0040010	GO:0043226	GO:0043227	GO:0043229	GO:0043231	GO:0044237	GO:0044238	GO:0044249	GO:0044255	GO:0044281	GO:0044422	GO:0044424	GO:0044429	GO:0044444	GO:0044446
NODE_33_length_32023_cov_0.217579.p11 284593.XP_449092.1 6.8e-23 113.2 RPN6 GO:0000502	GO:0003674	GO:0005198	GO:0005575	GO:0005622	GO:0005623	GO:0005634	GO:0005737	GO:0005829	GO:0005838	GO:0006461	GO:0006508	GO:0006511	GO:0007346	GO:0008150	GO:0008152	GO:0008540	GO:0008541	GO:0009056	GO:0009057	GO:0009987	GO:0016043	GO:0019538	GO:0019941	GO:0022607	GO:0022624	GO:0030163	GO:0031597	GO:0032991	GO:0034515	GO:0034622	GO:0043170	GO:0043226	GO:0043227	GO:0043229	GO:0043231	GO:0043234	GO:0043248	GO:0043623	GO:0043632	GO:0043933	GO:0044085	GO:0044237	GO:0044238	GO:0044248	GO:0044257	GO:0044260	GO:0044265	GO:0044267	GO:0044424
NODE_33_length_32023_cov_0.217579.p16 29850.GGTG_12323T0 5.6e-17 93.2 fuNOG[21] 03NXX@ascNOG	0IKDU@euNOG	0PNMM@fuNOG	0U8X4@magNOG	11D3F@NOG	13QXJ@opiNOG	1A0W4@sordNOG NA|NA|NA S Peroxidase
NODE_33_length_32023_cov_0.217579.p18 578455.XP_003655654.1 2.5e-27 127.5 FG02601.1 GO:0005575	GO:0005622	GO:0005623	GO:0005737	GO:0005783	GO:0005789	GO:0006508	GO:0006511	GO:0008150	GO:0008152	GO:0009056	GO:0009057	GO:0009987	GO:0010498	GO:0012505	GO:0016020	GO:0019538	GO:0019941	GO:0030163	GO:0030433	GO:0031090	GO:0042175	GO:0043161	GO:0043170	GO:0043226	GO:0043227	GO:0043229	GO:0043231	GO:0043632	GO:0044237	GO:0044238	GO:0044248	GO:0044257	GO:0044260	GO:0044265	GO:0044267	GO:0044422	GO:0044424	GO:0044425	GO:0044432	GO:0044444	GO:0044446	GO:0044464	GO:0051603	GO:0071704	GO:1901575 K13989 fuNOG[21] 03MVE@ascNOG	0CWPE@chaNOG	0PIMP@fuNOG	13HIZ@opiNOG	19M95@sordNOG
NODE_33_length_32023_cov_0.217579.p21 5270.UM04383P0 1.2e-20 104.8 FG06115.1 GO:0005575	GO:0005622	GO:0005623	GO:0005737	GO:0005783	GO:0005789	GO:0005794	GO:0006810	GO:0006886	GO:0006888	GO:0008104	GO:0008150	GO:0009987	GO:0012505	GO:0015031	GO:0016020	GO:0016021	GO:0016023	GO:0016192	GO:0016482	GO:0030133	GO:0030134	GO:0030135	GO:0031090	GO:0031224	GO:0031410	GO:0031982	GO:0031988	GO:0033036	GO:0034613	GO:0042175	GO:0043226	GO:0043227	GO:0043229	GO:0043231	GO:0044422	GO:0044424	GO:0044425	GO:0044432	GO:0044444	GO:0044446	GO:0044464	GO:0044699	GO:0044763	GO:0044765	GO:0045184	GO:0046907	GO:0048193	GO:0051179	GO:0051234
NODE_33_length_32023_cov_0.217579.p22 431895.XP_001745371.1 3.1e-15 86.7 NUDT3 GO:0000287	GO:0003674	GO:0003676	GO:0003723	GO:0003824	GO:0005488	GO:0005575	GO:0005622	GO:0005623	GO:0005737	GO:0006066	GO:0006629	GO:0006644	GO:0006650	GO:0006793	GO:0006796	GO:0008150	GO:0008152	GO:0008486	GO:0009056	GO:0009987	GO:0016462	GO:0016787	GO:0016817	GO:0016818	GO:0019637	GO:0019751	GO:0030515	GO:0043167	GO:0043169	GO:0043647	GO:0044237	GO:0044238	GO:0044255	GO:0044281	GO:0044282	GO:0044424	GO:0044464	GO:0044710	GO:0044712	GO:0046164	GO:0046174	GO:0046434	GO:0046486	GO:0046488	GO:0046872	GO:0071543	GO:0071544	GO:0071545	GO:0071704
NODE_34_length_31639_cov_0.254375.p1 10228.TriadP24314 4.5e-154 550.8 BMS1 GO:0002119	GO:0002164	GO:0005575	GO:0005622	GO:0005623	GO:0005634	GO:0005730	GO:0006996	GO:0007275	GO:0007399	GO:0008150	GO:0009790	GO:0009791	GO:0009792	GO:0009892	GO:0009987	GO:0010468	GO:0010605	GO:0010608	GO:0010629	GO:0016043	GO:0016246	GO:0016441	GO:0016458	GO:0019222	GO:0022008	GO:0022607	GO:0022613	GO:0022618	GO:0030154	GO:0031047	GO:0031974	GO:0031981	GO:0032501	GO:0032502	GO:0034622	GO:0035194	GO:0040007	GO:0040008	GO:0040009	GO:0040010	GO:0040029	GO:0042254	GO:0042255	GO:0043226	GO:0043227	GO:0043228	GO:0043229	GO:0043231	GO:0043232
NODE_34_length_31639_cov_0.254375.p2 5306.JGI73317 3.8e-172 610.1 ASN1 GO:0000166	GO:0001882	GO:0001883	GO:0003674	GO:0003824	GO:0004066	GO:0004071	GO:0005488	GO:0005524	GO:0005575	GO:0005622	GO:0005623	GO:0005634	GO:0005737	GO:0005829	GO:0006082	GO:0006520	GO:0006528	GO:0006529	GO:0006541	GO:0006807	GO:0007275	GO:0008150	GO:0008152	GO:0008652	GO:0009056	GO:0009058	GO:0009063	GO:0009064	GO:0009066	GO:0009067	GO:0009987	GO:0016053	GO:0016054	GO:0016211	GO:0016597	GO:0016874	GO:0016879	GO:0016880	GO:0016884	GO:0017076	GO:0019752	GO:0030554	GO:0031406	GO:0032501	GO:0032502	GO:0032549	GO:0032550	GO:0032553	GO:0032555
NODE_34_length_31639_cov_0.254375.p3 5306.JGI65540 5.5e-138 496.5 INO1 GO:0003674	GO:0003824	GO:0004512	GO:0005575	GO:0005622	GO:0005623	GO:0005737	GO:0005975	GO:0006020	GO:0006021	GO:0006066	GO:0008150	GO:0008152	GO:0009058	GO:0009987	GO:0016051	GO:0016853	GO:0016872	GO:0019751	GO:0034637	GO:0044237	GO:0044238	GO:0044249	GO:0044262	GO:0044281	GO:0044283	GO:0044424	GO:0044464	GO:0044710	GO:0044711	GO:0044723	GO:0046165	GO:0046173	GO:0071704	GO:1901576	GO:1901615	GO:1901617 K01858 MI1PS fuNOG[21] 01E4I@agarNOG	09123@basNOG	0PGB6@fuNOG	12NUQ@opiNOG	COG1260@NOG	KOG0693@euNOG NA|NA|NA I Myo-inositol-1-phosphate	synthase
NODE_34_length_31639_cov_0.254375.p4 573826.XP_002421160.1 1.3e-67 262.3 ALG2 GO:0000009	GO:0000030	GO:0003674	GO:0003824	GO:0004376	GO:0004378	GO:0005575	GO:0005622	GO:0005623	GO:0005737	GO:0005783	GO:0005789	GO:0005975	GO:0006488	GO:0006490	GO:0006629	GO:0008150	GO:0008152	GO:0009058	GO:0009311	GO:0009987	GO:0012505	GO:0016020	GO:0016021	GO:0016740	GO:0016757	GO:0016758	GO:0030176	GO:0031090	GO:0031224	GO:0031227	GO:0031300	GO:0031301	GO:0033164	GO:0042175	GO:0043170	GO:0043226	GO:0043227	GO:0043229	GO:0043231	GO:0043412	GO:0043413	GO:0044237	GO:0044238	GO:0044255	GO:0044262	GO:0044422	GO:0044424	GO:0044425	GO:0044432
NODE_34_length_31639_cov_0.254375.p5 44689.DDB0191100 3.6e-11 74.7 MYO22 GO:0000146	GO:0000166	GO:0000902	GO:0000904	GO:0001654	GO:0001736	GO:0001738	GO:0001745	GO:0001882	GO:0001883	GO:0001891	GO:0002009	GO:0002165	GO:0003674	GO:0003774	GO:0003779	GO:0003824	GO:0005083	GO:0005085	GO:0005088	GO:0005089	GO:0005488	GO:0005509	GO:0005515	GO:0005516	GO:0005524	GO:0005575	GO:0005622	GO:0005623	GO:0005737	GO:0005829	GO:0005856	GO:0005886	GO:0006139	GO:0006152	GO:0006163	GO:0006195	GO:0006200	GO:0006725	GO:0006753	GO:0006793	GO:0006796	GO:0006807	GO:0006810	GO:0006897	GO:0006909	GO:0006928	GO:0006950	GO:0006970	GO:0006971
NODE_34_length_31639_cov_0.254375.p11 486041.XP_001877185.1 2.7e-56 224.2 PGUG_00188 GO:0003674	GO:0003824	GO:0005575	GO:0005622	GO:0005623	GO:0005634	GO:0005737	GO:0005739	GO:0005829	GO:0006082	GO:0006520	GO:0006575	GO:0006725	GO:0006807	GO:0008150	GO:0008152	GO:0008483	GO:0009058	GO:0009987	GO:0016053	GO:0016212	GO:0016740	GO:0016769	GO:0018130	GO:0019438	GO:0019752	GO:0032787	GO:0034275	GO:0034276	GO:0036137	GO:0042180	GO:0042537	GO:0043226	GO:0043227	GO:0043229	GO:0043231	GO:0043436	GO:0044237	GO:0044238	GO:0044249	GO:0044281	GO:0044283	GO:0044424	GO:0044444	GO:0044464	GO:0044710	GO:0044711	GO:0046394	GO:0046483	GO:0070189
NODE_34_length_31639_cov_0.254375.p12 578458.XP_003037803.1 1.2e-52 211.8 FG10909.1 fuNOG[21] 016ZV@agaNOG	01CNG@agarNOG	091C6@basNOG	0PHPJ@fuNOG	12Q4D@opiNOG	COG0330@NOG	KOG2621@euNOG NA|NA|NA C SPFH	domain	/	Band	7	family
NODE_34_length_31639_cov_0.254375.p13 379508.XP_001527558.1 1.6e-09 68.6 FG00436.1 GO:0000447	GO:0000460	GO:0000462	GO:0000466	GO:0000469	GO:0000472	GO:0000478	GO:0000479	GO:0000480	GO:0000966	GO:0000967	GO:0005575	GO:0005622	GO:0005623	GO:0005634	GO:0005730	GO:0005737	GO:0005739	GO:0006139	GO:0006364	GO:0006396	GO:0006725	GO:0006807	GO:0008150	GO:0008152	GO:0009987	GO:0010467	GO:0016070	GO:0016072	GO:0022613	GO:0030490	GO:0030529	GO:0030684	GO:0031974	GO:0031981	GO:0032040	GO:0032991	GO:0034470	GO:0034471	GO:0034641	GO:0034660	GO:0042254	GO:0042274	GO:0043170	GO:0043226	GO:0043227	GO:0043228	GO:0043229	GO:0043231	GO:0043232
NODE_34_length_31639_cov_0.254375.p18 51453.JGI1737 3.1e-15 87.0 FGSG_00514 fuNOG[21] 03N9C@ascNOG	0IEWU@euNOG	0PHQU@fuNOG	0SID9@hypNOG	0ZNSX@NOG	12SME@opiNOG	19M1U@sordNOG NA|NA|NA S Sel1	repeat
NODE_34_length_31639_cov_0.254375.p23 402676.XP_002175822.1 3e-12 76.6 GO:0005575	GO:0005622	GO:0005623	GO:0005634	GO:0005737	GO:0005829	GO:0043226	GO:0043227	GO:0043229	GO:0043231	GO:0044424	GO:0044444	GO:0044464 fuNOG[21] 03S39@ascNOG	0PP3G@fuNOG	11VGK@NOG	13VQ8@opiNOG	KOG4147@euNOG NA|NA|NA S Uncharacterized	conserved	protein	(DUF2340)
NODE_35_length_31537_cov_0.293403.p2 5306.JGI29171 1.3e-278 964.5 FG06850.1 GO:0000166	GO:0001882	GO:0001883	GO:0002181	GO:0003674	GO:0003824	GO:0004812	GO:0004832	GO:0005488	GO:0005524	GO:0005575	GO:0005622	GO:0005623	GO:0005737	GO:0005739	GO:0005829	GO:0006082	GO:0006139	GO:0006399	GO:0006412	GO:0006418	GO:0006438	GO:0006520	GO:0006725	GO:0006807	GO:0008150	GO:0008152	GO:0009058	GO:0009059	GO:0009987	GO:0010467	GO:0016070	GO:0016874	GO:0016875	GO:0016876	GO:0017076	GO:0019538	GO:0019752	GO:0030554	GO:0032549	GO:0032550	GO:0032553	GO:0032555	GO:0032559	GO:0034641	GO:0034645	GO:0034660	GO:0035639	GO:0036094	GO:0043038
NODE_35_length_31537_cov_0.293403.p4 7217.FBpp0119461 2.9e-43 182.2 CPSF100 GO:0003674	GO:0003676	GO:0003723	GO:0003729	GO:0003730	GO:0005488	GO:0005575	GO:0005622	GO:0005623	GO:0005634	GO:0005654	GO:0005847	GO:0005849	GO:0006139	GO:0006378	GO:0006379	GO:0006396	GO:0006397	GO:0006398	GO:0006725	GO:0006807	GO:0007275	GO:0007399	GO:0008150	GO:0008152	GO:0008334	GO:0009987	GO:0010467	GO:0016070	GO:0016071	GO:0022008	GO:0030154	GO:0031123	GO:0031124	GO:0031974	GO:0031981	GO:0032501	GO:0032502	GO:0032991	GO:0034641	GO:0043170	GO:0043226	GO:0043227	GO:0043229	GO:0043231	GO:0043233	GO:0043234	GO:0043631	GO:0044237	GO:0044238
NODE_35_length_31537_cov_0.293403.p5 578458.XP_003038406.1 7.4e-78 297.0 PGUG_01462 GO:0000166	GO:0000244	GO:0000349	GO:0000375	GO:0000377	GO:0000387	GO:0000388	GO:0000393	GO:0000398	GO:0001882	GO:0001883	GO:0003674	GO:0003676	GO:0003723	GO:0003824	GO:0003924	GO:0005488	GO:0005525	GO:0005575	GO:0005622	GO:0005623	GO:0005634	GO:0005681	GO:0005682	GO:0005737	GO:0005829	GO:0006139	GO:0006152	GO:0006163	GO:0006184	GO:0006195	GO:0006396	GO:0006397	GO:0006725	GO:0006753	GO:0006793	GO:0006796	GO:0006807	GO:0008150	GO:0008152	GO:0008380	GO:0009056	GO:0009116	GO:0009117	GO:0009119	GO:0009141	GO:0009143	GO:0009144	GO:0009146	GO:0009150
NODE_35_length_31537_cov_0.293403.p7 3055.EDP03627 1.2e-28 132.9 K13206 virNOG[6] 0DB87@chloroNOG	0Z5A1@NOG	1DQ8C@virNOG	KOG2117@euNOG NA|NA|NA S Coiled-coil	domain-containing	protein	55	(DUF2040)
NODE_35_length_31537_cov_0.293403.p8 5759.rna_EHI_141410-1 2.4e-29 135.2 POLD2 GO:0000003	GO:0000084	GO:0000226	GO:0000228	GO:0000278	GO:0000722	GO:0000723	GO:0000731	GO:0003006	GO:0003674	GO:0003824	GO:0003887	GO:0005575	GO:0005622	GO:0005623	GO:0005634	GO:0005654	GO:0005657	GO:0005694	GO:0005737	GO:0005829	GO:0005856	GO:0005875	GO:0006139	GO:0006259	GO:0006260	GO:0006261	GO:0006271	GO:0006272	GO:0006273	GO:0006278	GO:0006281	GO:0006283	GO:0006284	GO:0006289	GO:0006297	GO:0006298	GO:0006301	GO:0006310	GO:0006312	GO:0006401	GO:0006725	GO:0006807	GO:0006950	GO:0006974	GO:0006996	GO:0007010	GO:0007017	GO:0007049	GO:0007051
NODE_35_length_31537_cov_0.293403.p9 5306.JGI73228 1.3e-140 504.6 RPT3 GO:0000502	GO:0003674	GO:0003824	GO:0005575	GO:0005622	GO:0005623	GO:0005634	GO:0005737	GO:0005829	GO:0005838	GO:0006139	GO:0006152	GO:0006163	GO:0006195	GO:0006200	GO:0006355	GO:0006357	GO:0006461	GO:0006508	GO:0006511	GO:0006725	GO:0006753	GO:0006793	GO:0006796	GO:0006807	GO:0008150	GO:0008152	GO:0008540	GO:0009056	GO:0009057	GO:0009116	GO:0009117	GO:0009119	GO:0009123	GO:0009125	GO:0009126	GO:0009128	GO:0009141	GO:0009143	GO:0009144	GO:0009146	GO:0009150	GO:0009154	GO:0009158	GO:0009161	GO:0009164	GO:0009166	GO:0009167	GO:0009169	GO:0009199
NODE_35_length_31537_cov_0.293403.p10 486041.XP_001878656.1 2e-144 517.3 RPT1 GO:0000166	GO:0000502	GO:0001882	GO:0001883	GO:0003674	GO:0003824	GO:0004175	GO:0005488	GO:0005524	GO:0005575	GO:0005622	GO:0005623	GO:0005634	GO:0005737	GO:0005829	GO:0005838	GO:0006139	GO:0006152	GO:0006163	GO:0006195	GO:0006200	GO:0006355	GO:0006357	GO:0006461	GO:0006508	GO:0006511	GO:0006725	GO:0006753	GO:0006793	GO:0006796	GO:0006807	GO:0007346	GO:0008150	GO:0008152	GO:0008233	GO:0008540	GO:0009056	GO:0009057	GO:0009116	GO:0009117	GO:0009119	GO:0009123	GO:0009125	GO:0009126	GO:0009128	GO:0009141	GO:0009143	GO:0009144	GO:0009146	GO:0009150
NODE_35_length_31537_cov_0.293403.p11 5786.XP_003292570.1 3.6e-98 363.6 GO:0003674	GO:0003824	GO:0003863	GO:0005575	GO:0005622	GO:0005623	GO:0005737	GO:0005739	GO:0005759	GO:0005947	GO:0006082	GO:0006520	GO:0006807	GO:0008150	GO:0008152	GO:0009056	GO:0009063	GO:0009081	GO:0009083	GO:0009987	GO:0016054	GO:0016491	GO:0016624	GO:0016903	GO:0017086	GO:0019752	GO:0030062	GO:0031974	GO:0032991	GO:0043226	GO:0043227	GO:0043229	GO:0043231	GO:0043233	GO:0043234	GO:0043436	GO:0044237	GO:0044238	GO:0044248	GO:0044281	GO:0044282	GO:0044422	GO:0044424	GO:0044429	GO:0044444	GO:0044446	GO:0044464	GO:0044710	GO:0044712	GO:0045239
NODE_35_length_31537_cov_0.293403.p12 653948.CCA21464 1.4e-46 191.8 EFTUD2 GO:0000003	GO:0000375	GO:0000377	GO:0000398	GO:0003006	GO:0003674	GO:0003824	GO:0003924	GO:0005575	GO:0005618	GO:0005622	GO:0005623	GO:0005634	GO:0005654	GO:0005681	GO:0005730	GO:0005886	GO:0005911	GO:0006139	GO:0006152	GO:0006163	GO:0006184	GO:0006195	GO:0006396	GO:0006397	GO:0006725	GO:0006753	GO:0006793	GO:0006796	GO:0006807	GO:0007275	GO:0008150	GO:0008152	GO:0008380	GO:0009056	GO:0009116	GO:0009117	GO:0009119	GO:0009141	GO:0009143	GO:0009144	GO:0009146	GO:0009150	GO:0009154	GO:0009164	GO:0009166	GO:0009199	GO:0009203	GO:0009205	GO:0009207
NODE_35_length_31537_cov_0.293403.p13 1047171.EFQ27592 3.2e-21 107.1 FG01957.1 GO:0003674	GO:0005488	GO:0005515	GO:0005575	GO:0005622	GO:0005623	GO:0005737	GO:0005783	GO:0005794	GO:0006810	GO:0008150	GO:0016020	GO:0016192	GO:0017016	GO:0017137	GO:0019899	GO:0031267	GO:0043226	GO:0043227	GO:0043229	GO:0043231	GO:0044424	GO:0044444	GO:0044464	GO:0051020	GO:0051179	GO:0051234 fuNOG[21] 03NQQ@ascNOG	0H375@dotNOG	0PKFD@fuNOG	10TJR@NOG	13HH5@opiNOG	KOG3114@euNOG NA|NA|NA S Yip1	domain
NODE_35_length_31537_cov_0.293403.p14 5270.UM04579P0 1.9e-21 107.8 K03671 fuNOG[21] 094EV@basNOG	0PNZN@fuNOG	0YQ2G@NOG	13SG7@opiNOG	KOG0908@euNOG NA|NA|NA O Thioredoxin
NODE_35_length_31537_cov_0.293403.p15 306902.XP_002616137.1 2.8e-27 127.1 opiNOG[43] 0JK2N@euNOG	0ZDCP@NOG	149IU@opiNOG NA|NA|NA
NODE_35_length_31537_cov_0.293403.p17 5786.XP_003284573.1 9.4e-14 82.0 DAD1 GO:0000003	GO:0001701	GO:0001824	GO:0002119	GO:0002164	GO:0003674	GO:0003824	GO:0004576	GO:0004579	GO:0005575	GO:0005622	GO:0005623	GO:0005634	GO:0005737	GO:0005783	GO:0005789	GO:0005829	GO:0005886	GO:0005975	GO:0006464	GO:0006486	GO:0006487	GO:0006810	GO:0006897	GO:0006898	GO:0007275	GO:0007276	GO:0007292	GO:0007584	GO:0008150	GO:0008152	GO:0008250	GO:0009058	GO:0009059	GO:0009100	GO:0009101	GO:0009605	GO:0009790	GO:0009791	GO:0009792	GO:0009987	GO:0009991	GO:0010941	GO:0012505	GO:0016020	GO:0016021	GO:0016192	GO:0016740	GO:0016757	GO:0016758
NODE_35_length_31537_cov_0.293403.p21 88036.EFJ07350 7.1e-09 65.5 CPSF100 GO:0005575	GO:0005622	GO:0005623	GO:0005634	GO:0005654	GO:0005847	GO:0005849	GO:0005911	GO:0006139	GO:0006378	GO:0006379	GO:0006396	GO:0006397	GO:0006725	GO:0006807	GO:0008150	GO:0008152	GO:0009506	GO:0009892	GO:0009987	GO:0010467	GO:0010468	GO:0010605	GO:0010608	GO:0010629	GO:0016070	GO:0016071	GO:0016441	GO:0016458	GO:0019222	GO:0030054	GO:0031047	GO:0031123	GO:0031124	GO:0031974	GO:0031981	GO:0032991	GO:0034641	GO:0035194	GO:0040029	GO:0043170	GO:0043226	GO:0043227	GO:0043229	GO:0043231	GO:0043233	GO:0043234	GO:0043631	GO:0044237	GO:0044238
NODE_35_length_31537_cov_0.293403.p24 5911.EAR85376 1.1e-11 74.7 VALS GO:0000003	GO:0003006	GO:0003674	GO:0003824	GO:0004812	GO:0004832	GO:0005575	GO:0005622	GO:0005623	GO:0005737	GO:0005739	GO:0005829	GO:0006082	GO:0006139	GO:0006399	GO:0006412	GO:0006418	GO:0006438	GO:0006520	GO:0006725	GO:0006807	GO:0007275	GO:0008150	GO:0008152	GO:0009058	GO:0009059	GO:0009507	GO:0009536	GO:0009790	GO:0009791	GO:0009793	GO:0009987	GO:0010154	GO:0010467	GO:0016070	GO:0016874	GO:0016875	GO:0016876	GO:0019538	GO:0019752	GO:0022414	GO:0032501	GO:0032502	GO:0034641	GO:0034645	GO:0034660	GO:0043038	GO:0043039	GO:0043170	GO:0043226
NODE_35_length_31537_cov_0.293403.p25 5786.XP_003286100.1 1.1e-19 101.3 SNRPD1 GO:0000003	GO:0000243	GO:0000245	GO:0000375	GO:0000377	GO:0000387	GO:0000395	GO:0000398	GO:0002119	GO:0002164	GO:0003006	GO:0003674	GO:0003676	GO:0003723	GO:0003729	GO:0005488	GO:0005575	GO:0005622	GO:0005623	GO:0005634	GO:0005654	GO:0005681	GO:0005682	GO:0005684	GO:0005685	GO:0005689	GO:0005737	GO:0005773	GO:0005774	GO:0005829	GO:0006139	GO:0006376	GO:0006396	GO:0006397	GO:0006725	GO:0006807	GO:0007275	GO:0007276	GO:0007281	GO:0007507	GO:0008150	GO:0008152	GO:0008380	GO:0009790	GO:0009791	GO:0009792	GO:0009987	GO:0010467	GO:0016020	GO:0016043
NODE_35_length_31537_cov_0.293403.p26 10228.TriadP37893 3e-43 179.5 PSMC2 GO:0000003	GO:0000075	GO:0000077	GO:0000082	GO:0000084	GO:0000209	GO:0000278	GO:0000502	GO:0000932	GO:0002119	GO:0002164	GO:0002376	GO:0002474	GO:0002478	GO:0002479	GO:0003674	GO:0003824	GO:0005488	GO:0005515	GO:0005575	GO:0005622	GO:0005623	GO:0005634	GO:0005654	GO:0005737	GO:0005739	GO:0005829	GO:0005838	GO:0006139	GO:0006152	GO:0006163	GO:0006195	GO:0006200	GO:0006464	GO:0006508	GO:0006511	GO:0006521	GO:0006725	GO:0006753	GO:0006793	GO:0006796	GO:0006807	GO:0006915	GO:0006950	GO:0006974	GO:0006977	GO:0007049	GO:0007093	GO:0007154	GO:0007165
NODE_36_length_31474_cov_0.342438.p1 876142.XP_003072680.1 0.0 1184.9 TOP2 GO:0000003	GO:0000018	GO:0000019	GO:0000070	GO:0000075	GO:0000228	GO:0000278	GO:0000280	GO:0000712	GO:0000793	GO:0000794	GO:0000795	GO:0000819	GO:0003674	GO:0003824	GO:0003916	GO:0003918	GO:0005575	GO:0005622	GO:0005623	GO:0005634	GO:0005694	GO:0005730	GO:0005737	GO:0005739	GO:0006139	GO:0006152	GO:0006163	GO:0006195	GO:0006200	GO:0006259	GO:0006260	GO:0006261	GO:0006265	GO:0006271	GO:0006275	GO:0006310	GO:0006312	GO:0006323	GO:0006325	GO:0006333	GO:0006338	GO:0006351	GO:0006360	GO:0006403	GO:0006405	GO:0006406	GO:0006725	GO:0006753	GO:0006793
NODE_36_length_31474_cov_0.342438.p2 402676.XP_002175835.1 3.2e-186 657.1 FG07306.1 GO:0000228	GO:0000785	GO:0000790	GO:0000988	GO:0000990	GO:0000991	GO:0003674	GO:0003678	GO:0003824	GO:0004003	GO:0004386	GO:0005575	GO:0005622	GO:0005623	GO:0005634	GO:0005694	GO:0006139	GO:0006152	GO:0006163	GO:0006195	GO:0006200	GO:0006259	GO:0006325	GO:0006338	GO:0006351	GO:0006366	GO:0006725	GO:0006753	GO:0006793	GO:0006796	GO:0006807	GO:0006996	GO:0008026	GO:0008094	GO:0008150	GO:0008152	GO:0009056	GO:0009058	GO:0009059	GO:0009116	GO:0009117	GO:0009119	GO:0009123	GO:0009125	GO:0009126	GO:0009128	GO:0009141	GO:0009143	GO:0009144	GO:0009146
NODE_36_length_31474_cov_0.342438.p6 3847.GLYMA03G07890.1 1.4e-61 242.7 GO:0005575	GO:0005623	GO:0005886	GO:0005911	GO:0009506	GO:0016020	GO:0030054	GO:0044464	GO:0055044	GO:0071944 K14617 virNOG[6] 0IHNR@euNOG	0XRDU@NOG	1BK8H@strNOG	1DWUF@virNOG NA|NA|NA S LIMR	family
NODE_36_length_31474_cov_0.342438.p7 13037.EHJ77400 5.2e-142 509.6 GO:0003674	GO:0003724	GO:0003824	GO:0004004	GO:0004386	GO:0006139	GO:0006152	GO:0006163	GO:0006195	GO:0006200	GO:0006725	GO:0006753	GO:0006793	GO:0006796	GO:0006807	GO:0008026	GO:0008150	GO:0008152	GO:0008186	GO:0009056	GO:0009116	GO:0009117	GO:0009119	GO:0009123	GO:0009125	GO:0009126	GO:0009128	GO:0009141	GO:0009143	GO:0009144	GO:0009146	GO:0009150	GO:0009154	GO:0009158	GO:0009161	GO:0009164	GO:0009166	GO:0009167	GO:0009169	GO:0009199	GO:0009203	GO:0009205	GO:0009207	GO:0009259	GO:0009261	GO:0009987	GO:0016462	GO:0016787	GO:0016817	GO:0016818
NODE_36_length_31474_cov_0.342438.p8 588581.Cpap_1912 6.2e-59 233.4 SUA GO:0005575	GO:0005622	GO:0005623	GO:0005737	GO:0044424	GO:0044464 K07566 bactNOG[38] 05EK0@bactNOG	0EP62@cloNOG	0NDKZ@firmNOG	COG0009@NOG NA|NA|NA J sua5	ycio	yrdc	ywlc	family	protein
NODE_36_length_31474_cov_0.342438.p9 88036.EFJ36491 8.7e-105 385.6 GO:0003674	GO:0003824	GO:0004146	GO:0004799	GO:0005575	GO:0005622	GO:0005623	GO:0005737	GO:0005829	GO:0006082	GO:0006520	GO:0006575	GO:0006725	GO:0006732	GO:0006760	GO:0006807	GO:0008150	GO:0008152	GO:0008168	GO:0008652	GO:0009058	GO:0009108	GO:0009256	GO:0009257	GO:0009396	GO:0009987	GO:0016053	GO:0016491	GO:0016645	GO:0016646	GO:0016740	GO:0016741	GO:0018130	GO:0019438	GO:0019752	GO:0032259	GO:0034641	GO:0042083	GO:0042398	GO:0042558	GO:0042559	GO:0043436	GO:0043648	GO:0043650	GO:0044237	GO:0044238	GO:0044249	GO:0044271	GO:0044281	GO:0044283
NODE_36_length_31474_cov_0.342438.p10 370354.XP_001741349.1 5.6e-40 170.2 TRDMT1 GO:0000003	GO:0000723	GO:0001510	GO:0001975	GO:0003006	GO:0003674	GO:0003676	GO:0003677	GO:0003824	GO:0003886	GO:0005488	GO:0005575	GO:0005622	GO:0005623	GO:0005634	GO:0005737	GO:0005829	GO:0006139	GO:0006259	GO:0006304	GO:0006305	GO:0006306	GO:0006396	GO:0006399	GO:0006400	GO:0006725	GO:0006807	GO:0006950	GO:0006979	GO:0006995	GO:0006996	GO:0007154	GO:0007275	GO:0007568	GO:0008033	GO:0008150	GO:0008152	GO:0008168	GO:0008173	GO:0008175	GO:0008340	GO:0008757	GO:0009008	GO:0009266	GO:0009267	GO:0009408	GO:0009451	GO:0009605	GO:0009628	GO:0009653
NODE_36_length_31474_cov_0.342438.p11 402676.XP_002175835.1 6.9e-40 169.9 FG07306.1 GO:0000228	GO:0000785	GO:0000790	GO:0000988	GO:0000990	GO:0000991	GO:0003674	GO:0003678	GO:0003824	GO:0004003	GO:0004386	GO:0005575	GO:0005622	GO:0005623	GO:0005634	GO:0005694	GO:0006139	GO:0006152	GO:0006163	GO:0006195	GO:0006200	GO:0006259	GO:0006325	GO:0006338	GO:0006351	GO:0006366	GO:0006725	GO:0006753	GO:0006793	GO:0006796	GO:0006807	GO:0006996	GO:0008026	GO:0008094	GO:0008150	GO:0008152	GO:0009056	GO:0009058	GO:0009059	GO:0009116	GO:0009117	GO:0009119	GO:0009123	GO:0009125	GO:0009126	GO:0009128	GO:0009141	GO:0009143	GO:0009144	GO:0009146
NODE_36_length_31474_cov_0.342438.p12 51511.ENSCSAVP00000012852 1.4e-64 251.9 DBR1 GO:0000003	GO:0000375	GO:0000377	GO:0000398	GO:0003674	GO:0003824	GO:0004518	GO:0004519	GO:0004521	GO:0004540	GO:0005575	GO:0005622	GO:0005623	GO:0005634	GO:0006139	GO:0006396	GO:0006397	GO:0006725	GO:0006807	GO:0006810	GO:0006897	GO:0006898	GO:0007275	GO:0008150	GO:0008152	GO:0008380	GO:0008419	GO:0009790	GO:0009792	GO:0009987	GO:0010467	GO:0016070	GO:0016071	GO:0016192	GO:0016787	GO:0016788	GO:0016891	GO:0016893	GO:0032501	GO:0032502	GO:0034641	GO:0040008	GO:0040009	GO:0040010	GO:0040011	GO:0043170	GO:0043226	GO:0043227	GO:0043229	GO:0043231
NODE_36_length_31474_cov_0.342438.p13 39416.CAZ80203 6.3e-83 312.8 PGUG_02929 GO:0000002	GO:0003674	GO:0003676	GO:0003677	GO:0005215	GO:0005342	GO:0005371	GO:0005488	GO:0005575	GO:0005622	GO:0005623	GO:0005737	GO:0005739	GO:0005740	GO:0005743	GO:0005759	GO:0006810	GO:0006811	GO:0006820	GO:0006835	GO:0006839	GO:0006842	GO:0006843	GO:0006996	GO:0007005	GO:0008150	GO:0008509	GO:0008514	GO:0009295	GO:0009987	GO:0015075	GO:0015142	GO:0015291	GO:0015711	GO:0015742	GO:0015746	GO:0015849	GO:0016020	GO:0016021	GO:0016043	GO:0019866	GO:0022804	GO:0022857	GO:0022891	GO:0022892	GO:0031090	GO:0031224	GO:0031966	GO:0031967	GO:0031974
NODE_36_length_31474_cov_0.342438.p15 8128.ENSONIP00000016898 9.5e-70 268.9 UNG K03648 fiNOG[1] 09XUJ@biNOG	0DJ70@chorNOG	0MYT1@fiNOG	0V8S9@meNOG	12SBS@opiNOG	1CTYX@veNOG	COG0692@NOG	KOG2994@euNOG NA|NA|NA L Excises	uracil	residues	from	the	DNA	which	can	arise	as	a	result	of	misincorporation	of	dUMP	residues	by	DNA	polymerase	or	due	to	deamination	of	cytosine	(By	similarity)
NODE_36_length_31474_cov_0.342438.p17 196164.HMPREF0290_1790 1.1e-16 92.4 TYROSINASE K00505 bactNOG[38] 00MGX@actNOG	069YM@bactNOG	12D1W@NOG NA|NA|NA S tyrosinase
NODE_36_length_31474_cov_0.342438.p18 1071381.XP_003684756.1 2.4e-39 167.5 ARL3 GO:0000139	GO:0000166	GO:0000902	GO:0000910	GO:0001655	GO:0001822	GO:0001882	GO:0001883	GO:0003674	GO:0003824	GO:0003924	GO:0005488	GO:0005515	GO:0005525	GO:0005575	GO:0005622	GO:0005623	GO:0005634	GO:0005737	GO:0005794	GO:0005813	GO:0005815	GO:0005819	GO:0005856	GO:0005874	GO:0005876	GO:0005881	GO:0005929	GO:0006139	GO:0006152	GO:0006163	GO:0006184	GO:0006195	GO:0006725	GO:0006753	GO:0006793	GO:0006796	GO:0006807	GO:0006810	GO:0006886	GO:0006892	GO:0006893	GO:0006928	GO:0007017	GO:0007018	GO:0007049	GO:0007154	GO:0007165	GO:0007264	GO:0007275
NODE_37_length_31305_cov_0.348939.p1 1071381.XP_003684690.1 2.7e-133 483.4 MIDASIN GO:0000027	GO:0000922	GO:0003674	GO:0003824	GO:0005488	GO:0005509	GO:0005575	GO:0005622	GO:0005623	GO:0005634	GO:0005654	GO:0005737	GO:0005739	GO:0005815	GO:0005816	GO:0005819	GO:0005856	GO:0006139	GO:0006152	GO:0006163	GO:0006195	GO:0006200	GO:0006364	GO:0006396	GO:0006725	GO:0006753	GO:0006793	GO:0006796	GO:0006807	GO:0006996	GO:0008150	GO:0008152	GO:0009056	GO:0009116	GO:0009117	GO:0009119	GO:0009123	GO:0009125	GO:0009126	GO:0009128	GO:0009141	GO:0009143	GO:0009144	GO:0009146	GO:0009150	GO:0009154	GO:0009158	GO:0009161	GO:0009164	GO:0009166
NODE_37_length_31305_cov_0.348939.p2 208348.PTTG_08603P0 6.2e-154 550.8 PGUG_03037 GO:0002181	GO:0003674	GO:0003724	GO:0003824	GO:0004004	GO:0004386	GO:0005575	GO:0005622	GO:0005623	GO:0005737	GO:0005829	GO:0006139	GO:0006152	GO:0006163	GO:0006195	GO:0006200	GO:0006412	GO:0006417	GO:0006725	GO:0006753	GO:0006793	GO:0006796	GO:0006807	GO:0007275	GO:0008026	GO:0008150	GO:0008152	GO:0008186	GO:0009056	GO:0009058	GO:0009059	GO:0009116	GO:0009117	GO:0009119	GO:0009123	GO:0009125	GO:0009126	GO:0009128	GO:0009141	GO:0009143	GO:0009144	GO:0009146	GO:0009150	GO:0009154	GO:0009158	GO:0009161	GO:0009164	GO:0009166	GO:0009167	GO:0009169
NODE_37_length_31305_cov_0.348939.p3 5306.JGI63484 2.8e-25 122.9 FG04127.1 GO:0000003	GO:0001558	GO:0003006	GO:0003674	GO:0005488	GO:0005515	GO:0005575	GO:0005622	GO:0005623	GO:0005634	GO:0005737	GO:0005829	GO:0006629	GO:0006643	GO:0006665	GO:0006807	GO:0006950	GO:0006995	GO:0006996	GO:0007010	GO:0007049	GO:0007050	GO:0007154	GO:0007163	GO:0007165	GO:0008150	GO:0008152	GO:0008610	GO:0009058	GO:0009267	GO:0009405	GO:0009605	GO:0009653	GO:0009987	GO:0009991	GO:0016020	GO:0016043	GO:0019953	GO:0022402	GO:0022413	GO:0022414	GO:0023052	GO:0030029	GO:0030036	GO:0030148	GO:0030154	GO:0030435	GO:0030437	GO:0030950	GO:0030952
NODE_37_length_31305_cov_0.348939.p4 3055.EDP06860 7.3e-110 403.7 HSP90B GO:0005575	GO:0005576	GO:0005622	GO:0005623	GO:0005634	GO:0005737	GO:0005739	GO:0005773	GO:0005774	GO:0005783	GO:0005788	GO:0005886	GO:0005911	GO:0006810	GO:0006950	GO:0006970	GO:0007275	GO:0008104	GO:0008150	GO:0009266	GO:0009306	GO:0009409	GO:0009414	GO:0009415	GO:0009506	GO:0009507	GO:0009536	GO:0009628	GO:0009651	GO:0009888	GO:0009934	GO:0009987	GO:0010035	GO:0010038	GO:0010073	GO:0010075	GO:0015031	GO:0016020	GO:0022603	GO:0030054	GO:0031090	GO:0031974	GO:0032501	GO:0032502	GO:0032940	GO:0033036	GO:0040008	GO:0042221	GO:0043226	GO:0043227
NODE_37_length_31305_cov_0.348939.p5 28377.ENSACAP00000002032 2.4e-62 245.4 FAAH GO:0000139	GO:0003674	GO:0003824	GO:0004040	GO:0005488	GO:0005515	GO:0005543	GO:0005575	GO:0005622	GO:0005623	GO:0005737	GO:0005783	GO:0005789	GO:0005794	GO:0005856	GO:0006082	GO:0006629	GO:0006631	GO:0008150	GO:0008152	GO:0008289	GO:0009056	GO:0009062	GO:0009987	GO:0012505	GO:0016020	GO:0016021	GO:0016042	GO:0016054	GO:0016298	GO:0016787	GO:0016788	GO:0016810	GO:0016811	GO:0017064	GO:0019752	GO:0031090	GO:0031224	GO:0032787	GO:0042175	GO:0042802	GO:0042803	GO:0043167	GO:0043168	GO:0043226	GO:0043227	GO:0043228	GO:0043229	GO:0043231	GO:0043232
NODE_37_length_31305_cov_0.348939.p6 578458.XP_003031540.1 4.1e-41 174.5 CAP59 K13690 fuNOG[21] 016MM@agaNOG	01CRA@agarNOG	091KZ@basNOG	0IGUT@euNOG	0PJH9@fuNOG	102Z0@NOG	13NFN@opiNOG NA|NA|NA S Cryptococcal	mannosyltransferase	1
NODE_37_length_31305_cov_0.348939.p7 4952.XP_502742.1 1.2e-154 551.6 PGK1 GO:0003674	GO:0003824	GO:0004618	GO:0005575	GO:0005622	GO:0005623	GO:0005634	GO:0005737	GO:0005739	GO:0005829	GO:0005886	GO:0005975	GO:0005996	GO:0006006	GO:0006007	GO:0006091	GO:0006094	GO:0006096	GO:0006793	GO:0006796	GO:0008150	GO:0008152	GO:0009056	GO:0009058	GO:0009987	GO:0016020	GO:0016051	GO:0016052	GO:0016301	GO:0016310	GO:0016740	GO:0016772	GO:0016774	GO:0019318	GO:0019319	GO:0019320	GO:0043226	GO:0043227	GO:0043229	GO:0043231	GO:0044237	GO:0044238	GO:0044424	GO:0044444	GO:0044464	GO:0044723	GO:0044724	GO:0046364	GO:0046365	GO:0071704
NODE_37_length_31305_cov_0.348939.p8 313594.PI23P_12357 1.6e-35 155.6 K08138	K08139 bactNOG[38] 07QNK@bactNOG	099NB@bctoNOG	0P991@flaNOG	0XNQK@NOG NA|NA|NA G sugar	transporter
NODE_37_length_31305_cov_0.348939.p11 6669.DappuP223739 3e-55 219.9 MATS GO:0003674	GO:0005488	GO:0005515	GO:0005575	GO:0005622	GO:0005623	GO:0005634	GO:0005737	GO:0005813	GO:0005815	GO:0005829	GO:0005856	GO:0005886	GO:0006915	GO:0007059	GO:0007154	GO:0007165	GO:0007275	GO:0008150	GO:0008219	GO:0008283	GO:0009987	GO:0012501	GO:0015630	GO:0016020	GO:0016265	GO:0023052	GO:0032501	GO:0032502	GO:0043226	GO:0043227	GO:0043228	GO:0043229	GO:0043231	GO:0043232	GO:0044422	GO:0044424	GO:0044430	GO:0044444	GO:0044446	GO:0044464	GO:0044699	GO:0044700	GO:0044707	GO:0044763	GO:0050789	GO:0050794	GO:0050896	GO:0051716	GO:0065007
NODE_38_length_30618_cov_0.377142.p2 9103.ENSMGAP00000012190 3.3e-09 68.9 TMEM62 aveNOG[1] 04HUX@aveNOG	09UGF@biNOG	0DRZN@chorNOG	0IE8X@euNOG	0V5FS@meNOG	0XNV4@NOG	12NRB@opiNOG	1D18I@veNOG NA|NA|NA S Inherit	from	veNOG:	transmembrane	protein	62
NODE_38_length_30618_cov_0.377142.p3 367775.XP_003193811.1 2.5e-44 185.3 PGUG_03079 GO:0000288	GO:0000956	GO:0003674	GO:0003676	GO:0003723	GO:0003729	GO:0005488	GO:0005575	GO:0005622	GO:0005623	GO:0005737	GO:0005739	GO:0005740	GO:0005829	GO:0006139	GO:0006401	GO:0006402	GO:0006725	GO:0006807	GO:0008104	GO:0008150	GO:0008152	GO:0009056	GO:0009057	GO:0009987	GO:0016020	GO:0016070	GO:0016071	GO:0019439	GO:0031090	GO:0031503	GO:0031966	GO:0031967	GO:0031975	GO:0032473	GO:0033036	GO:0034613	GO:0034629	GO:0034641	GO:0034655	GO:0043170	GO:0043226	GO:0043227	GO:0043229	GO:0043231	GO:0044237	GO:0044238	GO:0044248	GO:0044260	GO:0044265
NODE_38_length_30618_cov_0.377142.p4 4896.SPAC20G8.01.1 1.3e-108 398.7 FG05453.1 GO:0000228	GO:0000278	GO:0000723	GO:0003674	GO:0003824	GO:0003909	GO:0003910	GO:0005575	GO:0005622	GO:0005623	GO:0005634	GO:0005657	GO:0005694	GO:0005737	GO:0005739	GO:0006139	GO:0006259	GO:0006260	GO:0006261	GO:0006266	GO:0006271	GO:0006273	GO:0006281	GO:0006284	GO:0006289	GO:0006310	GO:0006401	GO:0006725	GO:0006807	GO:0006950	GO:0006974	GO:0006996	GO:0007049	GO:0008150	GO:0008152	GO:0009056	GO:0009057	GO:0009058	GO:0009059	GO:0009987	GO:0016043	GO:0016070	GO:0016874	GO:0016886	GO:0019439	GO:0022616	GO:0031974	GO:0031981	GO:0032200	GO:0033554
NODE_38_length_30618_cov_0.377142.p5 428126.CLOSPI_00804 1.4e-61 242.3 MNMA GO:0001510	GO:0002097	GO:0002098	GO:0002143	GO:0003674	GO:0003824	GO:0004808	GO:0005575	GO:0005622	GO:0005623	GO:0005737	GO:0006139	GO:0006396	GO:0006399	GO:0006400	GO:0006725	GO:0006807	GO:0008033	GO:0008150	GO:0008152	GO:0008168	GO:0008173	GO:0008175	GO:0008757	GO:0009451	GO:0009987	GO:0010467	GO:0016070	GO:0016740	GO:0016741	GO:0016782	GO:0016783	GO:0030488	GO:0032259	GO:0034227	GO:0034470	GO:0034641	GO:0034660	GO:0043170	GO:0043412	GO:0043414	GO:0044237	GO:0044238	GO:0044260	GO:0044424	GO:0044464	GO:0046483	GO:0071704	GO:0090304	GO:1901360 K00566 bactNOG[38] 05CCJ@bactNOG
NODE_38_length_30618_cov_0.377142.p6 5057.CADACLAP00004894 2.1e-41 175.3 MDM34 GO:0005575	GO:0005622	GO:0005623	GO:0005737	GO:0005739	GO:0005740	GO:0005741	GO:0005783	GO:0005789	GO:0006810	GO:0006811	GO:0006820	GO:0006869	GO:0006996	GO:0007005	GO:0008150	GO:0009987	GO:0010876	GO:0012505	GO:0015711	GO:0015748	GO:0015914	GO:0016020	GO:0016043	GO:0019867	GO:0031090	GO:0031966	GO:0031967	GO:0031968	GO:0031975	GO:0032865	GO:0032991	GO:0033036	GO:0042175	GO:0043226	GO:0043227	GO:0043229	GO:0043231	GO:0043234	GO:0044232	GO:0044233	GO:0044422	GO:0044424	GO:0044425	GO:0044429	GO:0044432	GO:0044444	GO:0044446	GO:0044455	GO:0044464
NODE_38_length_30618_cov_0.377142.p7 10228.TriadP61253 1.6e-38 165.6 GO:0003674	GO:0005488	GO:0005515	GO:0005575	GO:0005622	GO:0005623	GO:0005856	GO:0005875	GO:0007017	GO:0008017	GO:0008092	GO:0008150	GO:0009987	GO:0015630	GO:0015631	GO:0032991	GO:0043226	GO:0043228	GO:0043229	GO:0043232	GO:0043234	GO:0044422	GO:0044424	GO:0044430	GO:0044446	GO:0044464	GO:0044699	GO:0044763 K19756 meNOG[21] 0IF1Z@euNOG	0V9ZI@meNOG	0XQP5@NOG	12SVC@opiNOG NA|NA|NA S radial	spoke	head	4	homolog	A	(Chlamydomonas)
NODE_38_length_30618_cov_0.377142.p8 290402.Cbei_2779 1.3e-26 125.9 DBPA GO:0000027	GO:0000166	GO:0001882	GO:0001883	GO:0003674	GO:0003676	GO:0003723	GO:0003724	GO:0003824	GO:0004004	GO:0004386	GO:0005488	GO:0005524	GO:0005575	GO:0005622	GO:0005623	GO:0005737	GO:0006139	GO:0006152	GO:0006163	GO:0006195	GO:0006200	GO:0006725	GO:0006753	GO:0006793	GO:0006796	GO:0006807	GO:0006996	GO:0008026	GO:0008150	GO:0008152	GO:0008186	GO:0009056	GO:0009116	GO:0009117	GO:0009119	GO:0009123	GO:0009125	GO:0009126	GO:0009128	GO:0009141	GO:0009143	GO:0009144	GO:0009146	GO:0009150	GO:0009154	GO:0009158	GO:0009161	GO:0009164	GO:0009166
NODE_38_length_30618_cov_0.377142.p11 5270.UM00268P0 1.8e-28 131.7 PGUG_03079 GO:0000288	GO:0000956	GO:0003674	GO:0003676	GO:0003723	GO:0003729	GO:0005488	GO:0005575	GO:0005622	GO:0005623	GO:0005737	GO:0005739	GO:0005740	GO:0005829	GO:0006139	GO:0006401	GO:0006402	GO:0006725	GO:0006807	GO:0008104	GO:0008150	GO:0008152	GO:0009056	GO:0009057	GO:0009987	GO:0016020	GO:0016070	GO:0016071	GO:0019439	GO:0031090	GO:0031503	GO:0031966	GO:0031967	GO:0031975	GO:0032473	GO:0033036	GO:0034613	GO:0034629	GO:0034641	GO:0034655	GO:0043170	GO:0043226	GO:0043227	GO:0043229	GO:0043231	GO:0044237	GO:0044238	GO:0044248	GO:0044260	GO:0044265
NODE_38_length_30618_cov_0.377142.p12 5297.EFP80344 2.7e-31 141.0 FG09429.1 fuNOG[21] 092YM@basNOG	0PJ4C@fuNOG	0XSWP@NOG	12QE5@opiNOG	KOG2883@euNOG NA|NA|NA S NIPSNAP
NODE_38_length_30618_cov_0.377142.p13 349521.HCH_03978 4e-21 107.1 bactNOG[38] 08Y47@bactNOG	0QZBI@gproNOG	11MBK@NOG	17FNC@proNOG NA|NA|NA O AhpC/TSA	family
NODE_38_length_30618_cov_0.377142.p15 4787.PITG_12305T0 5.5e-53 212.6 FCF1 GO:0000003	GO:0000447	GO:0000460	GO:0000462	GO:0000466	GO:0000469	GO:0000472	GO:0000478	GO:0000479	GO:0000480	GO:0000902	GO:0000966	GO:0000967	GO:0002119	GO:0002164	GO:0005575	GO:0005622	GO:0005623	GO:0005634	GO:0005730	GO:0006139	GO:0006325	GO:0006338	GO:0006355	GO:0006364	GO:0006396	GO:0006725	GO:0006807	GO:0006810	GO:0006897	GO:0006898	GO:0006996	GO:0007275	GO:0007399	GO:0008150	GO:0008152	GO:0009653	GO:0009791	GO:0009889	GO:0009891	GO:0009893	GO:0009987	GO:0010467	GO:0010468	GO:0010556	GO:0010557	GO:0010604	GO:0010628	GO:0016043	GO:0016070
NODE_38_length_30618_cov_0.377142.p16 573826.XP_002421284.1 1.9e-18 97.8 PGUG_03493 GO:0000910	GO:0000912	GO:0000915	GO:0003674	GO:0003676	GO:0003723	GO:0005488	GO:0005575	GO:0005622	GO:0005623	GO:0005634	GO:0005730	GO:0006996	GO:0007010	GO:0007049	GO:0008150	GO:0009987	GO:0016043	GO:0022402	GO:0022607	GO:0022613	GO:0030029	GO:0030036	GO:0030529	GO:0030684	GO:0030687	GO:0031032	GO:0031974	GO:0031981	GO:0032506	GO:0032991	GO:0042254	GO:0042273	GO:0043226	GO:0043227	GO:0043228	GO:0043229	GO:0043231	GO:0043232	GO:0043233	GO:0044085	GO:0044422	GO:0044424	GO:0044428	GO:0044446	GO:0044464	GO:0044699	GO:0044763	GO:0051301	GO:0070013
NODE_38_length_30618_cov_0.377142.p20 3847.GLYMA03G39120.1 3.9e-09 66.6 GO:0005575	GO:0016020 K12848 virNOG[6] 11GW4@NOG	1BEMD@strNOG	1DSJ9@virNOG	KOG4727@euNOG NA|NA|NA S zinc	finger	matrin-type	protein
NODE_39_length_29903_cov_0.529057.p1 400682.PAC_15717594 1.1e-08 67.8 PCNXL4 GO:0005575	GO:0016020 meNOG[21] 0INC2@euNOG	0WFVK@meNOG	0XRMG@NOG	13BGX@opiNOG NA|NA|NA U pecanex-like	4	(Drosophila)
NODE_39_length_29903_cov_0.529057.p2 402676.XP_002171881.1 4e-210 736.9 PFK1 GO:0000166	GO:0001882	GO:0001883	GO:0003674	GO:0003676	GO:0003723	GO:0003729	GO:0003824	GO:0003872	GO:0005488	GO:0005524	GO:0005575	GO:0005622	GO:0005623	GO:0005737	GO:0005739	GO:0005829	GO:0005945	GO:0005975	GO:0005996	GO:0006006	GO:0006007	GO:0006091	GO:0006096	GO:0006793	GO:0006796	GO:0006810	GO:0006811	GO:0006812	GO:0006818	GO:0008150	GO:0008152	GO:0008443	GO:0009056	GO:0009987	GO:0015672	GO:0015992	GO:0016052	GO:0016301	GO:0016310	GO:0016740	GO:0016772	GO:0016773	GO:0017076	GO:0019200	GO:0019318	GO:0019320	GO:0030554	GO:0032549	GO:0032550
NODE_39_length_29903_cov_0.529057.p4 10228.TriadP49631 1.5e-109 402.1 DUS3L K05544 meNOG[21] 0V7VD@meNOG	12Q6F@opiNOG	COG0042@NOG	KOG2333@euNOG NA|NA|NA J Dihydrouridine	synthase	3-like	(S.	cerevisiae)
NODE_39_length_29903_cov_0.529057.p5 452471.Aasi_1435 1.1e-20 106.7 ANK2 K06867 bactNOG[38] 05JXB@bactNOG	09FW2@bctoNOG	COG0666@NOG NA|NA|NA S ANK
NODE_39_length_29903_cov_0.529057.p6 272952.HpaP801470 1.3e-07 63.2 PGUG_04217 GO:0000026	GO:0000030	GO:0003674	GO:0003824	GO:0005575	GO:0005622	GO:0005623	GO:0005737	GO:0005794	GO:0005975	GO:0006464	GO:0006486	GO:0008150	GO:0008152	GO:0009058	GO:0009059	GO:0009100	GO:0009101	GO:0009987	GO:0016740	GO:0016757	GO:0016758	GO:0019538	GO:0034645	GO:0036211	GO:0043170	GO:0043226	GO:0043227	GO:0043229	GO:0043231	GO:0043412	GO:0043413	GO:0044237	GO:0044238	GO:0044249	GO:0044260	GO:0044267	GO:0044424	GO:0044444	GO:0044464	GO:0044723	GO:0070085	GO:0071704	GO:1901135	GO:1901137	GO:1901576 K05535	K10970 euNOG[57] 0IF59@euNOG	0ZX6F@NOG NA|NA|NA G Alpha-1	2-mannosyltransferase
NODE_39_length_29903_cov_0.529057.p7 578455.XP_003655669.1 3e-24 118.2 FGSG_06673 GO:0000003	GO:0005575	GO:0005622	GO:0005623	GO:0005634	GO:0007049	GO:0007126	GO:0008150	GO:0009987	GO:0022402	GO:0043226	GO:0043227	GO:0043229	GO:0043231	GO:0044424	GO:0044464	GO:0044699	GO:0044763	GO:0048610	GO:0051321 fuNOG[21] 03NPR@ascNOG	0CTGP@chaNOG	0IH2X@euNOG	0PJP2@fuNOG	11EKB@NOG	13B3T@opiNOG	19N0J@sordNOG	1A7I1@sorNOG NA|NA|NA S Inherit	from	ascNOG:	Conserved	hypothetical	protein
NODE_39_length_29903_cov_0.529057.p9 5306.JGI73074 1.6e-86 324.7 CBK1 GO:0000003	GO:0000075	GO:0000078	GO:0000131	GO:0000166	GO:0000910	GO:0000920	GO:0001411	GO:0001558	GO:0001726	GO:0001882	GO:0001883	GO:0001932	GO:0001934	GO:0003674	GO:0003824	GO:0004672	GO:0004674	GO:0005488	GO:0005524	GO:0005575	GO:0005622	GO:0005623	GO:0005634	GO:0005737	GO:0005829	GO:0005886	GO:0005933	GO:0005934	GO:0005935	GO:0005937	GO:0005938	GO:0005979	GO:0006109	GO:0006464	GO:0006468	GO:0006793	GO:0006796	GO:0006810	GO:0006873	GO:0006874	GO:0006875	GO:0006886	GO:0006950	GO:0006970	GO:0006996	GO:0007010	GO:0007049	GO:0007093	GO:0007114
NODE_39_length_29903_cov_0.529057.p11 400682.PAC_15722363 8.5e-12 76.3 ADRM1 GO:0000003	GO:0000502	GO:0001541	GO:0002064	GO:0002376	GO:0002520	GO:0002682	GO:0002694	GO:0003006	GO:0003674	GO:0005488	GO:0005515	GO:0005575	GO:0005622	GO:0005623	GO:0005634	GO:0005737	GO:0005838	GO:0005886	GO:0005887	GO:0006139	GO:0006351	GO:0006354	GO:0006366	GO:0006368	GO:0006461	GO:0006508	GO:0006511	GO:0006725	GO:0006807	GO:0007154	GO:0007165	GO:0007166	GO:0007186	GO:0007267	GO:0007275	GO:0007276	GO:0007281	GO:0007283	GO:0007286	GO:0007292	GO:0007548	GO:0008047	GO:0008150	GO:0008152	GO:0008406	GO:0008541	GO:0008584	GO:0008585	GO:0009056
NODE_39_length_29903_cov_0.529057.p12 33178.CADATEAP00001890 3.1e-27 127.5 FG06963.1 GO:0003674	GO:0005575	GO:0005622	GO:0005623	GO:0005634	GO:0005737	GO:0005829	GO:0006950	GO:0006995	GO:0007154	GO:0007165	GO:0007346	GO:0008150	GO:0008601	GO:0009267	GO:0009605	GO:0009987	GO:0009991	GO:0010389	GO:0010564	GO:0019208	GO:0019222	GO:0019888	GO:0023052	GO:0030234	GO:0031667	GO:0031668	GO:0031669	GO:0031929	GO:0033554	GO:0035556	GO:0042594	GO:0043226	GO:0043227	GO:0043229	GO:0043231	GO:0043562	GO:0044424	GO:0044444	GO:0044464	GO:0044699	GO:0044700	GO:0044763	GO:0050789	GO:0050790	GO:0050794	GO:0050896	GO:0051716	GO:0051726	GO:0065007
NODE_39_length_29903_cov_0.529057.p13 322104.XP_001387027.1 3.1e-34 150.6 TMA20 GO:0002181	GO:0003674	GO:0003676	GO:0003723	GO:0005488	GO:0005575	GO:0005622	GO:0005623	GO:0005737	GO:0005829	GO:0006412	GO:0008150	GO:0008152	GO:0009058	GO:0009059	GO:0009987	GO:0010467	GO:0019538	GO:0022613	GO:0034645	GO:0042254	GO:0043170	GO:0044085	GO:0044237	GO:0044238	GO:0044249	GO:0044260	GO:0044267	GO:0044424	GO:0044444	GO:0044464	GO:0071704	GO:0071840	GO:0097159	GO:1901363	GO:1901576 K07575 fuNOG[21] 03JAK@ascNOG	0G3QH@debNOG	0PGCQ@fuNOG	13HR3@opiNOG	1987I@saccNOG	COG2016@NOG	KOG2523@euNOG NA|NA|NA J PUA	domain
NODE_39_length_29903_cov_0.529057.p17 1064592.XP_003676308.1 5.4e-37 159.1 MMS2 GO:0000209	GO:0003674	GO:0003824	GO:0004842	GO:0005488	GO:0005515	GO:0005575	GO:0005622	GO:0005623	GO:0005634	GO:0005737	GO:0005829	GO:0006139	GO:0006259	GO:0006281	GO:0006301	GO:0006461	GO:0006464	GO:0006725	GO:0006807	GO:0006950	GO:0006974	GO:0008150	GO:0008152	GO:0009987	GO:0010993	GO:0010994	GO:0016043	GO:0016567	GO:0016874	GO:0016879	GO:0016881	GO:0019538	GO:0019787	GO:0022607	GO:0031371	GO:0032446	GO:0032844	GO:0032991	GO:0033554	GO:0034622	GO:0034641	GO:0036211	GO:0042802	GO:0042803	GO:0043170	GO:0043226	GO:0043227	GO:0043229	GO:0043231
NODE_40_length_29852_cov_0.370215.p3 663331.XP_003017684.1 9.5e-130 469.2 CWC22 GO:0000375	GO:0000377	GO:0000398	GO:0005575	GO:0005622	GO:0005623	GO:0005634	GO:0005681	GO:0005684	GO:0005737	GO:0006139	GO:0006396	GO:0006397	GO:0006725	GO:0006807	GO:0008150	GO:0008152	GO:0008380	GO:0009987	GO:0010467	GO:0016070	GO:0016071	GO:0030529	GO:0032991	GO:0034641	GO:0043170	GO:0043226	GO:0043227	GO:0043229	GO:0043231	GO:0044237	GO:0044238	GO:0044260	GO:0044422	GO:0044424	GO:0044428	GO:0044446	GO:0044464	GO:0045292	GO:0046483	GO:0071704	GO:0090304	GO:1901360 K13100 fuNOG[21] 030YG@arthNOG	03KQA@ascNOG	0M6J3@euroNOG	0PHRN@fuNOG	0XNP2@NOG	12GT5@onyNOG	12QEB@opiNOG	KOG2140@euNOG NA|NA|NA S MIF4G
NODE_40_length_29852_cov_0.370215.p4 7739.JGI62439 8e-258 894.4 TUBA3D GO:0000075	GO:0000166	GO:0000226	GO:0000235	GO:0000278	GO:0001882	GO:0001883	GO:0001966	GO:0002376	GO:0003674	GO:0005198	GO:0005200	GO:0005488	GO:0005525	GO:0005575	GO:0005622	GO:0005623	GO:0005737	GO:0005813	GO:0005815	GO:0005818	GO:0005819	GO:0005856	GO:0005874	GO:0005876	GO:0005881	GO:0006457	GO:0006458	GO:0006955	GO:0006959	GO:0006996	GO:0007010	GO:0007017	GO:0007049	GO:0007051	GO:0007052	GO:0007088	GO:0007093	GO:0007094	GO:0007346	GO:0007610	GO:0007638	GO:0008150	GO:0008152	GO:0009605	GO:0009607	GO:0009612	GO:0009628	GO:0009987	GO:0010564
NODE_40_length_29852_cov_0.370215.p5 33169.AAS51838 2.1e-74 285.0 GO:0000080	GO:0000082	GO:0000087	GO:0000114	GO:0000151	GO:0000152	GO:0000209	GO:0000278	GO:0000279	GO:0003674	GO:0005488	GO:0005515	GO:0005575	GO:0005622	GO:0005623	GO:0005634	GO:0006275	GO:0006355	GO:0006357	GO:0006464	GO:0006508	GO:0006511	GO:0007049	GO:0008150	GO:0008152	GO:0009056	GO:0009057	GO:0009889	GO:0009987	GO:0010035	GO:0010038	GO:0010468	GO:0010498	GO:0010556	GO:0016567	GO:0019005	GO:0019219	GO:0019222	GO:0019538	GO:0019941	GO:0022402	GO:0022403	GO:0030163	GO:0030174	GO:0031146	GO:0031323	GO:0031326	GO:0031461	GO:0032182	GO:0032446
NODE_40_length_29852_cov_0.370215.p6 4113.PGSC0003DMT400018710 4.5e-53 214.2 GO:0005575	GO:0005622	GO:0005623	GO:0005634	GO:0043226	GO:0043227	GO:0043229	GO:0043231	GO:0044424	GO:0044464 K10746 virNOG[6] 1BCCQ@strNOG	1DQAM@virNOG	COG0258@NOG	KOG2518@euNOG NA|NA|NA L exonuclease
NODE_40_length_29852_cov_0.370215.p9 10228.TriadP55323 3.9e-65 253.8 PRKAR2B GO:0000086	GO:0000166	GO:0000278	GO:0000902	GO:0000904	GO:0001932	GO:0001934	GO:0002791	GO:0003008	GO:0003674	GO:0005488	GO:0005515	GO:0005575	GO:0005622	GO:0005623	GO:0005737	GO:0005739	GO:0005740	GO:0005743	GO:0005813	GO:0005815	GO:0005829	GO:0005856	GO:0005886	GO:0005952	GO:0006082	GO:0006091	GO:0006112	GO:0006461	GO:0006464	GO:0006468	GO:0006629	GO:0006631	GO:0006793	GO:0006796	GO:0006810	GO:0006833	GO:0006928	GO:0006935	GO:0006950	GO:0007049	GO:0007154	GO:0007165	GO:0007166	GO:0007167	GO:0007169	GO:0007173	GO:0007202	GO:0007275	GO:0007399
NODE_40_length_29852_cov_0.370215.p10 309803.CTN_1179 1.8e-62 244.6 ARGD GO:0003674	GO:0003824	GO:0003992	GO:0005575	GO:0005622	GO:0005623	GO:0005737	GO:0006082	GO:0006520	GO:0006525	GO:0006526	GO:0006807	GO:0008150	GO:0008152	GO:0008483	GO:0008652	GO:0009058	GO:0009064	GO:0009084	GO:0009987	GO:0016053	GO:0016740	GO:0016769	GO:0019752	GO:0043436	GO:0044237	GO:0044238	GO:0044249	GO:0044281	GO:0044283	GO:0044424	GO:0044464	GO:0044710	GO:0044711	GO:0046394	GO:0071704	GO:1901564	GO:1901566	GO:1901576	GO:1901605	GO:1901607 K00818	K00821 ACOTA	ADAPAT	ORNTA bactNOG[38] 05C8Y@bactNOG	1CFFZ@therNOG	COG4992@NOG NA|NA|NA E acetylornithine	aminotransferase
NODE_40_length_29852_cov_0.370215.p11 4932.YHL027W 3.3e-10 70.9 RIM101 GO:0000003	GO:0000122	GO:0000910	GO:0000917	GO:0000981	GO:0000982	GO:0001071	GO:0001078	GO:0001227	GO:0003006	GO:0003674	GO:0003676	GO:0003677	GO:0003700	GO:0005488	GO:0005575	GO:0005622	GO:0005623	GO:0005634	GO:0005737	GO:0006139	GO:0006351	GO:0006355	GO:0006357	GO:0006366	GO:0006725	GO:0006807	GO:0006950	GO:0007049	GO:0007126	GO:0008150	GO:0008152	GO:0009058	GO:0009059	GO:0009268	GO:0009272	GO:0009628	GO:0009653	GO:0009889	GO:0009890	GO:0009891	GO:0009892	GO:0009893	GO:0009987	GO:0010446	GO:0010467	GO:0010468	GO:0010556	GO:0010557	GO:0010558
NODE_40_length_29852_cov_0.370215.p12 5911.EAS03479 4.3e-42 176.8 RER2 GO:0000270	GO:0000287	GO:0003674	GO:0003824	GO:0004659	GO:0005488	GO:0005575	GO:0005622	GO:0005623	GO:0005737	GO:0005783	GO:0005789	GO:0005811	GO:0005975	GO:0006022	GO:0006023	GO:0006024	GO:0006066	GO:0006464	GO:0006486	GO:0006487	GO:0006629	GO:0006720	GO:0006807	GO:0006810	GO:0006888	GO:0008150	GO:0008152	GO:0008299	GO:0008610	GO:0008834	GO:0009058	GO:0009059	GO:0009100	GO:0009101	GO:0009252	GO:0009273	GO:0009987	GO:0012505	GO:0016020	GO:0016093	GO:0016094	GO:0016192	GO:0016482	GO:0016740	GO:0016765	GO:0019348	GO:0019408	GO:0019538	GO:0030203
NODE_40_length_29852_cov_0.370215.p13 10116.ENSRNOP00000046989 4.1e-18 97.1 MOGAT3 GO:0005575	GO:0005622	GO:0005623	GO:0005737	GO:0005783	GO:0005789	GO:0012505	GO:0016020	GO:0031090	GO:0042175	GO:0043226	GO:0043227	GO:0043229	GO:0043231	GO:0044422	GO:0044424	GO:0044425	GO:0044432	GO:0044444	GO:0044446	GO:0044464 K14456	K14457 maNOG[6] 09TDJ@biNOG	0DEQT@chorNOG	0UFR5@maNOG	0V4CN@meNOG	0XTG3@NOG	13C2R@opiNOG	194I3@roNOG	1AXBC@spriNOG	1CPEH@veNOG	KOG0831@euNOG NA|NA|NA I Diacylglycerol	acyltransferase
NODE_40_length_29852_cov_0.370215.p14 5786.XP_003285921.1 3.9e-28 130.2 TVP23 GO:0000139	GO:0005575	GO:0005622	GO:0005623	GO:0005737	GO:0005783	GO:0005794	GO:0006810	GO:0008150	GO:0012505	GO:0016020	GO:0016021	GO:0016192	GO:0030173	GO:0031090	GO:0031224	GO:0031228	GO:0031300	GO:0031301	GO:0043226	GO:0043227	GO:0043229	GO:0043231	GO:0044422	GO:0044424	GO:0044425	GO:0044431	GO:0044444	GO:0044446	GO:0044464	GO:0051179	GO:0051234 euNOG[57] 11GAN@NOG	KOG3195@euNOG NA|NA|NA U Family	with	sequence	similarity	18		member
NODE_40_length_29852_cov_0.370215.p15 6085.XP_002165640 1.1e-27 127.9 SNRPD3 GO:0000003	GO:0000226	GO:0000278	GO:0000280	GO:0000375	GO:0000377	GO:0000387	GO:0000398	GO:0000578	GO:0002119	GO:0002164	GO:0002376	GO:0002520	GO:0003002	GO:0003006	GO:0003674	GO:0003676	GO:0003723	GO:0005488	GO:0005575	GO:0005622	GO:0005623	GO:0005634	GO:0005654	GO:0005681	GO:0005683	GO:0005689	GO:0005737	GO:0005829	GO:0006139	GO:0006351	GO:0006353	GO:0006366	GO:0006369	GO:0006396	GO:0006397	GO:0006403	GO:0006725	GO:0006807	GO:0006810	GO:0006897	GO:0006898	GO:0006915	GO:0006996	GO:0007010	GO:0007017	GO:0007028	GO:0007049	GO:0007051	GO:0007052
NODE_41_length_29768_cov_0.533924.p2 7176.CPIJ010001-PA 7.5e-67 260.4 NSUN2 GO:0000003	GO:0001510	GO:0003008	GO:0003674	GO:0003824	GO:0005575	GO:0005622	GO:0005623	GO:0005634	GO:0005730	GO:0005737	GO:0005819	GO:0005829	GO:0005856	GO:0006139	GO:0006396	GO:0006399	GO:0006400	GO:0006725	GO:0006807	GO:0007610	GO:0007611	GO:0007613	GO:0007614	GO:0008033	GO:0008150	GO:0008152	GO:0008168	GO:0008173	GO:0008175	GO:0008757	GO:0009451	GO:0009987	GO:0010467	GO:0015630	GO:0016070	GO:0016427	GO:0016428	GO:0016740	GO:0016741	GO:0030488	GO:0031974	GO:0031981	GO:0032259	GO:0032501	GO:0032991	GO:0034470	GO:0034641	GO:0034660	GO:0043170
NODE_41_length_29768_cov_0.533924.p4 931890.XP_003648267.1 6.5e-10 70.9 PGUG_03116 GO:0005575	GO:0005622	GO:0005623	GO:0005737	GO:0005739	GO:0006915	GO:0008150	GO:0008219	GO:0009987	GO:0012501	GO:0016020	GO:0016265	GO:0043226	GO:0043227	GO:0043229	GO:0043231	GO:0044424	GO:0044444	GO:0044464	GO:0044699	GO:0044763 fuNOG[21] 03IQZ@ascNOG	0PFZW@fuNOG	0XRQQ@NOG	12P9A@opiNOG	198HH@saccNOG	19EZD@sacNOG	KOG1032@euNOG NA|NA|NA S GRAM	domain
NODE_41_length_29768_cov_0.533924.p6 425265.XP_001731897.1 1.4e-58 232.3 FG05845.1 GO:0003674	GO:0003824	GO:0004672	GO:0004674	GO:0005575	GO:0005622	GO:0005623	GO:0005634	GO:0005737	GO:0005829	GO:0005886	GO:0005933	GO:0005935	GO:0006464	GO:0006468	GO:0006793	GO:0006796	GO:0006950	GO:0006995	GO:0007154	GO:0007163	GO:0007165	GO:0007346	GO:0008150	GO:0008152	GO:0009267	GO:0009605	GO:0009987	GO:0009991	GO:0016020	GO:0016043	GO:0016301	GO:0016310	GO:0016740	GO:0016772	GO:0016773	GO:0019538	GO:0022607	GO:0023052	GO:0030010	GO:0030427	GO:0031136	GO:0031137	GO:0031139	GO:0031140	GO:0031142	GO:0031667	GO:0031668	GO:0031669	GO:0031929
NODE_41_length_29768_cov_0.533924.p9 281687.CJA17690 9.9e-39 166.0 K15287 nemNOG[3] 09ZSS@biNOG	0EF40@chrNOG	0VAP1@meNOG	0XAY2@nemNOG	12TX2@opiNOG	18GBF@rhaNOG	COG0697@NOG	KOG2766@euNOG NA|NA|NA G Eukaryotic	protein	of	unknown	function	(DUF914)
NODE_41_length_29768_cov_0.533924.p11 6669.DappuP334303 9.4e-54 215.7 GO:0000257	GO:0003674	GO:0003824	GO:0004551	GO:0006139	GO:0006725	GO:0006807	GO:0008150	GO:0008152	GO:0009987	GO:0016462	GO:0016787	GO:0016810	GO:0016815	GO:0016817	GO:0016818	GO:0034641	GO:0044237	GO:0044238	GO:0046483	GO:0047710	GO:0071704	GO:1901360 artNOG[6] 034HY@artNOG	09T88@biNOG	0V478@meNOG	12Z3E@opiNOG	COG0388@NOG	COG0537@NOG	KOG0807@euNOG	KOG3379@euNOG NA|NA|NA E Nitrilase	and	fragile	histidine	triad	fusion	protein
NODE_41_length_29768_cov_0.533924.p16 367775.XP_003193635.1 4e-33 146.4 K06689 fuNOG[21] 0959E@basNOG	0PNR9@fuNOG	13R1I@opiNOG	1CKFZ@treNOG	COG5078@NOG	KOG0417@euNOG NA|NA|NA O UBCc
NODE_41_length_29768_cov_0.533924.p17 644223.XP_002492336.1 3e-30 136.7 FG05845.1 GO:0003674	GO:0003824	GO:0004672	GO:0004674	GO:0005575	GO:0005622	GO:0005623	GO:0005634	GO:0005737	GO:0005829	GO:0005886	GO:0005933	GO:0005935	GO:0006464	GO:0006468	GO:0006793	GO:0006796	GO:0006950	GO:0006995	GO:0007154	GO:0007163	GO:0007165	GO:0007346	GO:0008150	GO:0008152	GO:0009267	GO:0009605	GO:0009987	GO:0009991	GO:0016020	GO:0016043	GO:0016301	GO:0016310	GO:0016740	GO:0016772	GO:0016773	GO:0019538	GO:0022607	GO:0023052	GO:0030010	GO:0030427	GO:0031136	GO:0031137	GO:0031139	GO:0031140	GO:0031142	GO:0031667	GO:0031668	GO:0031669	GO:0031929
NODE_42_length_29671_cov_0.584810.p1 29760.VIT_13s0084g00560.t01 1.4e-44 187.2 virNOG[6] 1BH02@strNOG	1DUWM@virNOG	COG4886@NOG	KOG0619@euNOG NA|NA|NA T LRR	receptor-like	serine	threonine-protein	kinase
NODE_42_length_29671_cov_0.584810.p2 7159.AAEL011817-PA 1.3e-44 186.8 UPF1 GO:0000184	GO:0000956	GO:0001666	GO:0003674	GO:0003824	GO:0004386	GO:0005575	GO:0005622	GO:0005623	GO:0005737	GO:0006139	GO:0006401	GO:0006402	GO:0006725	GO:0006807	GO:0006950	GO:0008150	GO:0008152	GO:0009056	GO:0009057	GO:0009628	GO:0009893	GO:0009894	GO:0009896	GO:0009987	GO:0010604	GO:0016070	GO:0016071	GO:0016462	GO:0016787	GO:0016817	GO:0016818	GO:0017111	GO:0019219	GO:0019222	GO:0019439	GO:0031323	GO:0031325	GO:0031329	GO:0031331	GO:0033554	GO:0034641	GO:0034655	GO:0036293	GO:0036294	GO:0042221	GO:0043170	GO:0044237	GO:0044238	GO:0044248
NODE_42_length_29671_cov_0.584810.p9 45351.NEMVEDRAFT_v1g192015-PA 4.2e-86 323.2 NSA2 GO:0000003	GO:0003006	GO:0005575	GO:0005622	GO:0005623	GO:0005634	GO:0005730	GO:0006810	GO:0006897	GO:0006909	GO:0007275	GO:0007399	GO:0007548	GO:0008150	GO:0009987	GO:0016192	GO:0022008	GO:0022414	GO:0030154	GO:0031974	GO:0031981	GO:0032501	GO:0032502	GO:0040035	GO:0043226	GO:0043227	GO:0043228	GO:0043229	GO:0043231	GO:0043232	GO:0043233	GO:0044422	GO:0044424	GO:0044428	GO:0044446	GO:0044464	GO:0044699	GO:0044707	GO:0044763	GO:0044765	GO:0044767	GO:0048513	GO:0048608	GO:0048731	GO:0048806	GO:0048856	GO:0048869	GO:0051179	GO:0051234	GO:0061458
NODE_42_length_29671_cov_0.584810.p18 164328.Phyra85987 1.7e-14 84.3 euNOG[57] 0JEZC@euNOG	0Z03U@NOG NA|NA|NA
NODE_43_length_28809_cov_0.237200.p1 5297.EFP78904 1.6e-06 60.8 PGUG_05739 GO:0000149	GO:0001505	GO:0003001	GO:0003008	GO:0003674	GO:0005488	GO:0005509	GO:0005513	GO:0005515	GO:0005516	GO:0005543	GO:0005544	GO:0005546	GO:0005575	GO:0005622	GO:0005623	GO:0005737	GO:0005829	GO:0005886	GO:0006810	GO:0006836	GO:0006887	GO:0007154	GO:0007267	GO:0007268	GO:0007269	GO:0008021	GO:0008150	GO:0008289	GO:0009593	GO:0009987	GO:0010035	GO:0010038	GO:0012505	GO:0012506	GO:0016020	GO:0016023	GO:0016079	GO:0016192	GO:0017075	GO:0017156	GO:0017157	GO:0017158	GO:0019226	GO:0019905	GO:0022406	GO:0023052	GO:0023061	GO:0030135	GO:0030136
NODE_43_length_28809_cov_0.237200.p2 7460.GB17050-PA 4.7e-62 245.0 GO:0006611	GO:0006810	GO:0006886	GO:0006913	GO:0008104	GO:0008150	GO:0009987	GO:0015031	GO:0016482	GO:0033036	GO:0034613	GO:0044699	GO:0044763	GO:0044765	GO:0045184	GO:0046907	GO:0051168	GO:0051169	GO:0051179	GO:0051234	GO:0051641	GO:0051649	GO:0070727	GO:0071702 artNOG[6] 033C8@artNOG	09UNJ@biNOG	0S7AY@hymNOG	0SQ4W@inNOG	0V5N4@meNOG	12RU6@opiNOG	COG1293@NOG	KOG2030@euNOG NA|NA|NA K Domain	of	unknown	function	(DUF3441)
NODE_43_length_28809_cov_0.237200.p3 39416.CAZ83814 1.3e-98 366.3 MGM1 GO:0000002	GO:0000166	GO:0000322	GO:0000323	GO:0000324	GO:0000329	GO:0001882	GO:0001883	GO:0003674	GO:0003824	GO:0003924	GO:0005488	GO:0005525	GO:0005575	GO:0005622	GO:0005623	GO:0005737	GO:0005739	GO:0005740	GO:0005743	GO:0005758	GO:0005773	GO:0005774	GO:0006139	GO:0006152	GO:0006163	GO:0006184	GO:0006195	GO:0006725	GO:0006753	GO:0006793	GO:0006796	GO:0006807	GO:0006944	GO:0006996	GO:0007005	GO:0008053	GO:0008150	GO:0008152	GO:0009056	GO:0009116	GO:0009117	GO:0009119	GO:0009141	GO:0009143	GO:0009144	GO:0009146	GO:0009150	GO:0009154	GO:0009164
NODE_43_length_28809_cov_0.237200.p4 515849.XP_001908953.1 5.9e-34 151.4 FG01332.1 GO:0000027	GO:0005575	GO:0005622	GO:0005623	GO:0005634	GO:0005730	GO:0006996	GO:0008150	GO:0009987	GO:0016043	GO:0022607	GO:0022613	GO:0022618	GO:0030529	GO:0030684	GO:0030686	GO:0030687	GO:0030689	GO:0030690	GO:0031974	GO:0031981	GO:0032991	GO:0034622	GO:0042254	GO:0042255	GO:0042273	GO:0043226	GO:0043227	GO:0043228	GO:0043229	GO:0043231	GO:0043232	GO:0043233	GO:0043234	GO:0043933	GO:0044085	GO:0044422	GO:0044424	GO:0044428	GO:0044446	GO:0044464	GO:0044699	GO:0044763	GO:0065003	GO:0070013	GO:0070925	GO:0071826	GO:0071840 K14832 fuNOG[21] 03I9Q@ascNOG	0PFAJ@fuNOG	12N34@opiNOG
NODE_43_length_28809_cov_0.237200.p6 757424.Hsero_3604 5.2e-83 313.9 INFB GO:0003674	GO:0003676	GO:0003723	GO:0003743	GO:0005488	GO:0005575	GO:0005576	GO:0005618	GO:0005622	GO:0005623	GO:0005737	GO:0005886	GO:0006412	GO:0006413	GO:0008135	GO:0008150	GO:0008152	GO:0009058	GO:0009059	GO:0009987	GO:0010467	GO:0016020	GO:0019538	GO:0030312	GO:0034645	GO:0040007	GO:0043170	GO:0044237	GO:0044238	GO:0044249	GO:0044260	GO:0044267	GO:0044424	GO:0044464	GO:0071704	GO:0071944	GO:0097159	GO:1901363	GO:1901576 K02519 bactNOG[38] 07QHU@bactNOG	0B79K@bproNOG	16PBF@proNOG	COG0532@NOG NA|NA|NA J One	of	the	essential	components	for	the	initiation	of
NODE_43_length_28809_cov_0.237200.p7 284590.XP_451333.1 2.4e-26 125.6 PGUG_03396 GO:0000131	GO:0000133	GO:0000322	GO:0000323	GO:0000324	GO:0000329	GO:0003674	GO:0005083	GO:0005096	GO:0005097	GO:0005099	GO:0005575	GO:0005622	GO:0005623	GO:0005737	GO:0005768	GO:0005770	GO:0005773	GO:0005774	GO:0005829	GO:0005886	GO:0005933	GO:0005934	GO:0005935	GO:0005938	GO:0006140	GO:0006810	GO:0006887	GO:0006897	GO:0006996	GO:0007010	GO:0007015	GO:0008047	GO:0008150	GO:0009118	GO:0009894	GO:0009966	GO:0009987	GO:0010646	GO:0016020	GO:0016043	GO:0016192	GO:0019219	GO:0019220	GO:0019222	GO:0023051	GO:0030029	GO:0030036	GO:0030234	GO:0030427
NODE_43_length_28809_cov_0.237200.p8 132908.ENSPVAP00000008920 4.2e-76 290.8 SACM1L GO:0000139	GO:0003674	GO:0003824	GO:0004438	GO:0005575	GO:0005622	GO:0005623	GO:0005737	GO:0005783	GO:0005789	GO:0005794	GO:0005886	GO:0005887	GO:0006629	GO:0006644	GO:0006650	GO:0006661	GO:0006793	GO:0006796	GO:0008150	GO:0008152	GO:0008328	GO:0008610	GO:0008654	GO:0009058	GO:0009987	GO:0012505	GO:0016020	GO:0016021	GO:0016311	GO:0016787	GO:0016788	GO:0016791	GO:0019637	GO:0030176	GO:0030258	GO:0031090	GO:0031224	GO:0031226	GO:0031227	GO:0031300	GO:0031301	GO:0032281	GO:0032991	GO:0034593	GO:0034596	GO:0034702	GO:0042175	GO:0042578	GO:0043226
NODE_43_length_28809_cov_0.237200.p10 5911.EAR96319 2.6e-14 85.1 GO:0005575	GO:0016020 K11833	K11839	K11851 euNOG[57] 0XP8T@NOG	KOG1868@euNOG NA|NA|NA O ubiquitin	carboxyl-terminal	hydrolase
NODE_43_length_28809_cov_0.237200.p11 167555.NATL1_06541 2.9e-55 221.1 TRPS GO:0005575	GO:0005622	GO:0005623	GO:0005737	GO:0044424	GO:0044464 K01867 bactNOG[38] 05C31@bactNOG	0FJEG@cyaNOG	COG0180@NOG NA|NA|NA J Tryptophanyl-tRNA	synthetase
NODE_43_length_28809_cov_0.237200.p12 13735.ENSPSIP00000013989 6.4e-86 322.8 PAH GO:0000003	GO:0001505	GO:0003008	GO:0003674	GO:0003824	GO:0004497	GO:0004505	GO:0004510	GO:0005488	GO:0005506	GO:0005515	GO:0005575	GO:0005622	GO:0005623	GO:0005737	GO:0005811	GO:0005829	GO:0006082	GO:0006464	GO:0006520	GO:0006558	GO:0006559	GO:0006568	GO:0006569	GO:0006570	GO:0006571	GO:0006576	GO:0006582	GO:0006584	GO:0006586	GO:0006725	GO:0006726	GO:0006732	GO:0006807	GO:0006810	GO:0006897	GO:0006909	GO:0006950	GO:0006979	GO:0007154	GO:0007267	GO:0007268	GO:0007275	GO:0007568	GO:0007610	GO:0007611	GO:0007613	GO:0007616	GO:0008150	GO:0008152
NODE_43_length_28809_cov_0.237200.p13 294747.XP_002550753.1 9.1e-15 86.3 PGUG_00253 GO:0000118	GO:0000228	GO:0000785	GO:0000790	GO:0003674	GO:0003824	GO:0005575	GO:0005622	GO:0005623	GO:0005634	GO:0005654	GO:0005694	GO:0005819	GO:0005856	GO:0006139	GO:0006275	GO:0006325	GO:0006338	GO:0006351	GO:0006354	GO:0006355	GO:0006366	GO:0006368	GO:0006464	GO:0006476	GO:0006725	GO:0006807	GO:0006996	GO:0008150	GO:0008152	GO:0009058	GO:0009059	GO:0009889	GO:0009890	GO:0009892	GO:0009987	GO:0010467	GO:0010468	GO:0010556	GO:0010558	GO:0010605	GO:0010629	GO:0015630	GO:0016043	GO:0016070	GO:0016568	GO:0016569	GO:0016570	GO:0016575	GO:0016874
NODE_43_length_28809_cov_0.237200.p14 44689.DDB0266707 1.8e-27 127.9 HCCS GO:0000003	GO:0002119	GO:0002164	GO:0003674	GO:0003824	GO:0004408	GO:0005575	GO:0005622	GO:0005623	GO:0005634	GO:0005737	GO:0005739	GO:0005740	GO:0005743	GO:0005758	GO:0005829	GO:0006461	GO:0006464	GO:0006810	GO:0006897	GO:0006898	GO:0007275	GO:0007568	GO:0008150	GO:0008152	GO:0008340	GO:0009653	GO:0009790	GO:0009791	GO:0009792	GO:0009887	GO:0009987	GO:0010259	GO:0016020	GO:0016043	GO:0016192	GO:0016829	GO:0016846	GO:0017003	GO:0017004	GO:0017006	GO:0018063	GO:0018996	GO:0019538	GO:0019866	GO:0022607	GO:0031090	GO:0031966	GO:0031967	GO:0031970
NODE_43_length_28809_cov_0.237200.p15 39416.CAZ82453 4.8e-38 162.9 FG09165.1 GO:0005575	GO:0005622	GO:0005623	GO:0005634	GO:0005856	GO:0007346	GO:0008150	GO:0010389	GO:0010564	GO:0010948	GO:0010972	GO:0043226	GO:0043227	GO:0043228	GO:0043229	GO:0043231	GO:0043232	GO:0044424	GO:0044464	GO:0045786	GO:0045930	GO:0048519	GO:0048523	GO:0050789	GO:0050794	GO:0051726	GO:0065007	GO:1901987	GO:1901988	GO:1901990	GO:1901991 fuNOG[21] 03MHY@ascNOG	0PPHK@fuNOG	0XQVU@NOG	12U3P@opiNOG	KOG2265@euNOG NA|NA|NA T Nuclear	movement	protein	nudc
NODE_44_length_28780_cov_0.148496.p1 4896.SPAPB1E7.07.1 0.0 1297.7 GLT1 GO:0003674	GO:0003824	GO:0005575	GO:0005622	GO:0005623	GO:0005737	GO:0005739	GO:0005829	GO:0006082	GO:0006520	GO:0006536	GO:0006537	GO:0006541	GO:0006807	GO:0008150	GO:0008152	GO:0008652	GO:0009058	GO:0009064	GO:0009084	GO:0009987	GO:0015930	GO:0016040	GO:0016053	GO:0016491	GO:0016638	GO:0016639	GO:0019676	GO:0019752	GO:0043226	GO:0043227	GO:0043229	GO:0043231	GO:0043436	GO:0043648	GO:0043650	GO:0044237	GO:0044238	GO:0044249	GO:0044281	GO:0044283	GO:0044424	GO:0044444	GO:0044464	GO:0044710	GO:0044711	GO:0045181	GO:0046394	GO:0055114	GO:0071704
NODE_44_length_28780_cov_0.148496.p3 7237.FBpp0281618 4.9e-131 473.8 HMT-1 GO:0003674	GO:0003824	GO:0005215	GO:0005575	GO:0005622	GO:0005623	GO:0005737	GO:0005739	GO:0005740	GO:0005743	GO:0005773	GO:0005774	GO:0006139	GO:0006152	GO:0006163	GO:0006195	GO:0006200	GO:0006725	GO:0006753	GO:0006793	GO:0006796	GO:0006807	GO:0006810	GO:0006950	GO:0008150	GO:0008152	GO:0009056	GO:0009116	GO:0009117	GO:0009119	GO:0009123	GO:0009125	GO:0009126	GO:0009128	GO:0009141	GO:0009143	GO:0009144	GO:0009146	GO:0009150	GO:0009154	GO:0009158	GO:0009161	GO:0009164	GO:0009166	GO:0009167	GO:0009169	GO:0009199	GO:0009203	GO:0009205	GO:0009207
NODE_44_length_28780_cov_0.148496.p5 39416.CAZ84432 1.1e-75 289.3 FG04320.1 GO:0000245	GO:0000375	GO:0000377	GO:0000398	GO:0003674	GO:0003676	GO:0003723	GO:0005488	GO:0005575	GO:0005622	GO:0005623	GO:0005634	GO:0005681	GO:0005684	GO:0005686	GO:0005737	GO:0006139	GO:0006396	GO:0006397	GO:0006725	GO:0006807	GO:0008150	GO:0008152	GO:0008380	GO:0009987	GO:0010467	GO:0016043	GO:0016070	GO:0016071	GO:0022607	GO:0022613	GO:0022618	GO:0030529	GO:0030532	GO:0032991	GO:0034622	GO:0034641	GO:0043170	GO:0043226	GO:0043227	GO:0043229	GO:0043231	GO:0043933	GO:0044085	GO:0044237	GO:0044238	GO:0044260	GO:0044422	GO:0044424	GO:0044428
NODE_44_length_28780_cov_0.148496.p6 306902.XP_002615663.1 1e-57 229.6 PGUG_04212 GO:0001510	GO:0003674	GO:0003676	GO:0003723	GO:0003824	GO:0004809	GO:0005488	GO:0005575	GO:0005622	GO:0005623	GO:0005634	GO:0005737	GO:0005829	GO:0006139	GO:0006396	GO:0006399	GO:0006400	GO:0006725	GO:0006807	GO:0008033	GO:0008150	GO:0008152	GO:0008168	GO:0008170	GO:0008173	GO:0008175	GO:0008757	GO:0009451	GO:0009987	GO:0010467	GO:0016070	GO:0016423	GO:0016740	GO:0016741	GO:0030488	GO:0032259	GO:0032991	GO:0034470	GO:0034641	GO:0034660	GO:0034708	GO:0043170	GO:0043226	GO:0043227	GO:0043229	GO:0043231	GO:0043234	GO:0043412	GO:0043414	GO:0043527
NODE_44_length_28780_cov_0.148496.p7 9483.ENSCJAP00000027596 3.3e-102 377.1 ACAD8 GO:0003674	GO:0003824	GO:0003995	GO:0005575	GO:0005622	GO:0005623	GO:0005737	GO:0005739	GO:0005759	GO:0006082	GO:0006520	GO:0006629	GO:0006807	GO:0008150	GO:0008152	GO:0009056	GO:0009063	GO:0009081	GO:0009083	GO:0009987	GO:0016054	GO:0016491	GO:0016627	GO:0019752	GO:0031974	GO:0034641	GO:0043226	GO:0043227	GO:0043229	GO:0043231	GO:0043233	GO:0043436	GO:0044237	GO:0044238	GO:0044248	GO:0044281	GO:0044282	GO:0044422	GO:0044424	GO:0044429	GO:0044444	GO:0044446	GO:0044464	GO:0044710	GO:0044712	GO:0046395	GO:0055114	GO:0070013	GO:0071704	GO:1901564
NODE_44_length_28780_cov_0.148496.p8 431895.XP_001745087.1 2.1e-47 194.9 RPUSD2 GO:0001522	GO:0003674	GO:0003824	GO:0005575	GO:0005622	GO:0005623	GO:0005634	GO:0005737	GO:0005739	GO:0005829	GO:0006139	GO:0006396	GO:0006399	GO:0006400	GO:0006725	GO:0006766	GO:0006767	GO:0006771	GO:0006807	GO:0008033	GO:0008150	GO:0008152	GO:0008835	GO:0009058	GO:0009110	GO:0009231	GO:0009451	GO:0009982	GO:0009987	GO:0010467	GO:0016070	GO:0016787	GO:0016810	GO:0016814	GO:0016853	GO:0016866	GO:0018130	GO:0019239	GO:0031119	GO:0034470	GO:0034641	GO:0034660	GO:0042364	GO:0042726	GO:0042727	GO:0043170	GO:0043226	GO:0043227	GO:0043229	GO:0043231
NODE_45_length_27728_cov_0.328387.p1 281687.CJA00734 4e-62 244.6 GO:0000003	GO:0003006	GO:0007275	GO:0007276	GO:0007281	GO:0008150	GO:0009790	GO:0009792	GO:0009987	GO:0010564	GO:0019953	GO:0022412	GO:0022414	GO:0030154	GO:0032501	GO:0032502	GO:0032504	GO:0040020	GO:0042127	GO:0044699	GO:0044702	GO:0044707	GO:0044763	GO:0044767	GO:0048468	GO:0048609	GO:0048610	GO:0048856	GO:0048869	GO:0050789	GO:0050794	GO:0051445	GO:0051726	GO:0065007 K12736 nemNOG[3] 09VSA@biNOG	0EEPA@chrNOG	0V6RA@meNOG	0XAHB@nemNOG	0XQB4@NOG	12PG9@opiNOG	18G1H@rhaNOG	KOG0882@euNOG NA|NA|NA O Cyclophilin	type	peptidyl-prolyl	cis-trans	isomerase/CLD
NODE_45_length_27728_cov_0.328387.p2 39416.CAZ79354 4.1e-80 303.9 KEX1 GO:0000322	GO:0000323	GO:0000324	GO:0003674	GO:0003824	GO:0004180	GO:0004185	GO:0005575	GO:0005622	GO:0005623	GO:0005737	GO:0005773	GO:0005774	GO:0005802	GO:0006915	GO:0008150	GO:0008152	GO:0008219	GO:0008233	GO:0008236	GO:0008238	GO:0009056	GO:0009057	GO:0009987	GO:0012501	GO:0016020	GO:0016265	GO:0016787	GO:0017171	GO:0019538	GO:0030163	GO:0031090	GO:0032588	GO:0043170	GO:0043226	GO:0043227	GO:0043229	GO:0043231	GO:0044237	GO:0044238	GO:0044248	GO:0044257	GO:0044260	GO:0044265	GO:0044267	GO:0044422	GO:0044424	GO:0044437	GO:0044444	GO:0044446
NODE_45_length_27728_cov_0.328387.p5 10116.ENSRNOP00000015469 5.7e-31 140.6 FAM188B maNOG[6] 09XUV@biNOG	0DJ7B@chorNOG	0USTV@maNOG	0V8SH@meNOG	0XSGV@NOG	12U47@opiNOG	18THE@roNOG	1AZ16@spriNOG	1CTI4@veNOG	KOG2871@euNOG NA|NA|NA S family	with	sequence	similarity	188		member	B
NODE_45_length_27728_cov_0.328387.p7 51453.JGI62169 1.2e-49 202.2 PGUG_05311 GO:0000003	GO:0000075	GO:0000076	GO:0000082	GO:0000166	GO:0000278	GO:0000724	GO:0000725	GO:0000727	GO:0001100	GO:0001882	GO:0001883	GO:0003006	GO:0003674	GO:0003824	GO:0004672	GO:0004674	GO:0005488	GO:0005524	GO:0005575	GO:0005622	GO:0005623	GO:0005634	GO:0006139	GO:0006259	GO:0006260	GO:0006261	GO:0006270	GO:0006275	GO:0006281	GO:0006302	GO:0006310	GO:0006355	GO:0006357	GO:0006464	GO:0006468	GO:0006725	GO:0006793	GO:0006796	GO:0006807	GO:0006950	GO:0006974	GO:0006996	GO:0007049	GO:0007063	GO:0007088	GO:0007093	GO:0007096	GO:0007346	GO:0007530
NODE_45_length_27728_cov_0.328387.p8 5850.PKH_131450 6.9e-13 80.1 K15414 euNOG[57] 0J5Z3@euNOG	0XUCD@NOG NA|NA|NA
NODE_45_length_27728_cov_0.328387.p10 306902.XP_002618283.1 6.2e-12 76.6 BNA7 GO:0003674	GO:0003824	GO:0004061	GO:0006139	GO:0006725	GO:0006732	GO:0006733	GO:0006753	GO:0006793	GO:0006796	GO:0006807	GO:0008150	GO:0008152	GO:0009058	GO:0009108	GO:0009117	GO:0009165	GO:0009435	GO:0009987	GO:0016787	GO:0016810	GO:0016811	GO:0018130	GO:0019359	GO:0019362	GO:0019363	GO:0019438	GO:0019637	GO:0019674	GO:0034641	GO:0034654	GO:0044237	GO:0044238	GO:0044249	GO:0044271	GO:0044281	GO:0044710	GO:0046483	GO:0046496	GO:0051186	GO:0051188	GO:0055086	GO:0071704	GO:0072524	GO:0072525	GO:0090407	GO:1901293	GO:1901360	GO:1901362	GO:1901564
NODE_45_length_27728_cov_0.328387.p12 486041.XP_001874268.1 3.1e-34 150.6 FG01666.1 GO:0000109	GO:0000110	GO:0000715	GO:0000718	GO:0003674	GO:0003676	GO:0003677	GO:0003684	GO:0005488	GO:0005575	GO:0005622	GO:0005623	GO:0005634	GO:0005654	GO:0006139	GO:0006259	GO:0006281	GO:0006289	GO:0006308	GO:0006725	GO:0006807	GO:0006950	GO:0006974	GO:0006996	GO:0008150	GO:0008152	GO:0008270	GO:0009056	GO:0009057	GO:0009987	GO:0016043	GO:0019439	GO:0031974	GO:0031981	GO:0032991	GO:0033554	GO:0034641	GO:0034655	GO:0036297	GO:0043167	GO:0043169	GO:0043170	GO:0043226	GO:0043227	GO:0043229	GO:0043231	GO:0043233	GO:0043234	GO:0044237	GO:0044238
NODE_45_length_27728_cov_0.328387.p13 34740.HMEL006255-PA 2.2e-16 91.3 RHO-7 GO:0006944	GO:0006996	GO:0007005	GO:0008053	GO:0008150	GO:0009987	GO:0016043	GO:0016044	GO:0044699	GO:0044763	GO:0048284	GO:0061024	GO:0061025	GO:0071840 K09650 artNOG[6] 035V0@artNOG	09U31@biNOG	0SRG5@inNOG	0TFY8@lepNOG	0V522@meNOG	12T1D@opiNOG	COG0705@NOG	KOG2980@euNOG NA|NA|NA T Rhomboid	family
NODE_45_length_27728_cov_0.328387.p14 5722.A2FDJ5 2.2e-36 157.5 DTYMK GO:0002119	GO:0002164	GO:0003674	GO:0003824	GO:0004798	GO:0005575	GO:0005622	GO:0005623	GO:0005634	GO:0005654	GO:0005737	GO:0005739	GO:0005740	GO:0005758	GO:0005759	GO:0005829	GO:0006139	GO:0006220	GO:0006221	GO:0006227	GO:0006233	GO:0006235	GO:0006259	GO:0006260	GO:0006261	GO:0006281	GO:0006725	GO:0006753	GO:0006793	GO:0006796	GO:0006807	GO:0006950	GO:0006974	GO:0007049	GO:0007275	GO:0008150	GO:0008152	GO:0008283	GO:0009041	GO:0009058	GO:0009059	GO:0009117	GO:0009123	GO:0009132	GO:0009133	GO:0009138	GO:0009139	GO:0009141	GO:0009142	GO:0009147
NODE_45_length_27728_cov_0.328387.p15 140110.NechaP80162 9.4e-48 195.3 AAT1 GO:0000096	GO:0001300	GO:0001302	GO:0003674	GO:0003824	GO:0004069	GO:0005575	GO:0005622	GO:0005623	GO:0005737	GO:0005739	GO:0005759	GO:0006082	GO:0006103	GO:0006107	GO:0006520	GO:0006528	GO:0006529	GO:0006531	GO:0006532	GO:0006533	GO:0006534	GO:0006536	GO:0006790	GO:0006807	GO:0007568	GO:0007569	GO:0008150	GO:0008152	GO:0008483	GO:0008652	GO:0009056	GO:0009058	GO:0009063	GO:0009064	GO:0009066	GO:0009067	GO:0009068	GO:0009069	GO:0009987	GO:0016053	GO:0016054	GO:0016740	GO:0016769	GO:0019266	GO:0019752	GO:0031974	GO:0032502	GO:0034641	GO:0043226
NODE_45_length_27728_cov_0.328387.p16 5085.CADAFUBP00002493 3.2e-45 186.8 GOT1L1 K14454 euNOG[57] COG1448@NOG	KOG1412@euNOG NA|NA|NA E Aspartate	aminotransferase
NODE_45_length_27728_cov_0.328387.p17 67593.Physo130367 3.2e-10 70.5 FG09719.1 GO:0005575	GO:0005622	GO:0005623	GO:0005737	GO:0005783	GO:0005794	GO:0006082	GO:0006629	GO:0006631	GO:0008150	GO:0008152	GO:0009987	GO:0019752	GO:0032787	GO:0043226	GO:0043227	GO:0043229	GO:0043231	GO:0043436	GO:0044237	GO:0044238	GO:0044255	GO:0044281	GO:0044424	GO:0044444	GO:0044464	GO:0044710	GO:0071704 K08762 euNOG[57] COG4281@NOG	KOG0817@euNOG NA|NA|NA I acyl-coa	binding
NODE_45_length_27728_cov_0.328387.p19 162425.CADANIAP00006058 1.4e-36 157.9 UBC9 GO:0000022	GO:0000075	GO:0000226	GO:0000228	GO:0000278	GO:0000785	GO:0000792	GO:0000793	GO:0000794	GO:0003674	GO:0003824	GO:0005575	GO:0005622	GO:0005623	GO:0005634	GO:0005694	GO:0005737	GO:0005829	GO:0006464	GO:0006950	GO:0006974	GO:0006996	GO:0007010	GO:0007017	GO:0007049	GO:0007051	GO:0007052	GO:0007275	GO:0007346	GO:0008150	GO:0008152	GO:0009987	GO:0010564	GO:0010948	GO:0016043	GO:0016874	GO:0016879	GO:0016881	GO:0016925	GO:0019538	GO:0019787	GO:0019789	GO:0022402	GO:0031974	GO:0031981	GO:0032446	GO:0032501	GO:0032502	GO:0033554	GO:0036211
NODE_45_length_27728_cov_0.328387.p21 441959.XP_002480413.1 2e-14 84.0 RIM101 GO:0000003	GO:0000122	GO:0000910	GO:0000917	GO:0000981	GO:0000982	GO:0001071	GO:0001078	GO:0001227	GO:0003006	GO:0003674	GO:0003676	GO:0003677	GO:0003700	GO:0005488	GO:0005575	GO:0005622	GO:0005623	GO:0005634	GO:0005737	GO:0006139	GO:0006351	GO:0006355	GO:0006357	GO:0006366	GO:0006725	GO:0006807	GO:0006950	GO:0007049	GO:0007126	GO:0008150	GO:0008152	GO:0009058	GO:0009059	GO:0009268	GO:0009272	GO:0009628	GO:0009653	GO:0009889	GO:0009890	GO:0009891	GO:0009892	GO:0009893	GO:0009987	GO:0010446	GO:0010467	GO:0010468	GO:0010556	GO:0010557	GO:0010558
NODE_46_length_27655_cov_0.671796.p1 222929.XP_003070584.1 8.1e-252 875.5 MYO1 GO:0000003	GO:0000146	GO:0000147	GO:0000282	GO:0000910	GO:0003006	GO:0003674	GO:0003774	GO:0003824	GO:0005488	GO:0005543	GO:0005575	GO:0005622	GO:0005623	GO:0005628	GO:0005737	GO:0005826	GO:0005856	GO:0005937	GO:0005938	GO:0006810	GO:0006887	GO:0006897	GO:0006898	GO:0006950	GO:0006970	GO:0006996	GO:0007010	GO:0007015	GO:0007049	GO:0007105	GO:0007114	GO:0007121	GO:0007163	GO:0007275	GO:0008064	GO:0008150	GO:0008152	GO:0008289	GO:0008360	GO:0009272	GO:0009628	GO:0009636	GO:0009651	GO:0009653	GO:0009987	GO:0010035	GO:0010038	GO:0010638	GO:0010927
NODE_46_length_27655_cov_0.671796.p2 39947.LOC_Os03g23950.1 1.5e-153 548.9 BAD GO:0005575	GO:0005622	GO:0005623	GO:0005737	GO:0005794	GO:0005802	GO:0005886	GO:0005911	GO:0009506	GO:0012506	GO:0016020	GO:0016023	GO:0030054	GO:0030135	GO:0030136	GO:0030659	GO:0030662	GO:0030665	GO:0031090	GO:0031410	GO:0031982	GO:0031988	GO:0043226	GO:0043227	GO:0043229	GO:0043231	GO:0044422	GO:0044424	GO:0044433	GO:0044444	GO:0044446	GO:0044464	GO:0055044	GO:0071944 K12392 virNOG[6] 0TJPQ@lilNOG	15GI8@poaNOG	1BCRJ@strNOG	1DQPE@virNOG	COG5096@NOG	KOG1061@euNOG NA|NA|NA U B2-adapt-app_C
NODE_46_length_27655_cov_0.671796.p3 13735.ENSPSIP00000003234 9.4e-21 107.5 HIRA GO:0000003	GO:0000228	GO:0000785	GO:0000790	GO:0000988	GO:0000989	GO:0001071	GO:0001503	GO:0001649	GO:0001673	GO:0001674	GO:0003674	GO:0003682	GO:0003700	GO:0003712	GO:0003714	GO:0005488	GO:0005575	GO:0005622	GO:0005623	GO:0005634	GO:0005654	GO:0005694	GO:0006139	GO:0006259	GO:0006323	GO:0006325	GO:0006333	GO:0006334	GO:0006336	GO:0006338	GO:0006355	GO:0006357	GO:0006725	GO:0006807	GO:0006996	GO:0006997	GO:0007275	GO:0007338	GO:0007369	GO:0008150	GO:0008152	GO:0009566	GO:0009653	GO:0009790	GO:0009792	GO:0009889	GO:0009987	GO:0010468	GO:0010556
NODE_46_length_27655_cov_0.671796.p4 8364.ENSXETP00000038688 1.5e-76 292.7 STK3 GO:0000166	GO:0000287	GO:0001654	GO:0001701	GO:0001708	GO:0001745	GO:0001751	GO:0001752	GO:0001754	GO:0001838	GO:0001841	GO:0001882	GO:0001883	GO:0001890	GO:0001892	GO:0001932	GO:0001934	GO:0002009	GO:0002011	GO:0002376	GO:0002520	GO:0003157	GO:0003674	GO:0003824	GO:0004672	GO:0004674	GO:0004702	GO:0004871	GO:0005057	GO:0005488	GO:0005515	GO:0005524	GO:0005575	GO:0005622	GO:0005623	GO:0005634	GO:0005737	GO:0005829	GO:0006464	GO:0006468	GO:0006793	GO:0006796	GO:0006915	GO:0006917	GO:0006950	GO:0006974	GO:0007154	GO:0007165	GO:0007243	GO:0007275
NODE_46_length_27655_cov_0.671796.p5 4896.SPCC4G3.05c.1 1.3e-40 173.3 MUS81 GO:0000003	GO:0000075	GO:0000076	GO:0000077	GO:0000709	GO:0000711	GO:0000712	GO:0000724	GO:0000725	GO:0000727	GO:0000731	GO:0003674	GO:0003824	GO:0004518	GO:0004519	GO:0004520	GO:0004536	GO:0005575	GO:0005622	GO:0005623	GO:0005634	GO:0005737	GO:0005739	GO:0006139	GO:0006259	GO:0006260	GO:0006261	GO:0006265	GO:0006281	GO:0006301	GO:0006302	GO:0006310	GO:0006725	GO:0006807	GO:0006950	GO:0006974	GO:0007049	GO:0007059	GO:0007093	GO:0007126	GO:0007127	GO:0007131	GO:0007346	GO:0008150	GO:0008152	GO:0008821	GO:0009058	GO:0009059	GO:0009405	GO:0009987
NODE_46_length_27655_cov_0.671796.p6 4577.GRMZM2G124550_P02 1e-87 329.7 GO:0005575	GO:0005623	GO:0005886	GO:0016020	GO:0044464	GO:0071944 K08835 euNOG[57] 0XSWS@NOG	KOG0582@euNOG NA|NA|NA T ste20-related	kinase	adaptor
NODE_46_length_27655_cov_0.671796.p7 402676.XP_002172469.1 2.9e-149 533.9 TUB4 GO:0000070	GO:0000226	GO:0000278	GO:0000280	GO:0000819	GO:0000922	GO:0000923	GO:0000928	GO:0000930	GO:0003674	GO:0005198	GO:0005200	GO:0005575	GO:0005622	GO:0005623	GO:0005737	GO:0005815	GO:0005816	GO:0005819	GO:0005822	GO:0005824	GO:0005856	GO:0006996	GO:0007010	GO:0007017	GO:0007020	GO:0007049	GO:0007051	GO:0007052	GO:0007059	GO:0007067	GO:0008150	GO:0008275	GO:0009987	GO:0015630	GO:0016043	GO:0022402	GO:0030472	GO:0031122	GO:0032153	GO:0032155	GO:0032991	GO:0043226	GO:0043228	GO:0043229	GO:0043232	GO:0043234	GO:0043933	GO:0044422	GO:0044424
NODE_46_length_27655_cov_0.671796.p9 412030.XP_001450944.1 1.2e-67 262.3 HMGCS1 GO:0000003	GO:0001101	GO:0001655	GO:0001700	GO:0001822	GO:0001889	GO:0002009	GO:0002119	GO:0002164	GO:0002237	GO:0003006	GO:0003674	GO:0003824	GO:0004421	GO:0005488	GO:0005515	GO:0005575	GO:0005622	GO:0005623	GO:0005634	GO:0005737	GO:0005739	GO:0005740	GO:0005743	GO:0005759	GO:0005783	GO:0005829	GO:0005886	GO:0006066	GO:0006084	GO:0006629	GO:0006637	GO:0006644	GO:0006694	GO:0006695	GO:0006696	GO:0006720	GO:0006721	GO:0006732	GO:0006793	GO:0006796	GO:0006810	GO:0006897	GO:0006898	GO:0006950	GO:0006995	GO:0007154	GO:0007267	GO:0007275	GO:0007399
NODE_46_length_27655_cov_0.671796.p11 379508.XP_001527901.1 1.4e-49 202.2 PGUG_04039 GO:0003674	GO:0005215	GO:0005342	GO:0005371	GO:0005575	GO:0005622	GO:0005623	GO:0005737	GO:0005739	GO:0005740	GO:0006810	GO:0006811	GO:0006820	GO:0006839	GO:0006842	GO:0008150	GO:0008509	GO:0008514	GO:0009987	GO:0015075	GO:0015142	GO:0015291	GO:0015711	GO:0015849	GO:0016020	GO:0016021	GO:0022804	GO:0022857	GO:0022891	GO:0022892	GO:0031090	GO:0031224	GO:0031966	GO:0031967	GO:0031975	GO:0034220	GO:0035674	GO:0043226	GO:0043227	GO:0043229	GO:0043231	GO:0044422	GO:0044424	GO:0044425	GO:0044429	GO:0044444	GO:0044446	GO:0044464	GO:0044699	GO:0044763
NODE_46_length_27655_cov_0.671796.p13 7668.SPU_014226tr 7.3e-26 122.1 LIMS2 GO:0001700	GO:0002009	GO:0002119	GO:0002164	GO:0002165	GO:0003008	GO:0003012	GO:0003013	GO:0003015	GO:0003674	GO:0005488	GO:0005515	GO:0005575	GO:0005622	GO:0005623	GO:0005634	GO:0005737	GO:0005829	GO:0005886	GO:0005911	GO:0005912	GO:0005924	GO:0005925	GO:0006355	GO:0006461	GO:0006810	GO:0006897	GO:0006898	GO:0006936	GO:0006941	GO:0007155	GO:0007160	GO:0007163	GO:0007275	GO:0007389	GO:0007391	GO:0007444	GO:0007472	GO:0007475	GO:0007476	GO:0007517	GO:0007552	GO:0007560	GO:0007568	GO:0007569	GO:0007600	GO:0008015	GO:0008092	GO:0008150	GO:0008152
NODE_47_length_27404_cov_0.284270.p1 45351.NEMVEDRAFT_v1g167853-PA 2.3e-12 80.5 EFCAB5 meNOG[21] 0IECF@euNOG	0VE10@meNOG	0YZ07@NOG	12TMB@opiNOG NA|NA|NA S EF-hand	calcium	binding	domain	5
NODE_47_length_27404_cov_0.284270.p2 273068.TTE0866 3.5e-25 122.9 PGDA GO:0005575	GO:0005576	GO:0005618	GO:0005622	GO:0005623	GO:0005737	GO:0030312	GO:0044424	GO:0044464	GO:0071944 K14659 bactNOG[38] 08ZJ4@bactNOG	0ES2H@cloNOG	0NJG4@firmNOG	COG0726@NOG NA|NA|NA G Polysaccharide	deacetylase
NODE_47_length_27404_cov_0.284270.p3 871237.SIN_1649 1.3e-27 130.6 PGDA GO:0005575	GO:0005576	GO:0005618	GO:0005623	GO:0030312	GO:0044464	GO:0071944 bactNOG[38] 04UWZ@bacNOG	08ZJ4@bactNOG	0NJG4@firmNOG	COG0726@NOG NA|NA|NA G deacetylase
NODE_47_length_27404_cov_0.284270.p4 40559.EDN33025 4.4e-24 118.2 fuNOG[21] 03NKV@ascNOG	0IEUB@euNOG	0PJC4@fuNOG	12092@NOG	12T3I@opiNOG NA|NA|NA S Bacterial	low	temperature	requirement	A	protein	(LtrA)
NODE_47_length_27404_cov_0.284270.p5 8364.ENSXETP00000029109 1.2e-34 153.3 ABCD4 GO:0000166	GO:0001882	GO:0001883	GO:0003674	GO:0003824	GO:0005215	GO:0005488	GO:0005524	GO:0005575	GO:0005622	GO:0005623	GO:0005737	GO:0005777	GO:0005778	GO:0005783	GO:0005789	GO:0006139	GO:0006152	GO:0006163	GO:0006195	GO:0006200	GO:0006725	GO:0006753	GO:0006766	GO:0006767	GO:0006793	GO:0006796	GO:0006807	GO:0006810	GO:0008150	GO:0008152	GO:0009056	GO:0009116	GO:0009117	GO:0009119	GO:0009123	GO:0009125	GO:0009126	GO:0009128	GO:0009141	GO:0009143	GO:0009144	GO:0009146	GO:0009150	GO:0009154	GO:0009158	GO:0009161	GO:0009164	GO:0009166	GO:0009167
NODE_47_length_27404_cov_0.284270.p6 39946.BGIOSGA015786-PA 4.8e-11 74.7 K17256 euNOG[57] COG4886@NOG	KOG0619@euNOG NA|NA|NA T leucine	rich	repeat
NODE_47_length_27404_cov_0.284270.p7 4952.XP_503086.1 6.6e-154 549.3 LPD1 GO:0000082	GO:0000278	GO:0003674	GO:0003824	GO:0004148	GO:0004375	GO:0004591	GO:0004738	GO:0004739	GO:0005575	GO:0005622	GO:0005623	GO:0005737	GO:0005739	GO:0005759	GO:0005947	GO:0005960	GO:0005967	GO:0006082	GO:0006084	GO:0006085	GO:0006086	GO:0006090	GO:0006103	GO:0006520	GO:0006544	GO:0006546	GO:0006549	GO:0006550	GO:0006551	GO:0006552	GO:0006563	GO:0006564	GO:0006573	GO:0006574	GO:0006637	GO:0006732	GO:0006793	GO:0006807	GO:0007049	GO:0007275	GO:0008150	GO:0008152	GO:0008652	GO:0009056	GO:0009058	GO:0009063	GO:0009069	GO:0009070	GO:0009071
NODE_47_length_27404_cov_0.284270.p9 78245.Xaut_3452 5.5e-24 116.3 PGDA GO:0005575	GO:0005576	GO:0005618	GO:0005623	GO:0030312	GO:0044464	GO:0071944 K01452	K14659 bactNOG[38] 01ZFX@aproNOG	08ZJ4@bactNOG	16UNI@proNOG	COG0726@NOG NA|NA|NA G deacetylase
NODE_48_length_27236_cov_0.507573.p2 39947.LOC_Osm1g00320.1 3.1e-43 180.3 NAD4 GO:0005575	GO:0005622	GO:0005623	GO:0005737	GO:0005739	GO:0005740	GO:0005743	GO:0016020	GO:0019866	GO:0031090	GO:0031966	GO:0031967	GO:0031975	GO:0043226	GO:0043227	GO:0043229	GO:0043231	GO:0044422	GO:0044424	GO:0044429	GO:0044444	GO:0044446	GO:0044464 K03881 virNOG[6] 0TTU2@lilNOG	15QND@poaNOG	1BDCU@strNOG	1DRA6@virNOG	COG1008@NOG	KOG4845@euNOG NA|NA|NA C NADH-ubiquinone	oxidoreductase	chain	4
NODE_48_length_27236_cov_0.507573.p3 526221.XP_003009796.1 1.3e-20 104.8 ATP6 GO:0000276	GO:0003008	GO:0003674	GO:0003824	GO:0005198	GO:0005215	GO:0005575	GO:0005622	GO:0005623	GO:0005737	GO:0005739	GO:0005740	GO:0005743	GO:0005753	GO:0006091	GO:0006139	GO:0006140	GO:0006152	GO:0006163	GO:0006164	GO:0006195	GO:0006200	GO:0006725	GO:0006753	GO:0006754	GO:0006793	GO:0006796	GO:0006807	GO:0006810	GO:0006811	GO:0006812	GO:0006818	GO:0006839	GO:0006950	GO:0007275	GO:0007568	GO:0008150	GO:0008152	GO:0008324	GO:0008340	GO:0008553	GO:0009056	GO:0009058	GO:0009116	GO:0009117	GO:0009118	GO:0009119	GO:0009123	GO:0009124	GO:0009125
NODE_48_length_27236_cov_0.507573.p5 6669.DappuP29116 8.9e-32 141.7 GO:0003674	GO:0003824	GO:0003954	GO:0005575	GO:0005622	GO:0005623	GO:0005737	GO:0005739	GO:0005740	GO:0005743	GO:0005746	GO:0005747	GO:0008137	GO:0008150	GO:0008152	GO:0016020	GO:0016491	GO:0016651	GO:0016655	GO:0019866	GO:0030964	GO:0031090	GO:0031966	GO:0031967	GO:0031975	GO:0032991	GO:0043226	GO:0043227	GO:0043229	GO:0043231	GO:0043234	GO:0044422	GO:0044424	GO:0044425	GO:0044429	GO:0044444	GO:0044446	GO:0044455	GO:0044464	GO:0044710	GO:0045271	GO:0050136	GO:0055114	GO:0070469 K03883 artNOG[6] 0390M@artNOG	09Z7N@biNOG	0VA34@meNOG	12RS9@opiNOG	COG1009@NOG	KOG4668@euNOG NA|NA|NA C NADH-Ubiquinone/plastoquinone	(complex
NODE_49_length_27162_cov_0.380039.p1 8083.ENSXMAP00000008974 4.7e-16 92.4 fiNOG[1] 09Z14@biNOG	0DQNK@chorNOG	0MYFJ@fiNOG	0V9YQ@meNOG	12NA3@opiNOG	1CZRH@veNOG	COG5244@NOG	KOG0971@euNOG NA|NA|NA D		Z Dynein	associated	protein
NODE_49_length_27162_cov_0.380039.p3 578458.XP_003031874.1 1.6e-230 804.3 PGUG_05450 GO:0000018	GO:0000019	GO:0000109	GO:0000112	GO:0000166	GO:0000428	GO:0000439	GO:0000441	GO:0000988	GO:0000990	GO:0000991	GO:0001109	GO:0001111	GO:0001112	GO:0001113	GO:0001120	GO:0001882	GO:0001883	GO:0003674	GO:0003678	GO:0003824	GO:0004003	GO:0004386	GO:0005488	GO:0005524	GO:0005575	GO:0005622	GO:0005623	GO:0005634	GO:0005654	GO:0005667	GO:0005675	GO:0005737	GO:0005829	GO:0006139	GO:0006152	GO:0006163	GO:0006195	GO:0006200	GO:0006259	GO:0006281	GO:0006283	GO:0006289	GO:0006351	GO:0006352	GO:0006355	GO:0006357	GO:0006366	GO:0006367	GO:0006403
NODE_49_length_27162_cov_0.380039.p4 665959.HMPREF1013_01541 1.1e-63 250.0 NUCH K07004 bactNOG[38] 07S83@bactNOG	COG2374@NOG	COG4085@NOG NA|NA|NA S nucleic	acid	binding	OB-fold	tRNA	helicase-type
NODE_49_length_27162_cov_0.380039.p5 486041.XP_001885627.1 5.8e-84 317.0 PGUG_04074 GO:0000027	GO:0000054	GO:0000055	GO:0003674	GO:0005488	GO:0005575	GO:0005622	GO:0005623	GO:0005634	GO:0005654	GO:0005737	GO:0005829	GO:0006810	GO:0006913	GO:0006996	GO:0008150	GO:0009987	GO:0016043	GO:0016482	GO:0022607	GO:0022613	GO:0022618	GO:0031974	GO:0031981	GO:0033750	GO:0033753	GO:0034622	GO:0042254	GO:0042255	GO:0042273	GO:0043021	GO:0043023	GO:0043226	GO:0043227	GO:0043229	GO:0043231	GO:0043233	GO:0043933	GO:0044085	GO:0044422	GO:0044424	GO:0044428	GO:0044444	GO:0044446	GO:0044464	GO:0044699	GO:0044763	GO:0046907	GO:0051168	GO:0051169
NODE_49_length_27162_cov_0.380039.p6 339724.XP_001542859.1 1.8e-20 105.9 MID1 GO:0000003	GO:0000746	GO:0000747	GO:0000902	GO:0003674	GO:0005215	GO:0005216	GO:0005261	GO:0005262	GO:0005575	GO:0005622	GO:0005623	GO:0005737	GO:0005783	GO:0005886	GO:0006810	GO:0006811	GO:0006812	GO:0006816	GO:0006873	GO:0006874	GO:0006875	GO:0008150	GO:0008324	GO:0009653	GO:0009826	GO:0009897	GO:0009986	GO:0009987	GO:0015075	GO:0015085	GO:0015267	GO:0016020	GO:0016043	GO:0016049	GO:0019725	GO:0019953	GO:0019954	GO:0022803	GO:0022838	GO:0022857	GO:0022890	GO:0022891	GO:0022892	GO:0030001	GO:0030003	GO:0030436	GO:0031505	GO:0032502	GO:0032989
NODE_49_length_27162_cov_0.380039.p7 578458.XP_003029490.1 1.1e-44 186.0 HRD1 GO:0000151	GO:0000153	GO:0000835	GO:0000836	GO:0000838	GO:0000839	GO:0003674	GO:0003824	GO:0004842	GO:0005488	GO:0005575	GO:0005622	GO:0005623	GO:0005737	GO:0005783	GO:0005789	GO:0005938	GO:0006355	GO:0006464	GO:0006508	GO:0006511	GO:0008150	GO:0008152	GO:0008270	GO:0009056	GO:0009057	GO:0009889	GO:0009890	GO:0009892	GO:0009987	GO:0010468	GO:0010498	GO:0010556	GO:0010558	GO:0010605	GO:0010620	GO:0010629	GO:0012505	GO:0016020	GO:0016021	GO:0016043	GO:0016567	GO:0016874	GO:0016879	GO:0016881	GO:0019219	GO:0019222	GO:0019538	GO:0019787	GO:0019941
NODE_49_length_27162_cov_0.380039.p8 10228.TriadP56938 2.7e-59 234.6 meNOG[21] 0IEY1@euNOG	0VGWG@meNOG	0ZM23@NOG	13J9J@opiNOG NA|NA|NA T Inherit	from	opiNOG:	EF	hand	domain	protein
NODE_49_length_27162_cov_0.380039.p10 3847.GLYMA15G08700.1 1.3e-15 88.6 virNOG[6] 1BDDM@strNOG	1DRAW@virNOG	COG2755@NOG	KOG3035@euNOG NA|NA|NA I GDSL	esterase	lipase
NODE_49_length_27162_cov_0.380039.p14 1047171.EFQ32732 4.5e-21 105.9 GO:0005575	GO:0005622	GO:0005623	GO:0005737	GO:0005783	GO:0005789	GO:0012505	GO:0016020	GO:0031090	GO:0042175	GO:0043226	GO:0043227	GO:0043229	GO:0043231	GO:0044422	GO:0044424	GO:0044425	GO:0044432	GO:0044444	GO:0044446	GO:0044464 fuNOG[21] 03UGU@ascNOG	0H865@dotNOG	0PRGM@fuNOG	125SJ@NOG	13XE4@opiNOG	KOG3472@euNOG NA|NA|NA S Protein	of	unknown	function	(DUF423)
NODE_50_length_27150_cov_0.307308.p1 5270.UM02422P0 7.9e-69 267.3 FG10511.1 GO:0000003	GO:0000746	GO:0000747	GO:0003674	GO:0005083	GO:0005085	GO:0005088	GO:0005089	GO:0005575	GO:0005622	GO:0005623	GO:0005634	GO:0005737	GO:0005819	GO:0005829	GO:0005856	GO:0005937	GO:0005938	GO:0006140	GO:0007154	GO:0007165	GO:0008150	GO:0008360	GO:0009118	GO:0009894	GO:0009966	GO:0009987	GO:0010564	GO:0010646	GO:0015630	GO:0019219	GO:0019220	GO:0019222	GO:0019953	GO:0022603	GO:0022604	GO:0023051	GO:0023052	GO:0030100	GO:0030234	GO:0030427	GO:0030695	GO:0030811	GO:0031323	GO:0031329	GO:0032005	GO:0032153	GO:0032318	GO:0032319	GO:0032465
NODE_50_length_27150_cov_0.307308.p2 578458.XP_003038001.1 1.6e-111 408.7 FG02690.1 fuNOG[21] 016E6@agaNOG	01DWY@agarNOG	091A5@basNOG	0IG3I@euNOG	0PHQ1@fuNOG	0ZVJ9@NOG	13GDC@opiNOG NA|NA|NA S glycoside	hydrolase	family	5	protein
NODE_50_length_27150_cov_0.307308.p3 486041.XP_001877715.1 2.2e-105 388.3 PGUG_04722 GO:0000322	GO:0000323	GO:0000324	GO:0003674	GO:0003824	GO:0003840	GO:0005575	GO:0005622	GO:0005623	GO:0005737	GO:0005773	GO:0005774	GO:0005783	GO:0005789	GO:0006082	GO:0006518	GO:0006520	GO:0006575	GO:0006749	GO:0006751	GO:0006790	GO:0006805	GO:0006807	GO:0006950	GO:0006979	GO:0006995	GO:0007154	GO:0008150	GO:0008152	GO:0009056	GO:0009063	GO:0009267	GO:0009410	GO:0009605	GO:0009987	GO:0009991	GO:0012505	GO:0016020	GO:0016054	GO:0016740	GO:0016746	GO:0016755	GO:0019725	GO:0019752	GO:0031090	GO:0031667	GO:0031668	GO:0031669	GO:0033554	GO:0034599
NODE_50_length_27150_cov_0.307308.p4 5270.UM02158P0 1.4e-151 541.6 FG09893.1 GO:0003674	GO:0003824	GO:0005575	GO:0005622	GO:0005623	GO:0005634	GO:0005737	GO:0005739	GO:0005829	GO:0006082	GO:0006518	GO:0006520	GO:0006575	GO:0006749	GO:0006751	GO:0006790	GO:0006807	GO:0006950	GO:0008150	GO:0008152	GO:0008233	GO:0008235	GO:0008237	GO:0008238	GO:0008242	GO:0009056	GO:0009063	GO:0009636	GO:0009987	GO:0010035	GO:0010038	GO:0016054	GO:0016787	GO:0016805	GO:0019752	GO:0034641	GO:0042219	GO:0042221	GO:0043171	GO:0043226	GO:0043227	GO:0043229	GO:0043231	GO:0043436	GO:0043603	GO:0044237	GO:0044238	GO:0044248	GO:0044273	GO:0044281
NODE_50_length_27150_cov_0.307308.p5 6669.DappuP304850 2e-25 122.1 K11583 artNOG[6] 035MY@artNOG	0A11F@biNOG	0VBY1@meNOG	0XRBK@NOG	13JFB@opiNOG	KOG2562@euNOG NA|NA|NA A phosphatase	2A	regulatory	subunit	B''	subunit
NODE_50_length_27150_cov_0.307308.p10 313628.LNTAR_01347 2.3e-44 184.5 bactNOG[38] 08KC3@bactNOG	COG0657@NOG	COG3568@NOG NA|NA|NA I Endonuclease	Exonuclease	phosphatase
NODE_50_length_27150_cov_0.307308.p15 67593.Physo131778 1.3e-08 64.7 K07496 NOG[107] 11F6Q@NOG NA|NA|NA L Transposase
NODE_50_length_27150_cov_0.307308.p19 306902.XP_002617947.1 1.7e-46 190.3 HHF1 GO:0000003	GO:0000228	GO:0000785	GO:0000786	GO:0000788	GO:0000790	GO:0003006	GO:0003674	GO:0003676	GO:0003677	GO:0005488	GO:0005575	GO:0005622	GO:0005623	GO:0005634	GO:0005657	GO:0005694	GO:0006139	GO:0006259	GO:0006323	GO:0006325	GO:0006333	GO:0006334	GO:0006464	GO:0006479	GO:0006725	GO:0006807	GO:0006996	GO:0007049	GO:0008150	GO:0008152	GO:0008213	GO:0009653	GO:0009987	GO:0016043	GO:0016568	GO:0016569	GO:0016570	GO:0016571	GO:0019538	GO:0019953	GO:0022402	GO:0022414	GO:0022607	GO:0030154	GO:0030435	GO:0031298	GO:0031497	GO:0031974	GO:0031981
NODE_51_length_27121_cov_0.309452.p1 5297.EFP91661 1.3e-21 110.5 PGUG_05129 GO:0000166	GO:0001882	GO:0001883	GO:0003674	GO:0003824	GO:0004672	GO:0004674	GO:0005488	GO:0005524	GO:0005575	GO:0005622	GO:0005623	GO:0005737	GO:0006464	GO:0006468	GO:0006793	GO:0006796	GO:0007154	GO:0007165	GO:0008150	GO:0008152	GO:0009987	GO:0016301	GO:0016310	GO:0016740	GO:0016772	GO:0016773	GO:0017076	GO:0019538	GO:0023052	GO:0030554	GO:0032549	GO:0032550	GO:0032553	GO:0032555	GO:0032559	GO:0035639	GO:0036094	GO:0036211	GO:0043167	GO:0043168	GO:0043170	GO:0043412	GO:0044237	GO:0044238	GO:0044260	GO:0044267	GO:0044424	GO:0044464	GO:0044699
NODE_51_length_27121_cov_0.309452.p2 578458.XP_003035372.1 1.1e-07 63.9 K17973 fuNOG[21] 0155Z@agaNOG	01BJY@agarNOG	093XH@basNOG	0PR8R@fuNOG	0XRXD@NOG	13A41@opiNOG	KOG2053@euNOG NA|NA|NA Z N-acetyltransferase	B	complex	(NatB)	non	catalytic	subunit
NODE_51_length_27121_cov_0.309452.p3 4113.PGSC0003DMT400049593 1.3e-75 289.7 GO:0003674	GO:0003824	GO:0005488	GO:0005515	GO:0005575	GO:0005622	GO:0005623	GO:0005856	GO:0006139	GO:0006152	GO:0006163	GO:0006195	GO:0006200	GO:0006725	GO:0006753	GO:0006793	GO:0006796	GO:0006807	GO:0008017	GO:0008092	GO:0008150	GO:0008152	GO:0009056	GO:0009116	GO:0009117	GO:0009119	GO:0009123	GO:0009125	GO:0009126	GO:0009128	GO:0009141	GO:0009143	GO:0009144	GO:0009146	GO:0009150	GO:0009154	GO:0009158	GO:0009161	GO:0009164	GO:0009166	GO:0009167	GO:0009169	GO:0009199	GO:0009203	GO:0009205	GO:0009207	GO:0009259	GO:0009261	GO:0009987	GO:0015631
NODE_51_length_27121_cov_0.309452.p4 706437.HMPREF0813_00447 2.7e-11 75.9 bactNOG[38] 04X0G@bacNOG	08SK8@bactNOG	0NP5J@firmNOG	COG3344@NOG NA|NA|NA L Reverse	transcriptase	(RNA-dependent	DNA	polymerase)
NODE_51_length_27121_cov_0.309452.p5 7739.JGI243162 2.2e-91 341.7 PIGA GO:0000003	GO:0000506	GO:0003674	GO:0003824	GO:0005575	GO:0005622	GO:0005623	GO:0005737	GO:0005783	GO:0005789	GO:0006464	GO:0006497	GO:0006501	GO:0006505	GO:0006506	GO:0006629	GO:0006643	GO:0006644	GO:0006650	GO:0006661	GO:0006664	GO:0006793	GO:0006796	GO:0007049	GO:0007059	GO:0007126	GO:0008150	GO:0008152	GO:0008194	GO:0008375	GO:0008610	GO:0008654	GO:0009058	GO:0009059	GO:0009247	GO:0009893	GO:0009987	GO:0012505	GO:0016020	GO:0016021	GO:0016254	GO:0016740	GO:0016757	GO:0016758	GO:0017176	GO:0018410	GO:0019222	GO:0019538	GO:0019637	GO:0022402
NODE_51_length_27121_cov_0.309452.p6 5786.XP_003283740.1 6.5e-56 223.0 CAB39 GO:0000003	GO:0000075	GO:0000078	GO:0000131	GO:0000910	GO:0000920	GO:0000922	GO:0001700	GO:0001932	GO:0001934	GO:0003674	GO:0005488	GO:0005509	GO:0005575	GO:0005622	GO:0005623	GO:0005634	GO:0005737	GO:0005815	GO:0005816	GO:0005819	GO:0005826	GO:0005829	GO:0005856	GO:0005886	GO:0005933	GO:0005937	GO:0005938	GO:0006355	GO:0006461	GO:0006996	GO:0007010	GO:0007015	GO:0007049	GO:0007050	GO:0007093	GO:0007109	GO:0007114	GO:0007117	GO:0007118	GO:0007154	GO:0007163	GO:0007165	GO:0007166	GO:0007167	GO:0007169	GO:0007275	GO:0007346	GO:0007399	GO:0007405
NODE_51_length_27121_cov_0.309452.p10 321332.CYB_0019 3.9e-23 113.6 bactNOG[38] 08VUC@bactNOG	0FRX5@cyaNOG	COG2452@NOG NA|NA|NA L ISSoc2		resolvase
NODE_51_length_27121_cov_0.309452.p15 164328.Phyra85662 7.8e-20 102.1 euNOG[57] 0JEZC@euNOG	0Z03U@NOG NA|NA|NA
NODE_53_length_26956_cov_0.387348.p1 5061.CADANGAP00010112 1.4e-195 689.1 PGUG_05698 GO:0003674	GO:0003824	GO:0004012	GO:0005215	GO:0005319	GO:0005548	GO:0005575	GO:0005622	GO:0005623	GO:0005737	GO:0005739	GO:0005783	GO:0005789	GO:0005886	GO:0006139	GO:0006152	GO:0006163	GO:0006195	GO:0006200	GO:0006725	GO:0006753	GO:0006793	GO:0006796	GO:0006807	GO:0006810	GO:0006811	GO:0006820	GO:0006869	GO:0006886	GO:0006897	GO:0006950	GO:0007163	GO:0008104	GO:0008150	GO:0008152	GO:0009056	GO:0009116	GO:0009117	GO:0009119	GO:0009123	GO:0009125	GO:0009126	GO:0009128	GO:0009141	GO:0009143	GO:0009144	GO:0009146	GO:0009150	GO:0009154	GO:0009158
NODE_53_length_26956_cov_0.387348.p2 7719.ENSCINP00000002519 6.2e-10 71.6 TMC3 GO:0003008	GO:0003674	GO:0005215	GO:0005216	GO:0005575	GO:0005623	GO:0005886	GO:0005887	GO:0006810	GO:0006811	GO:0007600	GO:0007606	GO:0008150	GO:0009987	GO:0015075	GO:0015267	GO:0016020	GO:0016021	GO:0022803	GO:0022838	GO:0022857	GO:0022891	GO:0022892	GO:0031224	GO:0031226	GO:0032501	GO:0034220	GO:0044425	GO:0044459	GO:0044464	GO:0044699	GO:0044707	GO:0044763	GO:0044765	GO:0050877	GO:0050896	GO:0050906	GO:0051179	GO:0051234	GO:0051606	GO:0055085	GO:0071944 meNOG[21] 0A094@biNOG	0DMVW@chorNOG	0IF2J@euNOG	0VB54@meNOG	0XTGF@NOG	12QSW@opiNOG NA|NA|NA U Transmembrane	channel-like
NODE_53_length_26956_cov_0.387348.p3 44689.DDB0266389 5.3e-65 254.2 SLC44A2 GO:0000003	GO:0002009	GO:0002119	GO:0002164	GO:0003006	GO:0003674	GO:0004871	GO:0005215	GO:0005575	GO:0005623	GO:0005886	GO:0006066	GO:0006576	GO:0006629	GO:0006644	GO:0006650	GO:0006656	GO:0006793	GO:0006796	GO:0006807	GO:0006810	GO:0006811	GO:0006812	GO:0007154	GO:0007165	GO:0007275	GO:0007548	GO:0008150	GO:0008152	GO:0008324	GO:0008610	GO:0008654	GO:0009058	GO:0009308	GO:0009653	GO:0009791	GO:0009888	GO:0009966	GO:0009967	GO:0009987	GO:0010627	GO:0010646	GO:0010647	GO:0010740	GO:0015075	GO:0015220	GO:0015665	GO:0015850	GO:0015871	GO:0016020
NODE_53_length_26956_cov_0.387348.p4 10141.ENSCPOP00000012563 8.4e-20 104.0 ANO5 GO:0005575	GO:0005622	GO:0005623	GO:0005737	GO:0005783	GO:0005789	GO:0005886	GO:0012505	GO:0016020	GO:0031090	GO:0042175	GO:0043226	GO:0043227	GO:0043229	GO:0043231	GO:0044422	GO:0044424	GO:0044425	GO:0044432	GO:0044444	GO:0044446	GO:0044464	GO:0071944 K19480 maNOG[6] 09WBZ@biNOG	0DK3W@chorNOG	0UMNQ@maNOG	0V7AE@meNOG	0XS4S@NOG	12SW7@opiNOG	18WWC@roNOG	1ATTX@spriNOG	1CUXN@veNOG	KOG2514@euNOG NA|NA|NA U anoctamin	5
NODE_53_length_26956_cov_0.387348.p5 644223.XP_002493691.1 2.5e-100 371.3 NOP58 GO:0000447	GO:0000460	GO:0000462	GO:0000466	GO:0000469	GO:0000472	GO:0000478	GO:0000479	GO:0000480	GO:0000966	GO:0000967	GO:0003674	GO:0003676	GO:0003723	GO:0005488	GO:0005575	GO:0005622	GO:0005623	GO:0005634	GO:0005730	GO:0005732	GO:0006139	GO:0006364	GO:0006396	GO:0006725	GO:0006807	GO:0008150	GO:0008152	GO:0009987	GO:0010467	GO:0016070	GO:0016072	GO:0022613	GO:0030490	GO:0030515	GO:0030529	GO:0030684	GO:0030686	GO:0031428	GO:0031974	GO:0031981	GO:0032040	GO:0032991	GO:0034470	GO:0034471	GO:0034641	GO:0034660	GO:0042254	GO:0042274	GO:0043170
NODE_53_length_26956_cov_0.387348.p6 425265.XP_001730716.1 3.6e-176 623.2 DHH1 GO:0000288	GO:0000290	GO:0000932	GO:0000956	GO:0003674	GO:0003676	GO:0003724	GO:0003824	GO:0004004	GO:0004386	GO:0005488	GO:0005515	GO:0005575	GO:0005622	GO:0005623	GO:0005737	GO:0006139	GO:0006152	GO:0006163	GO:0006195	GO:0006200	GO:0006401	GO:0006402	GO:0006417	GO:0006448	GO:0006725	GO:0006753	GO:0006793	GO:0006796	GO:0006807	GO:0006950	GO:0006995	GO:0006996	GO:0007049	GO:0007050	GO:0007154	GO:0008026	GO:0008150	GO:0008152	GO:0008186	GO:0009056	GO:0009057	GO:0009116	GO:0009117	GO:0009119	GO:0009123	GO:0009125	GO:0009126	GO:0009128	GO:0009141
NODE_53_length_26956_cov_0.387348.p7 59729.ENSTGUP00000012310 2.2e-36 158.7 GO:0005575	GO:0016020 aveNOG[1] 04MIE@aveNOG	09WBZ@biNOG	0DJW1@chorNOG	0V7AE@meNOG	0XS4S@NOG	12SW7@opiNOG	1CUPC@veNOG	KOG2514@euNOG NA|NA|NA P May	act	as	a	calcium-activated	chloride	channel	(By	similarity)
NODE_53_length_26956_cov_0.387348.p8 7739.JGI199751 1.5e-10 72.8 TMC4 GO:0005575	GO:0016020 meNOG[21] 0A1VW@biNOG	0DF8T@chorNOG	0IIGT@euNOG	0VCRJ@meNOG	0Y7QP@NOG	13F1K@opiNOG NA|NA|NA S Transmembrane	channel-like
NODE_53_length_26956_cov_0.387348.p10 578455.XP_003655678.1 1.4e-44 185.3 FG07250.1 GO:0000322	GO:0000323	GO:0000324	GO:0000329	GO:0005575	GO:0005622	GO:0005623	GO:0005737	GO:0005773	GO:0005774	GO:0005783	GO:0005794	GO:0006810	GO:0006888	GO:0008150	GO:0009987	GO:0016020	GO:0016192	GO:0016482	GO:0031090	GO:0043226	GO:0043227	GO:0043229	GO:0043231	GO:0044422	GO:0044424	GO:0044437	GO:0044444	GO:0044446	GO:0044464	GO:0044699	GO:0044763	GO:0044765	GO:0046907	GO:0048193	GO:0051179	GO:0051234	GO:0051641	GO:0051649 K10082 fuNOG[21] 03JH2@ascNOG	0CS42@chaNOG	0PHCK@fuNOG	0YH8V@NOG	12UBE@opiNOG	19PBJ@sordNOG	1AA08@sorNOG	KOG3839@euNOG NA|NA|NA U Legume-like	lectin	family
NODE_53_length_26956_cov_0.387348.p13 7668.SPU_001377tr 3.1e-37 160.6 ATG3 GO:0000045	GO:0000151	GO:0000153	GO:0000266	GO:0002009	GO:0003674	GO:0003824	GO:0005575	GO:0005622	GO:0005623	GO:0005737	GO:0005829	GO:0006464	GO:0006605	GO:0006612	GO:0006810	GO:0006886	GO:0006914	GO:0006915	GO:0006950	GO:0006996	GO:0007005	GO:0007033	GO:0007154	GO:0007275	GO:0007568	GO:0008104	GO:0008150	GO:0008152	GO:0008219	GO:0008340	GO:0008637	GO:0009056	GO:0009267	GO:0009605	GO:0009653	GO:0009888	GO:0009987	GO:0009991	GO:0010259	GO:0012501	GO:0015031	GO:0016043	GO:0016236	GO:0016265	GO:0016567	GO:0016874	GO:0016879	GO:0016881	GO:0019538
NODE_53_length_26956_cov_0.387348.p14 653948.CCA25321 4.9e-37 159.5 FAM96B GO:0000070	GO:0000278	GO:0000280	GO:0000819	GO:0003002	GO:0003674	GO:0005048	GO:0005488	GO:0005515	GO:0005575	GO:0005622	GO:0005623	GO:0005634	GO:0005737	GO:0005819	GO:0005829	GO:0005856	GO:0006139	GO:0006259	GO:0006310	GO:0006725	GO:0006807	GO:0006996	GO:0007049	GO:0007059	GO:0007062	GO:0007064	GO:0007067	GO:0007275	GO:0007389	GO:0008150	GO:0008152	GO:0009058	GO:0009798	GO:0009943	GO:0009944	GO:0009955	GO:0009987	GO:0010209	GO:0015630	GO:0016043	GO:0016226	GO:0022402	GO:0022607	GO:0031163	GO:0032501	GO:0032502	GO:0032991	GO:0033218	GO:0034085
NODE_54_length_26799_cov_0.554794.p1 5022.CBX99340 7.9e-147 527.3 CHSV GO:0000003	GO:0000902	GO:0001411	GO:0003674	GO:0003824	GO:0004100	GO:0005575	GO:0005622	GO:0005623	GO:0005737	GO:0005886	GO:0006022	GO:0006023	GO:0006030	GO:0006031	GO:0006040	GO:0006807	GO:0006950	GO:0006970	GO:0008150	GO:0008152	GO:0008194	GO:0008375	GO:0009058	GO:0009059	GO:0009628	GO:0009653	GO:0009826	GO:0009932	GO:0009987	GO:0012506	GO:0016020	GO:0016023	GO:0016043	GO:0016049	GO:0016740	GO:0016757	GO:0016758	GO:0019954	GO:0030154	GO:0030427	GO:0030428	GO:0030435	GO:0030436	GO:0030447	GO:0030448	GO:0030659	GO:0031090	GO:0031410	GO:0031505
NODE_54_length_26799_cov_0.554794.p2 240176.XP_001839751.2 0.0 1219.5 ACL1 GO:0005575	GO:0005622	GO:0005623	GO:0005634	GO:0005737	GO:0005829	GO:0006082	GO:0006084	GO:0006085	GO:0006091	GO:0006099	GO:0006101	GO:0006629	GO:0006631	GO:0006633	GO:0006637	GO:0006732	GO:0006793	GO:0008150	GO:0008152	GO:0008610	GO:0009058	GO:0009060	GO:0009108	GO:0009987	GO:0015980	GO:0016053	GO:0019752	GO:0032787	GO:0035383	GO:0035384	GO:0043226	GO:0043227	GO:0043229	GO:0043231	GO:0043436	GO:0044237	GO:0044238	GO:0044249	GO:0044255	GO:0044281	GO:0044283	GO:0044424	GO:0044444	GO:0044464	GO:0044710	GO:0044711	GO:0045333	GO:0046394	GO:0051186
NODE_54_length_26799_cov_0.554794.p3 400682.PAC_15728237 5.5e-63 248.1 euNOG[57] COG1131@NOG	KOG0059@euNOG NA|NA|NA Q ATP-binding	cassette	sub-family	A	ABC1	member
NODE_54_length_26799_cov_0.554794.p4 88036.EFJ27196 2.8e-124 450.7 virNOG[6] 1C1F2@strNOG	1DSIR@virNOG	COG1063@NOG	KOG0024@euNOG NA|NA|NA Q Alcohol	dehydrogenase	GroES-like	domain
NODE_54_length_26799_cov_0.554794.p5 339724.XP_001536577.1 2.6e-20 105.1 fuNOG[21] 03ZZC@ascNOG	0JE3P@euNOG	0PXMY@fuNOG	12AX0@NOG	14730@opiNOG NA|NA|NA S SMP-30/Gluconolaconase/LRE-like	region
NODE_54_length_26799_cov_0.554794.p6 5297.EFP89079 3.1e-60 237.7 CHSV GO:0000003	GO:0000902	GO:0001411	GO:0003674	GO:0003824	GO:0004100	GO:0005575	GO:0005622	GO:0005623	GO:0005737	GO:0005886	GO:0006022	GO:0006023	GO:0006030	GO:0006031	GO:0006040	GO:0006807	GO:0006950	GO:0006970	GO:0008150	GO:0008152	GO:0008194	GO:0008375	GO:0009058	GO:0009059	GO:0009628	GO:0009653	GO:0009826	GO:0009932	GO:0009987	GO:0012506	GO:0016020	GO:0016023	GO:0016043	GO:0016049	GO:0016740	GO:0016757	GO:0016758	GO:0019954	GO:0030154	GO:0030427	GO:0030428	GO:0030435	GO:0030436	GO:0030447	GO:0030448	GO:0030659	GO:0031090	GO:0031410	GO:0031505
NODE_54_length_26799_cov_0.554794.p9 5297.EFP91202 5.8e-56 222.6 PUP3 GO:0000502	GO:0003674	GO:0005575	GO:0005622	GO:0005623	GO:0005634	GO:0005737	GO:0005783	GO:0005789	GO:0005829	GO:0005839	GO:0006508	GO:0006511	GO:0008047	GO:0008150	GO:0008152	GO:0009056	GO:0009057	GO:0009987	GO:0010498	GO:0010499	GO:0010950	GO:0010952	GO:0012505	GO:0016020	GO:0016504	GO:0019222	GO:0019538	GO:0019774	GO:0019941	GO:0030163	GO:0030234	GO:0031090	GO:0031597	GO:0032991	GO:0034515	GO:0042175	GO:0043085	GO:0043161	GO:0043170	GO:0043226	GO:0043227	GO:0043229	GO:0043231	GO:0043234	GO:0043632	GO:0044093	GO:0044237	GO:0044238	GO:0044248
NODE_54_length_26799_cov_0.554794.p10 132908.ENSPVAP00000015639 2.7e-18 97.1 ABCA7 GO:0000139	GO:0000166	GO:0001882	GO:0001883	GO:0003674	GO:0005215	GO:0005319	GO:0005488	GO:0005524	GO:0005548	GO:0005575	GO:0005622	GO:0005623	GO:0005737	GO:0005768	GO:0005794	GO:0005886	GO:0006810	GO:0006811	GO:0006820	GO:0006869	GO:0008150	GO:0009987	GO:0010008	GO:0010876	GO:0012505	GO:0015711	GO:0015748	GO:0015914	GO:0016020	GO:0016021	GO:0016324	GO:0017076	GO:0022892	GO:0030554	GO:0031090	GO:0031224	GO:0032549	GO:0032550	GO:0032553	GO:0032555	GO:0032559	GO:0032991	GO:0033036	GO:0033700	GO:0035639	GO:0036094	GO:0043167	GO:0043168	GO:0043190
NODE_54_length_26799_cov_0.554794.p11 44689.DDB0201663 2.2e-32 143.7 KRAS GO:0000003	GO:0000082	GO:0000139	GO:0000165	GO:0000166	GO:0000186	GO:0000278	GO:0000578	GO:0000902	GO:0000904	GO:0000910	GO:0001501	GO:0001558	GO:0001654	GO:0001655	GO:0001667	GO:0001700	GO:0001708	GO:0001709	GO:0001745	GO:0001751	GO:0001752	GO:0001754	GO:0001763	GO:0001882	GO:0001883	GO:0001932	GO:0001934	GO:0002009	GO:0002119	GO:0002164	GO:0002165	GO:0002168	GO:0002376	GO:0002520	GO:0002682	GO:0003002	GO:0003006	GO:0003008	GO:0003674	GO:0003824	GO:0003924	GO:0005488	GO:0005515	GO:0005525	GO:0005575	GO:0005622	GO:0005623	GO:0005634	GO:0005737
NODE_55_length_26219_cov_0.194908.p2 44689.DDB0231693 3.3e-25 122.9 TRAPPC10 GO:0000910	GO:0000911	GO:0000919	GO:0003674	GO:0005215	GO:0005575	GO:0005622	GO:0005623	GO:0005634	GO:0005737	GO:0005768	GO:0005769	GO:0005801	GO:0005802	GO:0005829	GO:0006140	GO:0006605	GO:0006623	GO:0006810	GO:0006811	GO:0006812	GO:0006814	GO:0006886	GO:0006888	GO:0006891	GO:0006914	GO:0006950	GO:0007034	GO:0007049	GO:0007154	GO:0008104	GO:0008150	GO:0008152	GO:0008324	GO:0009056	GO:0009118	GO:0009267	GO:0009605	GO:0009894	GO:0009966	GO:0009987	GO:0009991	GO:0010646	GO:0015031	GO:0015075	GO:0015077	GO:0015081	GO:0015672	GO:0016020	GO:0016021
NODE_55_length_26219_cov_0.194908.p3 5057.CADACLAP00004543 4.1e-76 291.2 FG10530.1 GO:0000003	GO:0003006	GO:0005575	GO:0005622	GO:0005623	GO:0005628	GO:0005737	GO:0005739	GO:0005768	GO:0005802	GO:0005829	GO:0006605	GO:0006623	GO:0006810	GO:0006886	GO:0007034	GO:0007049	GO:0008104	GO:0008150	GO:0009653	GO:0009987	GO:0010927	GO:0015031	GO:0016020	GO:0016043	GO:0016044	GO:0016197	GO:0016482	GO:0019898	GO:0019953	GO:0022402	GO:0022413	GO:0022414	GO:0022607	GO:0030154	GO:0030435	GO:0030437	GO:0031321	GO:0032120	GO:0032502	GO:0032505	GO:0032507	GO:0032989	GO:0033036	GO:0033365	GO:0034067	GO:0034293	GO:0034613	GO:0042763	GO:0042764
NODE_55_length_26219_cov_0.194908.p5 229533.XP_380992.1 1.9e-20 105.9 FG00816.1 GO:0000003	GO:0000151	GO:0003006	GO:0003674	GO:0003824	GO:0004553	GO:0005575	GO:0005622	GO:0005623	GO:0005737	GO:0007049	GO:0008150	GO:0008152	GO:0009653	GO:0009987	GO:0016787	GO:0016798	GO:0019005	GO:0019953	GO:0022402	GO:0022413	GO:0022414	GO:0030154	GO:0030435	GO:0030437	GO:0031176	GO:0031461	GO:0032502	GO:0032505	GO:0032991	GO:0034293	GO:0043234	GO:0043934	GO:0043935	GO:0044424	GO:0044464	GO:0044699	GO:0044763	GO:0044767	GO:0048468	GO:0048610	GO:0048646	GO:0048856	GO:0048869 K10273 fuNOG[21] 04E27@ascNOG	0QE71@fuNOG	0SNWP@hypNOG	0X1Q0@necNOG	0XPI5@NOG	13FJC@opiNOG	1A7AH@sordNOG
NODE_55_length_26219_cov_0.194908.p6 7668.SPU_026082tr 2e-27 129.0 EED GO:0000003	GO:0000228	GO:0000785	GO:0000786	GO:0000790	GO:0000792	GO:0000803	GO:0000902	GO:0000904	GO:0001739	GO:0002119	GO:0002164	GO:0003674	GO:0003676	GO:0003677	GO:0003682	GO:0003824	GO:0005488	GO:0005515	GO:0005575	GO:0005622	GO:0005623	GO:0005634	GO:0005654	GO:0005694	GO:0005700	GO:0005720	GO:0006139	GO:0006325	GO:0006338	GO:0006342	GO:0006349	GO:0006355	GO:0006464	GO:0006479	GO:0006725	GO:0006807	GO:0006915	GO:0006996	GO:0007275	GO:0007399	GO:0007517	GO:0008047	GO:0008150	GO:0008152	GO:0008168	GO:0008213	GO:0008219	GO:0008276	GO:0009653
NODE_55_length_26219_cov_0.194908.p8 5762.XP_002670866.1 1e-18 99.4 RALGAPA1 GO:0003674	GO:0005083	GO:0005096	GO:0005099	GO:0005488	GO:0005515	GO:0005575	GO:0005622	GO:0005623	GO:0005634	GO:0005737	GO:0005739	GO:0005829	GO:0006140	GO:0006355	GO:0007154	GO:0007165	GO:0007264	GO:0007265	GO:0007275	GO:0007399	GO:0007417	GO:0007420	GO:0008047	GO:0008150	GO:0009118	GO:0009889	GO:0009894	GO:0009966	GO:0009987	GO:0010468	GO:0010556	GO:0010646	GO:0017123	GO:0019219	GO:0019220	GO:0019222	GO:0023051	GO:0023052	GO:0030234	GO:0030695	GO:0030811	GO:0031323	GO:0031326	GO:0031329	GO:0032315	GO:0032318	GO:0032320	GO:0032484	GO:0032485
NODE_55_length_26219_cov_0.194908.p11 7222.FBpp0155915 1.1e-41 175.6 GO:0000375	GO:0000377	GO:0000398	GO:0003674	GO:0005488	GO:0005515	GO:0005575	GO:0005622	GO:0005623	GO:0005634	GO:0005681	GO:0006139	GO:0006396	GO:0006397	GO:0006725	GO:0006807	GO:0007346	GO:0008150	GO:0008152	GO:0008380	GO:0009987	GO:0010389	GO:0010467	GO:0010564	GO:0016070	GO:0016071	GO:0030529	GO:0032991	GO:0034641	GO:0043170	GO:0043226	GO:0043227	GO:0043229	GO:0043231	GO:0043234	GO:0044237	GO:0044238	GO:0044260	GO:0044422	GO:0044424	GO:0044428	GO:0044446	GO:0044464	GO:0046483	GO:0050789	GO:0050794	GO:0051726	GO:0065007	GO:0071011	GO:0071013
NODE_55_length_26219_cov_0.194908.p12 10228.TriadP32318 1.5e-38 164.9 MMAB GO:0005575	GO:0005622	GO:0005623	GO:0005737	GO:0005739	GO:0043226	GO:0043227	GO:0043229	GO:0043231	GO:0044424	GO:0044444	GO:0044464 K00798 meNOG[21] 0IEUE@euNOG	0V76R@meNOG	12PSB@opiNOG	COG2096@NOG NA|NA|NA H methylmalonic	aciduria	(cobalamin	deficiency)	cblB	type
NODE_55_length_26219_cov_0.194908.p14 486041.XP_001877913.1 2.2e-14 84.3 GET1 GO:0000139	GO:0005575	GO:0005622	GO:0005623	GO:0005737	GO:0005783	GO:0005789	GO:0005794	GO:0005975	GO:0006464	GO:0006486	GO:0006810	GO:0006873	GO:0006874	GO:0006875	GO:0006890	GO:0006950	GO:0006984	GO:0006986	GO:0006996	GO:0007005	GO:0007029	GO:0007154	GO:0007165	GO:0008104	GO:0008150	GO:0008152	GO:0009058	GO:0009059	GO:0009100	GO:0009101	GO:0009987	GO:0010033	GO:0012505	GO:0016020	GO:0016043	GO:0016044	GO:0016192	GO:0019538	GO:0019725	GO:0023052	GO:0030003	GO:0030968	GO:0031090	GO:0032991	GO:0033036	GO:0033365	GO:0033554	GO:0034613	GO:0034620
NODE_55_length_26219_cov_0.194908.p15 578458.XP_003038306.1 1.7e-27 127.9 SYM1 GO:0005575	GO:0005622	GO:0005623	GO:0005737	GO:0005739	GO:0005740	GO:0005743	GO:0005794	GO:0006066	GO:0006067	GO:0006950	GO:0008150	GO:0008152	GO:0009636	GO:0009987	GO:0010035	GO:0010038	GO:0016020	GO:0016021	GO:0019866	GO:0031090	GO:0031224	GO:0031966	GO:0031967	GO:0031975	GO:0034308	GO:0042221	GO:0043226	GO:0043227	GO:0043229	GO:0043231	GO:0044281	GO:0044422	GO:0044424	GO:0044425	GO:0044429	GO:0044444	GO:0044446	GO:0044464	GO:0044699	GO:0044710	GO:0044763	GO:0046686	GO:0050896	GO:0051716	GO:0070887	GO:0071241	GO:0071248	GO:0071276	GO:0071585
NODE_55_length_26219_cov_0.194908.p17 40559.EDN31785 5.1e-22 109.4 FG04914.1 GO:0000375	GO:0000377	GO:0000398	GO:0003674	GO:0003676	GO:0003723	GO:0005488	GO:0005575	GO:0005622	GO:0005623	GO:0005634	GO:0005737	GO:0005829	GO:0006139	GO:0006396	GO:0006397	GO:0006725	GO:0006807	GO:0008150	GO:0008152	GO:0008380	GO:0009987	GO:0010467	GO:0016070	GO:0016071	GO:0034641	GO:0043170	GO:0043226	GO:0043227	GO:0043229	GO:0043231	GO:0044237	GO:0044238	GO:0044260	GO:0044424	GO:0044444	GO:0044464	GO:0045292	GO:0046483	GO:0071704	GO:0090304	GO:0097159	GO:1901360	GO:1901363 K12876 fuNOG[21] 03T0N@ascNOG	0PPRS@fuNOG	11IHM@NOG	13SH6@opiNOG	KOG0130@euNOG NA|NA|NA A RNA-binding	protein	8A
NODE_56_length_25944_cov_0.235287.p2 284593.XP_448234.1 7.2e-245 852.8 FG10203.1 GO:0003674	GO:0003824	GO:0005575	GO:0005622	GO:0005623	GO:0005737	GO:0005829	GO:0006082	GO:0006518	GO:0006520	GO:0006575	GO:0006749	GO:0006790	GO:0006807	GO:0008150	GO:0008152	GO:0009987	GO:0016787	GO:0016810	GO:0016812	GO:0017168	GO:0019752	GO:0034641	GO:0043436	GO:0043603	GO:0044237	GO:0044238	GO:0044281	GO:0044424	GO:0044444	GO:0044464	GO:0044710	GO:0071704	GO:1901564 K01469 fuNOG[21] 03JQM@ascNOG	0PGSZ@fuNOG	12QNF@opiNOG	198GH@saccNOG	19EYC@sacNOG	COG0145@NOG	COG0146@NOG	KOG1939@euNOG NA|NA|NA E Hydantoinase	B/oxoprolinase
NODE_56_length_25944_cov_0.235287.p3 578458.XP_003032302.1 2e-128 465.3 VPS34 GO:0000003	GO:0000322	GO:0000323	GO:0000324	GO:0000329	GO:0000407	GO:0003006	GO:0003674	GO:0003824	GO:0004672	GO:0005575	GO:0005622	GO:0005623	GO:0005737	GO:0005768	GO:0005773	GO:0005774	GO:0005777	GO:0005829	GO:0005942	GO:0006355	GO:0006357	GO:0006464	GO:0006468	GO:0006605	GO:0006623	GO:0006629	GO:0006644	GO:0006650	GO:0006661	GO:0006793	GO:0006796	GO:0006810	GO:0006886	GO:0006914	GO:0006996	GO:0007031	GO:0007033	GO:0007034	GO:0007049	GO:0008104	GO:0008150	GO:0008152	GO:0008610	GO:0008654	GO:0009056	GO:0009058	GO:0009272	GO:0009653	GO:0009889
NODE_56_length_25944_cov_0.235287.p4 5059.CADAFLAP00007220 1.7e-138 498.8 TOP3 GO:0000003	GO:0000018	GO:0000070	GO:0000278	GO:0000280	GO:0000712	GO:0000723	GO:0000819	GO:0003674	GO:0003824	GO:0003916	GO:0003917	GO:0005575	GO:0005622	GO:0005623	GO:0005634	GO:0005694	GO:0005737	GO:0005739	GO:0006139	GO:0006259	GO:0006260	GO:0006261	GO:0006278	GO:0006310	GO:0006725	GO:0006807	GO:0006950	GO:0006974	GO:0006996	GO:0006997	GO:0007000	GO:0007004	GO:0007049	GO:0007059	GO:0007062	GO:0007064	GO:0007067	GO:0007126	GO:0007127	GO:0007131	GO:0008150	GO:0008152	GO:0009058	GO:0009059	GO:0009892	GO:0009987	GO:0010605	GO:0010833	GO:0016043
NODE_56_length_25944_cov_0.235287.p5 4896.SPCC16A11.12c.1 2.8e-35 155.2 UBP12 GO:0003674	GO:0003824	GO:0004221	GO:0004843	GO:0005575	GO:0005622	GO:0005623	GO:0005634	GO:0005737	GO:0005783	GO:0005829	GO:0006464	GO:0008150	GO:0008152	GO:0008233	GO:0008234	GO:0009987	GO:0016579	GO:0016787	GO:0016788	GO:0016790	GO:0019538	GO:0019783	GO:0036211	GO:0043170	GO:0043226	GO:0043227	GO:0043229	GO:0043231	GO:0043412	GO:0044237	GO:0044238	GO:0044260	GO:0044267	GO:0044424	GO:0044444	GO:0044464	GO:0070011	GO:0070646	GO:0070647	GO:0071704 K11835 fuNOG[21] 0PI2R@fuNOG	12QDF@opiNOG	COG5560@NOG	KOG1870@euNOG NA|NA|NA O ubiquitin	carboxyl-terminal	hydrolase
NODE_56_length_25944_cov_0.235287.p6 39416.CAZ83793 6.9e-95 353.2 UTP7 GO:0000447	GO:0000460	GO:0000462	GO:0000466	GO:0000469	GO:0000472	GO:0000478	GO:0000479	GO:0000480	GO:0000966	GO:0000967	GO:0003674	GO:0003676	GO:0003723	GO:0005488	GO:0005575	GO:0005622	GO:0005623	GO:0005634	GO:0005730	GO:0005732	GO:0006139	GO:0006364	GO:0006396	GO:0006725	GO:0006807	GO:0008150	GO:0008152	GO:0009987	GO:0010467	GO:0016070	GO:0016072	GO:0022613	GO:0030490	GO:0030515	GO:0030529	GO:0030684	GO:0030686	GO:0031974	GO:0031981	GO:0032040	GO:0032991	GO:0034470	GO:0034471	GO:0034641	GO:0034660	GO:0042254	GO:0042274	GO:0043170	GO:0043226
NODE_56_length_25944_cov_0.235287.p7 367775.XP_003191274.1 8.1e-101 372.5 PGUG_00048 GO:0003674	GO:0003824	GO:0005575	GO:0005622	GO:0005623	GO:0005634	GO:0005737	GO:0005829	GO:0006325	GO:0006355	GO:0006357	GO:0006403	GO:0006405	GO:0006406	GO:0006464	GO:0006479	GO:0006810	GO:0006913	GO:0006996	GO:0008150	GO:0008152	GO:0008168	GO:0008170	GO:0008213	GO:0008276	GO:0008469	GO:0008757	GO:0009889	GO:0009890	GO:0009891	GO:0009892	GO:0009893	GO:0009987	GO:0010468	GO:0010556	GO:0010557	GO:0010558	GO:0010604	GO:0010605	GO:0010629	GO:0015931	GO:0016043	GO:0016273	GO:0016274	GO:0016482	GO:0016568	GO:0016569	GO:0016570	GO:0016571	GO:0016740
NODE_56_length_25944_cov_0.235287.p10 431895.XP_001744721.1 7.6e-39 166.0 PYRIDOXINE GO:0005575	GO:0005622	GO:0005623	GO:0005737	GO:0006725	GO:0006766	GO:0006767	GO:0006772	GO:0006790	GO:0006807	GO:0008150	GO:0008152	GO:0008614	GO:0008615	GO:0009058	GO:0009110	GO:0009228	GO:0009987	GO:0010941	GO:0018130	GO:0019438	GO:0034641	GO:0042364	GO:0042723	GO:0042724	GO:0042816	GO:0042819	GO:0042981	GO:0043066	GO:0043067	GO:0043069	GO:0044237	GO:0044249	GO:0044271	GO:0044272	GO:0044281	GO:0044283	GO:0044424	GO:0044464	GO:0044710	GO:0044711	GO:0046483	GO:0048519	GO:0048523	GO:0050789	GO:0050794	GO:0060548	GO:0065007	GO:0071704	GO:0072524
NODE_56_length_25944_cov_0.235287.p12 353152.XP_001388207.1 1.6e-15 88.2 K10666 apiNOG[5] 01J5J@apiNOG	0FAN0@cocNOG	0FIY8@cryNOG	11IHV@NOG	KOG0823@euNOG NA|NA|NA O Zinc	finger		C3HC4	type	(RING	finger)
NODE_56_length_25944_cov_0.235287.p16 4558.Sb02g003360.1 1.4e-10 71.2 virNOG[6] 0TYZX@lilNOG	11SSC@NOG	15WEU@poaNOG	1BTTB@strNOG	1E5PJ@virNOG	KOG4680@euNOG NA|NA|NA U ML	domain
NODE_57_length_25931_cov_0.351037.p1 39416.CAZ85652 1.6e-174 618.6 CRM1 GO:0000054	GO:0000055	GO:0000122	GO:0000166	GO:0000775	GO:0000776	GO:0000922	GO:0001882	GO:0001883	GO:0003674	GO:0005049	GO:0005215	GO:0005488	GO:0005525	GO:0005575	GO:0005622	GO:0005623	GO:0005634	GO:0005635	GO:0005643	GO:0005694	GO:0005737	GO:0005815	GO:0005816	GO:0005819	GO:0005829	GO:0005856	GO:0006355	GO:0006357	GO:0006403	GO:0006405	GO:0006406	GO:0006611	GO:0006810	GO:0006886	GO:0006913	GO:0006950	GO:0006979	GO:0008104	GO:0008150	GO:0008565	GO:0009719	GO:0009889	GO:0009890	GO:0009892	GO:0009987	GO:0010033	GO:0010243	GO:0010468	GO:0010556
NODE_57_length_25931_cov_0.351037.p2 5297.EHS63302 1.3e-183 648.7 RAD16 GO:0000109	GO:0000113	GO:0000151	GO:0000715	GO:0005575	GO:0005622	GO:0005623	GO:0005634	GO:0006139	GO:0006259	GO:0006281	GO:0006289	GO:0006464	GO:0006508	GO:0006511	GO:0006725	GO:0006807	GO:0006950	GO:0006974	GO:0006996	GO:0008150	GO:0008152	GO:0009056	GO:0009057	GO:0009987	GO:0016043	GO:0016567	GO:0019538	GO:0019941	GO:0030163	GO:0031461	GO:0031463	GO:0032446	GO:0032991	GO:0033554	GO:0034641	GO:0036211	GO:0042787	GO:0043170	GO:0043226	GO:0043227	GO:0043229	GO:0043231	GO:0043234	GO:0043412	GO:0043632	GO:0044237	GO:0044238	GO:0044248	GO:0044257
NODE_57_length_25931_cov_0.351037.p3 578458.XP_003026715.1 3.3e-08 65.9 K17576 fuNOG[21] 01736@agaNOG	01F0A@agarNOG	092ZH@basNOG	0Q0XP@fuNOG	0XSTR@NOG	14FEX@opiNOG	KOG1908@euNOG NA|NA|NA A LRR
NODE_57_length_25931_cov_0.351037.p4 5059.CADAFLAP00004482 1.5e-131 475.3 PGUG_01333 GO:0000003	GO:0000030	GO:0000032	GO:0000746	GO:0000747	GO:0000749	GO:0000752	GO:0000771	GO:0003006	GO:0003674	GO:0003824	GO:0004169	GO:0005575	GO:0005622	GO:0005623	GO:0005737	GO:0005783	GO:0005789	GO:0005975	GO:0006056	GO:0006057	GO:0006464	GO:0006486	GO:0006493	GO:0007155	GO:0007157	GO:0007275	GO:0008150	GO:0008152	GO:0009058	GO:0009059	GO:0009100	GO:0009101	GO:0009966	GO:0009987	GO:0010033	GO:0010646	GO:0012505	GO:0016020	GO:0016021	GO:0016043	GO:0016337	GO:0016740	GO:0016757	GO:0016758	GO:0019236	GO:0019538	GO:0019953	GO:0022414	GO:0022610
NODE_57_length_25931_cov_0.351037.p5 456481.LEPBI_I1233 3.7e-09 68.6 bactNOG[38] 05JXB@bactNOG	1AQ53@spiNOG	COG0666@NOG NA|NA|NA S ankyrin	repeat-containing	protein
NODE_57_length_25931_cov_0.351037.p6 9986.ENSOCUP00000023817 5.7e-148 529.6 PPP2R5C GO:0000075	GO:0000077	GO:0000159	GO:0000775	GO:0003674	GO:0003824	GO:0005575	GO:0005622	GO:0005623	GO:0005634	GO:0005694	GO:0006508	GO:0006511	GO:0006915	GO:0006950	GO:0006974	GO:0006977	GO:0007049	GO:0007093	GO:0007154	GO:0007165	GO:0007346	GO:0008150	GO:0008152	GO:0008219	GO:0008233	GO:0008285	GO:0008287	GO:0008601	GO:0008630	GO:0009056	GO:0009057	GO:0009987	GO:0010467	GO:0010498	GO:0010564	GO:0010948	GO:0012501	GO:0016020	GO:0016021	GO:0016265	GO:0016485	GO:0016787	GO:0019208	GO:0019222	GO:0019538	GO:0019888	GO:0019941	GO:0022402	GO:0023052
NODE_57_length_25931_cov_0.351037.p7 7897.ENSLACP00000022602 6.1e-30 137.5 CATSPER4 GO:0001539	GO:0001669	GO:0003674	GO:0005215	GO:0005216	GO:0005227	GO:0005261	GO:0005575	GO:0005622	GO:0005623	GO:0005737	GO:0005886	GO:0005891	GO:0005929	GO:0006810	GO:0006811	GO:0006812	GO:0006814	GO:0006928	GO:0008150	GO:0008324	GO:0009987	GO:0015075	GO:0015267	GO:0015672	GO:0016020	GO:0016021	GO:0016023	GO:0022803	GO:0022838	GO:0022857	GO:0022891	GO:0022892	GO:0030001	GO:0030141	GO:0030317	GO:0031224	GO:0031410	GO:0031514	GO:0031982	GO:0031988	GO:0032991	GO:0034220	GO:0034702	GO:0034703	GO:0034704	GO:0036128	GO:0040011	GO:0042995	GO:0043226
NODE_57_length_25931_cov_0.351037.p9 5022.CBX96670 7.2e-11 73.9 PGUG_02484 GO:0000105	GO:0000228	GO:0000785	GO:0000790	GO:0000975	GO:0000976	GO:0000977	GO:0000978	GO:0000981	GO:0000982	GO:0000987	GO:0001012	GO:0001067	GO:0001071	GO:0001077	GO:0001159	GO:0001228	GO:0003674	GO:0003676	GO:0003677	GO:0003700	GO:0005488	GO:0005575	GO:0005622	GO:0005623	GO:0005634	GO:0005654	GO:0005694	GO:0005737	GO:0005829	GO:0006082	GO:0006139	GO:0006144	GO:0006325	GO:0006338	GO:0006351	GO:0006355	GO:0006357	GO:0006366	GO:0006383	GO:0006520	GO:0006547	GO:0006725	GO:0006807	GO:0006996	GO:0007275	GO:0008150	GO:0008152	GO:0008652	GO:0009058
NODE_57_length_25931_cov_0.351037.p10 63737.Npun_R6524 3.7e-14 84.7 K13730 bactNOG[38] 073FT@bactNOG	0FKC3@cyaNOG	COG1100@NOG	COG4886@NOG NA|NA|NA S LRR_TYP
NODE_57_length_25931_cov_0.351037.p12 39946.BGIOSGA020259-PA 4.3e-29 134.0 OSI_20768 GO:0003674	GO:0003824	GO:0004103	GO:0006066	GO:0006576	GO:0006629	GO:0006644	GO:0006650	GO:0006656	GO:0006657	GO:0006793	GO:0006796	GO:0006807	GO:0006950	GO:0008150	GO:0008152	GO:0008610	GO:0008654	GO:0009058	GO:0009308	GO:0009611	GO:0009987	GO:0016301	GO:0016310	GO:0016740	GO:0016772	GO:0016773	GO:0019637	GO:0034641	GO:0042439	GO:0044106	GO:0044237	GO:0044238	GO:0044249	GO:0044255	GO:0044281	GO:0044283	GO:0044710	GO:0044711	GO:0045017	GO:0046165	GO:0046470	GO:0046474	GO:0046486	GO:0050896	GO:0071704	GO:0090407	GO:1901564	GO:1901566	GO:1901576
NODE_57_length_25931_cov_0.351037.p13 4932.YNL079C 1.1e-09 68.9 FG07443.1 GO:0000001	GO:0000003	GO:0000011	GO:0000142	GO:0000746	GO:0000747	GO:0000755	GO:0000910	GO:0000912	GO:0000915	GO:0001411	GO:0003674	GO:0003779	GO:0003786	GO:0005488	GO:0005515	GO:0005575	GO:0005622	GO:0005623	GO:0005737	GO:0005826	GO:0005856	GO:0005933	GO:0005935	GO:0005938	GO:0006403	GO:0006810	GO:0006887	GO:0006944	GO:0006996	GO:0007005	GO:0007010	GO:0007015	GO:0007033	GO:0007049	GO:0007114	GO:0007117	GO:0007118	GO:0007119	GO:0007124	GO:0007163	GO:0008092	GO:0008150	GO:0008154	GO:0008298	GO:0009987	GO:0015629	GO:0016043	GO:0016044	GO:0016049
NODE_57_length_25931_cov_0.351037.p14 4952.XP_505931.2 6.4e-16 89.4 FG07443.1 GO:0000001	GO:0000003	GO:0000011	GO:0000142	GO:0000746	GO:0000747	GO:0000755	GO:0000910	GO:0000912	GO:0000915	GO:0001411	GO:0003674	GO:0003779	GO:0003786	GO:0005488	GO:0005515	GO:0005575	GO:0005622	GO:0005623	GO:0005737	GO:0005826	GO:0005856	GO:0005933	GO:0005935	GO:0005938	GO:0006403	GO:0006810	GO:0006887	GO:0006944	GO:0006996	GO:0007005	GO:0007010	GO:0007015	GO:0007033	GO:0007049	GO:0007114	GO:0007117	GO:0007118	GO:0007119	GO:0007124	GO:0007163	GO:0008092	GO:0008150	GO:0008154	GO:0008298	GO:0009987	GO:0015629	GO:0016043	GO:0016044	GO:0016049
NODE_58_length_25774_cov_0.240545.p2 39416.CAZ79974 6.7e-58 230.7 FGSG_01949 K00698 fuNOG[21] 03NJ5@ascNOG	0PJ2V@fuNOG	13K2A@opiNOG	COG1215@NOG	KOG2571@euNOG NA|NA|NA M chitin	synthase
NODE_58_length_25774_cov_0.240545.p3 5306.JGI97030 6.5e-47 194.1 fuNOG[21] 01CV6@agarNOG	0946R@basNOG	0IG4K@euNOG	0PRWU@fuNOG	0XQ23@NOG	12PVF@opiNOG NA|NA|NA T Inherit	from	opiNOG:	Rho	GTPase	activating	protein	39
NODE_58_length_25774_cov_0.240545.p4 4081.Solyc06g063150.2.1 1.5e-13 82.8 GO:0005575	GO:0005622	GO:0005623	GO:0005634	GO:0005737	GO:0005829	GO:0005886	GO:0016020	GO:0043226	GO:0043227	GO:0043229	GO:0043231	GO:0044424	GO:0044444	GO:0044464	GO:0071944 euNOG[57] 0IEKC@euNOG	0XUXK@NOG NA|NA|NA T strubbelig-receptor	family
NODE_58_length_25774_cov_0.240545.p6 224911.blr1676 1.4e-10 72.8 Y3397 GO:0000209	GO:0003674	GO:0003824	GO:0004842	GO:0005575	GO:0005576	GO:0006464	GO:0006810	GO:0008104	GO:0008150	GO:0008152	GO:0009306	GO:0009405	GO:0009966	GO:0009987	GO:0010627	GO:0010646	GO:0015031	GO:0016567	GO:0016874	GO:0016879	GO:0016881	GO:0018995	GO:0019538	GO:0019787	GO:0020002	GO:0023051	GO:0030254	GO:0030430	GO:0032446	GO:0032940	GO:0033036	GO:0033643	GO:0033644	GO:0033646	GO:0033647	GO:0033648	GO:0033655	GO:0035821	GO:0036211	GO:0042025	GO:0043122	GO:0043170	GO:0043245	GO:0043412	GO:0043656	GO:0043657	GO:0044003	GO:0044068	GO:0044164
NODE_58_length_25774_cov_0.240545.p7 8090.ENSORLP00000021821 1.2e-102 378.3 GMPPB K00966 fiNOG[1] 09VII@biNOG	0DPB6@chorNOG	0N2D1@fiNOG	0V6HR@meNOG	12PBS@opiNOG	1CY95@veNOG	COG1208@NOG	KOG1322@euNOG NA|NA|NA M GDP-mannose	pyrophosphorylase	B
NODE_58_length_25774_cov_0.240545.p8 140110.NechaP3212 2.1e-07 61.2 K01183 fuNOG[21] 04ADW@ascNOG	0QABP@fuNOG	0SCYG@hypNOG	0WT7X@necNOG	13733@opiNOG	1A53M@sordNOG	COG3325@NOG	KOG2806@euNOG NA|NA|NA G Chitin	recognition	protein
NODE_58_length_25774_cov_0.240545.p9 140110.NechaP85159 4e-08 63.5 FG04654.1 fuNOG[21] 03ZGY@ascNOG	0JCKH@euNOG	0PXHG@fuNOG	0SMZW@hypNOG	0WZ83@necNOG	0YJF2@NOG	14577@opiNOG	1A277@sordNOG NA|NA|NA S ChtBD1
NODE_58_length_25774_cov_0.240545.p10 7739.JGI102618 5.5e-23 112.5 ARHGAP39 GO:0000902	GO:0000904	GO:0003674	GO:0005083	GO:0005096	GO:0005099	GO:0005100	GO:0005575	GO:0005622	GO:0005623	GO:0005634	GO:0005737	GO:0005829	GO:0006140	GO:0006928	GO:0006935	GO:0007154	GO:0007165	GO:0007264	GO:0007275	GO:0007399	GO:0007409	GO:0007411	GO:0008047	GO:0008150	GO:0009118	GO:0009605	GO:0009653	GO:0009894	GO:0009966	GO:0009987	GO:0010646	GO:0016043	GO:0019219	GO:0019220	GO:0019222	GO:0022008	GO:0023051	GO:0023052	GO:0030030	GO:0030154	GO:0030182	GO:0030234	GO:0030695	GO:0030811	GO:0031175	GO:0031323	GO:0031329	GO:0032318	GO:0032319
NODE_59_length_25653_cov_0.289622.p1 5297.EFP85693 9.4e-53 213.8 PGUG_04570 GO:0003674	GO:0003824	GO:0004518	GO:0005575	GO:0005622	GO:0005623	GO:0005634	GO:0005737	GO:0005829	GO:0005844	GO:0006139	GO:0006725	GO:0006807	GO:0006950	GO:0006974	GO:0008150	GO:0008152	GO:0009987	GO:0016787	GO:0016788	GO:0030529	GO:0032991	GO:0033554	GO:0034641	GO:0043170	GO:0043226	GO:0043227	GO:0043229	GO:0043231	GO:0044237	GO:0044238	GO:0044419	GO:0044424	GO:0044444	GO:0044464	GO:0044699	GO:0044763	GO:0046483	GO:0050896	GO:0051704	GO:0051716	GO:0071704	GO:0090304	GO:0090305	GO:1901360 fuNOG[21] 092BU@basNOG	0IJ54@euNOG	0PG77@fuNOG	13I86@opiNOG	COG5366@NOG NA|NA|NA S Temperature	dependent
NODE_59_length_25653_cov_0.289622.p2 4952.XP_501940.2 1.2e-238 831.2 HSP70 GO:0001405	GO:0003674	GO:0003824	GO:0005575	GO:0005622	GO:0005623	GO:0005634	GO:0005737	GO:0005739	GO:0005740	GO:0005743	GO:0005744	GO:0005759	GO:0005829	GO:0006139	GO:0006152	GO:0006163	GO:0006195	GO:0006200	GO:0006457	GO:0006605	GO:0006626	GO:0006725	GO:0006753	GO:0006793	GO:0006796	GO:0006807	GO:0006810	GO:0006839	GO:0006886	GO:0006996	GO:0007005	GO:0007275	GO:0008104	GO:0008150	GO:0008152	GO:0009056	GO:0009116	GO:0009117	GO:0009119	GO:0009123	GO:0009125	GO:0009126	GO:0009128	GO:0009141	GO:0009143	GO:0009144	GO:0009146	GO:0009150	GO:0009154
NODE_59_length_25653_cov_0.289622.p3 45351.NEMVEDRAFT_v1g84810-PA 1.7e-58 232.6 WDR16 GO:0005575	GO:0005622	GO:0005623	GO:0005737	GO:0043226	GO:0043227	GO:0043229	GO:0043231	GO:0044424	GO:0044464 meNOG[21] 0VCBT@meNOG	0XP3K@NOG	12TEV@opiNOG	KOG0266@euNOG NA|NA|NA I		T WD	repeat	domain	16
NODE_59_length_25653_cov_0.289622.p4 367775.XP_003193216.1 1.5e-25 122.9 SWD1 GO:0000228	GO:0000723	GO:0000785	GO:0000790	GO:0005575	GO:0005622	GO:0005623	GO:0005634	GO:0005654	GO:0005694	GO:0005737	GO:0005829	GO:0006139	GO:0006259	GO:0006325	GO:0006338	GO:0006342	GO:0006348	GO:0006355	GO:0006464	GO:0006479	GO:0006725	GO:0006807	GO:0006996	GO:0008150	GO:0008152	GO:0008213	GO:0009889	GO:0009890	GO:0009892	GO:0009987	GO:0010468	GO:0010556	GO:0010558	GO:0010605	GO:0010629	GO:0016043	GO:0016458	GO:0016568	GO:0016569	GO:0016570	GO:0016571	GO:0019219	GO:0019222	GO:0019538	GO:0031323	GO:0031324	GO:0031326	GO:0031327	GO:0031974
NODE_59_length_25653_cov_0.289622.p5 425265.XP_001731971.1 1.7e-22 112.5 FG00643.1 GO:0005575	GO:0005622	GO:0005623	GO:0005634	GO:0005737	GO:0005739	GO:0005829	GO:0005844	GO:0006139	GO:0006378	GO:0006396	GO:0006397	GO:0006417	GO:0006725	GO:0006807	GO:0006996	GO:0008150	GO:0008152	GO:0009889	GO:0009891	GO:0009893	GO:0009987	GO:0010467	GO:0010468	GO:0010494	GO:0010556	GO:0010557	GO:0010604	GO:0010608	GO:0016043	GO:0016070	GO:0016071	GO:0019222	GO:0022607	GO:0022613	GO:0022618	GO:0030529	GO:0031123	GO:0031124	GO:0031323	GO:0031325	GO:0031326	GO:0031328	GO:0032153	GO:0032268	GO:0032270	GO:0032991	GO:0034063	GO:0034622	GO:0034641
NODE_59_length_25653_cov_0.289622.p6 12957.ACEP_00007007-PA 9.8e-26 123.2 U3-55K GO:0003674	GO:0003676	GO:0003723	GO:0003729	GO:0005488	GO:0005575	GO:0005622	GO:0005623	GO:0005634	GO:0006139	GO:0006364	GO:0006396	GO:0006725	GO:0006807	GO:0007275	GO:0007399	GO:0008150	GO:0008152	GO:0009987	GO:0010467	GO:0016070	GO:0016072	GO:0022008	GO:0022613	GO:0030154	GO:0030515	GO:0030529	GO:0030532	GO:0032501	GO:0032502	GO:0032991	GO:0034470	GO:0034511	GO:0034641	GO:0034660	GO:0042254	GO:0043170	GO:0043226	GO:0043227	GO:0043229	GO:0043231	GO:0044085	GO:0044237	GO:0044238	GO:0044260	GO:0044422	GO:0044424	GO:0044428	GO:0044446	GO:0044464
NODE_59_length_25653_cov_0.289622.p7 7070.TC010100-PA 2.2e-163 580.5 TBP-1 GO:0000502	GO:0003674	GO:0003824	GO:0004175	GO:0005575	GO:0005622	GO:0005623	GO:0005838	GO:0006508	GO:0006511	GO:0008150	GO:0008152	GO:0008233	GO:0008540	GO:0009056	GO:0009057	GO:0009987	GO:0010498	GO:0016787	GO:0019538	GO:0019941	GO:0022624	GO:0030163	GO:0032991	GO:0043161	GO:0043170	GO:0043234	GO:0043632	GO:0044237	GO:0044238	GO:0044248	GO:0044257	GO:0044260	GO:0044265	GO:0044267	GO:0044424	GO:0044464	GO:0051603	GO:0070011	GO:0071704	GO:1901575 K03065 artNOG[6] 033B9@artNOG	09XA2@biNOG	0SQ3W@inNOG	0V88D@meNOG	12QCH@opiNOG	COG1222@NOG	KOG0652@euNOG NA|NA|NA O 26S	protease	regulatory	subunit
NODE_59_length_25653_cov_0.289622.p8 7955.ENSDARP00000051091 1.6e-67 261.9 RIOK2 K07179 fiNOG[1] 09Y78@biNOG	0DJKP@chorNOG	0N4BC@fiNOG	0V94R@meNOG	12QX8@opiNOG	1CUDF@veNOG	COG0478@NOG	KOG2268@euNOG NA|NA|NA T RIO	kinase	2	(yeast)
NODE_59_length_25653_cov_0.289622.p9 5306.JGI76730 1.5e-38 165.6 SNX4 GO:0000407	GO:0000422	GO:0003674	GO:0005488	GO:0005543	GO:0005575	GO:0005622	GO:0005623	GO:0005737	GO:0005768	GO:0005769	GO:0005773	GO:0005774	GO:0005776	GO:0005794	GO:0005829	GO:0006605	GO:0006623	GO:0006810	GO:0006886	GO:0006914	GO:0007034	GO:0008104	GO:0008150	GO:0008152	GO:0008289	GO:0009056	GO:0009987	GO:0010008	GO:0010324	GO:0015031	GO:0016020	GO:0016043	GO:0016044	GO:0016192	GO:0016197	GO:0016237	GO:0016482	GO:0019898	GO:0031090	GO:0032258	GO:0032266	GO:0033036	GO:0033365	GO:0034498	GO:0034613	GO:0034727	GO:0035091	GO:0042147	GO:0043167
NODE_59_length_25653_cov_0.289622.p10 402676.XP_002171471.1 2.6e-67 261.2 FG07217.1 GO:0002943	GO:0003674	GO:0003824	GO:0005575	GO:0005622	GO:0005623	GO:0005634	GO:0005737	GO:0005739	GO:0006139	GO:0006396	GO:0006399	GO:0006400	GO:0006725	GO:0006807	GO:0008033	GO:0008150	GO:0008152	GO:0009451	GO:0009987	GO:0010467	GO:0016070	GO:0016491	GO:0016627	GO:0017150	GO:0034470	GO:0034641	GO:0034660	GO:0043170	GO:0043226	GO:0043227	GO:0043229	GO:0043231	GO:0043412	GO:0044237	GO:0044238	GO:0044260	GO:0044424	GO:0044444	GO:0044464	GO:0044710	GO:0046483	GO:0055114	GO:0071704	GO:0090304	GO:1901360 K05542 fuNOG[21] 03MS8@ascNOG	0PH4P@fuNOG	12N32@opiNOG	COG0042@NOG	KOG2335@euNOG NA|NA|NA J synthase
NODE_59_length_25653_cov_0.289622.p15 6669.DappuP324231 1.5e-18 97.8 GO:0003674	GO:0003779	GO:0005488	GO:0005515	GO:0007275	GO:0007399	GO:0008092	GO:0008150	GO:0009987	GO:0022008	GO:0030154	GO:0032501	GO:0032502	GO:0042063	GO:0044699	GO:0044707	GO:0044763	GO:0048731	GO:0048856	GO:0048869 artNOG[6] 037GC@artNOG	0A08I@biNOG	0VJ63@meNOG	11RK6@NOG	13SJP@opiNOG	KOG1736@euNOG NA|NA|NA W maturation	factor
NODE_60_length_25605_cov_0.732377.p1 39416.CAZ81049 4.5e-155 553.9 RPN1 GO:0000502	GO:0003674	GO:0005488	GO:0005515	GO:0005575	GO:0005622	GO:0005623	GO:0005634	GO:0005737	GO:0005783	GO:0005829	GO:0005838	GO:0006508	GO:0006511	GO:0007346	GO:0008150	GO:0008152	GO:0008540	GO:0009056	GO:0009057	GO:0009987	GO:0010498	GO:0019538	GO:0019941	GO:0022624	GO:0030163	GO:0030674	GO:0031597	GO:0032991	GO:0034515	GO:0043161	GO:0043170	GO:0043226	GO:0043227	GO:0043229	GO:0043231	GO:0043234	GO:0043632	GO:0044237	GO:0044238	GO:0044248	GO:0044257	GO:0044260	GO:0044265	GO:0044267	GO:0044424	GO:0044444	GO:0044445	GO:0044464	GO:0050789
NODE_60_length_25605_cov_0.732377.p4 559298.XP_002620481.1 3.8e-45 188.3 FG04240.1 K05034 fuNOG[21] 03P7K@ascNOG	0M726@euroNOG	0PIKV@fuNOG	12JVC@onyNOG	12NMW@opiNOG	COG0733@NOG	KOG3659@euNOG NA|NA|NA T Sodium:neurotransmitter	symporter	family
NODE_60_length_25605_cov_0.732377.p5 9601.ENSPPYP00000016979 1.3e-75 288.9 AADAT GO:0003674	GO:0003824	GO:0005488	GO:0005575	GO:0005622	GO:0005623	GO:0005737	GO:0005739	GO:0005759	GO:0006082	GO:0006103	GO:0006520	GO:0006536	GO:0006553	GO:0006554	GO:0006568	GO:0006569	GO:0006575	GO:0006576	GO:0006586	GO:0006725	GO:0006807	GO:0008150	GO:0008152	GO:0008483	GO:0009056	GO:0009063	GO:0009064	GO:0009066	GO:0009068	GO:0009072	GO:0009074	GO:0009308	GO:0009310	GO:0009987	GO:0016054	GO:0016212	GO:0016740	GO:0016769	GO:0019439	GO:0019441	GO:0019752	GO:0030170	GO:0031974	GO:0034641	GO:0036137	GO:0042180	GO:0042402	GO:0042430	GO:0042436
NODE_60_length_25605_cov_0.732377.p6 485917.Phep_3137 1.1e-36 159.5 CRYZ GO:0003674	GO:0003824	GO:0003960	GO:0008150	GO:0008152	GO:0016491	GO:0016651	GO:0016655	GO:0044710	GO:0055114 K00344 bactNOG[38] 05CB2@bactNOG	09CE9@bctoNOG	1AJJZ@sphNOG	COG0604@NOG NA|NA|NA C Alcohol	dehydrogenase	GroES-like	domain
NODE_60_length_25605_cov_0.732377.p7 294747.XP_002549472.1 1.4e-94 351.7 CCT6 GO:0003674	GO:0005488	GO:0005515	GO:0005575	GO:0005622	GO:0005623	GO:0005634	GO:0005737	GO:0005829	GO:0005832	GO:0005856	GO:0006457	GO:0006461	GO:0006996	GO:0007010	GO:0007021	GO:0008150	GO:0008152	GO:0009987	GO:0016043	GO:0019538	GO:0022607	GO:0032991	GO:0034622	GO:0043170	GO:0043226	GO:0043227	GO:0043228	GO:0043229	GO:0043231	GO:0043232	GO:0043234	GO:0043623	GO:0043933	GO:0044085	GO:0044237	GO:0044238	GO:0044260	GO:0044267	GO:0044424	GO:0044444	GO:0044445	GO:0044464	GO:0044699	GO:0044763	GO:0051082	GO:0065003	GO:0070271	GO:0071704	GO:0071822
NODE_60_length_25605_cov_0.732377.p9 67593.Physo141063 2.8e-08 64.7 euNOG[57] COG2801@NOG	KOG0017@euNOG NA|NA|NA C Retrotransposon	protein
NODE_60_length_25605_cov_0.732377.p13 644223.XP_002492850.1 2.6e-10 70.1 RIM101 GO:0000003	GO:0000122	GO:0000910	GO:0000917	GO:0000981	GO:0000982	GO:0001071	GO:0001078	GO:0001227	GO:0003006	GO:0003674	GO:0003676	GO:0003677	GO:0003700	GO:0005488	GO:0005575	GO:0005622	GO:0005623	GO:0005634	GO:0005737	GO:0006139	GO:0006351	GO:0006355	GO:0006357	GO:0006366	GO:0006725	GO:0006807	GO:0006950	GO:0007049	GO:0007126	GO:0008150	GO:0008152	GO:0009058	GO:0009059	GO:0009268	GO:0009272	GO:0009628	GO:0009653	GO:0009889	GO:0009890	GO:0009891	GO:0009892	GO:0009893	GO:0009987	GO:0010446	GO:0010467	GO:0010468	GO:0010556	GO:0010557	GO:0010558
NODE_61_length_25240_cov_0.547194.p1 28377.ENSACAP00000014433 2.4e-132 478.8 DHX37 GO:0000003	GO:0002119	GO:0002164	GO:0003674	GO:0003824	GO:0004386	GO:0005575	GO:0005622	GO:0005623	GO:0005634	GO:0006139	GO:0006152	GO:0006163	GO:0006195	GO:0006200	GO:0006461	GO:0006725	GO:0006753	GO:0006793	GO:0006796	GO:0006807	GO:0006810	GO:0006897	GO:0006898	GO:0006996	GO:0007010	GO:0007275	GO:0007399	GO:0007568	GO:0008026	GO:0008150	GO:0008152	GO:0008340	GO:0009056	GO:0009116	GO:0009117	GO:0009119	GO:0009123	GO:0009125	GO:0009126	GO:0009128	GO:0009141	GO:0009143	GO:0009144	GO:0009146	GO:0009150	GO:0009154	GO:0009158	GO:0009161	GO:0009164
NODE_61_length_25240_cov_0.547194.p2 5270.UM05480P0 5.1e-152 543.9 GO:0005575	GO:0005622	GO:0005623	GO:0005737	GO:0005886	GO:0012506	GO:0016020	GO:0016023	GO:0030659	GO:0031090	GO:0031410	GO:0031982	GO:0031988	GO:0043226	GO:0043227	GO:0043229	GO:0043231	GO:0044422	GO:0044424	GO:0044433	GO:0044444	GO:0044446	GO:0044464	GO:0071944 K00698 fuNOG[21] 091MK@basNOG	0PG6N@fuNOG	12NJQ@opiNOG	COG1215@NOG	KOG2571@euNOG NA|NA|NA M Chitin	synthase
NODE_61_length_25240_cov_0.547194.p3 985002.SAMSHR1132_00610 5.1e-10 71.6 bactNOG[38] 04X0G@bacNOG	08SK8@bactNOG	0NP5J@firmNOG	COG3344@NOG NA|NA|NA L Reverse	transcriptase	(RNA-dependent	DNA	polymerase)
NODE_61_length_25240_cov_0.547194.p4 3847.GLYMA03G02610.1 2e-43 182.2 GO:0003674	GO:0005083	GO:0005085	GO:0005086	GO:0005575	GO:0005622	GO:0005623	GO:0005634	GO:0005737	GO:0005802	GO:0005829	GO:0006810	GO:0007275	GO:0008150	GO:0009553	GO:0009561	GO:0016020	GO:0016192	GO:0019222	GO:0030234	GO:0030695	GO:0032501	GO:0032502	GO:0043226	GO:0043227	GO:0043229	GO:0043231	GO:0044424	GO:0044444	GO:0044464	GO:0044699	GO:0044707	GO:0048229	GO:0048856	GO:0050789	GO:0050790	GO:0051179	GO:0051234	GO:0060589	GO:0065007	GO:0065009 K18442 virNOG[6] 1BCSA@strNOG	1DQQ3@virNOG	COG5307@NOG	KOG0929@euNOG NA|NA|NA U Brefeldin	A-inhibited	guanine	nucleotide-exchange	protein
NODE_61_length_25240_cov_0.547194.p5 8364.ENSXETP00000041022 1.5e-40 172.6 TBC1D10B GO:0001763	GO:0002009	GO:0003674	GO:0005083	GO:0005096	GO:0005097	GO:0005099	GO:0005575	GO:0005622	GO:0005623	GO:0005737	GO:0006140	GO:0007275	GO:0007424	GO:0007430	GO:0008047	GO:0008150	GO:0009118	GO:0009653	GO:0009887	GO:0009888	GO:0009894	GO:0009966	GO:0010646	GO:0019219	GO:0019220	GO:0019222	GO:0023051	GO:0030175	GO:0030234	GO:0030695	GO:0030811	GO:0031323	GO:0031329	GO:0032313	GO:0032318	GO:0032320	GO:0032483	GO:0032501	GO:0032502	GO:0032851	GO:0033121	GO:0033124	GO:0035148	GO:0035149	GO:0035152	GO:0035239	GO:0035295	GO:0042995	GO:0043085
NODE_61_length_25240_cov_0.547194.p6 39416.CAZ85031 9.2e-85 319.3 FG05593.1 K00574 fuNOG[21] 03JEI@ascNOG	0IF2I@euNOG	0PFZI@fuNOG	12SJ2@opiNOG	COG2230@NOG NA|NA|NA M cyclopropane-fatty-acyl-phospholipid	synthase
NODE_61_length_25240_cov_0.547194.p7 10228.TriadP58118 2.3e-27 128.6 RCC1 GO:0000003	GO:0000070	GO:0000082	GO:0000226	GO:0000228	GO:0000278	GO:0000280	GO:0000785	GO:0000790	GO:0000793	GO:0000794	GO:0000819	GO:0000910	GO:0002119	GO:0002164	GO:0003006	GO:0003674	GO:0003676	GO:0003677	GO:0003682	GO:0005083	GO:0005085	GO:0005087	GO:0005088	GO:0005488	GO:0005515	GO:0005575	GO:0005622	GO:0005623	GO:0005634	GO:0005635	GO:0005654	GO:0005694	GO:0005737	GO:0006139	GO:0006259	GO:0006323	GO:0006461	GO:0006605	GO:0006606	GO:0006607	GO:0006725	GO:0006807	GO:0006810	GO:0006886	GO:0006913	GO:0006996	GO:0007010	GO:0007017	GO:0007049
NODE_61_length_25240_cov_0.547194.p8 7176.CPIJ003833-PA 2.7e-20 105.1 TBC1D24 GO:0005575	GO:0005622	GO:0005623	GO:0005737	GO:0007275	GO:0007399	GO:0007568	GO:0008150	GO:0008340	GO:0009987	GO:0010259	GO:0016043	GO:0022008	GO:0030030	GO:0030154	GO:0030182	GO:0030424	GO:0031175	GO:0031594	GO:0032501	GO:0032502	GO:0033267	GO:0042995	GO:0043005	GO:0043195	GO:0043679	GO:0044306	GO:0044424	GO:0044456	GO:0044463	GO:0044464	GO:0044699	GO:0044707	GO:0044763	GO:0044767	GO:0045202	GO:0048468	GO:0048666	GO:0048699	GO:0048731	GO:0048856	GO:0048869	GO:0071840	GO:0097458 meNOG[21] 0A0PV@biNOG	0VBK0@meNOG	0ZI2X@NOG	12PRB@opiNOG	KOG2801@euNOG NA|NA|NA U TBC1	domain	family
NODE_61_length_25240_cov_0.547194.p9 214684.XP_571374.1 4.2e-41 174.1 SLY41 GO:0003674	GO:0005215	GO:0005575	GO:0005622	GO:0005623	GO:0005737	GO:0005783	GO:0006810	GO:0006888	GO:0008150	GO:0009987	GO:0015717	GO:0015748	GO:0016020	GO:0016021	GO:0016192	GO:0016482	GO:0022857	GO:0022891	GO:0022892	GO:0031224	GO:0035436	GO:0043226	GO:0043227	GO:0043229	GO:0043231	GO:0044424	GO:0044425	GO:0044444	GO:0044464	GO:0044699	GO:0044763	GO:0044765	GO:0046907	GO:0048193	GO:0051179	GO:0051234	GO:0051641	GO:0051649	GO:0055085	GO:0071702	GO:0071917	GO:1901264 K15283 fuNOG[21] 092DW@basNOG	0PGBX@fuNOG	0XP1S@NOG	12NAK@opiNOG	KOG1441@euNOG NA|NA|NA G Triose-phosphate	Transporter	family
NODE_61_length_25240_cov_0.547194.p10 65393.PCC7424_0969 1e-12 79.7 bactNOG[38] 08SK8@bactNOG	0FRHS@cyaNOG	COG3344@NOG NA|NA|NA L Reverse	transcriptase	(RNA-dependent	DNA	polymerase)
NODE_61_length_25240_cov_0.547194.p12 45351.NEMVEDRAFT_v1g85286-PA 1e-32 145.6 SNRPA GO:0000003	GO:0000375	GO:0000377	GO:0000381	GO:0000398	GO:0002119	GO:0002164	GO:0003006	GO:0003674	GO:0003676	GO:0003723	GO:0003729	GO:0005488	GO:0005515	GO:0005575	GO:0005622	GO:0005623	GO:0005634	GO:0005654	GO:0005681	GO:0005685	GO:0005686	GO:0005692	GO:0006139	GO:0006396	GO:0006397	GO:0006725	GO:0006807	GO:0007275	GO:0007276	GO:0007281	GO:0007292	GO:0007530	GO:0007538	GO:0007539	GO:0007542	GO:0008150	GO:0008152	GO:0008380	GO:0009790	GO:0009791	GO:0009792	GO:0009892	GO:0009987	GO:0010467	GO:0010468	GO:0010564	GO:0010605	GO:0010608	GO:0010629
NODE_61_length_25240_cov_0.547194.p16 4956.XP_002498341.1 1.5e-13 80.9 RIM101 GO:0000003	GO:0000122	GO:0000910	GO:0000917	GO:0000981	GO:0000982	GO:0001071	GO:0001078	GO:0001227	GO:0003006	GO:0003674	GO:0003676	GO:0003677	GO:0003700	GO:0005488	GO:0005575	GO:0005622	GO:0005623	GO:0005634	GO:0005737	GO:0006139	GO:0006351	GO:0006355	GO:0006357	GO:0006366	GO:0006725	GO:0006807	GO:0006950	GO:0007049	GO:0007126	GO:0008150	GO:0008152	GO:0009058	GO:0009059	GO:0009268	GO:0009272	GO:0009628	GO:0009653	GO:0009889	GO:0009890	GO:0009891	GO:0009892	GO:0009893	GO:0009987	GO:0010446	GO:0010467	GO:0010468	GO:0010556	GO:0010557	GO:0010558
NODE_61_length_25240_cov_0.547194.p17 379508.XP_001527779.1 4.3e-18 95.9 CHS3 GO:0000003	GO:0000131	GO:0000271	GO:0000910	GO:0003006	GO:0003674	GO:0003824	GO:0004100	GO:0005575	GO:0005622	GO:0005623	GO:0005628	GO:0005737	GO:0005886	GO:0005933	GO:0005935	GO:0005937	GO:0005975	GO:0005976	GO:0006022	GO:0006023	GO:0006030	GO:0006031	GO:0006037	GO:0006038	GO:0006040	GO:0006807	GO:0007049	GO:0008150	GO:0008152	GO:0008194	GO:0008375	GO:0009058	GO:0009059	GO:0009272	GO:0009653	GO:0009987	GO:0010383	GO:0010927	GO:0012506	GO:0016020	GO:0016021	GO:0016023	GO:0016043	GO:0016051	GO:0016740	GO:0016757	GO:0016758	GO:0019953	GO:0022402
NODE_62_length_25126_cov_0.447277.p2 6669.DappuP52595 3e-120 438.0 HMT-1 GO:0003674	GO:0003824	GO:0005215	GO:0005575	GO:0005622	GO:0005623	GO:0005737	GO:0005739	GO:0005740	GO:0005743	GO:0005773	GO:0005774	GO:0006139	GO:0006152	GO:0006163	GO:0006195	GO:0006200	GO:0006725	GO:0006753	GO:0006793	GO:0006796	GO:0006807	GO:0006810	GO:0006950	GO:0008150	GO:0008152	GO:0009056	GO:0009116	GO:0009117	GO:0009119	GO:0009123	GO:0009125	GO:0009126	GO:0009128	GO:0009141	GO:0009143	GO:0009144	GO:0009146	GO:0009150	GO:0009154	GO:0009158	GO:0009161	GO:0009164	GO:0009166	GO:0009167	GO:0009169	GO:0009199	GO:0009203	GO:0009205	GO:0009207
NODE_62_length_25126_cov_0.447277.p3 469606.FSCG_02066 1.3e-06 60.5 bactNOG[38] 08SK8@bactNOG	COG3344@NOG NA|NA|NA L Reverse	transcriptase	(RNA-dependent	DNA	polymerase)
NODE_62_length_25126_cov_0.447277.p4 51511.ENSCSAVP00000020013 9.3e-96 356.3 CARS GO:0000003	GO:0000049	GO:0000166	GO:0001882	GO:0001883	GO:0002119	GO:0002164	GO:0003674	GO:0003676	GO:0003723	GO:0003824	GO:0004812	GO:0004817	GO:0005488	GO:0005515	GO:0005524	GO:0005575	GO:0005622	GO:0005623	GO:0005737	GO:0005829	GO:0006082	GO:0006139	GO:0006399	GO:0006412	GO:0006418	GO:0006423	GO:0006520	GO:0006725	GO:0006807	GO:0006915	GO:0007275	GO:0008150	GO:0008152	GO:0008219	GO:0009058	GO:0009059	GO:0009790	GO:0009791	GO:0009792	GO:0009987	GO:0010467	GO:0012501	GO:0016070	GO:0016265	GO:0016874	GO:0016875	GO:0016876	GO:0017076	GO:0018996
NODE_62_length_25126_cov_0.447277.p6 3055.EDP10034 1.2e-12 79.3 euNOG[57] 0J3H1@euNOG	12CVC@NOG NA|NA|NA S RTA1	like	protein
NODE_62_length_25126_cov_0.447277.p7 497964.CfE428DRAFT_2161 7.4e-23 112.8 PGDA GO:0005575	GO:0005576	GO:0005618	GO:0005623	GO:0030312	GO:0044464	GO:0071944 bactNOG[38] 08ZJ4@bactNOG	1DI6W@verNOG	COG0726@NOG NA|NA|NA G polysaccharide	deacetylase
NODE_62_length_25126_cov_0.447277.p12 67593.Physo131136 3.9e-12 76.3 euNOG[57] 0IZ5A@euNOG	11NVW@NOG NA|NA|NA
NODE_62_length_25126_cov_0.447277.p13 7897.ENSLACP00000017307 7e-11 72.0 CARS GO:0000003	GO:0000049	GO:0000166	GO:0001882	GO:0001883	GO:0002119	GO:0002164	GO:0003674	GO:0003676	GO:0003723	GO:0003824	GO:0004812	GO:0004817	GO:0005488	GO:0005515	GO:0005524	GO:0005575	GO:0005622	GO:0005623	GO:0005737	GO:0005829	GO:0006082	GO:0006139	GO:0006399	GO:0006412	GO:0006418	GO:0006423	GO:0006520	GO:0006725	GO:0006807	GO:0006915	GO:0007275	GO:0008150	GO:0008152	GO:0008219	GO:0009058	GO:0009059	GO:0009790	GO:0009791	GO:0009792	GO:0009987	GO:0010467	GO:0012501	GO:0016070	GO:0016265	GO:0016874	GO:0016875	GO:0016876	GO:0017076	GO:0018996
NODE_63_length_25098_cov_0.440498.p1 5306.JGI30070 0.0 1481.1 RPB2 GO:0000228	GO:0000428	GO:0000775	GO:0000785	GO:0000790	GO:0003674	GO:0003676	GO:0003677	GO:0003723	GO:0005488	GO:0005575	GO:0005622	GO:0005623	GO:0005634	GO:0005654	GO:0005665	GO:0005694	GO:0005737	GO:0005739	GO:0005829	GO:0006139	GO:0006342	GO:0006351	GO:0006355	GO:0006366	GO:0006725	GO:0006807	GO:0008150	GO:0008152	GO:0009058	GO:0009059	GO:0009889	GO:0009890	GO:0009892	GO:0009987	GO:0010467	GO:0010468	GO:0010556	GO:0010558	GO:0010605	GO:0010629	GO:0016070	GO:0016458	GO:0016591	GO:0018130	GO:0019219	GO:0019222	GO:0019438	GO:0030880	GO:0031047
NODE_63_length_25098_cov_0.440498.p2 559305.XP_003231647.1 1.3e-74 286.6 MSH5 GO:0000003	GO:0000228	GO:0000793	GO:0000794	GO:0000795	GO:0003674	GO:0003676	GO:0003677	GO:0003690	GO:0003824	GO:0005488	GO:0005575	GO:0005622	GO:0005623	GO:0005634	GO:0005694	GO:0006139	GO:0006152	GO:0006163	GO:0006195	GO:0006200	GO:0006259	GO:0006310	GO:0006725	GO:0006753	GO:0006793	GO:0006796	GO:0006807	GO:0006996	GO:0007049	GO:0007059	GO:0007126	GO:0007127	GO:0007129	GO:0007131	GO:0008094	GO:0008150	GO:0008152	GO:0009056	GO:0009116	GO:0009117	GO:0009119	GO:0009123	GO:0009125	GO:0009126	GO:0009128	GO:0009141	GO:0009143	GO:0009144	GO:0009146
NODE_63_length_25098_cov_0.440498.p5 6669.DappuP197829 1.5e-43 182.6 GO:0000030	GO:0003674	GO:0003824	GO:0005575	GO:0005622	GO:0005623	GO:0005737	GO:0005783	GO:0005789	GO:0006464	GO:0006497	GO:0006505	GO:0006506	GO:0006629	GO:0006643	GO:0006644	GO:0006650	GO:0006661	GO:0006664	GO:0006793	GO:0006796	GO:0008150	GO:0008152	GO:0008610	GO:0008654	GO:0009058	GO:0009059	GO:0009247	GO:0009987	GO:0012505	GO:0016020	GO:0016740	GO:0016757	GO:0016758	GO:0019538	GO:0019637	GO:0031090	GO:0034645	GO:0036211	GO:0042157	GO:0042158	GO:0042175	GO:0043170	GO:0043226	GO:0043227	GO:0043229	GO:0043231	GO:0043412	GO:0044237	GO:0044238
NODE_63_length_25098_cov_0.440498.p6 1071381.XP_003684399.1 2.8e-119 434.1 DBP2 GO:0000166	GO:0000184	GO:0000956	GO:0001882	GO:0001883	GO:0003674	GO:0003724	GO:0003824	GO:0004004	GO:0004386	GO:0005488	GO:0005524	GO:0005575	GO:0005622	GO:0005623	GO:0005634	GO:0005730	GO:0005737	GO:0005739	GO:0005829	GO:0006139	GO:0006152	GO:0006163	GO:0006195	GO:0006200	GO:0006364	GO:0006396	GO:0006401	GO:0006402	GO:0006725	GO:0006753	GO:0006793	GO:0006796	GO:0006807	GO:0007275	GO:0008026	GO:0008150	GO:0008152	GO:0008186	GO:0009056	GO:0009057	GO:0009116	GO:0009117	GO:0009119	GO:0009123	GO:0009125	GO:0009126	GO:0009128	GO:0009141	GO:0009143
NODE_63_length_25098_cov_0.440498.p9 4950.XP_003683323.1 9.6e-51 206.1 RPB3 GO:0000428	GO:0005575	GO:0005622	GO:0005623	GO:0005634	GO:0005654	GO:0005665	GO:0005737	GO:0005829	GO:0006139	GO:0006351	GO:0006353	GO:0006366	GO:0006369	GO:0006725	GO:0006807	GO:0008150	GO:0008152	GO:0009058	GO:0009059	GO:0009987	GO:0010467	GO:0016070	GO:0016591	GO:0018130	GO:0019438	GO:0030880	GO:0031974	GO:0031981	GO:0032774	GO:0032991	GO:0034641	GO:0034645	GO:0034654	GO:0043170	GO:0043226	GO:0043227	GO:0043229	GO:0043231	GO:0043233	GO:0043234	GO:0044237	GO:0044238	GO:0044249	GO:0044260	GO:0044271	GO:0044422	GO:0044424	GO:0044428	GO:0044444
NODE_63_length_25098_cov_0.440498.p10 15368.BRADI2G28060.1 5.8e-29 133.7 K13510 virNOG[6] 0TMKV@lilNOG	0XSIQ@NOG	15RJ2@poaNOG	1BH28@strNOG	1DSQU@virNOG	KOG4666@euNOG NA|NA|NA I Acyltransferase
NODE_63_length_25098_cov_0.440498.p12 4950.XP_003681301.1 3.5e-13 80.9 MRPS9 GO:0000313	GO:0000314	GO:0003674	GO:0003735	GO:0005198	GO:0005575	GO:0005622	GO:0005623	GO:0005737	GO:0005739	GO:0005759	GO:0005761	GO:0005763	GO:0005840	GO:0006412	GO:0006996	GO:0007005	GO:0008150	GO:0008152	GO:0009058	GO:0009059	GO:0009987	GO:0010467	GO:0015935	GO:0016043	GO:0019538	GO:0030529	GO:0031974	GO:0032543	GO:0032991	GO:0034645	GO:0043170	GO:0043226	GO:0043227	GO:0043228	GO:0043229	GO:0043231	GO:0043232	GO:0043233	GO:0044237	GO:0044238	GO:0044249	GO:0044260	GO:0044267	GO:0044391	GO:0044422	GO:0044424	GO:0044429	GO:0044444	GO:0044446
NODE_63_length_25098_cov_0.440498.p14 1064592.XP_003677495.1 5.1e-10 69.7 DBP2 GO:0000166	GO:0000184	GO:0000956	GO:0001882	GO:0001883	GO:0003674	GO:0003724	GO:0003824	GO:0004004	GO:0004386	GO:0005488	GO:0005524	GO:0005575	GO:0005622	GO:0005623	GO:0005634	GO:0005730	GO:0005737	GO:0005739	GO:0005829	GO:0006139	GO:0006152	GO:0006163	GO:0006195	GO:0006200	GO:0006364	GO:0006396	GO:0006401	GO:0006402	GO:0006725	GO:0006753	GO:0006793	GO:0006796	GO:0006807	GO:0007275	GO:0008026	GO:0008150	GO:0008152	GO:0008186	GO:0009056	GO:0009057	GO:0009116	GO:0009117	GO:0009119	GO:0009123	GO:0009125	GO:0009126	GO:0009128	GO:0009141	GO:0009143
NODE_63_length_25098_cov_0.440498.p15 4896.SPCC1795.07.1 2.5e-18 97.1 FG07438.1 GO:0000313	GO:0000314	GO:0003674	GO:0003735	GO:0005198	GO:0005575	GO:0005622	GO:0005623	GO:0005634	GO:0005737	GO:0005739	GO:0005759	GO:0005761	GO:0005763	GO:0005829	GO:0005840	GO:0006412	GO:0006996	GO:0007005	GO:0008150	GO:0008152	GO:0009058	GO:0009059	GO:0009987	GO:0010467	GO:0015935	GO:0016043	GO:0019538	GO:0022613	GO:0030529	GO:0031974	GO:0032543	GO:0032991	GO:0034645	GO:0042254	GO:0043170	GO:0043226	GO:0043227	GO:0043228	GO:0043229	GO:0043231	GO:0043232	GO:0043233	GO:0044085	GO:0044237	GO:0044238	GO:0044249	GO:0044260	GO:0044267	GO:0044391
NODE_64_length_24072_cov_0.332541.p1 425265.XP_001728758.1 1.1e-44 189.1 PGUG_04200 GO:0000123	GO:0000124	GO:0000228	GO:0000785	GO:0000790	GO:0005575	GO:0005622	GO:0005623	GO:0005634	GO:0005654	GO:0005694	GO:0006139	GO:0006259	GO:0006281	GO:0006325	GO:0006355	GO:0006357	GO:0006464	GO:0006473	GO:0006475	GO:0006725	GO:0006807	GO:0006950	GO:0006974	GO:0006996	GO:0007154	GO:0007165	GO:0008150	GO:0008152	GO:0009889	GO:0009891	GO:0009893	GO:0009987	GO:0010468	GO:0010556	GO:0010557	GO:0010604	GO:0010628	GO:0016043	GO:0016568	GO:0016569	GO:0016570	GO:0016573	GO:0018193	GO:0018205	GO:0018393	GO:0018394	GO:0019219	GO:0019222	GO:0019538
NODE_64_length_24072_cov_0.332541.p2 322104.XP_001385101.2 2.1e-20 107.1 FG05619.1 GO:0000278	GO:0000280	GO:0003674	GO:0005198	GO:0005488	GO:0005515	GO:0005575	GO:0005622	GO:0005623	GO:0005737	GO:0005819	GO:0005856	GO:0005886	GO:0005905	GO:0006810	GO:0006897	GO:0006898	GO:0006996	GO:0007030	GO:0007049	GO:0007067	GO:0008092	GO:0008150	GO:0009987	GO:0012505	GO:0012506	GO:0015630	GO:0016020	GO:0016023	GO:0016043	GO:0016192	GO:0022402	GO:0030117	GO:0030118	GO:0030120	GO:0030125	GO:0030135	GO:0030136	GO:0030139	GO:0030315	GO:0030506	GO:0030659	GO:0030662	GO:0030665	GO:0030666	GO:0030669	GO:0031072	GO:0031090	GO:0031410	GO:0031982
NODE_64_length_24072_cov_0.332541.p4 644223.XP_002491567.1 1e-20 107.5 GO:0000018	GO:0005575	GO:0005622	GO:0005623	GO:0005634	GO:0006139	GO:0006259	GO:0006281	GO:0006301	GO:0006725	GO:0006807	GO:0006950	GO:0006974	GO:0006996	GO:0008150	GO:0008152	GO:0009987	GO:0016043	GO:0019219	GO:0019222	GO:0031323	GO:0033554	GO:0034641	GO:0043170	GO:0043226	GO:0043227	GO:0043229	GO:0043231	GO:0044237	GO:0044238	GO:0044260	GO:0044424	GO:0044464	GO:0044699	GO:0044763	GO:0046483	GO:0050789	GO:0050794	GO:0050896	GO:0051052	GO:0051171	GO:0051276	GO:0051716	GO:0060255	GO:0065007	GO:0071704	GO:0071840	GO:0080090	GO:0090304	GO:1901360 fuNOG[21] 04E5H@ascNOG
NODE_64_length_24072_cov_0.332541.p5 5911.EAR85890 6.4e-74 283.9 TTC30A GO:0000902	GO:0003674	GO:0003824	GO:0005215	GO:0005575	GO:0005622	GO:0005623	GO:0005856	GO:0005874	GO:0005879	GO:0005929	GO:0005930	GO:0006464	GO:0006810	GO:0006928	GO:0006996	GO:0007017	GO:0007018	GO:0007275	GO:0007368	GO:0007389	GO:0008150	GO:0008152	GO:0009653	GO:0009799	GO:0009855	GO:0009987	GO:0010927	GO:0010970	GO:0015630	GO:0016043	GO:0016874	GO:0016879	GO:0016881	GO:0018095	GO:0018193	GO:0018200	GO:0019538	GO:0022607	GO:0030030	GO:0030031	GO:0030705	GO:0031514	GO:0032501	GO:0032502	GO:0032989	GO:0032990	GO:0032991	GO:0036211	GO:0042073
NODE_64_length_24072_cov_0.332541.p6 67593.Physo129723 3e-09 68.6 PGUG_04312 GO:0000184	GO:0000723	GO:0000781	GO:0000922	GO:0000932	GO:0000956	GO:0003674	GO:0003676	GO:0003677	GO:0003697	GO:0003723	GO:0005488	GO:0005575	GO:0005622	GO:0005623	GO:0005634	GO:0005694	GO:0005697	GO:0005730	GO:0005737	GO:0005815	GO:0005816	GO:0005819	GO:0005856	GO:0006139	GO:0006259	GO:0006260	GO:0006278	GO:0006401	GO:0006402	GO:0006417	GO:0006725	GO:0006807	GO:0006996	GO:0007004	GO:0008150	GO:0008152	GO:0009056	GO:0009057	GO:0009058	GO:0009059	GO:0009889	GO:0009890	GO:0009892	GO:0009987	GO:0010468	GO:0010556	GO:0010558	GO:0010605	GO:0010608
NODE_64_length_24072_cov_0.332541.p7 7739.JGI263533 1.5e-58 231.9 GLRX3 GO:0002026	GO:0003674	GO:0003824	GO:0005080	GO:0005488	GO:0005515	GO:0005575	GO:0005622	GO:0005623	GO:0005737	GO:0005938	GO:0008016	GO:0008150	GO:0008152	GO:0010611	GO:0010614	GO:0014741	GO:0014743	GO:0015036	GO:0016491	GO:0016667	GO:0019899	GO:0019900	GO:0019901	GO:0030016	GO:0030017	GO:0030018	GO:0031674	GO:0043226	GO:0043228	GO:0043229	GO:0043232	GO:0043292	GO:0043502	GO:0044057	GO:0044422	GO:0044424	GO:0044444	GO:0044449	GO:0044464	GO:0044710	GO:0048519	GO:0048583	GO:0050789	GO:0051239	GO:0051241	GO:0055114	GO:0055120	GO:0065007	GO:0065008
NODE_64_length_24072_cov_0.332541.p8 644223.XP_002493486.1 5.5e-46 189.5 RIB5 GO:0003674	GO:0003824	GO:0004746	GO:0005575	GO:0005622	GO:0005623	GO:0005634	GO:0005737	GO:0005829	GO:0006766	GO:0006767	GO:0006771	GO:0006807	GO:0006950	GO:0008150	GO:0008152	GO:0009058	GO:0009110	GO:0009231	GO:0009987	GO:0016740	GO:0016765	GO:0018130	GO:0033554	GO:0034641	GO:0042364	GO:0042726	GO:0042727	GO:0043226	GO:0043227	GO:0043229	GO:0043231	GO:0044237	GO:0044249	GO:0044271	GO:0044281	GO:0044283	GO:0044424	GO:0044444	GO:0044464	GO:0044699	GO:0044710	GO:0044711	GO:0044763	GO:0046483	GO:0050896	GO:0051716	GO:0071704	GO:1901360	GO:1901362
NODE_65_length_23997_cov_0.327601.p1 13037.EHJ64976 2.7e-43 183.0 GO:0000226	GO:0000278	GO:0000375	GO:0000377	GO:0000398	GO:0003674	GO:0003676	GO:0003677	GO:0003684	GO:0005488	GO:0005575	GO:0005622	GO:0005623	GO:0005634	GO:0005681	GO:0005686	GO:0006139	GO:0006396	GO:0006397	GO:0006725	GO:0006807	GO:0006996	GO:0007010	GO:0007017	GO:0007049	GO:0007051	GO:0007052	GO:0007275	GO:0007399	GO:0008150	GO:0008152	GO:0008380	GO:0009987	GO:0010467	GO:0016043	GO:0016070	GO:0016071	GO:0022008	GO:0022402	GO:0030154	GO:0030529	GO:0030532	GO:0032501	GO:0032502	GO:0032991	GO:0034641	GO:0043170	GO:0043226	GO:0043227	GO:0043229
NODE_65_length_23997_cov_0.327601.p2 7091.BGIBMGA003318-TA 1.4e-91 342.8 GNF1 GO:0003674	GO:0003676	GO:0003677	GO:0005488	GO:0005575	GO:0005622	GO:0005623	GO:0005634	GO:0005657	GO:0005663	GO:0005694	GO:0005856	GO:0005875	GO:0006139	GO:0006259	GO:0006260	GO:0006725	GO:0006807	GO:0007154	GO:0007267	GO:0007275	GO:0007399	GO:0008150	GO:0008152	GO:0009058	GO:0009059	GO:0009987	GO:0015630	GO:0022008	GO:0023052	GO:0030154	GO:0032501	GO:0032502	GO:0032991	GO:0034641	GO:0034645	GO:0043170	GO:0043226	GO:0043227	GO:0043228	GO:0043229	GO:0043231	GO:0043232	GO:0043234	GO:0044237	GO:0044238	GO:0044249	GO:0044260	GO:0044422	GO:0044424
NODE_65_length_23997_cov_0.327601.p3 7460.GB17526-PA 2.1e-49 202.2 GO:0003674	GO:0003824	GO:0003958	GO:0004497	GO:0005575	GO:0005622	GO:0005623	GO:0005737	GO:0005829	GO:0008150	GO:0008152	GO:0016491	GO:0016651	GO:0016653	GO:0016705	GO:0016709	GO:0044424	GO:0044444	GO:0044464	GO:0044710	GO:0055114 artNOG[6] 034IY@artNOG	09Y5H@biNOG	0S5YH@hymNOG	0SRZZ@inNOG	0V930@meNOG	12NV0@opiNOG	COG0369@NOG	KOG1159@euNOG NA|NA|NA C FAD	binding	domain
NODE_65_length_23997_cov_0.327601.p4 5759.rna_EHI_078700-1 2.5e-53 214.9 FG01883.1 GO:0000041	GO:0000139	GO:0003674	GO:0005215	GO:0005384	GO:0005575	GO:0005622	GO:0005623	GO:0005737	GO:0005768	GO:0005770	GO:0005773	GO:0005774	GO:0005794	GO:0006810	GO:0006811	GO:0006812	GO:0006818	GO:0006828	GO:0006873	GO:0006875	GO:0008150	GO:0008324	GO:0009987	GO:0010008	GO:0010035	GO:0010038	GO:0010042	GO:0010486	GO:0012505	GO:0015075	GO:0015077	GO:0015078	GO:0015291	GO:0015297	GO:0015298	GO:0015299	GO:0015491	GO:0015672	GO:0015992	GO:0016020	GO:0019725	GO:0022804	GO:0022857	GO:0022890	GO:0022891	GO:0022892	GO:0030001	GO:0030003	GO:0030026
NODE_65_length_23997_cov_0.327601.p7 402676.XP_002172841.1 1.5e-49 202.2 KES1 GO:0000139	GO:0003674	GO:0005215	GO:0005319	GO:0005488	GO:0005496	GO:0005543	GO:0005546	GO:0005575	GO:0005622	GO:0005623	GO:0005737	GO:0005794	GO:0006066	GO:0006629	GO:0006694	GO:0006696	GO:0006810	GO:0006869	GO:0006887	GO:0006892	GO:0006897	GO:0007163	GO:0007275	GO:0008142	GO:0008150	GO:0008152	GO:0008202	GO:0008204	GO:0008289	GO:0008610	GO:0009058	GO:0009987	GO:0010876	GO:0010921	GO:0010922	GO:0012505	GO:0015248	GO:0015850	GO:0015918	GO:0016020	GO:0016125	GO:0016126	GO:0016128	GO:0016129	GO:0016192	GO:0019220	GO:0019222	GO:0019898	GO:0022892
NODE_65_length_23997_cov_0.327601.p8 554155.XP_002842900.1 3.5e-90 337.0 NBP35 GO:0002097	GO:0002098	GO:0003674	GO:0003824	GO:0005488	GO:0005506	GO:0005575	GO:0005622	GO:0005623	GO:0005634	GO:0005737	GO:0005829	GO:0006139	GO:0006152	GO:0006163	GO:0006195	GO:0006200	GO:0006396	GO:0006399	GO:0006400	GO:0006725	GO:0006753	GO:0006793	GO:0006796	GO:0006807	GO:0008033	GO:0008150	GO:0008152	GO:0009056	GO:0009058	GO:0009116	GO:0009117	GO:0009119	GO:0009123	GO:0009125	GO:0009126	GO:0009128	GO:0009141	GO:0009143	GO:0009144	GO:0009146	GO:0009150	GO:0009154	GO:0009158	GO:0009161	GO:0009164	GO:0009166	GO:0009167	GO:0009169	GO:0009199
NODE_65_length_23997_cov_0.327601.p9 504472.Slin_2908 6.6e-24 116.7 GPM K15634 bactNOG[38] 07Y51@bactNOG	09EIS@bctoNOG	0FWUP@cytNOG	COG0406@NOG NA|NA|NA G Phosphoglycerate	mutase
NODE_65_length_23997_cov_0.327601.p10 6085.XP_002154366 2.2e-21 108.2 IBA57 GO:0005575	GO:0005622	GO:0005623	GO:0005737	GO:0005739	GO:0006725	GO:0006778	GO:0006779	GO:0006783	GO:0006807	GO:0008150	GO:0008152	GO:0009058	GO:0009987	GO:0018130	GO:0019438	GO:0033013	GO:0033014	GO:0034641	GO:0042168	GO:0042440	GO:0043226	GO:0043227	GO:0043229	GO:0043231	GO:0044237	GO:0044249	GO:0044271	GO:0044424	GO:0044444	GO:0044464	GO:0044710	GO:0046148	GO:0046483	GO:0051186	GO:0051188	GO:0071704	GO:1901360	GO:1901362	GO:1901564	GO:1901566	GO:1901576 meNOG[21] 0VANT@meNOG	12S92@opiNOG	COG0354@NOG	KOG2929@euNOG NA|NA|NA K IBA57		iron-sulfur	cluster	assembly	homolog
NODE_65_length_23997_cov_0.327601.p12 402676.XP_002171529.1 1.5e-36 158.3 MOB2 GO:0000003	GO:0000910	GO:0000920	GO:0001932	GO:0001934	GO:0003674	GO:0005575	GO:0005622	GO:0005623	GO:0005634	GO:0005737	GO:0005933	GO:0005934	GO:0005935	GO:0005937	GO:0005938	GO:0007049	GO:0007114	GO:0007117	GO:0007118	GO:0007154	GO:0007163	GO:0007165	GO:0007346	GO:0008047	GO:0008150	GO:0009893	GO:0009987	GO:0010562	GO:0010604	GO:0019207	GO:0019209	GO:0019220	GO:0019222	GO:0019887	GO:0019954	GO:0022402	GO:0023052	GO:0030234	GO:0030295	GO:0030427	GO:0031323	GO:0031325	GO:0031399	GO:0031401	GO:0032153	GO:0032268	GO:0032270	GO:0032505	GO:0032506
NODE_65_length_23997_cov_0.327601.p14 7460.GB19852-PA 1.7e-15 88.2 K10769 artNOG[6] 037BX@artNOG	09VQ0@biNOG	0S841@hymNOG	0SUCD@inNOG	0V6P4@meNOG	13QEX@opiNOG	COG3145@NOG	KOG4176@euNOG NA|NA|NA L Inherit	from	biNOG:	alkB		alkylation	repair	homolog	7	(E.	coli)
NODE_65_length_23997_cov_0.327601.p15 321327.CYA_1646 1.3e-08 64.7 K07496 bactNOG[38] 08NMP@bactNOG	0FR23@cyaNOG	11F6Q@NOG NA|NA|NA L Transposase
NODE_66_length_23959_cov_0.323009.p1 44689.DDB0233314 1.1e-14 87.8 ARHGEF4 GO:0000146	GO:0000166	GO:0001882	GO:0001883	GO:0003674	GO:0003774	GO:0003779	GO:0003824	GO:0005083	GO:0005085	GO:0005088	GO:0005089	GO:0005488	GO:0005515	GO:0005524	GO:0005575	GO:0005622	GO:0005623	GO:0005737	GO:0005856	GO:0006139	GO:0006152	GO:0006163	GO:0006195	GO:0006200	GO:0006725	GO:0006753	GO:0006793	GO:0006796	GO:0006807	GO:0006950	GO:0006970	GO:0006971	GO:0006972	GO:0008092	GO:0008150	GO:0008152	GO:0009056	GO:0009116	GO:0009117	GO:0009119	GO:0009123	GO:0009125	GO:0009126	GO:0009128	GO:0009141	GO:0009143	GO:0009144	GO:0009146	GO:0009150
NODE_66_length_23959_cov_0.323009.p2 5786.XP_003291166.1 1.6e-69 268.9 OSI_09241 GO:0005575	GO:0005623	GO:0005886	GO:0016020	GO:0044464	GO:0071944 K01551	K08835 euNOG[57] 0XSWS@NOG	KOG0582@euNOG NA|NA|NA T ste20-related	kinase	adaptor
NODE_66_length_23959_cov_0.323009.p6 6085.XP_002162926 7.1e-20 103.6 TIMM44 GO:0000003	GO:0001666	GO:0002119	GO:0002164	GO:0003674	GO:0005215	GO:0005575	GO:0005622	GO:0005623	GO:0005737	GO:0005739	GO:0005740	GO:0005743	GO:0005744	GO:0005759	GO:0006605	GO:0006626	GO:0006810	GO:0006839	GO:0006886	GO:0006897	GO:0006898	GO:0006950	GO:0006996	GO:0007005	GO:0007275	GO:0008104	GO:0008150	GO:0008152	GO:0008320	GO:0008565	GO:0009628	GO:0009790	GO:0009791	GO:0009792	GO:0009987	GO:0015031	GO:0015399	GO:0015405	GO:0015450	GO:0016020	GO:0016043	GO:0016192	GO:0016482	GO:0019538	GO:0019866	GO:0022804	GO:0022857	GO:0022884	GO:0022891
NODE_66_length_23959_cov_0.323009.p7 7955.ENSDARP00000078516 8.8e-42 176.0 OGG1 K03660 fiNOG[1] 09ZPE@biNOG	0DM79@chorNOG	0MUVX@fiNOG	0VAK4@meNOG	12Q7U@opiNOG	1CW2C@veNOG	COG0122@NOG	KOG2875@euNOG NA|NA|NA L 8-oxoguanine	DNA	glycosylase
NODE_66_length_23959_cov_0.323009.p9 44689.DDB0238561 5.2e-24 116.3 PTP4A1 GO:0003674	GO:0003824	GO:0004721	GO:0004725	GO:0004727	GO:0005575	GO:0005622	GO:0005623	GO:0005634	GO:0005737	GO:0005768	GO:0005769	GO:0005783	GO:0005819	GO:0005856	GO:0005886	GO:0006464	GO:0006470	GO:0006793	GO:0006796	GO:0008138	GO:0008150	GO:0008152	GO:0009898	GO:0009987	GO:0010876	GO:0015630	GO:0016020	GO:0016311	GO:0016787	GO:0016788	GO:0016791	GO:0019538	GO:0019915	GO:0030334	GO:0030335	GO:0032879	GO:0032991	GO:0033036	GO:0035335	GO:0036211	GO:0040012	GO:0040017	GO:0042578	GO:0043170	GO:0043226	GO:0043227	GO:0043228	GO:0043229	GO:0043231
NODE_66_length_23959_cov_0.323009.p10 7425.NV10155-PA 1.4e-74 284.3 CYP1 GO:0000307	GO:0000413	GO:0001932	GO:0002165	GO:0003674	GO:0003755	GO:0003824	GO:0005575	GO:0005622	GO:0005623	GO:0005634	GO:0005654	GO:0005737	GO:0005829	GO:0005856	GO:0005875	GO:0006457	GO:0006464	GO:0007275	GO:0007431	GO:0007435	GO:0007552	GO:0007559	GO:0008023	GO:0008024	GO:0008150	GO:0008152	GO:0008219	GO:0009653	GO:0009791	GO:0009886	GO:0009888	GO:0009987	GO:0012501	GO:0015630	GO:0016265	GO:0016271	GO:0016538	GO:0016853	GO:0016859	GO:0018193	GO:0018208	GO:0019207	GO:0019220	GO:0019222	GO:0019538	GO:0019887	GO:0019908	GO:0022612	GO:0030234
NODE_67_length_23829_cov_0.557059.p2 325240.Sbal_3200 1e-48 199.9 SCLAV_5431 GO:0003674	GO:0003824	GO:0006508	GO:0008150	GO:0008152	GO:0008233	GO:0016787	GO:0019538	GO:0043170	GO:0044238	GO:0071704 K08651	K14645	K17734 bactNOG[38] 07QR7@bactNOG	0QHWA@gproNOG	16PQD@proNOG	COG1404@NOG	COG3227@NOG NA|NA|NA O peptidase	S8	S53	subtilisin	kexin	sedolisin
NODE_67_length_23829_cov_0.557059.p3 578458.XP_003029655.1 1.6e-48 199.1 SEY1 GO:0000166	GO:0001882	GO:0001883	GO:0003674	GO:0003824	GO:0003924	GO:0005488	GO:0005525	GO:0005575	GO:0005622	GO:0005623	GO:0005737	GO:0005783	GO:0005789	GO:0005829	GO:0005938	GO:0006139	GO:0006152	GO:0006163	GO:0006184	GO:0006195	GO:0006725	GO:0006753	GO:0006793	GO:0006796	GO:0006807	GO:0006810	GO:0006944	GO:0006996	GO:0007029	GO:0008150	GO:0008152	GO:0009056	GO:0009116	GO:0009117	GO:0009119	GO:0009141	GO:0009143	GO:0009144	GO:0009146	GO:0009150	GO:0009154	GO:0009164	GO:0009166	GO:0009199	GO:0009203	GO:0009205	GO:0009207	GO:0009259	GO:0009261
NODE_67_length_23829_cov_0.557059.p6 88036.EFJ05615 6.1e-54 216.9 virNOG[6] 0IXFF@euNOG	0ZYXT@NOG	1BY4J@strNOG	1EAKW@virNOG NA|NA|NA
NODE_67_length_23829_cov_0.557059.p7 5297.EFP92992 9e-50 203.0 GO:0005575	GO:0005622	GO:0005623	GO:0005737	GO:0044424	GO:0044464 K00474 fuNOG[21] 092KZ@basNOG	0PG43@fuNOG	12TDD@opiNOG	COG2175@NOG	KOG3889@euNOG NA|NA|NA I Taurine	catabolism	dioxygenase	TauD		TfdA	family
NODE_67_length_23829_cov_0.557059.p10 559298.XP_002624990.1 1e-46 192.6 FG10211.1 GO:0000096	GO:0003674	GO:0003824	GO:0004413	GO:0005575	GO:0005622	GO:0005623	GO:0005737	GO:0006082	GO:0006520	GO:0006549	GO:0006555	GO:0006566	GO:0006790	GO:0006793	GO:0006796	GO:0006807	GO:0008150	GO:0008152	GO:0008652	GO:0009058	GO:0009066	GO:0009067	GO:0009069	GO:0009081	GO:0009088	GO:0009092	GO:0009987	GO:0016053	GO:0016301	GO:0016310	GO:0016740	GO:0016772	GO:0016773	GO:0019202	GO:0019752	GO:0043436	GO:0044237	GO:0044238	GO:0044249	GO:0044281	GO:0044283	GO:0044424	GO:0044464	GO:0044710	GO:0044711	GO:0046394	GO:0071704	GO:1901564	GO:1901566
NODE_67_length_23829_cov_0.557059.p11 162425.CADANIAP00007712 1.3e-10 72.4 FGSG_02564 GO:0000075	GO:0000132	GO:0000226	GO:0000278	GO:0000399	GO:0000910	GO:0000921	GO:0000922	GO:0001100	GO:0003674	GO:0003824	GO:0004842	GO:0005488	GO:0005575	GO:0005622	GO:0005623	GO:0005737	GO:0005815	GO:0005816	GO:0005819	GO:0005829	GO:0005856	GO:0005933	GO:0005934	GO:0005935	GO:0005938	GO:0006461	GO:0006464	GO:0006508	GO:0006511	GO:0006996	GO:0007010	GO:0007017	GO:0007049	GO:0007088	GO:0007093	GO:0007094	GO:0007096	GO:0007105	GO:0007163	GO:0007346	GO:0008104	GO:0008150	GO:0008152	GO:0008270	GO:0009056	GO:0009057	GO:0009966	GO:0009968	GO:0009987
NODE_67_length_23829_cov_0.557059.p12 4929.A5DM67 4.2e-30 137.1 PGUG_04368 GO:0000064	GO:0000066	GO:0003333	GO:0003674	GO:0005215	GO:0005342	GO:0005471	GO:0005575	GO:0005622	GO:0005623	GO:0005737	GO:0005739	GO:0005740	GO:0005743	GO:0006082	GO:0006520	GO:0006525	GO:0006526	GO:0006807	GO:0006810	GO:0006811	GO:0006812	GO:0006820	GO:0006839	GO:0006865	GO:0008150	GO:0008152	GO:0008324	GO:0008509	GO:0008514	GO:0008652	GO:0009058	GO:0009064	GO:0009084	GO:0009987	GO:0015075	GO:0015171	GO:0015179	GO:0015291	GO:0015297	GO:0015711	GO:0015807	GO:0015822	GO:0015849	GO:0016020	GO:0016021	GO:0016053	GO:0019752	GO:0019866	GO:0022804
NODE_67_length_23829_cov_0.557059.p13 578458.XP_003029665.1 2.2e-59 234.2 FG09421.1 GO:0000003	GO:0000080	GO:0000144	GO:0000166	GO:0000278	GO:0000280	GO:0000399	GO:0000910	GO:0000912	GO:0000915	GO:0000917	GO:0000920	GO:0000921	GO:0001882	GO:0001883	GO:0003006	GO:0003674	GO:0005488	GO:0005525	GO:0005575	GO:0005622	GO:0005623	GO:0005737	GO:0005829	GO:0005856	GO:0005933	GO:0005935	GO:0005937	GO:0005938	GO:0005940	GO:0006461	GO:0006996	GO:0007010	GO:0007049	GO:0007067	GO:0007105	GO:0007275	GO:0008150	GO:0009987	GO:0010033	GO:0010458	GO:0016043	GO:0017076	GO:0019001	GO:0022402	GO:0022403	GO:0022414	GO:0022607	GO:0030029	GO:0030036
NODE_67_length_23829_cov_0.557059.p14 40559.EDN27958 1.8e-07 61.6 SEY1 GO:0000166	GO:0001882	GO:0001883	GO:0003674	GO:0003824	GO:0003924	GO:0005488	GO:0005525	GO:0005575	GO:0005622	GO:0005623	GO:0005737	GO:0005783	GO:0005789	GO:0005829	GO:0005938	GO:0006139	GO:0006152	GO:0006163	GO:0006184	GO:0006195	GO:0006725	GO:0006753	GO:0006793	GO:0006796	GO:0006807	GO:0006810	GO:0006944	GO:0006996	GO:0007029	GO:0008150	GO:0008152	GO:0009056	GO:0009116	GO:0009117	GO:0009119	GO:0009141	GO:0009143	GO:0009144	GO:0009146	GO:0009150	GO:0009154	GO:0009164	GO:0009166	GO:0009199	GO:0009203	GO:0009205	GO:0009207	GO:0009259	GO:0009261
NODE_67_length_23829_cov_0.557059.p18 578458.XP_003030027.1 4e-14 82.8 K02990 fuNOG[21] 018AA@agaNOG	01FTH@agarNOG	094GF@basNOG	0J6Q2@euNOG	0PTTU@fuNOG	0Y5PG@NOG	13YNJ@opiNOG NA|NA|NA J Ribosomal	protein	S6
NODE_68_length_23780_cov_0.251003.p1 5297.EFP77731 4.2e-121 441.8 REV3 GO:0000002	GO:0000228	GO:0003674	GO:0003824	GO:0003887	GO:0005575	GO:0005622	GO:0005623	GO:0005634	GO:0005657	GO:0005694	GO:0005737	GO:0005739	GO:0005829	GO:0006139	GO:0006259	GO:0006281	GO:0006301	GO:0006725	GO:0006807	GO:0006950	GO:0006974	GO:0006996	GO:0007005	GO:0008150	GO:0008152	GO:0009058	GO:0009059	GO:0009405	GO:0009987	GO:0016035	GO:0016043	GO:0016740	GO:0016772	GO:0016779	GO:0018130	GO:0019438	GO:0019985	GO:0031974	GO:0031981	GO:0032042	GO:0032991	GO:0033554	GO:0034061	GO:0034641	GO:0034645	GO:0034654	GO:0042276	GO:0042575	GO:0043170
NODE_68_length_23780_cov_0.251003.p2 5306.JGI64963 9.5e-215 752.3 PRP22 GO:0000350	GO:0000375	GO:0000377	GO:0000390	GO:0000393	GO:0000398	GO:0003674	GO:0003724	GO:0003824	GO:0004004	GO:0004386	GO:0005575	GO:0005622	GO:0005623	GO:0005634	GO:0005681	GO:0005684	GO:0006139	GO:0006152	GO:0006163	GO:0006195	GO:0006200	GO:0006396	GO:0006397	GO:0006725	GO:0006753	GO:0006793	GO:0006796	GO:0006807	GO:0008026	GO:0008150	GO:0008152	GO:0008186	GO:0008380	GO:0009056	GO:0009116	GO:0009117	GO:0009119	GO:0009123	GO:0009125	GO:0009126	GO:0009128	GO:0009141	GO:0009143	GO:0009144	GO:0009146	GO:0009150	GO:0009154	GO:0009158	GO:0009161
NODE_68_length_23780_cov_0.251003.p4 573729.XP_003662070.1 1.3e-50 206.1 FG07381.1 GO:0003674	GO:0003824	GO:0004672	GO:0004740	GO:0005575	GO:0005622	GO:0005623	GO:0005737	GO:0005739	GO:0006464	GO:0006468	GO:0006793	GO:0006796	GO:0008150	GO:0008152	GO:0009987	GO:0015976	GO:0016301	GO:0016310	GO:0016740	GO:0016772	GO:0016773	GO:0018105	GO:0018193	GO:0018209	GO:0019222	GO:0019538	GO:0036211	GO:0043086	GO:0043170	GO:0043226	GO:0043227	GO:0043229	GO:0043231	GO:0043412	GO:0044092	GO:0044237	GO:0044238	GO:0044260	GO:0044267	GO:0044424	GO:0044444	GO:0044464	GO:0044699	GO:0050789	GO:0050790	GO:0065007	GO:0065009	GO:0071704 fuNOG[21] 03K07@ascNOG	0CRVN@chaNOG
NODE_68_length_23780_cov_0.251003.p5 4952.XP_502538.1 6.2e-32 143.7 PGUG_04662 GO:0000012	GO:0003674	GO:0003824	GO:0005575	GO:0005622	GO:0005623	GO:0005634	GO:0006139	GO:0006259	GO:0006281	GO:0006725	GO:0006807	GO:0006950	GO:0006974	GO:0008081	GO:0008150	GO:0008152	GO:0009987	GO:0016787	GO:0016788	GO:0017005	GO:0033554	GO:0034641	GO:0042578	GO:0043170	GO:0043226	GO:0043227	GO:0043229	GO:0043231	GO:0044237	GO:0044238	GO:0044260	GO:0044424	GO:0044464	GO:0044699	GO:0044763	GO:0046483	GO:0050896	GO:0051716	GO:0070259	GO:0070260	GO:0071704	GO:0090304	GO:1901360 K10862 fuNOG[21] 03MG4@ascNOG	0PIHZ@fuNOG	0XQPZ@NOG	12PVU@opiNOG	19ADG@saccNOG	KOG2031@euNOG NA|NA|NA L tyrosyl-DNA	phosphodiesterase
NODE_68_length_23780_cov_0.251003.p11 513049.AmaxDRAFT_1342 1.7e-08 64.3 K07496 NOG[107] 11F6Q@NOG NA|NA|NA L Transposase
NODE_69_length_23719_cov_0.556689.p2 39416.CAZ84054 1.1e-71 276.6 FGSG_05451 K05012 fuNOG[21] 03PA5@ascNOG	0PKWP@fuNOG	12N5M@opiNOG	COG0038@NOG	KOG0475@euNOG NA|NA|NA P Chloride	channel
NODE_69_length_23719_cov_0.556689.p5 486041.XP_001889373.1 1.7e-115 421.8 HOM3 GO:0000096	GO:0000097	GO:0003674	GO:0003824	GO:0004072	GO:0005575	GO:0005622	GO:0005623	GO:0005737	GO:0005829	GO:0006082	GO:0006520	GO:0006531	GO:0006555	GO:0006566	GO:0006790	GO:0006793	GO:0006796	GO:0006807	GO:0008150	GO:0008152	GO:0008652	GO:0009058	GO:0009066	GO:0009067	GO:0009069	GO:0009070	GO:0009086	GO:0009088	GO:0009090	GO:0009092	GO:0009987	GO:0016053	GO:0016301	GO:0016310	GO:0016740	GO:0016772	GO:0016774	GO:0019202	GO:0019752	GO:0043436	GO:0043648	GO:0044237	GO:0044238	GO:0044249	GO:0044272	GO:0044281	GO:0044283	GO:0044424	GO:0044444
NODE_69_length_23719_cov_0.556689.p6 7070.TC012754-PA 3.6e-154 550.1 ENO GO:0003674	GO:0003824	GO:0004634	GO:0005575	GO:0005622	GO:0005623	GO:0005737	GO:0005811	GO:0005975	GO:0005996	GO:0006006	GO:0006007	GO:0006091	GO:0006096	GO:0008150	GO:0008152	GO:0009056	GO:0009987	GO:0016052	GO:0016829	GO:0016835	GO:0016836	GO:0019318	GO:0019320	GO:0044237	GO:0044238	GO:0044424	GO:0044444	GO:0044464	GO:0044723	GO:0044724	GO:0046365	GO:0071704	GO:1901575 K01689 artNOG[6] 033AG@artNOG	09UJ9@biNOG	0SQ39@inNOG	0V5IG@meNOG	12NHF@opiNOG	COG0148@NOG	KOG2670@euNOG NA|NA|NA G Enolase		N-terminal	domain
NODE_69_length_23719_cov_0.556689.p7 4896.SPCC61.02.1 9.1e-53 212.6 SPT3 GO:0000123	GO:0000124	GO:0000785	GO:0000988	GO:0000989	GO:0001403	GO:0003674	GO:0003712	GO:0005575	GO:0005622	GO:0005623	GO:0005634	GO:0005654	GO:0005694	GO:0005737	GO:0005829	GO:0006139	GO:0006325	GO:0006338	GO:0006351	GO:0006355	GO:0006357	GO:0006366	GO:0006464	GO:0006473	GO:0006475	GO:0006725	GO:0006807	GO:0006996	GO:0007124	GO:0008150	GO:0008152	GO:0009058	GO:0009059	GO:0009889	GO:0009987	GO:0010467	GO:0010468	GO:0010556	GO:0016043	GO:0016049	GO:0016070	GO:0016568	GO:0016569	GO:0016570	GO:0016573	GO:0018130	GO:0018193	GO:0018205	GO:0018393
NODE_69_length_23719_cov_0.556689.p9 7757.ENSPMAP00000009414 2.7e-53 214.2 PSMD7 GO:0000003	GO:0000022	GO:0000075	GO:0000077	GO:0000082	GO:0000084	GO:0000209	GO:0000226	GO:0000278	GO:0000502	GO:0002119	GO:0002164	GO:0002376	GO:0002474	GO:0002478	GO:0002479	GO:0003674	GO:0003824	GO:0004175	GO:0005488	GO:0005515	GO:0005575	GO:0005622	GO:0005623	GO:0005634	GO:0005654	GO:0005737	GO:0005829	GO:0005838	GO:0006139	GO:0006464	GO:0006508	GO:0006511	GO:0006521	GO:0006725	GO:0006807	GO:0006915	GO:0006950	GO:0006974	GO:0006977	GO:0006996	GO:0007010	GO:0007017	GO:0007049	GO:0007051	GO:0007052	GO:0007093	GO:0007154	GO:0007165	GO:0007275
NODE_69_length_23719_cov_0.556689.p10 644223.XP_002492799.1 3.8e-12 77.4 CDC123 GO:0000003	GO:0003006	GO:0005575	GO:0005622	GO:0005623	GO:0005634	GO:0005737	GO:0005829	GO:0006417	GO:0007049	GO:0007126	GO:0007127	GO:0007275	GO:0007346	GO:0008150	GO:0009653	GO:0009889	GO:0009987	GO:0010468	GO:0010556	GO:0010608	GO:0019222	GO:0019953	GO:0022402	GO:0022413	GO:0022414	GO:0030154	GO:0030435	GO:0030437	GO:0031323	GO:0031326	GO:0032268	GO:0032501	GO:0032502	GO:0032505	GO:0034293	GO:0043226	GO:0043227	GO:0043229	GO:0043231	GO:0043581	GO:0043934	GO:0043935	GO:0044424	GO:0044444	GO:0044464	GO:0044699	GO:0044707	GO:0044763	GO:0044767
NODE_69_length_23719_cov_0.556689.p11 379508.XP_001523127.1 7.8e-63 245.7 TRM8 GO:0001510	GO:0003674	GO:0003824	GO:0005575	GO:0005622	GO:0005623	GO:0005634	GO:0005730	GO:0005737	GO:0006139	GO:0006396	GO:0006399	GO:0006400	GO:0006725	GO:0006807	GO:0008033	GO:0008150	GO:0008152	GO:0008168	GO:0008173	GO:0008175	GO:0008176	GO:0008757	GO:0009451	GO:0009452	GO:0009987	GO:0010467	GO:0016070	GO:0016423	GO:0016740	GO:0016741	GO:0030488	GO:0031974	GO:0031981	GO:0032259	GO:0032991	GO:0034470	GO:0034641	GO:0034660	GO:0034708	GO:0036260	GO:0036265	GO:0043170	GO:0043226	GO:0043227	GO:0043228	GO:0043229	GO:0043231	GO:0043232	GO:0043233
NODE_69_length_23719_cov_0.556689.p12 5297.EFP93314 4.4e-55 219.9 FG01187.1 GO:0000245	GO:0000375	GO:0000377	GO:0000398	GO:0003674	GO:0003676	GO:0003723	GO:0005488	GO:0005575	GO:0005622	GO:0005623	GO:0005634	GO:0005681	GO:0005684	GO:0005686	GO:0005737	GO:0005829	GO:0006139	GO:0006396	GO:0006397	GO:0006725	GO:0006807	GO:0008150	GO:0008152	GO:0008380	GO:0009987	GO:0010467	GO:0016043	GO:0016070	GO:0016071	GO:0022607	GO:0022613	GO:0022618	GO:0030529	GO:0030532	GO:0032991	GO:0034622	GO:0034641	GO:0043170	GO:0043226	GO:0043227	GO:0043229	GO:0043231	GO:0043933	GO:0044085	GO:0044237	GO:0044238	GO:0044260	GO:0044422	GO:0044424
NODE_69_length_23719_cov_0.556689.p15 45351.NEMVEDRAFT_v1g228717-PA 6.5e-10 68.9 LSM4 GO:0000003	GO:0000288	GO:0000291	GO:0000956	GO:0003006	GO:0003674	GO:0003676	GO:0003723	GO:0005488	GO:0005575	GO:0005622	GO:0005623	GO:0005634	GO:0005654	GO:0005681	GO:0005688	GO:0005737	GO:0005829	GO:0006139	GO:0006396	GO:0006401	GO:0006402	GO:0006725	GO:0006807	GO:0006810	GO:0006897	GO:0006898	GO:0007275	GO:0007276	GO:0007281	GO:0007568	GO:0008150	GO:0008152	GO:0008340	GO:0008380	GO:0009056	GO:0009057	GO:0009653	GO:0009790	GO:0009792	GO:0009987	GO:0010171	GO:0010259	GO:0010467	GO:0016070	GO:0016071	GO:0016192	GO:0017069	GO:0017070	GO:0019439
NODE_70_length_23697_cov_0.294771.p1 486041.XP_001880088.1 3e-20 107.5 TAO3 GO:0000003	GO:0000075	GO:0000078	GO:0000131	GO:0000902	GO:0000910	GO:0000920	GO:0005575	GO:0005622	GO:0005623	GO:0005737	GO:0005739	GO:0005933	GO:0005937	GO:0006996	GO:0007010	GO:0007015	GO:0007049	GO:0007093	GO:0007114	GO:0007117	GO:0007118	GO:0007346	GO:0008150	GO:0009653	GO:0009987	GO:0010564	GO:0010948	GO:0016020	GO:0016043	GO:0019954	GO:0022402	GO:0030029	GO:0030036	GO:0030037	GO:0030427	GO:0031532	GO:0032153	GO:0032465	GO:0032466	GO:0032502	GO:0032505	GO:0032506	GO:0032878	GO:0032989	GO:0032991	GO:0040007	GO:0042995	GO:0043226	GO:0043227
NODE_70_length_23697_cov_0.294771.p2 7176.CPIJ011183-PA 7.4e-99 367.5 artNOG[6] 033II@artNOG	09Z3S@biNOG	0SQAB@inNOG	0VA16@meNOG	12S57@opiNOG	COG1026@NOG	KOG2019@euNOG NA|NA|NA O Insulinase	(Peptidase	family	M16)
NODE_70_length_23697_cov_0.294771.p3 5786.XP_003291588.1 8e-78 297.0 GO:0005575	GO:0005622	GO:0005623	GO:0005737	GO:0005739	GO:0043226	GO:0043227	GO:0043229	GO:0043231	GO:0044424	GO:0044444	GO:0044464 euNOG[57] COG0480@NOG	KOG0465@euNOG NA|NA|NA J Mitochondrial	GTPase	that	catalyzes	the	GTP-dependent	ribosomal	translocation	step	during	translation	elongation.	During	this	step		the	ribosome	changes	from	the	pre-translocational	(PRE)	to	the	post-translocational	(POST)	state	as	the	newly	formed	A-	site-bound	peptidyl-tRNA	and	P-site-bound	deacylated
NODE_70_length_23697_cov_0.294771.p4 208348.PTTG_03977P0 5.4e-161 573.2 NOG1 GO:0000054	GO:0000166	GO:0001882	GO:0001883	GO:0003674	GO:0005488	GO:0005525	GO:0005575	GO:0005622	GO:0005623	GO:0005634	GO:0005730	GO:0005819	GO:0005856	GO:0006139	GO:0006364	GO:0006396	GO:0006725	GO:0006807	GO:0006810	GO:0006913	GO:0008150	GO:0008152	GO:0009987	GO:0010467	GO:0015630	GO:0016070	GO:0016072	GO:0016482	GO:0017076	GO:0019001	GO:0022613	GO:0030529	GO:0030684	GO:0030687	GO:0031974	GO:0031981	GO:0032549	GO:0032550	GO:0032553	GO:0032555	GO:0032561	GO:0032991	GO:0033750	GO:0033753	GO:0034470	GO:0034641	GO:0034660	GO:0035639	GO:0036094
NODE_70_length_23697_cov_0.294771.p6 5786.XP_003285836.1 2.2e-51 208.8 ARMC8 GO:0000003	GO:0003006	GO:0005575	GO:0005622	GO:0005623	GO:0005634	GO:0005737	GO:0005829	GO:0006109	GO:0006111	GO:0006355	GO:0006357	GO:0006508	GO:0006511	GO:0007039	GO:0007049	GO:0008150	GO:0008152	GO:0009056	GO:0009057	GO:0009653	GO:0009889	GO:0009890	GO:0009891	GO:0009892	GO:0009893	GO:0009987	GO:0010468	GO:0010498	GO:0010556	GO:0010557	GO:0010565	GO:0010604	GO:0010628	GO:0010675	GO:0010677	GO:0010906	GO:0019219	GO:0019222	GO:0019538	GO:0019941	GO:0019953	GO:0022402	GO:0022413	GO:0022414	GO:0030154	GO:0030163	GO:0030435	GO:0030437	GO:0031323
NODE_70_length_23697_cov_0.294771.p7 135651.CBN17995 4.9e-09 67.8 K15053 nemNOG[3] 09TW8@biNOG	0EHWD@chrNOG	0V4VE@meNOG	0XDP7@nemNOG	10IXB@NOG	13N6P@opiNOG	18J6S@rhaNOG	KOG2911@euNOG NA|NA|NA U Snf7
NODE_71_length_23666_cov_0.239403.p1 59463.ENSMLUP00000009823 5e-65 255.0 C4ORF21 maNOG[6] 09UDZ@biNOG	0DIV5@chorNOG	0UK7R@maNOG	0V5DF@meNOG	12S7P@opiNOG	1CZAG@veNOG	COG1112@NOG	KOG1802@euNOG NA|NA|NA A chromosome	4	open	reading	frame	21
NODE_71_length_23666_cov_0.239403.p2 425265.XP_001731172.1 6.7e-93 347.4 SEC26 GO:0000139	GO:0005575	GO:0005622	GO:0005623	GO:0005737	GO:0005794	GO:0005798	GO:0005829	GO:0006810	GO:0006888	GO:0008150	GO:0009987	GO:0012505	GO:0012506	GO:0016020	GO:0016023	GO:0016192	GO:0016482	GO:0030117	GO:0030120	GO:0030126	GO:0030133	GO:0030134	GO:0030135	GO:0030137	GO:0030659	GO:0030660	GO:0030662	GO:0030663	GO:0031090	GO:0031410	GO:0031982	GO:0031988	GO:0032991	GO:0043226	GO:0043227	GO:0043229	GO:0043231	GO:0043234	GO:0044422	GO:0044424	GO:0044425	GO:0044431	GO:0044433	GO:0044444	GO:0044446	GO:0044464	GO:0044699	GO:0044763	GO:0044765
NODE_71_length_23666_cov_0.239403.p3 9031.ENSGALP00000004419 2e-11 76.6 WDR59 aveNOG[1] 04QUZ@aveNOG	0B4JC@biNOG	0E8D1@chorNOG	0WH32@meNOG	0XRYP@NOG	13D88@opiNOG	1DFBH@veNOG	KOG0264@euNOG	KOG0309@euNOG NA|NA|NA B RWD
NODE_71_length_23666_cov_0.239403.p4 69293.ENSGACP00000020951 7.2e-08 64.7 COG4 fiNOG[1] 0A1IR@biNOG	0DI1E@chorNOG	0N7AE@fiNOG	0VCEA@meNOG	0XS60@NOG	12PJA@opiNOG	1CY4U@veNOG	KOG0412@euNOG NA|NA|NA U component	of	oligomeric	golgi	complex	4
NODE_71_length_23666_cov_0.239403.p7 5833.PFA0190c 1.5e-63 248.8 GO:0003674	GO:0005198	GO:0005200	GO:0005575	GO:0005622	GO:0005623	GO:0005856	GO:0015629	GO:0043226	GO:0043228	GO:0043229	GO:0043232	GO:0044424	GO:0044464 K16575 apiNOG[5] 00A0E@acoNOG	01IC0@apiNOG	0RDSB@haeNOG	COG5277@NOG	KOG0676@euNOG NA|NA|NA Z Inherit	from	KOG:	Actins	are	highly	conserved	proteins	that	are	involved	in	various	types	of	cell	motility	and	are	ubiquitously	expressed	in	all	eukaryotic	cells
NODE_71_length_23666_cov_0.239403.p8 7165.AGAP004068-PA 7.6e-12 76.6 artNOG[6] 037K5@artNOG	0A45F@biNOG	0SUJ8@inNOG	0VF08@meNOG	11J7C@NOG	13KGN@opiNOG	KOG3940@euNOG NA|NA|NA S Inherit	from	biNOG:	zinc	finger		C2HC-type	containing	1C
NODE_71_length_23666_cov_0.239403.p9 572307.XP_003882113.1 3.5e-11 74.3 GO:0003674	GO:0003676	GO:0003677	GO:0005488	GO:0097159	GO:1901363 K11279 apiNOG[5] 01ISK@apiNOG	0XQN9@NOG	KOG1507@euNOG NA|NA|NA B		D Nucleosome	assembly	protein
NODE_71_length_23666_cov_0.239403.p15 379508.XP_001527691.1 1.4e-16 90.9 RPC19 GO:0000428	GO:0005575	GO:0005622	GO:0005623	GO:0005634	GO:0005654	GO:0005666	GO:0005730	GO:0005736	GO:0006139	GO:0006351	GO:0006360	GO:0006383	GO:0006725	GO:0006807	GO:0008150	GO:0008152	GO:0009058	GO:0009059	GO:0009304	GO:0009987	GO:0010467	GO:0016070	GO:0018130	GO:0019438	GO:0030880	GO:0031974	GO:0031981	GO:0032774	GO:0032991	GO:0034641	GO:0034645	GO:0034654	GO:0042797	GO:0043170	GO:0043226	GO:0043227	GO:0043228	GO:0043229	GO:0043231	GO:0043232	GO:0043233	GO:0043234	GO:0044237	GO:0044238	GO:0044249	GO:0044260	GO:0044271	GO:0044422	GO:0044424
NODE_72_length_23514_cov_0.560624.p1 486041.XP_001878234.1 2.8e-235 820.5 FG01265.1 K05853 fuNOG[21] 016P9@agaNOG	01CS0@agarNOG	091JQ@basNOG	0PH09@fuNOG	12N40@opiNOG	COG0474@NOG	KOG0202@euNOG NA|NA|NA P haloacid	dehalogenase-like	hydrolase
NODE_72_length_23514_cov_0.560624.p2 1071378.XP_003668928.1 2.2e-90 338.6 FG06867.1 GO:0003674	GO:0003678	GO:0003824	GO:0004003	GO:0004386	GO:0005575	GO:0005622	GO:0005623	GO:0005634	GO:0005737	GO:0005829	GO:0006139	GO:0006152	GO:0006163	GO:0006195	GO:0006200	GO:0006259	GO:0006260	GO:0006261	GO:0006271	GO:0006273	GO:0006725	GO:0006753	GO:0006793	GO:0006796	GO:0006807	GO:0008026	GO:0008094	GO:0008150	GO:0008152	GO:0009056	GO:0009058	GO:0009059	GO:0009116	GO:0009117	GO:0009119	GO:0009123	GO:0009125	GO:0009126	GO:0009128	GO:0009141	GO:0009143	GO:0009144	GO:0009146	GO:0009150	GO:0009154	GO:0009158	GO:0009161	GO:0009164	GO:0009166
NODE_72_length_23514_cov_0.560624.p3 696747.NIES39_D06770 2e-18 99.4 bactNOG[38] 07VYH@bactNOG	0FMQT@cyaNOG	0ZHS7@NOG NA|NA|NA S domain	protein
NODE_72_length_23514_cov_0.560624.p4 43151.ADAR000346-PA 2.9e-08 65.5 meNOG[21] 0A2RD@biNOG	0V7U3@meNOG	0XQQV@NOG	13BMN@opiNOG	KOG1052@euNOG NA|NA|NA E		P		T Ligand-gated	ion	channel
NODE_72_length_23514_cov_0.560624.p5 7739.JGI86151 1.4e-08 66.2 GO:0002252	GO:0002376	GO:0003008	GO:0003674	GO:0005488	GO:0005515	GO:0005575	GO:0005623	GO:0006582	GO:0006725	GO:0006950	GO:0006952	GO:0006955	GO:0007017	GO:0007600	GO:0007605	GO:0007610	GO:0007626	GO:0008017	GO:0008092	GO:0008150	GO:0008152	GO:0008344	GO:0009987	GO:0015631	GO:0018958	GO:0019748	GO:0030425	GO:0030534	GO:0032501	GO:0035006	GO:0035010	GO:0035011	GO:0042440	GO:0042995	GO:0043005	GO:0044237	GO:0044464	GO:0044699	GO:0044707	GO:0044708	GO:0044710	GO:0044763	GO:0045087	GO:0050877	GO:0050896	GO:0050954	GO:0071683	GO:0071704	GO:0097458
NODE_72_length_23514_cov_0.560624.p6 4896.SPAP32A8.03c.1 1.1e-11 76.3 GO:0003674	GO:0003824	GO:0004842	GO:0005488	GO:0006464	GO:0008150	GO:0008152	GO:0008270	GO:0009987	GO:0016567	GO:0016874	GO:0016879	GO:0016881	GO:0019538	GO:0019787	GO:0032446	GO:0036211	GO:0043167	GO:0043169	GO:0043170	GO:0043412	GO:0044237	GO:0044238	GO:0044260	GO:0044267	GO:0046872	GO:0046914	GO:0070647	GO:0071704 K11982	K17969	K17970 fuNOG[21] 03TAF@ascNOG	0PSEB@fuNOG	121N2@NOG	13WAP@opiNOG	KOG0800@euNOG NA|NA|NA O RING	finger
NODE_72_length_23514_cov_0.560624.p7 486041.XP_001877195.1 1.4e-40 172.2 PGUG_02984 fuNOG[21] 0JB26@euNOG	0PUN2@fuNOG	0YDQT@NOG	142XJ@opiNOG NA|NA|NA
NODE_72_length_23514_cov_0.560624.p9 483216.BACEGG_00593 8.7e-37 159.5 bactNOG[38] 08HQ6@bactNOG	0ZVFT@NOG NA|NA|NA
NODE_72_length_23514_cov_0.560624.p11 1047171.EFQ25044 2.7e-24 117.9 CEG1 GO:0003674	GO:0003824	GO:0004484	GO:0005575	GO:0005622	GO:0005623	GO:0005634	GO:0006139	GO:0006355	GO:0006357	GO:0006370	GO:0006396	GO:0006397	GO:0006725	GO:0006807	GO:0008150	GO:0008152	GO:0008192	GO:0009452	GO:0009889	GO:0009891	GO:0009893	GO:0009987	GO:0010467	GO:0010468	GO:0010556	GO:0010557	GO:0010604	GO:0010628	GO:0016070	GO:0016071	GO:0016740	GO:0016772	GO:0016779	GO:0019219	GO:0019222	GO:0031323	GO:0031325	GO:0031326	GO:0031328	GO:0031533	GO:0032991	GO:0034641	GO:0034708	GO:0036260	GO:0043170	GO:0043226	GO:0043227	GO:0043229	GO:0043231
NODE_72_length_23514_cov_0.560624.p12 7070.TC000616-PA 1.6e-79 301.2 TAL GO:0003674	GO:0003824	GO:0004801	GO:0005575	GO:0005622	GO:0005623	GO:0005737	GO:0005975	GO:0005996	GO:0006006	GO:0006007	GO:0006098	GO:0006139	GO:0006725	GO:0006732	GO:0006733	GO:0006739	GO:0006740	GO:0006753	GO:0006793	GO:0006796	GO:0006807	GO:0008150	GO:0008152	GO:0009052	GO:0009056	GO:0009117	GO:0009987	GO:0016052	GO:0016740	GO:0016744	GO:0019318	GO:0019320	GO:0019321	GO:0019362	GO:0019637	GO:0034641	GO:0044237	GO:0044238	GO:0044281	GO:0044424	GO:0044464	GO:0044710	GO:0044723	GO:0044724	GO:0046365	GO:0046483	GO:0046496	GO:0051186	GO:0055086
NODE_72_length_23514_cov_0.560624.p14 486041.XP_001878234.1 1.7e-26 124.0 FG01265.1 K05853 fuNOG[21] 016P9@agaNOG	01CS0@agarNOG	091JQ@basNOG	0PH09@fuNOG	12N40@opiNOG	COG0474@NOG	KOG0202@euNOG NA|NA|NA P haloacid	dehalogenase-like	hydrolase
NODE_72_length_23514_cov_0.560624.p15 7091.BGIBMGA002225-TA 1.1e-38 164.5 GO:0003674	GO:0005215	GO:0005342	GO:0005575	GO:0005622	GO:0005623	GO:0005737	GO:0005739	GO:0005740	GO:0005743	GO:0006082	GO:0006090	GO:0006810	GO:0006811	GO:0006820	GO:0006839	GO:0006848	GO:0006850	GO:0008028	GO:0008150	GO:0008152	GO:0008509	GO:0008514	GO:0009987	GO:0015075	GO:0015711	GO:0015718	GO:0015849	GO:0016020	GO:0016021	GO:0019752	GO:0019866	GO:0022857	GO:0022891	GO:0022892	GO:0031090	GO:0031224	GO:0031300	GO:0031301	GO:0031304	GO:0031305	GO:0031966	GO:0031967	GO:0031975	GO:0032592	GO:0032787	GO:0034220	GO:0043226	GO:0043227	GO:0043229
NODE_73_length_23464_cov_0.600171.p1 400682.PAC_15710536 0.0 3306.2 meNOG[21] 0V4Q9@meNOG	12Q5K@opiNOG	COG5245@NOG	KOG3595@euNOG NA|NA|NA Z Dynein		axonemal		heavy	chain
NODE_73_length_23464_cov_0.600171.p3 31033.ENSTRUP00000007288 3.9e-243 845.9 ELP3 GO:0000902	GO:0000904	GO:0001932	GO:0003674	GO:0005575	GO:0005622	GO:0005623	GO:0005634	GO:0005654	GO:0005737	GO:0006355	GO:0006357	GO:0007275	GO:0007399	GO:0007409	GO:0008023	GO:0008150	GO:0008607	GO:0009653	GO:0009889	GO:0009987	GO:0010468	GO:0010556	GO:0016043	GO:0019207	GO:0019219	GO:0019220	GO:0019222	GO:0019887	GO:0022008	GO:0030030	GO:0030154	GO:0030182	GO:0030234	GO:0031175	GO:0031323	GO:0031326	GO:0031399	GO:0031974	GO:0031981	GO:0032268	GO:0032501	GO:0032502	GO:0032989	GO:0032990	GO:0032991	GO:0042325	GO:0043226	GO:0043227	GO:0043229
NODE_73_length_23464_cov_0.600171.p4 1148.SYNGTS_0476 1.8e-30 139.0 bactNOG[38] 07WDX@bactNOG	0FKC0@cyaNOG	COG3210@NOG	COG4995@NOG NA|NA|NA U activity	domain	protein
[truncated: 2,966 more rows]
[truncated: 897 more columns]

## Sheet: Sanchytrium_tribonematis.eggnog
Supplementary Dataset 1. eggNOG annotation of the Sanchytrium tribonematis predicted proteome.
[truncated: 4,668 more rows]
[truncated: 784 more columns]
