# Supplementary material for: Phylogenomics of a new fungal phylum reveals multiple waves of reductive evolution across Holomycota
Source: Nat Commun. 2021 Aug 17;12:4973. doi: 10.1038/s41467-021-25308-w (PMC8371127; doi:10.1038/s41467-021-25308-w)
Supplement: Supplementary file 4 — Supplementary Data 2 [file 41467_2021_25308_MOESM4_ESM.xlsx]

## Sheet: Orthogroups
Supplementary Dataset 2.a, Orthogroups of all 59 species used for the phylogenomic analyses, obtained with with OrthoFinder v1.1.20 (Emms and Kelly 2015).
Orthogroup	Acanthamoeba_castellanii	Allomyces_macrogynus	Amoeboradix_gromovi	Anaeromyces_robustus	Basidiobolus_heterosporus	Basidiobolus_meristosporus	Batrachochytrium_dendrobatidis	Blastocladiella_emersonii	Blyttiomyces_helicus	Capniomyces_stellatus	Catenaria_anguillulae	Caulochytrium_protostelioides	Coemansia_reversa	Cokeromyces_recurvatus	Conidiobolus_coronatus	Cryptococcus_neoformans	Dictyostelium_discoideum	Entomophthora_muscae	Fonticula_alba	Glomus cerebriforme	Gonapodya_prolifera	Homolaphlyctis_polyrhiza	Laccaria_bicolor	Linderina_pennispora	Massospora_cicadina	Mitosporidium_daphniae	Monosiga_brevicollis	Mortierella_alpina	Mortierella_verticillata	Mucor_circinelloides	Neocallimastix_californiae	Nuclearia_thermophila_rna	Paramicrosporidium_scamoebae	Paraphelidium_tribonemae	Parvularia_atlantis	Pecoramyces_ruminatium	Phycomyces_blakesleeanus	Piptocephalis_cylindrospora	Piromyces_sp	Postia_placenta	Puccinia_graminis	Rhizoclosmatium_globosum	Rhizophagus_irregularis	Rhizopus_oryzae	Rozella_allomycis	Saccharomyces_cerevisiae	Saitoella_complicata	Salpingoeca_rosetta	Sanchytrium_tribonematis
OG0000000	XP_004336149.1_integrase_core_domain_containing_protein_[Acanthamoeba_castellanii_str._Neff], XP_004336570.1_reverse_transcriptase_[Acanthamoeba_castellanii_str._Neff], XP_004336571.1_GapPol_polyprotein_[Acanthamoeba_castellanii_str._Neff], XP_004337373.1_pol_polyprotein_[Acanthamoeba_castellanii_str._Neff], XP_004339292.1_RETRotransposonlike_family_member_[Acanthamoeba_castellanii_str._Neff], XP…		NODE_1108_length_1075_cov_0.131148.p1, NODE_119_length_18895_cov_0.454990.p1, NODE_311_length_11244_cov_0.423419.p1, NODE_77_length_23338_cov_0.319463.p12, NODE_7_length_48057_cov_0.322240.p26, NODE_945_length_2856_cov_0.287631.p2	Ana_ro_ORX65297.1_hypothetical_protein_BCR32DRAFT_212094__partial_[Anaeromyces_robustus]	JNET01000133.1_Basidiobolus_heterosporus_B8920_ctg7180000442686_1__whole_genome_shotgun_sequence.p1, JNET01000667.1_Basidiobolus_heterosporus_B8920_ctg7180000458856_1__whole_genome_shotgun_sequence.p1, JNET01000943.1_Basidiobolus_heterosporus_B8920_ctg7180000468103_1__whole_genome_shotgun_sequence.p1, JNET01001277.1_Basidiobolus_heterosporus_B8920_ctg7180000477835_1__whole_genome_shotgun_sequence…			gi|59281802|gb|CO967086.1|CO967086.p1, gi|59282932|gb|CO968216.1|CO968216.p1, gi|59282954|gb|CO968238.1|CO968238.p1	jgi|Blyhe1|15568|e_gw1.856.6.1, jgi|Blyhe1|19210|e_gw1.1092.1.1, jgi|Blyhe1|19978|e_gw1.254.12.1, jgi|Blyhe1|20749|e_gw1.1045.4.1, jgi|Blyhe1|20897|e_gw1.340.3.1, jgi|Blyhe1|22636|e_gw1.3905.2.1, jgi|Blyhe1|23651|e_gw1.45.9.1, jgi|Blyhe1|28803|fgenesh1_pg.NODE_140_#_1, jgi|Blyhe1|42708|gm1.6266_g, jgi|Blyhe1|45974|gm1.9532_g, jgi|Blyhe1|46351|gm1.9909_g, jgi|Blyhe1|49288|gm1.12846_g, jgi|Blyhe1|5…	LUVW01000004.1_Capniomyces_stellatus_strain_MIS-10-108_Cste_Scaff_4__whole_genome_shotgun_sequence.p13, LUVW01000004.1_Capniomyces_stellatus_strain_MIS-10-108_Cste_Scaff_4__whole_genome_shotgun_sequence.p25, LUVW01000004.1_Capniomyces_stellatus_strain_MIS-10-108_Cste_Scaff_4__whole_genome_shotgun_sequence.p358, LUVW01000008.1_Capniomyces_stellatus_strain_MIS-10-108_Cste_Scaff_8__whole_genome_shot…	ORZ29460.1_hypothetical_protein_BCR44DRAFT_325280_[Catenaria_anguillulae_PL171]	Cau_pr_jgi|Caupr1|1110|gw1.456.1.1, Cau_pr_jgi|Caupr1|11162|e_gw1.41.27.1, Cau_pr_jgi|Caupr1|11163|e_gw1.41.38.1, Cau_pr_jgi|Caupr1|11169|e_gw1.41.21.1, Cau_pr_jgi|Caupr1|11174|e_gw1.41.17.1, Cau_pr_jgi|Caupr1|1149|gw1.385.2.1, Cau_pr_jgi|Caupr1|1219|gw1.448.3.1, Cau_pr_jgi|Caupr1|13323|e_gw1.110.16.1, Cau_pr_jgi|Caupr1|13333|e_gw1.110.12.1, Cau_pr_jgi|Caupr1|13671|e_gw1.127.11.1, Cau_pr_jgi|Caup…	PIA12715.1_DNA/RNA_polymerase__partial_[Coemansia_reversa_NRRL_1564], PIA12716.1_DNA/RNA_polymerase_[Coemansia_reversa_NRRL_1564], PIA12723.1_DNA/RNA_polymerase_[Coemansia_reversa_NRRL_1564]	JNEH01000657.1_Cokeromyces_recurvatus_B5483_ctg7180000206384_1__whole_genome_shotgun_sequence.p1, JNEH01000657.1_Cokeromyces_recurvatus_B5483_ctg7180000206384_1__whole_genome_shotgun_sequence.p2, JNEH01000745.1_Cokeromyces_recurvatus_B5483_ctg7180000206479_1__whole_genome_shotgun_sequence.p1, JNEH01000745.1_Cokeromyces_recurvatus_B5483_ctg7180000206479_1__whole_genome_shotgun_sequence.p2, JNEH010…	KXN64725.1, KXN64795.1, KXN65194.1, KXN68558.1, KXN68673.1, KXN68683.1, KXN69559.1, KXN70285.1	XP_012048811.1, XP_012049644.1	XP_628710.1_hypothetical_protein_DDB_G0294370__partial_[Dictyostelium_discoideum_AX4], XP_628711.1_hypothetical_protein_DDB_G0294372_[Dictyostelium_discoideum_AX4], XP_628720.1_hypothetical_protein_DDB_G0294358_[Dictyostelium_discoideum_AX4], XP_628721.1_hypothetical_protein_DDB_G0294360__partial_[Dictyostelium_discoideum_AX4], XP_628728.1_hypothetical_protein_DDB_G0294336_[Dictyostelium_discoide…	FCOS01000209.1_Entomophthora_muscae_genome_assembly__contig__comp10305_c0_seq1__whole_genome_shotgun_sequence.p1, FCOS01000477.1_Entomophthora_muscae_genome_assembly__contig__comp10666_c0_seq1__whole_genome_shotgun_sequence.p1, FCOS01000477.1_Entomophthora_muscae_genome_assembly__contig__comp10666_c0_seq1__whole_genome_shotgun_sequence.p3, FCOS01000837.1_Entomophthora_muscae_genome_assembly__cont…	XP_009497570.1_hypothetical_protein_H696_05469_[Fonticula_alba]	RIA88803.1		AFSM01000035.1_Homolaphlyctis_polyrhiza_JEL_142_strain_JEL142_JEL142_contig00061__whole_genome_shotgun_sequence.p1, AFSM01000249.1_Homolaphlyctis_polyrhiza_JEL_142_strain_JEL142_JEL142_contig00410__whole_genome_shotgun_sequence.p1, AFSM01000308.1_Homolaphlyctis_polyrhiza_JEL_142_strain_JEL142_JEL142_contig00480__whole_genome_shotgun_sequence.p1, AFSM01004202.1_Homolaphlyctis_polyrhiza_JEL_142_str…	XP_001878170.1_reverse_transcriptase-RNase_H-integrase_[Laccaria_bicolor_S238N-H82], XP_001878932.1_predicted_protein_[Laccaria_bicolor_S238N-H82], XP_001878933.1_predicted_protein_[Laccaria_bicolor_S238N-H82], XP_001882447.1_reverse_transcriptase-RNase_H-integrase_[Laccaria_bicolor_S238N-H82], XP_001886349.1_predicted_protein_[Laccaria_bicolor_S238N-H82], XP_001887016.1_reverse_transcriptase-RNa…		QMCF01000261.1.p1, QMCF01000536.1.p1, QMCF01000556.1.p1, QMCF01000556.1.p2, QMCF01000653.1.p1, QMCF01000653.1.p4, QMCF01000756.1.p3, QMCF01000779.1.p6, QMCF01000902.1.p1, QMCF01000927.1.p1, QMCF01001441.1.p1, QMCF01001497.1.p2, QMCF01001566.1.p1, QMCF01001604.1.p1, QMCF01001742.1.p2, QMCF01001771.1.p3, QMCF01001892.1.p1, QMCF01001977.1.p1, QMCF01002221.1.p1, QMCF01002243.1.p2, QMCF01002296.1.p3, …	XP_013237164.1, XP_013237310.1, XP_013237508.1		Mor_al_ADAG01000371.1|m.53044_ADAG01000371.1|g.53044_type_5prime_partial_len_320_gc_universal_ADAG01000371.1_3-962_+_, Mor_al_ADAG01000384.1|m.53026_ADAG01000384.1|g.53026_type_3prime_partial_len_373_gc_universal_ADAG01000384.1_1118-3_-_, Mor_al_ADAG01000411.1|m.52989_ADAG01000411.1|g.52989_type_internal_len_269_gc_universal_ADAG01000411.1_2-805_+_, Mor_al_ADAG01000477.1|m.52875_ADAG01000477.1|g.…	KFH61768.1, KFH63006.1	KAF1807037.1	Neo_ca_ORY13655.1_hypothetical_protein_LY90DRAFT_366987__partial_[Neocallimastix_californiae], Neo_ca_ORY13656.1_hypothetical_protein_LY90DRAFT_437460__partial_[Neocallimastix_californiae], Neo_ca_ORY29049.1_DNA/RNA_polymerase__partial_[Neocallimastix_californiae], Neo_ca_ORY39243.1_DNA/RNA_polymerase_[Neocallimastix_californiae]	Nuc_th_JP100_TRINITY_DN29957_c1_g1_i1|m.23471, Nuc_th_JP100_TRINITY_DN29957_c1_g2_i1|m.23473, Nuc_th_JP100_TRINITY_DN34569_c1_g1_i1|m.33967, Nuc_th_JP100_TRINITY_DN40113_c0_g1_i1|m.53268, Nuc_th_JP100_TRINITY_DN40667_c0_g1_i1|m.12066, Nuc_th_JP100_TRINITY_DN41771_c0_g1_i1|m.18318, Nuc_th_JP100_TRINITY_DN46691_c0_g1_i1|m.11968, Nuc_th_JP100_TRINITY_DN48519_c0_g1_i1|m.29101		Partr_v1_DN11509_c0_g1_i1_m66217_putative_Gypsy_retrotransposon_integrase_1, Partr_v1_DN19512_c0_g3_i1_m47764_putative_to_reverse_transcriptase, Partr_v1_DN21077_c0_g2_i1_m69829_putative_Gypsy_retrotransposon_integrase_1, Partr_v1_DN21777_c0_g1_i1_m7642_putative_to_reverse_transcriptase, Partr_v1_DN22906_c0_g1_i1_m42634_putative_to_reverse_transcriptase, Partr_v1_DN22906_c0_g1_i1_m42635_putative_…	Contig1482_Nuclearia_a.p5, Contig1486_Nuclearia_a.p1, Contig1487_Nuclearia_a.p1, Contig1491_Nuclearia_a.p1, Contig1493_Nuclearia_a.p2, Contig1494_Nuclearia_a.p2, Contig1496_Nuclearia_a.p1, Contig2808_Nuclearia_a.p1, Contig382_Nuclearia_a.p1, Contig40528_Nuclearia_a.p1	ASRE01000165.1_Pecoramyces_ruminatium_strain_C1A_ctg7180000049316__whole_genome_shotgun_sequence.p1, ASRE01000165.1_Pecoramyces_ruminatium_strain_C1A_ctg7180000049316__whole_genome_shotgun_sequence.p3, ASRE01000260.1_Pecoramyces_ruminatium_strain_C1A_ctg7180000049684__whole_genome_shotgun_sequence.p1, ASRE01000260.1_Pecoramyces_ruminatium_strain_C1A_ctg7180000049684__whole_genome_shotgun_sequence…	XP_018283100.1, XP_018283127.1, XP_018283135.1, XP_018283303.1, XP_018283316.1, XP_018292012.1, XP_018293548.1, XP_018299195.1	jgi|Pipcy3_1|11601|e_gw1.640.16.1.p1, jgi|Pipcy3_1|11602|e_gw1.640.8.1.p1, jgi|Pipcy3_1|11603|e_gw1.640.9.1.p1, jgi|Pipcy3_1|11603|e_gw1.640.9.1.p2, jgi|Pipcy3_1|12230|e_gw1.857.5.1.p1, jgi|Pipcy3_1|12259|e_gw1.862.3.1.p1, jgi|Pipcy3_1|17151|fgenesh1_pg.NODE_640_#_2.p1, jgi|Pipcy3_1|17170|fgenesh1_pg.NODE_649_#_2.p1, jgi|Pipcy3_1|17559|fgenesh1_pg.NODE_862_#_1.p1, jgi|Pipcy3_1|19795|gm1.1631_g.p2…	OUM56111.1, OUM56236.1, OUM56388.1, OUM56415.1, OUM56525.1, OUM57666.1, OUM58042.1, OUM58215.1, OUM58372.1, OUM58826.1, OUM59345.1, OUM61899.1, OUM62192.1, OUM62194.1, OUM62251.1, OUM64787.1, OUM68913.1, OUM68919.1, OUM69753.1, OUM69756.1, OUM69779.1, OUM69780.1, OUM69806.1, OUM69825.1, OUM69831.1, OUM70071.1, OUM70395.1, OUM70670.1	XP_024337355.1, XP_024338236.1		Rhi_gl_ORY09266.1_hypothetical_protein_BCR33DRAFT_674704__partial_[Rhizoclosmatium_globosum]	XP_025179163.1, XP_025184130.1	JNEB01000049.1|m.59, JNEB01000127.1|m.184, JNEB01000130.1|m.192, JNEB01000313.1|m.417, JNEB01000316.1|m.422, JNEB01000365.1|m.534, JNEB01000695.1|m.1079, JNEB01001090.1|m.1766, JNEB01001094.1|m.1769, JNEB01001125.1|m.1811, JNEB01001154.1|m.1836, JNEB01001434.1|m.2290, JNEB01001736.1|m.2767, JNEB01002021.1|m.3257, JNEB01002164.1|m.3483, JNEB01002299.1|m.3654, JNEB01003101.1|m.5114, JNEB01003404.1|…	EPZ30889.1, EPZ31368.1, EPZ31395.1, EPZ31497.1, EPZ31714.1, EPZ32136.1, EPZ33435.1, EPZ33718.1, EPZ34791.1	NP_011624.1_gag-pol_fusion_protein_[Saccharomyces_cerevisiae_S288C], NP_012184.1_gag-pol_fusion_protein_[Saccharomyces_cerevisiae_S288C]		XP_004987443.1_hypothetical_protein_PTSG_13229_[Salpingoeca_rosetta], XP_004987480.1_hypothetical_protein_PTSG_13220__partial_[Salpingoeca_rosetta], XP_004987493.1_hypothetical_protein_PTSG_13218__partial_[Salpingoeca_rosetta], XP_004987517.1_hypothetical_protein_PTSG_13210_[Salpingoeca_rosetta], XP_004987577.1_hypothetical_protein_PTSG_13197__partial_[Salpingoeca_rosetta], XP_004987642.1_hypothe…	NODE_1062_length_2379_cov_0.228947.p1, NODE_1080_length_2312_cov_0.139178.p1, NODE_1091_length_2253_cov_0.657846.p1, NODE_1144_length_2024_cov_0.895584.p1, NODE_1157_length_1981_cov_0.648778.p1, NODE_120_length_17920_cov_0.559782.p12, NODE_1210_length_1783_cov_0.026128.p2, NODE_1219_length_1730_cov_0.400368.p1, NODE_1239_length_1660_cov_0.361947.p2, NODE_1311_length_1375_cov_0.659091.p1, NODE_134…
OG0000001																		FCOS01028472.1_Entomophthora_muscae_genome_assembly__contig__comp5253_c0_seq1__whole_genome_shotgun_sequence.p1							QMCF01000124.1.p1, QMCF01000197.1.p2, QMCF01000220.1.p2, QMCF01000254.1.p1, QMCF01000317.1.p1, QMCF01000317.1.p2, QMCF01000358.1.p2, QMCF01000414.1.p2, QMCF01000491.1.p1, QMCF01000593.1.p1, QMCF01000705.1.p1, QMCF01000776.1.p1, QMCF01000790.1.p2, QMCF01000830.1.p1, QMCF01000850.1.p1, QMCF01000863.1.p4, QMCF01000919.1.p2, QMCF01000955.1.p2, QMCF01000978.1.p3, QMCF01000988.1.p2, QMCF01001019.1.p2, …
OG0000002																									QMCF01000211.1.p4, QMCF01000249.1.p3, QMCF01000908.1.p3, QMCF01000972.1.p4, QMCF01001024.1.p1, QMCF01001224.1.p7, QMCF01001225.1.p3, QMCF01001474.1.p7, QMCF01001493.1.p2, QMCF01001538.1.p2, QMCF01001608.1.p2, QMCF01001752.1.p1, QMCF01002257.1.p1, QMCF01002423.1.p2, QMCF01002547.1.p2, QMCF01002552.1.p1, QMCF01002574.1.p1, QMCF01002588.1.p1, QMCF01002745.1.p4, QMCF01002955.1.p1, QMCF01003009.1.p3, …
OG0000003	XP_004333028.1_zinc_finger__c2h2_type_domain_containing_protein_[Acanthamoeba_castellanii_str._Neff], XP_004334979.1_zinc_finger__c2h2_type_domain_containing_protein_[Acanthamoeba_castellanii_str._Neff]	KNE54601.1_hypothetical_protein_AMAG_00565_[Allomyces_macrogynus_ATCC_38327], KNE54818.1_hypothetical_protein_AMAG_00769_[Allomyces_macrogynus_ATCC_38327], KNE55476.1_hypothetical_protein_AMAG_01367_[Allomyces_macrogynus_ATCC_38327], KNE56242.1_hypothetical_protein_AMAG_02075_[Allomyces_macrogynus_ATCC_38327], KNE56468.1_hypothetical_protein_AMAG_02272_[Allomyces_macrogynus_ATCC_38327], KNE57521.…	NODE_149_length_17312_cov_0.399349.p10, NODE_152_length_16986_cov_0.478119.p4, NODE_252_length_12846_cov_0.309485.p4, NODE_307_length_11332_cov_0.276774.p6	Ana_ro_ORX36544.1_hypothetical_protein_BCR32DRAFT_188531__partial_[Anaeromyces_robustus], Ana_ro_ORX63231.1_hypothetical_protein_BCR32DRAFT_213842__partial_[Anaeromyces_robustus], Ana_ro_ORX63326.1_hypothetical_protein_BCR32DRAFT_330894_[Anaeromyces_robustus], Ana_ro_ORX64892.1_hypothetical_protein_BCR32DRAFT_297901_[Anaeromyces_robustus], Ana_ro_ORX68899.1_hypothetical_protein_BCR32DRAFT_237972_…	JNET01002249.1_Basidiobolus_heterosporus_B8920_ctg7180000503081_1__whole_genome_shotgun_sequence.p1, JNET01002316.1_Basidiobolus_heterosporus_B8920_ctg7180000503177_1__whole_genome_shotgun_sequence.p1, JNET01002622.1_Basidiobolus_heterosporus_B8920_ctg7180000504122_1__whole_genome_shotgun_sequence.p2, JNET01002940.1_Basidiobolus_heterosporus_B8920_ctg7180000523512_1__whole_genome_shotgun_sequence…	ORX63266.1, ORX63290.1, ORX64097.1, ORX65144.1, ORX65649.1, ORX76327.1, ORX77706.1, ORX77868.1, ORX78268.1, ORX78800.1, ORX78852.1, ORX78853.1, ORX80053.1, ORX80601.1, ORX81149.1, ORX81623.1, ORX82532.1, ORX82534.1, ORX82535.1, ORX82536.1, ORX82537.1, ORX82676.1, ORX83558.1, ORX83603.1, ORX83762.1, ORX83862.1, ORX83957.1, ORX84359.1, ORX84624.1, ORX85286.1, ORX85695.1, ORX85758.1, ORX86795.1, ORX…	gb|EGF77077.1|_hypothetical_protein_BATDEDRAFT_92048_[Batrachochytrium_dendrobatidis_JAM81], gb|EGF77284.1|_hypothetical_protein_BATDEDRAFT_14076__partial_[Batrachochytrium_dendrobatidis_JAM81], gb|EGF77536.1|_hypothetical_protein_BATDEDRAFT_27309_[Batrachochytrium_dendrobatidis_JAM81], gb|EGF77609.1|_hypothetical_protein_BATDEDRAFT_3760__partial_[Batrachochytrium_dendrobatidis_JAM81], gb|EGF7785…	gi|59287501|gb|CO972785.1|CO972785.p1	jgi|Blyhe1|11832|gw1.237.6.1, jgi|Blyhe1|12137|gw1.2438.3.1, jgi|Blyhe1|12138|gw1.1002.3.1, jgi|Blyhe1|12210|gw1.2405.3.1, jgi|Blyhe1|12849|gw1.3915.3.1, jgi|Blyhe1|14372|gw1.920.3.1, jgi|Blyhe1|14466|gw1.655.3.1, jgi|Blyhe1|15067|gw1.6108.6.1, jgi|Blyhe1|16037|e_gw1.471.1.1, jgi|Blyhe1|16694|e_gw1.3458.1.1, jgi|Blyhe1|27934|fgenesh1_pg.NODE_2263_#_1, jgi|Blyhe1|2844|gw1.922.1.1, jgi|Blyhe1|2875|…	LUVW01000002.1_Capniomyces_stellatus_strain_MIS-10-108_Cste_Scaff_2__whole_genome_shotgun_sequence.p59, LUVW01000002.1_Capniomyces_stellatus_strain_MIS-10-108_Cste_Scaff_2__whole_genome_shotgun_sequence.p65, LUVW01000003.1_Capniomyces_stellatus_strain_MIS-10-108_Cste_Scaff_3__whole_genome_shotgun_sequence.p22, LUVW01000004.1_Capniomyces_stellatus_strain_MIS-10-108_Cste_Scaff_4__whole_genome_shotg…	ORZ30351.1_hypothetical_protein_BCR44DRAFT_100788__partial_[Catenaria_anguillulae_PL171], ORZ31532.1_hypothetical_protein_BCR44DRAFT_1381899__partial_[Catenaria_anguillulae_PL171], ORZ33021.1_hypothetical_protein_BCR44DRAFT_105630__partial_[Catenaria_anguillulae_PL171], ORZ33035.1_hypothetical_protein_BCR44DRAFT_106793__partial_[Catenaria_anguillulae_PL171], ORZ33142.1_hypothetical_protein_BCR44D…	Cau_pr_jgi|Caupr1|10957|e_gw1.37.37.1, Cau_pr_jgi|Caupr1|11030|e_gw1.39.4.1, Cau_pr_jgi|Caupr1|11058|e_gw1.39.55.1, Cau_pr_jgi|Caupr1|11067|e_gw1.39.44.1, Cau_pr_jgi|Caupr1|11280|e_gw1.44.3.1, Cau_pr_jgi|Caupr1|11281|e_gw1.44.12.1, Cau_pr_jgi|Caupr1|11284|e_gw1.44.4.1, Cau_pr_jgi|Caupr1|1223|gw1.2.17.1, Cau_pr_jgi|Caupr1|12292|e_gw1.71.17.1, Cau_pr_jgi|Caupr1|12297|e_gw1.71.21.1, Cau_pr_jgi|Caupr…	PIA12943.1_hypothetical_protein_COEREDRAFT_83818_[Coemansia_reversa_NRRL_1564], PIA12944.1_hypothetical_protein_COEREDRAFT_83819_[Coemansia_reversa_NRRL_1564], PIA12948.1_hypothetical_protein_COEREDRAFT_50248_[Coemansia_reversa_NRRL_1564], PIA13331.1_hypothetical_protein_COEREDRAFT_24269__partial_[Coemansia_reversa_NRRL_1564], PIA14110.1_hypothetical_protein_COEREDRAFT_35929__partial_[Coemansia_r…	JNEH01000218.1_Cokeromyces_recurvatus_B5483_ctg7180000153441_1__whole_genome_shotgun_sequence.p1, JNEH01001188.1_Cokeromyces_recurvatus_B5483_ctg7180000206943_1__whole_genome_shotgun_sequence.p4, JNEH01001254.1_Cokeromyces_recurvatus_B5483_ctg7180000207030_1__whole_genome_shotgun_sequence.p11, JNEH01001254.1_Cokeromyces_recurvatus_B5483_ctg7180000207030_1__whole_genome_shotgun_sequence.p4, JNEH01…	KXN64612.1, KXN64686.1, KXN64769.1, KXN64796.1, KXN64840.1, KXN65341.1, KXN65348.1, KXN65361.1, KXN65467.1, KXN65585.1, KXN65599.1, KXN65602.1, KXN65941.1, KXN66513.1, KXN66558.1, KXN67210.1, KXN67462.1, KXN67463.1, KXN67532.1, KXN67533.1, KXN67536.1, KXN68021.1, KXN68022.1, KXN68023.1, KXN68209.1, KXN68277.1, KXN68600.1, KXN68621.1, KXN68787.1, KXN68800.1, KXN68886.1, KXN68896.1, KXN69098.1, KXN…	XP_012046163.1, XP_012046170.1, XP_012046570.1, XP_012046571.1, XP_012047866.1, XP_012048786.1, XP_012049256.1, XP_012050372.1, XP_012050529.1, XP_012050929.1, XP_012051045.1, XP_012051209.1, XP_012051752.1, XP_012053413.1, XP_012053414.1, XP_012053757.1	XP_639220.1_hypothetical_protein_DDB_G0283201_[Dictyostelium_discoideum_AX4], XP_640807.1_C2H2-type_zinc_finger-containing_protein_[Dictyostelium_discoideum_AX4], XP_646336.1_hypothetical_protein_DDB_G0269842_[Dictyostelium_discoideum_AX4]	FCOS01000247.1_Entomophthora_muscae_genome_assembly__contig__comp10354_c1_seq2__whole_genome_shotgun_sequence.p1, FCOS01000432.1_Entomophthora_muscae_genome_assembly__contig__comp10601_c0_seq1__whole_genome_shotgun_sequence.p1, FCOS01001689.1_Entomophthora_muscae_genome_assembly__contig__comp12239_c0_seq1__whole_genome_shotgun_sequence.p1, FCOS01001788.1_Entomophthora_muscae_genome_assembly__cont…	XP_009492857.1_transcription_factor_STE12__variant_2_[Fonticula_alba], XP_009493612.1_hypothetical_protein_H696_01440_[Fonticula_alba], XP_009493748.1_hypothetical_protein_H696_01572_[Fonticula_alba], XP_009494192.1_hypothetical_protein_H696_02019_[Fonticula_alba], XP_009494423.1_hypothetical_protein_H696_02246_[Fonticula_alba], XP_009495000.1_hypothetical_protein_H696_02826_[Fonticula_alba], XP_…	RIA80057.1, RIA82136.1, RIA82921.1, RIA84743.1, RIA85606.1, RIA85646.1, RIA86665.1, RIA86873.1, RIA87484.1, RIA87571.1, RIA89028.1, RIA90582.1, RIA90781.1, RIA91320.1, RIA91984.1, RIA92665.1, RIA92818.1, RIA93687.1, RIA93720.1, RIA94445.1, RIA94857.1, RIA95260.1, RIA95384.1, RIA96583.1, RIA96765.1, RIA97043.1, RIA97198.1, RIA97948.1	jgi|Ganpr1|101034|e_gw1.54.81.1, jgi|Ganpr1|103423|e_gw1.89.37.1, jgi|Ganpr1|104724|e_gw1.117.21.1, jgi|Ganpr1|106357|e_gw1.238.1.1, jgi|Ganpr1|133405|fgenesh1_pm.16_#_96, jgi|Ganpr1|134000|fgenesh1_pm.21_#_65, jgi|Ganpr1|137067|fgenesh1_pm.55_#_50, jgi|Ganpr1|145688|estExt_fgenesh1_pg.C_340037, jgi|Ganpr1|146024|estExt_fgenesh1_pg.C_390028, jgi|Ganpr1|149825|estExt_fgenesh1_pg.C_1350006, jgi|Gan…	AFSM01000790.1_Homolaphlyctis_polyrhiza_JEL_142_strain_JEL142_JEL142_contig00988__whole_genome_shotgun_sequence.p1, AFSM01001053.1_Homolaphlyctis_polyrhiza_JEL_142_strain_JEL142_JEL142_contig01271__whole_genome_shotgun_sequence.p2, AFSM01001487.1_Homolaphlyctis_polyrhiza_JEL_142_strain_JEL142_JEL142_contig01729__whole_genome_shotgun_sequence.p1, AFSM01001658.1_Homolaphlyctis_polyrhiza_JEL_142_str…	XP_001873561.1_predicted_protein_[Laccaria_bicolor_S238N-H82], XP_001874207.1_predicted_protein_[Laccaria_bicolor_S238N-H82], XP_001874265.1_predicted_protein_[Laccaria_bicolor_S238N-H82], XP_001875215.1_predicted_protein_[Laccaria_bicolor_S238N-H82], XP_001875296.1_predicted_protein_[Laccaria_bicolor_S238N-H82], XP_001875391.1_predicted_protein_[Laccaria_bicolor_S238N-H82], XP_001877778.1_predic…	ORX63735.1_hypothetical_protein_DL89DRAFT_212057__partial_[Linderina_pennispora], ORX65359.1_hypothetical_protein_DL89DRAFT_250431_[Linderina_pennispora], ORX65483.1_hypothetical_protein_DL89DRAFT_215162__partial_[Linderina_pennispora], ORX65628.1_hypothetical_protein_DL89DRAFT_201972__partial_[Linderina_pennispora], ORX66492.1_hypothetical_protein_DL89DRAFT_205547__partial_[Linderina_pennispora]…	QMCF01023838.1.p1, QMCF01051178.1.p1, QMCF01067190.1.p1, QMCF01069774.1.p1, QMCF01097211.1.p1, QMCF01104201.1.p1, QMCF01105359.1.p1, QMCF01108497.1.p1, QMCF01109094.1.p1, QMCF01176720.1.p1, QMCF01180309.1.p1, QMCF01190546.1.p1, QMCF01190546.1.p2, QMCF01213402.1.p1	XP_013239633.1	XP_001742069.1, XP_001744422.1, XP_001745176.1, XP_001745719.1, XP_001746507.1, XP_001747304.1, XP_001747402.1, XP_001748672.1, XP_001748867.1, XP_001750616.1	Mor_al_ADAG01000885.1|m.46878_ADAG01000885.1|g.46878_type_complete_len_700_gc_universal_ADAG01000885.1_40280-38181_-_, Mor_al_ADAG01000885.1|m.46880_ADAG01000885.1|g.46880_type_complete_len_497_gc_universal_ADAG01000885.1_10966-12456_+_, Mor_al_ADAG01000899.1|m.45675_ADAG01000899.1|g.45675_type_complete_len_927_gc_universal_ADAG01000899.1_15438-18218_+_, Mor_al_ADAG01000908.1|m.44922_ADAG01000908…	KFH61754.1, KFH61909.1, KFH62272.1, KFH62550.1, KFH62589.1, KFH62709.1, KFH63469.1, KFH64088.1, KFH64273.1, KFH64361.1, KFH64637.1, KFH64675.1, KFH64760.1, KFH65043.1, KFH65171.1, KFH65310.1, KFH65716.1, KFH65839.1, KFH65931.1, KFH65949.1, KFH66798.1, KFH66917.1, KFH67428.1, KFH67535.1, KFH68395.1, KFH68443.1, KFH68911.1, KFH69194.1, KFH69708.1, KFH69785.1, KFH69895.1, KFH69910.1, KFH69914.1, KFH…	KAF1796331.1, KAF1796454.1, KAF1796606.1, KAF1797324.1, KAF1797456.1, KAF1798099.1, KAF1798316.1, KAF1798506.1, KAF1798637.1, KAF1799053.1, KAF1799075.1, KAF1799099.1, KAF1799190.1, KAF1799427.1, KAF1799704.1, KAF1799769.1, KAF1799903.1, KAF1800724.1, KAF1800739.1, KAF1800765.1, KAF1801054.1, KAF1801486.1, KAF1802284.1, KAF1802296.1, KAF1802343.1, KAF1802489.1, KAF1802604.1, KAF1802844.1, KAF1803…	Neo_ca_ORY03996.1_hypothetical_protein_LY90DRAFT_215370_[Neocallimastix_californiae], Neo_ca_ORY04530.1_hypothetical_protein_LY90DRAFT_334159__partial_[Neocallimastix_californiae], Neo_ca_ORY07303.1_hypothetical_protein_LY90DRAFT_709144__partial_[Neocallimastix_californiae], Neo_ca_ORY07304.1_hypothetical_protein_LY90DRAFT_331728__partial_[Neocallimastix_californiae], Neo_ca_ORY15793.1_hypothetic…	Nuc_th_JP100_TRINITY_DN12125_c0_g1_i1|m.23902, Nuc_th_JP100_TRINITY_DN12125_c0_g2_i1|m.23904, Nuc_th_JP100_TRINITY_DN15106_c0_g1_i1|m.29049, Nuc_th_JP100_TRINITY_DN16774_c0_g1_i1|m.72163, Nuc_th_JP100_TRINITY_DN18137_c1_g1_i1|m.67992, Nuc_th_JP100_TRINITY_DN18357_c0_g1_i1|m.19458, Nuc_th_JP100_TRINITY_DN18686_c0_g1_i1|m.74938, Nuc_th_JP100_TRINITY_DN22083_c0_g1_i1|m.4445, Nuc_th_JP100_TRINITY_DN2…	PJF20042.1_DNA-binding_protein_creA_[Paramicrosporidium_saccamoebae]	Partr_v1_DN24198_c0_g1_i1_m70970_putative_Zinc_finger_protein, Partr_v1_DN24478_c0_g1_i1_m66237_putative_Transcription_factor, Partr_v1_DN24996_c0_g1_i1_m45167, Partr_v1_DN24998_c0_g1_i1_m45161_putative_Zinc_finger__C2H2_type, Partr_v1_DN24998_c0_g1_i2_m45162_putative_Zinc_finger__C2H2_type, Partr_v1_DN26370_c0_g1_i1_m43330_putative_Transcription_factor, Partr_v1_DN26771_c0_g1_i3_m9101_putative_Z…	Contig10199_Nuclearia_a.p1, Contig12958_Nuclearia_a.p1, Contig15714_Nuclearia_a.p1, Contig15715_Nuclearia_a.p2, Contig16538_Nuclearia_a.p1, Contig18596_Nuclearia_a.p2, Contig2010_Nuclearia_a.p2, Contig2429_Nuclearia_a.p1, Contig4859_Nuclearia_a.p3, Contig5382_Nuclearia_a.p1, Contig6969_Nuclearia_a.p1, Contig7263_Nuclearia_a.p2, Contig7594_Nuclearia_a.p1, Contig7595_Nuclearia_a.p1, Contig8270_Nucl…	ASRE01000851.1_Pecoramyces_ruminatium_strain_C1A_ctg7180000052190__whole_genome_shotgun_sequence.p2, ASRE01005306.1_Pecoramyces_ruminatium_strain_C1A_ctg7180000071291__whole_genome_shotgun_sequence.p2, ASRE01011121.1_Pecoramyces_ruminatium_strain_C1A_deg7180000050464__whole_genome_shotgun_sequence.p1, ASRE01011344.1_Pecoramyces_ruminatium_strain_C1A_deg7180000053212__whole_genome_shotgun_sequence…	XP_018283189.1, XP_018284128.1, XP_018284370.1, XP_018284573.1, XP_018285130.1, XP_018285427.1, XP_018285534.1, XP_018286002.1, XP_018286078.1, XP_018286541.1, XP_018287084.1, XP_018287234.1, XP_018287317.1, XP_018287605.1, XP_018287808.1, XP_018288081.1, XP_018288167.1, XP_018288182.1, XP_018288442.1, XP_018288889.1, XP_018289156.1, XP_018289613.1, XP_018289911.1, XP_018290243.1, XP_018290637.1,…	jgi|Pipcy3_1|12586|e_gw1.984.4.1.p1	OUM56417.1, OUM56713.1, OUM56957.1, OUM57217.1, OUM57956.1, OUM58060.1, OUM58983.1, OUM59069.1, OUM59136.1, OUM60521.1, OUM61033.1, OUM61240.1, OUM61816.1, OUM63055.1, OUM63416.1, OUM64057.1, OUM64323.1, OUM64851.1, OUM65333.1, OUM65955.1, OUM66267.1, OUM67465.1, OUM67719.1, OUM68023.1, OUM68093.1, OUM69315.1, OUM69440.1, OUM69983.1, OUM70628.1	XP_024333003.1, XP_024333166.1, XP_024334490.1, XP_024335937.1, XP_024336413.1, XP_024336475.1, XP_024337115.1, XP_024337453.1, XP_024337455.1, XP_024337618.1, XP_024339792.1, XP_024341065.1, XP_024342325.1, XP_024343224.1, XP_024343229.1, XP_024343592.1, XP_024343593.1, XP_024343869.1, XP_024344648.1	XP_003319428.2_hypothetical_protein_PGTG_01602_[Puccinia_graminis_f._sp._tritici_CRL_75-36-700-3], XP_003319677.1_hypothetical_protein_PGTG_01851_[Puccinia_graminis_f._sp._tritici_CRL_75-36-700-3], XP_003320433.1_hypothetical_protein_PGTG_01345_[Puccinia_graminis_f._sp._tritici_CRL_75-36-700-3], XP_003320439.1_hypothetical_protein_PGTG_01351_[Puccinia_graminis_f._sp._tritici_CRL_75-36-700-3], XP_…	Rhi_gl_ORY22524.1_hypothetical_protein_BCR33DRAFT_728707_[Rhizoclosmatium_globosum], Rhi_gl_ORY22525.1_hypothetical_protein_BCR33DRAFT_629756__partial_[Rhizoclosmatium_globosum], Rhi_gl_ORY26388.1_hypothetical_protein_BCR33DRAFT_794526_[Rhizoclosmatium_globosum], Rhi_gl_ORY26413.1_hypothetical_protein_BCR33DRAFT_726276_[Rhizoclosmatium_globosum], Rhi_gl_ORY30149.1_hypothetical_protein_BCR33DRAFT_…	XP_025165807.1, XP_025165808.1, XP_025167185.1, XP_025169172.1, XP_025169382.1, XP_025171899.1, XP_025172111.1, XP_025173352.1, XP_025173853.1, XP_025174610.1, XP_025174737.1, XP_025175408.1, XP_025175687.1, XP_025176769.1, XP_025176921.1, XP_025177657.1, XP_025178021.1, XP_025178413.1, XP_025178466.1, XP_025178890.1, XP_025179919.1, XP_025181160.1, XP_025181488.1, XP_025182255.1, XP_025182665.1,…	KK997914.1|m.224, KK997939.1|m.1134, KK997943.1|m.1231, KK997976.1|m.1881, KK997987.1|m.2389, KK997990.1|m.2628, KK997992.1|m.2850, KK997992.1|m.2861, KK997997.1|m.3016, KK998012.1|m.3314, KK998012.1|m.3430, KK998030.1|m.3607, KK998041.1|m.4023, KK998055.1|m.4339, KK998087.1|m.5234, KK998216.1|m.7031, KK998219.1|m.7162, KK998229.1|m.7308, KK998230.1|m.7481, KK998250.1|m.7690, KK998256.1|m.7814, K…	EPZ31857.1, EPZ32562.1, EPZ34146.1, EPZ35188.1, EPZ36060.1, EPZ36250.1, EPZ36399.1, EPZ36645.1	NP_009622.1_Nrg2p_[Saccharomyces_cerevisiae_S288C], NP_010328.3_transcriptional_regulator_NRG1_[Saccharomyces_cerevisiae_S288C], NP_010430.1_DNA-binding_transcription_factor_SWI5_[Saccharomyces_cerevisiae_S288C], NP_010539.1_Met32p_[Saccharomyces_cerevisiae_S288C], NP_010751.4_Stp1p_[Saccharomyces_cerevisiae_S288C], NP_010945.1_Mig3p_[Saccharomyces_cerevisiae_S288C], NP_011056.1_Com2p_[Saccharomy…	XP_019020771.1, XP_019021049.1, XP_019022050.1, XP_019022659.1, XP_019022783.1, XP_019023979.1, XP_019024050.1, XP_019024137.1, XP_019024448.1, XP_019024466.1, XP_019025064.1, XP_019025589.1, XP_019027130.1, XP_019027295.1, XP_019027323.1, XP_019027465.1	XP_004988006.1_hypothetical_protein_PTSG_11087_[Salpingoeca_rosetta], XP_004988063.1_hypothetical_protein_PTSG_10529_[Salpingoeca_rosetta], XP_004988557.1_gastrula_zinc_finger_protein_XlCGF17.1_[Salpingoeca_rosetta], XP_004988637.1_zinc_finger_protein_[Salpingoeca_rosetta], XP_004988952.1_hypothetical_protein_PTSG_10036_[Salpingoeca_rosetta], XP_004989266.1_hypothetical_protein_PTSG_09911_[Salpin…	NODE_208_length_12861_cov_0.800972.p8, NODE_316_length_9983_cov_1.089741.p7, NODE_513_length_6632_cov_0.519301.p5, NODE_730_length_4371_cov_0.467228.p2, NODE_7_length_67686_cov_1.621421.p34
OG0000004																									QMCF01000075.1.p2, QMCF01000174.1.p3, QMCF01000364.1.p2, QMCF01000377.1.p1, QMCF01000396.1.p1, QMCF01000528.1.p2, QMCF01000529.1.p1, QMCF01000625.1.p1, QMCF01000637.1.p3, QMCF01000677.1.p1, QMCF01000815.1.p3, QMCF01001031.1.p3, QMCF01001043.1.p1, QMCF01001093.1.p3, QMCF01001098.1.p1, QMCF01001102.1.p1, QMCF01001178.1.p1, QMCF01001261.1.p1, QMCF01001263.1.p4, QMCF01001305.1.p1, QMCF01001349.1.p1, …
OG0000005																									QMCF01000213.1.p1, QMCF01000278.1.p1, QMCF01000538.1.p1, QMCF01000994.1.p2, QMCF01001024.1.p3, QMCF01001041.1.p2, QMCF01001113.1.p4, QMCF01001224.1.p2, QMCF01001224.1.p8, QMCF01001225.1.p5, QMCF01001324.1.p3, QMCF01001332.1.p1, QMCF01001332.1.p3, QMCF01001334.1.p1, QMCF01001764.1.p1, QMCF01001764.1.p2, QMCF01001982.1.p1, QMCF01002118.1.p4, QMCF01002391.1.p3, QMCF01002588.1.p2, QMCF01002798.1.p1, …
OG0000006									jgi|Blyhe1|3266|gw1.23.4.1																QMCF01000088.1.p3, QMCF01000094.1.p1, QMCF01000119.1.p3, QMCF01000262.1.p2, QMCF01000299.1.p1, QMCF01000336.1.p3, QMCF01000378.1.p2, QMCF01000379.1.p2, QMCF01000415.1.p4, QMCF01000425.1.p1, QMCF01000522.1.p3, QMCF01000601.1.p4, QMCF01000674.1.p1, QMCF01000822.1.p2, QMCF01000834.1.p1, QMCF01000919.1.p4, QMCF01001023.1.p1, QMCF01001181.1.p1, QMCF01001244.1.p2, QMCF01001256.1.p1, QMCF01001321.1.p2, …																	Rhi_gl_ORY44723.1_hypothetical_protein_BCR33DRAFT_207508_[Rhizoclosmatium_globosum]
OG0000007	XP_004332887.1_partitioning_defective_1__putative_[Acanthamoeba_castellanii_str._Neff], XP_004333348.1_protein_kinase_domain_containing_protein__partial_[Acanthamoeba_castellanii_str._Neff], XP_004333526.1_protein_kinase_domain_containing_protein_[Acanthamoeba_castellanii_str._Neff], XP_004333897.1_protein_kinase_domain_containing_protein_[Acanthamoeba_castellanii_str._Neff], XP_004334126.1_prote…	KNE54266.1_CAMK/CAMKL/AMPK_protein_kinase_[Allomyces_macrogynus_ATCC_38327], KNE54668.1_CAMK/CAMKL_protein_kinase_[Allomyces_macrogynus_ATCC_38327], KNE55363.1_CAMK/CAMKL_protein_kinase_[Allomyces_macrogynus_ATCC_38327], KNE55868.1_CAMK/CAMKL/BRSK_protein_kinase_[Allomyces_macrogynus_ATCC_38327], KNE56314.1_CAMK/CAMKL_protein_kinase_[Allomyces_macrogynus_ATCC_38327], KNE57061.1_CAMK/CAMKL/PASK_pr…	NODE_12_length_45166_cov_0.552511.p5, NODE_164_length_16443_cov_0.166544.p4, NODE_183_length_15731_cov_0.226778.p2, NODE_18_length_40692_cov_0.469183.p9, NODE_191_length_15469_cov_0.243071.p4, NODE_368_length_10016_cov_0.215791.p4, NODE_384_length_9596_cov_0.282510.p2, NODE_439_length_8587_cov_0.367224.p5, NODE_466_length_8129_cov_0.354545.p2, NODE_485_length_7794_cov_0.605848.p2, NODE_627_length…	Ana_ro_ORX42248.1_Pkinase-domain-containing_protein_[Anaeromyces_robustus], Ana_ro_ORX67704.1_Pkinase-domain-containing_protein__partial_[Anaeromyces_robustus], Ana_ro_ORX73486.1_Pkinase-domain-containing_protein_[Anaeromyces_robustus], Ana_ro_ORX75219.1_kinase-like_protein_[Anaeromyces_robustus], Ana_ro_ORX75343.1_kinase-like_protein__partial_[Anaeromyces_robustus], Ana_ro_ORX75494.1_Pkinase-dom…	JNET01003225.1_Basidiobolus_heterosporus_B8920_ctg7180000524037_1__whole_genome_shotgun_sequence.p1, JNET01007717.1_Basidiobolus_heterosporus_B8920_ctg7180000622682_1__whole_genome_shotgun_sequence.p1, JNET01008436.1_Basidiobolus_heterosporus_B8920_ctg7180000624197_1__whole_genome_shotgun_sequence.p1, JNET01015660.1_Basidiobolus_heterosporus_B8920_ctg7180000777743_1__whole_genome_shotgun_sequence…	ORX63956.1, ORX75587.1, ORX78973.1, ORX82673.1, ORX82674.1, ORX83994.1, ORX88590.1, ORX89301.1, ORX89742.1, ORX91524.1, ORX91757.1, ORX92539.1, ORX92543.1, ORX94238.1, ORX94335.1, ORX95383.1, ORX97626.1, ORX97646.1, ORX97930.1, ORY00275.1, ORY01928.1, ORY04221.1, ORY04416.1, ORY05788.1, ORY06205.1	gb|EGF76864.1|_hypothetical_protein_BATDEDRAFT_14490_[Batrachochytrium_dendrobatidis_JAM81], gb|EGF77087.1|_hypothetical_protein_BATDEDRAFT_14212__partial_[Batrachochytrium_dendrobatidis_JAM81], gb|EGF77208.1|_hypothetical_protein_BATDEDRAFT_20871_[Batrachochytrium_dendrobatidis_JAM81], gb|EGF77972.1|_hypothetical_protein_BATDEDRAFT_13629_[Batrachochytrium_dendrobatidis_JAM81], gb|EGF78552.1|_hyp…	gi|59276484|gb|CO961768.1|CO961768.p2, gi|59282330|gb|CO967614.1|CO967614.p2, gi|59283071|gb|CO968355.1|CO968355.p1, gi|59283476|gb|CO968760.1|CO968760.p2, gi|59283499|gb|CO968783.1|CO968783.p1	jgi|Blyhe1|10049|gw1.4997.1.1, jgi|Blyhe1|11920|gw1.1879.3.1, jgi|Blyhe1|12837|gw1.5260.2.1, jgi|Blyhe1|14207|gw1.7673.6.1, jgi|Blyhe1|16001|e_gw1.503.3.1, jgi|Blyhe1|16617|e_gw1.3564.3.1, jgi|Blyhe1|17470|e_gw1.2568.4.1, jgi|Blyhe1|17676|e_gw1.4335.2.1, jgi|Blyhe1|20943|e_gw1.31.3.1, jgi|Blyhe1|21281|e_gw1.3459.5.1, jgi|Blyhe1|21712|e_gw1.1760.3.1, jgi|Blyhe1|2200|gw1.7138.2.1, jgi|Blyhe1|22134|…	LUVW01000001.1_Capniomyces_stellatus_strain_MIS-10-108_Cste_Scaff_1__whole_genome_shotgun_sequence.p353, LUVW01000001.1_Capniomyces_stellatus_strain_MIS-10-108_Cste_Scaff_1__whole_genome_shotgun_sequence.p55, LUVW01000002.1_Capniomyces_stellatus_strain_MIS-10-108_Cste_Scaff_2__whole_genome_shotgun_sequence.p15, LUVW01000006.1_Capniomyces_stellatus_strain_MIS-10-108_Cste_Scaff_6__whole_genome_shot…	ORZ29566.1_kinase-like_domain-containing_protein_[Catenaria_anguillulae_PL171], ORZ29817.1_kinase-like_domain-containing_protein_[Catenaria_anguillulae_PL171], ORZ30717.1_kinase-like_domain-containing_protein_[Catenaria_anguillulae_PL171], ORZ30730.1_hypothetical_protein_BCR44DRAFT_179171_[Catenaria_anguillulae_PL171], ORZ31791.1_kinase-like_domain-containing_protein_[Catenaria_anguillulae_PL171]…	Cau_pr_jgi|Caupr1|10403|e_gw1.26.32.1, Cau_pr_jgi|Caupr1|10411|e_gw1.26.15.1, Cau_pr_jgi|Caupr1|10413|e_gw1.26.33.1, Cau_pr_jgi|Caupr1|10431|e_gw1.26.21.1, Cau_pr_jgi|Caupr1|10448|e_gw1.26.16.1, Cau_pr_jgi|Caupr1|10464|e_gw1.27.9.1, Cau_pr_jgi|Caupr1|10486|e_gw1.27.22.1, Cau_pr_jgi|Caupr1|10497|e_gw1.27.44.1, Cau_pr_jgi|Caupr1|10603|e_gw1.30.49.1, Cau_pr_jgi|Caupr1|10631|e_gw1.30.23.1, Cau_pr_jgi…	PIA12604.1_Pkinase-domain-containing_protein_[Coemansia_reversa_NRRL_1564], PIA13215.1_kinase-like_protein_[Coemansia_reversa_NRRL_1564], PIA13614.1_Pkinase-domain-containing_protein__partial_[Coemansia_reversa_NRRL_1564], PIA13802.1_kinase-like_protein_[Coemansia_reversa_NRRL_1564], PIA14491.1_Pkinase-domain-containing_protein_[Coemansia_reversa_NRRL_1564], PIA16548.1_Pkinase-domain-containing_p…	JNEH01001418.1_Cokeromyces_recurvatus_B5483_ctg7180000207393_1__whole_genome_shotgun_sequence.p3, JNEH01001418.1_Cokeromyces_recurvatus_B5483_ctg7180000207393_1__whole_genome_shotgun_sequence.p4, JNEH01001493.1_Cokeromyces_recurvatus_B5483_ctg7180000207565_1__whole_genome_shotgun_sequence.p3, JNEH01001511.1_Cokeromyces_recurvatus_B5483_ctg7180000207609_1__whole_genome_shotgun_sequence.p13, JNEH01…	KXN64562.1, KXN64698.1, KXN64913.1, KXN65174.1, KXN65474.1, KXN66084.1, KXN66202.1, KXN67367.1, KXN67525.1, KXN67801.1, KXN69052.1, KXN70035.1, KXN70895.1, KXN72174.1, KXN72966.1, KXN73755.1, KXN74143.1, KXN74543.1, KXN74626.1	XP_012047458.1, XP_012047948.1, XP_012048654.1, XP_012049074.1, XP_012050694.1, XP_012050859.1, XP_012051103.1, XP_012052839.1, XP_012052857.1, XP_012053353.1, XP_012053623.1, XP_012053654.1	XP_629641.1_autophagy_protein_1_[Dictyostelium_discoideum_AX4], XP_629689.1_hypothetical_protein_DDB_G0292304_[Dictyostelium_discoideum_AX4], XP_638191.1_hypothetical_protein_DDB_G0285643_[Dictyostelium_discoideum_AX4], XP_640486.1_hypothetical_protein_DDB_G0281895_[Dictyostelium_discoideum_AX4], XP_641261.1_hypothetical_protein_DDB_G0280133_[Dictyostelium_discoideum_AX4], XP_641810.1_hypothetica…	FCOS01003459.1_Entomophthora_muscae_genome_assembly__contig__comp14206_c0_seq3__whole_genome_shotgun_sequence.p1, FCOS01006575.1_Entomophthora_muscae_genome_assembly__contig__comp17268_c0_seq1__whole_genome_shotgun_sequence.p1, FCOS01007110.1_Entomophthora_muscae_genome_assembly__contig__comp17770_c0_seq2__whole_genome_shotgun_sequence.p1, FCOS01009129.1_Entomophthora_muscae_genome_assembly__cont…	XP_009492117.1_CAMK/CAMKL/MARK_protein_kinase_[Fonticula_alba], XP_009492740.1_CAMKK/CAMKK-META_protein_kinase_[Fonticula_alba], XP_009492946.1_PLK/PLK-UNCLASSIFIED_protein_kinase_[Fonticula_alba], XP_009493577.1_CAMK/CAMKL/MARK_protein_kinase_[Fonticula_alba], XP_009493653.1_CAMKK/CAMKK-META_protein_kinase_[Fonticula_alba], XP_009493684.1_CAMK/CAMKL_protein_kinase_[Fonticula_alba], XP_009493884.…	RIA81869.1, RIA83270.1, RIA85034.1, RIA89443.1, RIA91505.1, RIA92619.1, RIA94503.1, RIA95801.1, RIA96016.1, RIA96595.1, RIA96871.1, RIA96937.1, RIA97579.1, RIA97993.1	jgi|Ganpr1|102641|e_gw1.76.43.1, jgi|Ganpr1|103514|e_gw1.91.33.1, jgi|Ganpr1|105150|e_gw1.128.46.1, jgi|Ganpr1|110206|estExt_Genewise1Plus.C_150148, jgi|Ganpr1|110715|estExt_Genewise1Plus.C_190042, jgi|Ganpr1|115072|estExt_Genewise1Plus.C_740028, jgi|Ganpr1|115848|estExt_Genewise1Plus.C_910013, jgi|Ganpr1|132521|fgenesh1_pm.10_#_193, jgi|Ganpr1|134920|fgenesh1_pm.30_#_14, jgi|Ganpr1|135349|fgenes…	AFSM01000439.1_Homolaphlyctis_polyrhiza_JEL_142_strain_JEL142_JEL142_contig00618__whole_genome_shotgun_sequence.p1, AFSM01000887.1_Homolaphlyctis_polyrhiza_JEL_142_strain_JEL142_JEL142_contig01090__whole_genome_shotgun_sequence.p1, AFSM01000887.1_Homolaphlyctis_polyrhiza_JEL_142_strain_JEL142_JEL142_contig01090__whole_genome_shotgun_sequence.p13, AFSM01005784.1_Homolaphlyctis_polyrhiza_JEL_142_st…	XP_001873213.1_predicted_protein_[Laccaria_bicolor_S238N-H82], XP_001875225.1_predicted_protein__partial_[Laccaria_bicolor_S238N-H82], XP_001875833.1_predicted_protein_[Laccaria_bicolor_S238N-H82], XP_001875883.1_predicted_protein_[Laccaria_bicolor_S238N-H82], XP_001876346.1_predicted_protein_[Laccaria_bicolor_S238N-H82], XP_001876941.1_predicted_protein__partial_[Laccaria_bicolor_S238N-H82], XP_…	ORX64304.1_Pkinase-domain-containing_protein__partial_[Linderina_pennispora], ORX65950.1_kinase-like_protein_[Linderina_pennispora], ORX66615.1_Pkinase-domain-containing_protein__partial_[Linderina_pennispora], ORX68332.1_kinase-like_protein__partial_[Linderina_pennispora], ORX70020.1_kinase-like_protein__partial_[Linderina_pennispora], ORX70128.1_Pkinase-domain-containing_protein_[Linderina_penn…	QMCF01023360.1.p1, QMCF01025310.1.p1, QMCF01152568.1.p1, QMCF01158833.1.p1, QMCF01170575.1.p1, QMCF01170575.1.p2, QMCF01200541.1.p1, QMCF01210786.1.p1	XP_013236805.1, XP_013237245.1, XP_013237622.1, XP_013237720.1, XP_013237721.1, XP_013238403.1, XP_013238979.1, XP_013239230.1	XP_001742387.1, XP_001743575.1, XP_001744146.1, XP_001744553.1, XP_001744939.1, XP_001745379.1, XP_001745543.1, XP_001746163.1, XP_001746536.1, XP_001746698.1, XP_001749266.1, XP_001750188.1, XP_001750271.1, XP_001750918.1	Mor_al_ADAG01000842.1|m.49475_ADAG01000842.1|g.49475_type_complete_len_876_gc_universal_ADAG01000842.1_7831-5204_-_, Mor_al_ADAG01000909.1|m.44896_ADAG01000909.1|g.44896_type_complete_len_118_gc_universal_ADAG01000909.1_21389-21742_+_, Mor_al_ADAG01000921.1|m.43726_ADAG01000921.1|g.43726_type_complete_len_126_gc_universal_ADAG01000921.1_41902-41525_-_, Mor_al_ADAG01000925.1|m.43266_ADAG01000925.1…	KFH61725.1, KFH62058.1, KFH62259.1, KFH62717.1, KFH62771.1, KFH63243.1, KFH64961.1, KFH64963.1, KFH65152.1, KFH66199.1, KFH66679.1, KFH67145.1, KFH67228.1, KFH69897.1, KFH69938.1, KFH70350.1, KFH70673.1, KFH70834.1, KFH71627.1, KFH73104.1, KFH73256.1, KFH73388.1, KFH73671.1, KFH73922.1	KAF1796026.1, KAF1796052.1, KAF1796095.1, KAF1796560.1, KAF1797054.1, KAF1797544.1, KAF1797763.1, KAF1797876.1, KAF1798400.1, KAF1798436.1, KAF1798586.1, KAF1798907.1, KAF1798986.1, KAF1799454.1, KAF1800139.1, KAF1800606.1, KAF1800640.1, KAF1801094.1, KAF1801862.1, KAF1801927.1, KAF1802103.1, KAF1802760.1, KAF1803022.1, KAF1803553.1, KAF1803592.1, KAF1803727.1, KAF1804196.1, KAF1804591.1, KAF1804…	Neo_ca_ORY01370.1_kinase-like_protein_[Neocallimastix_californiae], Neo_ca_ORY06790.1_Pkinase-domain-containing_protein_[Neocallimastix_californiae], Neo_ca_ORY11008.1_Pkinase-domain-containing_protein_[Neocallimastix_californiae], Neo_ca_ORY11572.1_kinase-like_protein_[Neocallimastix_californiae], Neo_ca_ORY16856.1_kinase-like_protein__partial_[Neocallimastix_californiae], Neo_ca_ORY16858.1_kina…	Nuc_th_JP100_TRINITY_DN11388_c0_g1_i1|m.79666, Nuc_th_JP100_TRINITY_DN14660_c0_g1_i1|m.64294, Nuc_th_JP100_TRINITY_DN20110_c0_g1_i2|m.46268, Nuc_th_JP100_TRINITY_DN20724_c0_g1_i1|m.71379, Nuc_th_JP100_TRINITY_DN24357_c0_g1_i1|m.36392, Nuc_th_JP100_TRINITY_DN25461_c0_g2_i2|m.25168, Nuc_th_JP100_TRINITY_DN26036_c0_g1_i1|m.19829, Nuc_th_JP100_TRINITY_DN28004_c0_g1_i1|m.71738, Nuc_th_JP100_TRINITY_DN…	PJF16979.1_hypothetical_protein_PSACC_03216__partial_[Paramicrosporidium_saccamoebae], PJF17087.1_Protein_Smok3c_[Paramicrosporidium_saccamoebae], PJF17455.1_Pkinase-domain-containing_protein__partial_[Paramicrosporidium_saccamoebae], PJF18142.1_CAMK_family_protein_kinase_[Paramicrosporidium_saccamoebae], PJF18244.1_putative_camk_camkl_kin1_protein_kinase_[Paramicrosporidium_saccamoebae], PJF1856…	Partr_v1_DN23202_c0_g1_i1_m35148_putative_PAS_domain_containing_serine_threonine_kinase, Partr_v1_DN25503_c0_g1_i2_m20604_putative_Calcium_calmodulin-dependent_protein_kinase_kinase, Partr_v1_DN25503_c0_g1_i3_m20606_putative_Calcium_calmodulin-dependent_protein_kinase_kinase, Partr_v1_DN26103_c0_g1_i1_m10577_putative_CAMK_family_protein_kinase, Partr_v1_DN26103_c0_g1_i2_m10579_putative_CAMK_famil…	Contig11402_Nuclearia_a.p1, Contig12557_Nuclearia_a.p1, Contig12778_Nuclearia_a.p2, Contig1278_Nuclearia_a.p1, Contig12909_Nuclearia_a.p2, Contig12922_Nuclearia_a.p2, Contig13150_Nuclearia_a.p2, Contig13245_Nuclearia_a.p1, Contig13246_Nuclearia_a.p1, Contig1337_Nuclearia_a.p1, Contig13395_Nuclearia_a.p1, Contig13729_Nuclearia_a.p1, Contig13798_Nuclearia_a.p2, Contig14936_Nuclearia_a.p2, Contig156…	ASRE01000511.1_Pecoramyces_ruminatium_strain_C1A_ctg7180000050713__whole_genome_shotgun_sequence.p1, ASRE01001818.1_Pecoramyces_ruminatium_strain_C1A_ctg7180000056250__whole_genome_shotgun_sequence.p1, ASRE01002444.1_Pecoramyces_ruminatium_strain_C1A_ctg7180000058859__whole_genome_shotgun_sequence.p2, ASRE01002772.1_Pecoramyces_ruminatium_strain_C1A_ctg7180000060209__whole_genome_shotgun_sequence…	XP_018284070.1, XP_018284138.1, XP_018284470.1, XP_018284886.1, XP_018285351.1, XP_018285463.1, XP_018286710.1, XP_018286767.1, XP_018287235.1, XP_018287245.1, XP_018288405.1, XP_018288839.1, XP_018289161.1, XP_018289279.1, XP_018289314.1, XP_018289352.1, XP_018290208.1, XP_018291541.1, XP_018291676.1, XP_018292479.1, XP_018292540.1, XP_018292787.1, XP_018292794.1, XP_018293211.1, XP_018293456.1,…	jgi|Pipcy3_1|11869|e_gw1.716.4.1.p1, jgi|Pipcy3_1|12490|e_gw1.945.3.1.p1, jgi|Pipcy3_1|12492|e_gw1.945.2.1.p1, jgi|Pipcy3_1|16024|fgenesh1_pg.NODE_258_#_1.p1, jgi|Pipcy3_1|17677|fgenesh1_pg.NODE_945_#_1.p1, jgi|Pipcy3_1|17822|fgenesh1_pg.NODE_1051_#_1.p1, jgi|Pipcy3_1|19503|gm1.1339_g.p1, jgi|Pipcy3_1|19514|gm1.1350_g.p1, jgi|Pipcy3_1|21257|gm1.3093_g.p1, jgi|Pipcy3_1|21661|gm1.3497_g.p1, jgi|Pip…	OUM57049.1, OUM58416.1, OUM59241.1, OUM59242.1, OUM59614.1, OUM60341.1, OUM60492.1, OUM61009.1, OUM61460.1, OUM62480.1, OUM62592.1, OUM63534.1, OUM63659.1, OUM64271.1, OUM65577.1, OUM65727.1, OUM66063.1, OUM66301.1, OUM66312.1, OUM66800.1, OUM66878.1, OUM67216.1, OUM67410.1, OUM68176.1, OUM68647.1, OUM69094.1, OUM70190.1	XP_024333421.1, XP_024333934.1, XP_024334148.1, XP_024334470.1, XP_024336686.1, XP_024337864.1, XP_024338111.1, XP_024338813.1, XP_024339093.1, XP_024339556.1, XP_024341111.1, XP_024341696.1, XP_024343188.1, XP_024343626.1, XP_024344099.1, XP_024344412.1	XP_003307485.1_CAMK_protein_kinase_[Puccinia_graminis_f._sp._tritici_CRL_75-36-700-3], XP_003307764.1_CAMK/CAMKL/CHK1_protein_kinase_[Puccinia_graminis_f._sp._tritici_CRL_75-36-700-3], XP_003319944.2_CAMKK/CAMKK-META_protein_kinase_[Puccinia_graminis_f._sp._tritici_CRL_75-36-700-3], XP_003320440.2_CAMK_protein_kinase_[Puccinia_graminis_f._sp._tritici_CRL_75-36-700-3], XP_003323338.2_CAMK/CAMKL/KI…	Rhi_gl_ORY24539.1_kinase-like_protein_[Rhizoclosmatium_globosum], Rhi_gl_ORY30724.1_Pkinase-domain-containing_protein_[Rhizoclosmatium_globosum], Rhi_gl_ORY31751.1_Pkinase-domain-containing_protein_[Rhizoclosmatium_globosum], Rhi_gl_ORY33280.1_Pkinase-domain-containing_protein__partial_[Rhizoclosmatium_globosum], Rhi_gl_ORY33882.1_kinase-like_protein__partial_[Rhizoclosmatium_globosum], Rhi_gl_OR…	XP_025165234.1, XP_025168922.1, XP_025169502.1, XP_025170763.1, XP_025170891.1, XP_025173070.1, XP_025174476.1, XP_025175151.1, XP_025180374.1, XP_025181474.1, XP_025183008.1, XP_025186070.1, XP_025189566.1	KK997958.1|m.1725, KK997958.1|m.1750, KK997969.1|m.1815, KK997969.1|m.1827, KK997983.1|m.2045, KK997987.1|m.2322, KK997992.1|m.2854, KK998012.1|m.3309, KK998012.1|m.3336, KK998022.1|m.3559, KK998074.1|m.4853, KK998109.1|m.5688, KK998251.1|m.7756, KK998251.1|m.7760, KK998295.1|m.8491, KK998311.1|m.8984, KK998354.1|m.9886, KK998361.1|m.9928, KK998363.1|m.9961, KK998397.1|m.10847, KK998458.1|m.13088…	EPZ31732.1, EPZ31872.1, EPZ32087.1, EPZ32162.1, EPZ32243.1, EPZ32745.1, EPZ32762.1, EPZ32979.1, EPZ33309.1, EPZ33618.1, EPZ34256.1, EPZ34539.1, EPZ34621.1, EPZ34888.1, EPZ35754.1, EPZ36535.1, EPZ36814.1, EPZ37043.1	NP_009385.2_serine/threonine_protein_kinase_PSK1_[Saccharomyces_cerevisiae_S288C], NP_009833.1_serine/threonine_protein_kinase_CHK1_[Saccharomyces_cerevisiae_S288C], NP_009907.2_serine/threonine_protein_kinase_[Saccharomyces_cerevisiae_S288C], NP_010407.1_serine/threonine_protein_kinase_KIN1_[Saccharomyces_cerevisiae_S288C], NP_010765.3_AMP-activated_serine/threonine-protein_kinase_catalytic_subu…	XP_019020964.1, XP_019021553.1, XP_019021931.1, XP_019022813.1, XP_019022830.1, XP_019023768.1, XP_019024088.1, XP_019024769.1, XP_019025258.1, XP_019026016.1, XP_019026627.1, XP_019027020.1, XP_019027306.1	XP_004988512.1_CAMK_protein_kinase_[Salpingoeca_rosetta], XP_004989329.1_CAMK/CAMKL/AMPK_protein_kinase_[Salpingoeca_rosetta], XP_004989638.1_PLK/SAK_protein_kinase_[Salpingoeca_rosetta], XP_004990852.1_CAMK/CAMKL_protein_kinase_[Salpingoeca_rosetta], XP_004990999.1_PLK_protein_kinase_[Salpingoeca_rosetta], XP_004991626.1_ULK_protein_kinase_[Salpingoeca_rosetta], XP_004991682.1_hypothetical_prote…	NODE_1033_length_2526_cov_1.012361.p1, NODE_105_length_19280_cov_0.929461.p8, NODE_109_length_18665_cov_0.924486.p10, NODE_109_length_18665_cov_0.924486.p14, NODE_123_length_17687_cov_0.732261.p2, NODE_20_length_44879_cov_0.624654.p18, NODE_21_length_42443_cov_0.822808.p21, NODE_23_length_42016_cov_0.755803.p13, NODE_23_length_42016_cov_0.755803.p21, NODE_23_length_42016_cov_0.755803.p25, NODE_24…
OG0000008																									QMCF01000103.1.p1, QMCF01000108.1.p4, QMCF01000238.1.p1, QMCF01000268.1.p4, QMCF01000537.1.p1, QMCF01000560.1.p1, QMCF01000603.1.p3, QMCF01000624.1.p1, QMCF01000756.1.p2, QMCF01000756.1.p4, QMCF01000767.1.p1, QMCF01000779.1.p2, QMCF01000862.1.p1, QMCF01000873.1.p2, QMCF01000883.1.p1, QMCF01000903.1.p2, QMCF01000954.1.p2, QMCF01001023.1.p5, QMCF01001058.1.p1, QMCF01001126.1.p2, QMCF01001373.1.p2, …
OG0000009																		FCOS01018527.1_Entomophthora_muscae_genome_assembly__contig__comp28506_c0_seq1__whole_genome_shotgun_sequence.p1							QMCF01000103.1.p2, QMCF01000472.1.p1, QMCF01000482.1.p2, QMCF01000488.1.p1, QMCF01000488.1.p3, QMCF01000534.1.p3, QMCF01000898.1.p1, QMCF01000927.1.p2, QMCF01000992.1.p1, QMCF01001033.1.p2, QMCF01001033.1.p3, QMCF01001065.1.p1, QMCF01001187.1.p2, QMCF01001265.1.p1, QMCF01001322.1.p1, QMCF01001392.1.p2, QMCF01001403.1.p4, QMCF01001451.1.p3, QMCF01001616.1.p2, QMCF01001637.1.p4, QMCF01001675.1.p2, …
OG0000010																		FCOS01022204.1_Entomophthora_muscae_genome_assembly__contig__comp33974_c0_seq1__whole_genome_shotgun_sequence.p1							QMCF01000210.1.p1, QMCF01000278.1.p2, QMCF01000469.1.p1, QMCF01000469.1.p2, QMCF01000479.1.p1, QMCF01000534.1.p6, QMCF01000654.1.p1, QMCF01000709.1.p2, QMCF01001008.1.p1, QMCF01001039.1.p1, QMCF01001044.1.p2, QMCF01001167.1.p1, QMCF01001224.1.p1, QMCF01001224.1.p3, QMCF01001416.1.p1, QMCF01001516.1.p1, QMCF01001531.1.p2, QMCF01001608.1.p3, QMCF01001673.1.p1, QMCF01001708.1.p3, QMCF01002077.1.p4, …																			KK998494.1|m.14863
OG0000011	XP_004332962.1_cytochrome_p450_superfamily_protein_[Acanthamoeba_castellanii_str._Neff], XP_004334040.1_cytochrome_p450_superfamily_protein_[Acanthamoeba_castellanii_str._Neff], XP_004334391.1_cytochrome_p450_superfamily_protein_[Acanthamoeba_castellanii_str._Neff], XP_004334423.1_cytochrome_P450__family_4__subfamily_b__polypeptide_1__putative_[Acanthamoeba_castellanii_str._Neff], XP_004334913.1_…	KNE55778.1_hypothetical_protein_AMAG_01653_[Allomyces_macrogynus_ATCC_38327], KNE55779.1_hypothetical_protein_AMAG_17824_[Allomyces_macrogynus_ATCC_38327], KNE55780.1_hypothetical_protein_AMAG_17825_[Allomyces_macrogynus_ATCC_38327], KNE55781.1_hypothetical_protein_AMAG_01655_[Allomyces_macrogynus_ATCC_38327], KNE57238.1_hypothetical_protein_AMAG_02971_[Allomyces_macrogynus_ATCC_38327], KNE57836.…	NODE_1107_length_1079_cov_0.103061.p1, NODE_417_length_8973_cov_0.852941.p1, NODE_715_length_4836_cov_0.118640.p2, NODE_925_length_3060_cov_0.339412.p2		JNET01005164.1_Basidiobolus_heterosporus_B8920_ctg7180000557588_1__whole_genome_shotgun_sequence.p1, JNET01031760.1_Basidiobolus_heterosporus_B8920_jtg7180000524975r_7180000700693f_7180000785451f_718000077988_1__whole_genome_shotgun_sequence.p4, JNET01031816.1_Basidiobolus_heterosporus_B8920_jtg7180000502576r_7180000622997f_7180000622213f_718000077193_1__whole_genome_shotgun_sequence.p2, JNET0103…	ORX63930.1, ORX75916.1, ORX77991.1, ORX81411.1, ORX86869.1, ORX88518.1, ORX88881.1, ORX89819.1, ORX91308.1, ORX92392.1, ORX92456.1, ORX92513.1, ORX92592.1, ORX92593.1, ORX93775.1, ORX94392.1, ORX96617.1, ORX97407.1, ORX97461.1, ORY00912.1, ORY01487.1	gb|EGF79782.1|_hypothetical_protein_BATDEDRAFT_35308_[Batrachochytrium_dendrobatidis_JAM81], gb|EGF80002.1|_hypothetical_protein_BATDEDRAFT_89259_[Batrachochytrium_dendrobatidis_JAM81], gb|EGF81099.1|_hypothetical_protein_BATDEDRAFT_23805_[Batrachochytrium_dendrobatidis_JAM81], gb|EGF81330.1|_hypothetical_protein_BATDEDRAFT_24213_[Batrachochytrium_dendrobatidis_JAM81], gb|EGF81331.1|_hypothetical…	gi|148886451|gb|EE736709.1|EE736709.p3, gi|148886530|gb|EE736788.1|EE736788.p1, gi|59282619|gb|CO967903.1|CO967903.p1, gi|59282731|gb|CO968015.1|CO968015.p1, gi|59282785|gb|CO968069.1|CO968069.p3, gi|59283117|gb|CO968401.1|CO968401.p1, gi|59286160|gb|CO971444.1|CO971444.p1, gi|59297547|gb|CO978084.1|CO978084.p2	jgi|Blyhe1|10314|gw1.2563.2.1, jgi|Blyhe1|1380|gw1.4584.1.1, jgi|Blyhe1|20538|e_gw1.437.4.1, jgi|Blyhe1|21562|e_gw1.7082.3.1, jgi|Blyhe1|23419|e_gw1.2573.3.1, jgi|Blyhe1|32325|fgenesh1_pg.NODE_5176_#_1, jgi|Blyhe1|33539|fgenesh1_pg.NODE_3736_#_1, jgi|Blyhe1|34442|fgenesh1_pg.NODE_1417_#_1, jgi|Blyhe1|34997|fgenesh1_pg.NODE_2957_#_1, jgi|Blyhe1|34998|fgenesh1_pg.NODE_2957_#_2, jgi|Blyhe1|4146|gw1.…	LUVW01000001.1_Capniomyces_stellatus_strain_MIS-10-108_Cste_Scaff_1__whole_genome_shotgun_sequence.p375, LUVW01000002.1_Capniomyces_stellatus_strain_MIS-10-108_Cste_Scaff_2__whole_genome_shotgun_sequence.p167, LUVW01000002.1_Capniomyces_stellatus_strain_MIS-10-108_Cste_Scaff_2__whole_genome_shotgun_sequence.p227, LUVW01000002.1_Capniomyces_stellatus_strain_MIS-10-108_Cste_Scaff_2__whole_genome_sh…	ORZ29352.1_cytochrome_P450__partial_[Catenaria_anguillulae_PL171], ORZ29971.1_cytochrome_P450_[Catenaria_anguillulae_PL171], ORZ29993.1_cytochrome_P450_[Catenaria_anguillulae_PL171], ORZ29994.1_hypothetical_protein_BCR44DRAFT_74488__partial_[Catenaria_anguillulae_PL171], ORZ29995.1_hypothetical_protein_BCR44DRAFT_1029971_[Catenaria_anguillulae_PL171], ORZ29996.1_cytochrome_P450_[Catenaria_anguill…	Cau_pr_jgi|Caupr1|11428|e_gw1.48.39.1, Cau_pr_jgi|Caupr1|11437|e_gw1.48.3.1, Cau_pr_jgi|Caupr1|11439|e_gw1.48.32.1, Cau_pr_jgi|Caupr1|114|gw1.205.2.1, Cau_pr_jgi|Caupr1|14945|e_gw1.205.2.1, Cau_pr_jgi|Caupr1|14950|e_gw1.205.8.1, Cau_pr_jgi|Caupr1|14952|e_gw1.205.7.1, Cau_pr_jgi|Caupr1|18395|fgenesh1_pg.48_#_27, Cau_pr_jgi|Caupr1|20734|fgenesh1_pg.205_#_1, Cau_pr_jgi|Caupr1|21206|fgenesh1_pg.287_#…	PIA12967.1_cytochrome_P450_4F12_[Coemansia_reversa_NRRL_1564], PIA14027.1_cytochrome_P450_[Coemansia_reversa_NRRL_1564], PIA14407.1_cytochrome_P450_[Coemansia_reversa_NRRL_1564], PIA16632.1_cytochrome_P450_[Coemansia_reversa_NRRL_1564], PIA16633.1_cytochrome_P450_[Coemansia_reversa_NRRL_1564], PIA16751.1_cytochrome_P450_[Coemansia_reversa_NRRL_1564], PIA17156.1_cytochrome_P450_[Coemansia_reversa_…	JNEH01001194.1_Cokeromyces_recurvatus_B5483_ctg7180000206949_1__whole_genome_shotgun_sequence.p1, JNEH01001194.1_Cokeromyces_recurvatus_B5483_ctg7180000206949_1__whole_genome_shotgun_sequence.p4, JNEH01001295.1_Cokeromyces_recurvatus_B5483_ctg7180000207098_1__whole_genome_shotgun_sequence.p10, JNEH01001609.1_Cokeromyces_recurvatus_B5483_ctg7180000207820_1__whole_genome_shotgun_sequence.p8, JNEH01…	KXN64656.1, KXN64685.1, KXN64828.1, KXN65031.1, KXN65032.1, KXN65080.1, KXN65081.1, KXN65094.1, KXN65106.1, KXN65195.1, KXN65315.1, KXN65529.1, KXN65535.1, KXN65536.1, KXN65537.1, KXN65547.1, KXN65548.1, KXN65617.1, KXN65777.1, KXN65956.1, KXN65959.1, KXN66232.1, KXN66282.1, KXN66290.1, KXN66445.1, KXN66446.1, KXN66516.1, KXN66518.1, KXN66519.1, KXN66520.1, KXN66521.1, KXN66522.1, KXN66523.1, KXN…	XP_012047310.1, XP_012048169.1, XP_012048170.1, XP_012050389.1	XP_001134545.1_cytochrome_P450_family_protein_[Dictyostelium_discoideum_AX4], XP_001134550.1_cytochrome_P450_family_protein_[Dictyostelium_discoideum_AX4], XP_001134554.1_cytochrome_P450_family_protein_[Dictyostelium_discoideum_AX4], XP_001134584.1_cytochrome_P450_family_protein_[Dictyostelium_discoideum_AX4], XP_001134598.1_cytochrome_P450_family_protein_[Dictyostelium_discoideum_AX4], XP_001134…	FCOS01001448.1_Entomophthora_muscae_genome_assembly__contig__comp11929_c0_seq4__whole_genome_shotgun_sequence.p1, FCOS01002841.1_Entomophthora_muscae_genome_assembly__contig__comp13553_c0_seq1__whole_genome_shotgun_sequence.p1, FCOS01003265.1_Entomophthora_muscae_genome_assembly__contig__comp14015_c0_seq3__whole_genome_shotgun_sequence.p1, FCOS01003605.1_Entomophthora_muscae_genome_assembly__cont…	XP_009493197.1_hypothetical_protein_H696_01036_[Fonticula_alba], XP_009495956.1_hypothetical_protein_H696_03822_[Fonticula_alba], XP_009496142.1_hypothetical_protein_H696_03999_[Fonticula_alba], XP_009496357.1_hypothetical_protein_H696_04205_[Fonticula_alba]	RIA78629.1, RIA78915.1, RIA79007.1, RIA79665.1, RIA80037.1, RIA80038.1, RIA80803.1, RIA81297.1, RIA81866.1, RIA81867.1, RIA84361.1, RIA86128.1, RIA86129.1, RIA86494.1, RIA87168.1, RIA87169.1, RIA87172.1, RIA87210.1, RIA87211.1, RIA87775.1, RIA88163.1, RIA88732.1, RIA88738.1, RIA89372.1, RIA89843.1, RIA89849.1, RIA90098.1, RIA91638.1, RIA91659.1, RIA93879.1, RIA94749.1, RIA95465.1, RIA95873.1, RIA…	jgi|Ganpr1|108799|estExt_Genewise1Plus.C_80078, jgi|Ganpr1|113552|estExt_Genewise1Plus.C_500057, jgi|Ganpr1|130878|fgenesh1_pm.3_#_228, jgi|Ganpr1|132467|fgenesh1_pm.10_#_139, jgi|Ganpr1|137041|fgenesh1_pm.55_#_24, jgi|Ganpr1|146408|estExt_fgenesh1_pg.C_450039, jgi|Ganpr1|151758|estExt_fgenesh1_pm.C_50021, jgi|Ganpr1|158999|estExt_fgenesh1_pm.C_890004, jgi|Ganpr1|159504|estExt_fgenesh1_pm.C_10000…	AFSM01002127.1_Homolaphlyctis_polyrhiza_JEL_142_strain_JEL142_JEL142_contig02416__whole_genome_shotgun_sequence.p4, AFSM01005234.1_Homolaphlyctis_polyrhiza_JEL_142_strain_JEL142_JEL142_contig07069__whole_genome_shotgun_sequence.p2, AFSM01006684.1_Homolaphlyctis_polyrhiza_JEL_142_strain_JEL142_JEL142_contig09200__whole_genome_shotgun_sequence.p1, AFSM01010008.1_Homolaphlyctis_polyrhiza_JEL_142_str…	XP_001873304.1_predicted_protein_[Laccaria_bicolor_S238N-H82], XP_001873752.1_predicted_protein_[Laccaria_bicolor_S238N-H82], XP_001873753.1_predicted_protein_[Laccaria_bicolor_S238N-H82], XP_001873923.1_predicted_protein_[Laccaria_bicolor_S238N-H82], XP_001874465.1_predicted_protein_[Laccaria_bicolor_S238N-H82], XP_001874508.1_predicted_protein_[Laccaria_bicolor_S238N-H82], XP_001876388.1_predic…	ORX63773.1_cytochrome_P450_[Linderina_pennispora], ORX64493.1_cytochrome_P450_[Linderina_pennispora], ORX64494.1_cytochrome_P450_[Linderina_pennispora], ORX64855.1_cytochrome_P450_[Linderina_pennispora], ORX65508.1_putative_cytochrome_P450_monooxygenase_[Linderina_pennispora], ORX65529.1_cytochrome_P450_[Linderina_pennispora], ORX65784.1_cytochrome_P450_[Linderina_pennispora], ORX65799.1_cytochro…	QMCF01035633.1.p1, QMCF01038685.1.p1, QMCF01062215.1.p1, QMCF01076140.1.p2, QMCF01087301.1.p1, QMCF01088867.1.p1, QMCF01088867.1.p2, QMCF01088867.1.p3, QMCF01107499.1.p1, QMCF01107499.1.p2, QMCF01124553.1.p1, QMCF01137271.1.p1, QMCF01138466.1.p1, QMCF01155101.1.p1, QMCF01174346.1.p1, QMCF01184962.1.p1, QMCF01184962.1.p2, QMCF01186360.1.p1, QMCF01205271.1.p1, QMCF01212826.1.p1, QMCF01244346.1.p1, …		XP_001745327.1, XP_001747487.1, XP_001747608.1, XP_001749185.1	Mor_al_ADAG01000883.1|m.47077_ADAG01000883.1|g.47077_type_complete_len_172_gc_universal_ADAG01000883.1_11384-10869_-_, Mor_al_ADAG01000891.1|m.46339_ADAG01000891.1|g.46339_type_complete_len_122_gc_universal_ADAG01000891.1_26982-27347_+_, Mor_al_ADAG01000938.1|m.41952_ADAG01000938.1|g.41952_type_complete_len_135_gc_universal_ADAG01000938.1_46516-46920_+_, Mor_al_ADAG01000938.1|m.41953_ADAG01000938…	KFH61851.1, KFH62074.1, KFH63433.1, KFH63434.1, KFH63544.1, KFH65319.1, KFH65621.1, KFH65942.1, KFH67212.1, KFH67817.1, KFH68153.1, KFH68439.1, KFH68440.1, KFH68961.1, KFH69478.1, KFH69479.1, KFH69547.1, KFH69548.1, KFH69552.1, KFH69553.1, KFH69694.1, KFH70867.1, KFH71207.1, KFH71210.1, KFH71211.1, KFH71212.1, KFH71231.1, KFH71424.1, KFH71549.1, KFH72806.1, KFH72950.1, KFH73511.1, KFH74071.1, KFH…	KAF1796237.1, KAF1796881.1, KAF1798071.1, KAF1798478.1, KAF1799833.1, KAF1800882.1, KAF1802379.1, KAF1802380.1, KAF1802679.1, KAF1802680.1, KAF1803597.1, KAF1803839.1, KAF1804200.1, KAF1804971.1, KAF1805999.1, KAF1806319.1, KAF1806457.1, KAF1807156.1, KAF1807607.1		Nuc_th_JP100_TRINITY_DN10827_c0_g1_i1|m.23962, Nuc_th_JP100_TRINITY_DN1130_c0_g1_i1|m.2030, Nuc_th_JP100_TRINITY_DN13262_c0_g1_i1|m.78658, Nuc_th_JP100_TRINITY_DN1388_c0_g1_i1|m.30262, Nuc_th_JP100_TRINITY_DN14959_c0_g1_i1|m.4906, Nuc_th_JP100_TRINITY_DN15662_c0_g1_i1|m.28588, Nuc_th_JP100_TRINITY_DN16320_c0_g1_i1|m.76807, Nuc_th_JP100_TRINITY_DN19949_c0_g1_i1|m.25899, Nuc_th_JP100_TRINITY_DN2186…		Partr_v1_DN26867_c0_g1_i1_m40175_putative_Cytochrome_p450, Partr_v1_DN26867_c0_g1_i2_m40176_putative_cytochrome_P450, Partr_v1_DN28228_c2_g1_i1_m75687_putative_cytochrome_P450, Partr_v1_DN28228_c2_g1_i2_m75689_putative_Cytochrome_p450, Partr_v1_DN28228_c2_g1_i2_m75690_putative_cytochrome_P450	Contig10175_Nuclearia_a.p1, Contig12245_Nuclearia_a.p1, Contig13435_Nuclearia_a.p2, Contig17415_Nuclearia_a.p1, Contig18687_Nuclearia_a.p1, Contig20816_Nuclearia_a.p1, Contig2570_Nuclearia_a.p2, Contig35026_Nuclearia_a.p2, Contig4419_Nuclearia_a.p2, Contig4621_Nuclearia_a.p1, Contig4687_Nuclearia_a.p1, Contig5129_Nuclearia_a.p1, Contig570_Nuclearia_a.p1, Contig698_Nuclearia_a.p2, Contig8447_Nucle…		XP_018283948.1, XP_018284362.1, XP_018284474.1, XP_018286418.1, XP_018287560.1, XP_018289065.1, XP_018289219.1, XP_018289226.1, XP_018289491.1, XP_018289690.1, XP_018289693.1, XP_018290783.1, XP_018293092.1, XP_018293101.1, XP_018293102.1, XP_018293104.1, XP_018293807.1, XP_018293808.1, XP_018295462.1, XP_018295621.1, XP_018295681.1, XP_018295686.1, XP_018297034.1, XP_018298657.1	jgi|Pipcy3_1|18414|gm1.250_g.p1		XP_024332529.1, XP_024332862.1, XP_024332863.1, XP_024333015.1, XP_024333019.1, XP_024333020.1, XP_024333286.1, XP_024333640.1, XP_024333745.1, XP_024333797.1, XP_024333812.1, XP_024333836.1, XP_024333923.1, XP_024333993.1, XP_024334449.1, XP_024334527.1, XP_024334603.1, XP_024334650.1, XP_024334659.1, XP_024334677.1, XP_024334681.1, XP_024334682.1, XP_024334751.1, XP_024334768.1, XP_024334790.1,…	XP_003322304.2_cytochrome_P450_67_[Puccinia_graminis_f._sp._tritici_CRL_75-36-700-3], XP_003323121.2_hypothetical_protein_PGTG_04658_[Puccinia_graminis_f._sp._tritici_CRL_75-36-700-3], XP_003325267.2_hypothetical_protein_PGTG_07100_[Puccinia_graminis_f._sp._tritici_CRL_75-36-700-3], XP_003325270.2_hypothetical_protein_PGTG_07103_[Puccinia_graminis_f._sp._tritici_CRL_75-36-700-3], XP_003325280.2_h…	Rhi_gl_ORY24800.1_cytochrome_P450__partial_[Rhizoclosmatium_globosum], Rhi_gl_ORY24801.1_cytochrome_P450_[Rhizoclosmatium_globosum], Rhi_gl_ORY25513.1_hypothetical_protein_BCR33DRAFT_74367_[Rhizoclosmatium_globosum], Rhi_gl_ORY28243.1_cytochrome_P450_[Rhizoclosmatium_globosum], Rhi_gl_ORY30708.1_cytochrome_P450_[Rhizoclosmatium_globosum], Rhi_gl_ORY37606.1_cytochrome_P450_[Rhizoclosmatium_globosu…	XP_025164375.1, XP_025164978.1, XP_025165074.1, XP_025165305.1, XP_025165809.1, XP_025165811.1, XP_025166398.1, XP_025167555.1, XP_025167889.1, XP_025167894.1, XP_025168734.1, XP_025169046.1, XP_025169047.1, XP_025169288.1, XP_025169289.1, XP_025170359.1, XP_025170536.1, XP_025170717.1, XP_025170718.1, XP_025170719.1, XP_025170720.1, XP_025170760.1, XP_025170761.1, XP_025171564.1, XP_025172713.1,…	JNEB01002804.1|m.4505, KK998039.1|m.3887, KK998054.1|m.4320, KK998277.1|m.8239, KK998277.1|m.8251, KK998309.1|m.8971, KK998445.1|m.12752, KK998445.1|m.12793, KK998465.1|m.13442, KK998472.1|m.13820, KK998477.1|m.14029, KK998478.1|m.14110, KK998483.1|m.14347, KK998516.1|m.15827, KK998568.1|m.18289, KK998652.1|m.21231, KK998681.1|m.22522	EPZ30787.1, EPZ31241.1, EPZ36831.1	NP_010690.1_putative_cytochrome_P450_[Saccharomyces_cerevisiae_S288C]	XP_019023674.1, XP_019024198.1, XP_019024620.1, XP_019025076.1, XP_019025465.1, XP_019026098.1, XP_019026115.1, XP_019027000.1	XP_004988763.1_hypothetical_protein_PTSG_13097_[Salpingoeca_rosetta], XP_004988764.1_hypothetical_protein_PTSG_10799_[Salpingoeca_rosetta], XP_004989274.1_hypothetical_protein_PTSG_09918_[Salpingoeca_rosetta], XP_004993527.1_hypothetical_protein_PTSG_05658_[Salpingoeca_rosetta], XP_004994720.1_hypothetical_protein_PTSG_04627_[Salpingoeca_rosetta], XP_004998028.1_hypothetical_protein_PTSG_02040_[S…	NODE_123_length_17687_cov_0.732261.p5, NODE_280_length_10841_cov_1.006982.p1, NODE_425_length_7669_cov_0.863937.p3, NODE_539_length_6273_cov_0.700194.p1, NODE_661_length_4933_cov_0.690112.p4, NODE_785_length_3899_cov_1.070526.p3, NODE_90_length_21577_cov_0.697691.p5
OG0000012																		FCOS01015454.1_Entomophthora_muscae_genome_assembly__contig__comp24951_c0_seq1__whole_genome_shotgun_sequence.p1							QMCF01000222.1.p2, QMCF01000300.1.p2, QMCF01000329.1.p4, QMCF01000395.1.p1, QMCF01000465.1.p1, QMCF01000465.1.p2, QMCF01000489.1.p1, QMCF01000600.1.p2, QMCF01000652.1.p1, QMCF01000676.1.p1, QMCF01000873.1.p1, QMCF01000953.1.p1, QMCF01001040.1.p1, QMCF01001193.1.p1, QMCF01001331.1.p1, QMCF01001354.1.p1, QMCF01001393.1.p3, QMCF01001412.1.p2, QMCF01001424.1.p2, QMCF01001598.1.p2, QMCF01001655.1.p4, …
OG0000013	XP_004333665.1_protein_kinase_2__putative_[Acanthamoeba_castellanii_str._Neff], XP_004333969.1_PHprotein_kinase_domain_containing_protein_[Acanthamoeba_castellanii_str._Neff], XP_004334635.1_Protein_kinase_3_[Acanthamoeba_castellanii_str._Neff], XP_004334819.1_serine/threonine_kinase_[Acanthamoeba_castellanii_str._Neff], XP_004334921.1_serine/threonine_kinase_[Acanthamoeba_castellanii_str._Neff],…	KNE54134.1_AGC/PKA_protein_kinase_[Allomyces_macrogynus_ATCC_38327], KNE54421.1_AGC/AKT_protein_kinase_[Allomyces_macrogynus_ATCC_38327], KNE55837.1_AGC/AKT_protein_kinase_[Allomyces_macrogynus_ATCC_38327], KNE56073.1_AGC/AKT_protein_kinase_[Allomyces_macrogynus_ATCC_38327], KNE57157.1_AGC/YANK_protein_kinase_[Allomyces_macrogynus_ATCC_38327], KNE58240.1_AGC/AKT_protein_kinase_[Allomyces_macrogyn…	NODE_114_length_19305_cov_0.149849.p11, NODE_114_length_19305_cov_0.149849.p7, NODE_16_length_41655_cov_0.272813.p20, NODE_16_length_41655_cov_0.272813.p9, NODE_201_length_15044_cov_0.334560.p6, NODE_22_length_38364_cov_0.248661.p3, NODE_404_length_9277_cov_0.359407.p2, NODE_418_length_8967_cov_0.347429.p1, NODE_41_length_29768_cov_0.533924.p17, NODE_41_length_29768_cov_0.533924.p6, NODE_471_leng…	Ana_ro_ORX44621.1_kinase-like_protein__partial_[Anaeromyces_robustus], Ana_ro_ORX63350.1_kinase-like_protein_[Anaeromyces_robustus], Ana_ro_ORX64645.1_hypothetical_protein_BCR32DRAFT_297999_[Anaeromyces_robustus], Ana_ro_ORX68065.1_Pkinase-domain-containing_protein_[Anaeromyces_robustus], Ana_ro_ORX75126.1_kinase-like_protein_[Anaeromyces_robustus], Ana_ro_ORX75991.1_kinase-like_protein_[Anaeromy…	JNET01004581.1_Basidiobolus_heterosporus_B8920_ctg7180000556489_1__whole_genome_shotgun_sequence.p1, JNET01010922.1_Basidiobolus_heterosporus_B8920_ctg7180000628092_1__whole_genome_shotgun_sequence.p1, JNET01019759.1_Basidiobolus_heterosporus_B8920_ctg7180000784373_1__whole_genome_shotgun_sequence.p1, JNET01028550.1_Basidiobolus_heterosporus_B8920_jtg7180000780431f_7180000622578f_7180000621475f_7…	ORX77097.1, ORX81912.1, ORX83200.1, ORX86935.1, ORX88040.1, ORX88938.1, ORX89112.1, ORX89717.1, ORX89718.1, ORX91060.1, ORX92837.1, ORX93748.1, ORX94730.1, ORX95760.1, ORX96398.1, ORX96399.1, ORX96454.1, ORX97196.1, ORX97375.1, ORX98577.1, ORY00492.1, ORY01027.1, ORY03002.1, ORY03171.1, ORY03179.1, ORY04166.1, ORY04817.1, ORY06589.1	gb|EGF76332.1|_hypothetical_protein_BATDEDRAFT_14950_[Batrachochytrium_dendrobatidis_JAM81], gb|EGF77461.1|_hypothetical_protein_BATDEDRAFT_14121_[Batrachochytrium_dendrobatidis_JAM81], gb|EGF77511.1|_hypothetical_protein_BATDEDRAFT_36064_[Batrachochytrium_dendrobatidis_JAM81], gb|EGF77992.1|_hypothetical_protein_BATDEDRAFT_91105_[Batrachochytrium_dendrobatidis_JAM81], gb|EGF78242.1|_hypothetical…	gi|59276507|gb|CO961791.1|CO961791.p1, gi|59276859|gb|CO962143.1|CO962143.p2, gi|59277384|gb|CO962668.1|CO962668.p1, gi|59277568|gb|CO962852.1|CO962852.p1, gi|59277627|gb|CO962911.1|CO962911.p1, gi|59281958|gb|CO967242.1|CO967242.p1, gi|59295899|gb|CO977458.1|CO977458.p2, gi|59296646|gb|CO977733.1|CO977733.p1, gi|59298439|gb|CO978247.1|CO978247.p3	jgi|Blyhe1|11586|gw1.3047.4.1, jgi|Blyhe1|11859|gw1.6437.1.1, jgi|Blyhe1|16417|e_gw1.3902.3.1, jgi|Blyhe1|16494|e_gw1.3763.1.1, jgi|Blyhe1|18454|e_gw1.335.2.1, jgi|Blyhe1|20893|e_gw1.1134.14.1, jgi|Blyhe1|22286|e_gw1.4961.2.1, jgi|Blyhe1|22454|e_gw1.3585.3.1, jgi|Blyhe1|24558|e_gw1.3047.5.1, jgi|Blyhe1|41619|gm1.5177_g, jgi|Blyhe1|7284|gw1.2060.3.1, jgi|Blyhe1|8762|gw1.878.9.1	LUVW01000002.1_Capniomyces_stellatus_strain_MIS-10-108_Cste_Scaff_2__whole_genome_shotgun_sequence.p116, LUVW01000003.1_Capniomyces_stellatus_strain_MIS-10-108_Cste_Scaff_3__whole_genome_shotgun_sequence.p26, LUVW01000005.1_Capniomyces_stellatus_strain_MIS-10-108_Cste_Scaff_5__whole_genome_shotgun_sequence.p104, LUVW01000007.1_Capniomyces_stellatus_strain_MIS-10-108_Cste_Scaff_7__whole_genome_sho…	ORZ29274.1_kinase-like_domain-containing_protein_[Catenaria_anguillulae_PL171], ORZ30315.1_camp-dependent_protein_kinase_[Catenaria_anguillulae_PL171], ORZ30321.1_kinase-like_domain-containing_protein_[Catenaria_anguillulae_PL171], ORZ31837.1_kinase-like_domain-containing_protein_[Catenaria_anguillulae_PL171], ORZ32784.1_kinase-like_domain-containing_protein_[Catenaria_anguillulae_PL171], ORZ3344…	Cau_pr_jgi|Caupr1|1004|gw1.39.8.1, Cau_pr_jgi|Caupr1|10168|e_gw1.22.57.1, Cau_pr_jgi|Caupr1|10175|e_gw1.22.29.1, Cau_pr_jgi|Caupr1|10181|e_gw1.22.49.1, Cau_pr_jgi|Caupr1|1032|gw1.90.4.1, Cau_pr_jgi|Caupr1|1033|gw1.51.3.1, Cau_pr_jgi|Caupr1|11038|e_gw1.39.22.1, Cau_pr_jgi|Caupr1|11072|e_gw1.39.8.1, Cau_pr_jgi|Caupr1|11080|e_gw1.39.38.1, Cau_pr_jgi|Caupr1|1126|gw1.71.4.1, Cau_pr_jgi|Caupr1|11543|e_…	PIA14185.1_kinase-like_protein_[Coemansia_reversa_NRRL_1564], PIA16056.1_kinase-like_protein_[Coemansia_reversa_NRRL_1564], PIA16058.1_Pkinase-domain-containing_protein_[Coemansia_reversa_NRRL_1564], PIA16126.1_Pkinase-domain-containing_protein_[Coemansia_reversa_NRRL_1564], PIA16411.1_Pkinase-domain-containing_protein_[Coemansia_reversa_NRRL_1564], PIA16575.1_serine/threonine_protein_kinase_15__…	JNEH01001347.1_Cokeromyces_recurvatus_B5483_ctg7180000207205_1__whole_genome_shotgun_sequence.p12, JNEH01001347.1_Cokeromyces_recurvatus_B5483_ctg7180000207205_1__whole_genome_shotgun_sequence.p14, JNEH01001422.1_Cokeromyces_recurvatus_B5483_ctg7180000207399_1__whole_genome_shotgun_sequence.p3, JNEH01001422.1_Cokeromyces_recurvatus_B5483_ctg7180000207399_1__whole_genome_shotgun_sequence.p4, JNEH0…	KXN66960.1, KXN66971.1, KXN66975.1, KXN68159.1, KXN68247.1, KXN69085.1, KXN69423.1, KXN69972.1, KXN70370.1, KXN70371.1, KXN70450.1, KXN71110.1	XP_012046692.1, XP_012047233.1, XP_012047800.1, XP_012047847.1, XP_012048286.1, XP_012051629.1, XP_012052138.1, XP_012052800.1, XP_012053396.1	XP_629248.1_hypothetical_protein_DDB_G0293276_[Dictyostelium_discoideum_AX4], XP_635853.1_protein_kinase_2_[Dictyostelium_discoideum_AX4], XP_636525.1_hypothetical_protein_DDB_G0288795_[Dictyostelium_discoideum_AX4], XP_637522.1_hypothetical_protein_DDB_G0286841_[Dictyostelium_discoideum_AX4], XP_637858.1_protein_kinase_3_[Dictyostelium_discoideum_AX4], XP_638523.1_hypothetical_protein_DDB_G02844…	FCOS01005772.1_Entomophthora_muscae_genome_assembly__contig__comp16511_c0_seq1__whole_genome_shotgun_sequence.p1, FCOS01007076.1_Entomophthora_muscae_genome_assembly__contig__comp17740_c0_seq2__whole_genome_shotgun_sequence.p1, FCOS01007494.1_Entomophthora_muscae_genome_assembly__contig__comp18122_c0_seq1__whole_genome_shotgun_sequence.p1, FCOS01007525.1_Entomophthora_muscae_genome_assembly__cont…	XP_009492861.1_AGC/SGK_protein_kinase_[Fonticula_alba], XP_009493495.1_AGC/MAST_protein_kinase_[Fonticula_alba], XP_009493802.1_AGC/PKA_protein_kinase_[Fonticula_alba], XP_009494024.1_AGC/YANK_protein_kinase_[Fonticula_alba], XP_009494893.1_AGC/PDK1_protein_kinase_[Fonticula_alba], XP_009496191.1_AGC/PKC_protein_kinase_[Fonticula_alba], XP_009496270.1_AGC/AKT_protein_kinase_[Fonticula_alba], XP_0…	RIA81435.1, RIA84705.1, RIA85880.1, RIA87268.1, RIA87908.1, RIA89387.1, RIA92364.1, RIA97083.1, RIA97578.1, RIA98707.1	jgi|Ganpr1|103178|e_gw1.84.39.1, jgi|Ganpr1|105810|e_gw1.151.8.1, jgi|Ganpr1|114539|estExt_Genewise1Plus.C_640059, jgi|Ganpr1|118199|estExt_Genewise1.C_1_t10172, jgi|Ganpr1|119397|estExt_Genewise1.C_40177, jgi|Ganpr1|130235|fgenesh1_pm.1_#_451, jgi|Ganpr1|130305|fgenesh1_pm.2_#_68, jgi|Ganpr1|150806|estExt_fgenesh1_pm.C_10427, jgi|Ganpr1|153684|estExt_fgenesh1_pm.C_150119, jgi|Ganpr1|157007|estEx…	AFSM01002742.1_Homolaphlyctis_polyrhiza_JEL_142_strain_JEL142_JEL142_contig03083__whole_genome_shotgun_sequence.p5, AFSM01002742.1_Homolaphlyctis_polyrhiza_JEL_142_strain_JEL142_JEL142_contig03083__whole_genome_shotgun_sequence.p7, AFSM01007341.1_Homolaphlyctis_polyrhiza_JEL_142_strain_JEL142_JEL142_contig10091__whole_genome_shotgun_sequence.p1, JH392921.1_Rhizophydiales_sp._JEL142_unplaced_genom…	XP_001874661.1_predicted_protein_[Laccaria_bicolor_S238N-H82], XP_001874906.1_predicted_protein_[Laccaria_bicolor_S238N-H82], XP_001875756.1_predicted_protein_[Laccaria_bicolor_S238N-H82], XP_001876242.1_protein_kinase_C1_[Laccaria_bicolor_S238N-H82], XP_001876621.1_predicted_protein_[Laccaria_bicolor_S238N-H82], XP_001878635.1_predicted_protein_[Laccaria_bicolor_S238N-H82], XP_001879212.1_predic…	ORX64541.1_kinase-like_protein__partial_[Linderina_pennispora], ORX64545.1_phosphoinositide-dependent_kinase-1__partial_[Linderina_pennispora], ORX65635.1_Pkinase-domain-containing_protein_[Linderina_pennispora], ORX66069.1_phosphoinositide-dependent_kinase-1__partial_[Linderina_pennispora], ORX66612.1_kinase-like_protein_[Linderina_pennispora], ORX66877.1_protein_kinase__X-linked_[Linderina_penn…	QMCF01005002.1.p1, QMCF01005002.1.p4, QMCF01092591.1.p1, QMCF01106277.1.p1, QMCF01149824.1.p1, QMCF01167434.1.p1, QMCF01214626.1.p1, QMCF01238841.1.p1, QMCF01244193.1.p3	XP_013236714.1, XP_013238635.1, XP_013239382.1, XP_013239476.1	XP_001742110.1, XP_001742176.1, XP_001742258.1, XP_001742381.1, XP_001742417.1, XP_001743110.1, XP_001743446.1, XP_001744717.1, XP_001744946.1, XP_001745150.1, XP_001745203.1, XP_001745258.1, XP_001745592.1, XP_001745626.1, XP_001745627.1, XP_001745998.1, XP_001746724.1, XP_001747333.1, XP_001748118.1, XP_001748427.1, XP_001748495.1, XP_001749275.1, XP_001749340.1, XP_001749928.1, XP_001750395.1,…	Mor_al_ADAG01000934.1|m.42383_ADAG01000934.1|g.42383_type_complete_len_287_gc_universal_ADAG01000934.1_27354-26494_-_, Mor_al_ADAG01000934.1|m.42411_ADAG01000934.1|g.42411_type_complete_len_179_gc_universal_ADAG01000934.1_28561-28025_-_, Mor_al_ADAG01000934.1|m.42422_ADAG01000934.1|g.42422_type_complete_len_157_gc_universal_ADAG01000934.1_26210-25740_-_, Mor_al_ADAG01000948.1|m.40848_ADAG01000948…	KFH62440.1, KFH64054.1, KFH65322.1, KFH66357.1, KFH66358.1, KFH67257.1, KFH67383.1, KFH68107.1, KFH68378.1, KFH68539.1, KFH68540.1, KFH70208.1, KFH70327.1, KFH70821.1, KFH71215.1, KFH71345.1, KFH71851.1, KFH72053.1, KFH72166.1, KFH73108.1, KFH73810.1	KAF1796408.1, KAF1796539.1, KAF1796542.1, KAF1798707.1, KAF1798819.1, KAF1799092.1, KAF1799104.1, KAF1799726.1, KAF1801083.1, KAF1801127.1, KAF1801510.1, KAF1801613.1, KAF1801643.1, KAF1801698.1, KAF1801720.1, KAF1803230.1, KAF1804099.1, KAF1804719.1, KAF1805143.1, KAF1805522.1, KAF1805550.1, KAF1805611.1, KAF1805644.1, KAF1806263.1, KAF1806335.1, KAF1806496.1, KAF1807199.1, KAF1807417.1, KAF1807…	Neo_ca_ORX97763.1_Pkinase-domain-containing_protein_[Neocallimastix_californiae], Neo_ca_ORY06049.1_Pkinase-domain-containing_protein_[Neocallimastix_californiae], Neo_ca_ORY11668.1_hypothetical_protein_LY90DRAFT_189999_[Neocallimastix_californiae], Neo_ca_ORY11948.1_Pkinase-domain-containing_protein_[Neocallimastix_californiae], Neo_ca_ORY21547.1_putative_camp-dependent_protein_kinase_catalytic_…	Nuc_th_JP100_TRINITY_DN17089_c0_g1_i1|m.20512, Nuc_th_JP100_TRINITY_DN19150_c0_g1_i1|m.31962, Nuc_th_JP100_TRINITY_DN27498_c0_g1_i1|m.13919, Nuc_th_JP100_TRINITY_DN28259_c0_g1_i1|m.14755, Nuc_th_JP100_TRINITY_DN28310_c0_g1_i1|m.35550, Nuc_th_JP100_TRINITY_DN28310_c1_g1_i1|m.35552, Nuc_th_JP100_TRINITY_DN28450_c0_g2_i1|m.70996, Nuc_th_JP100_TRINITY_DN28889_c0_g2_i1|m.58878, Nuc_th_JP100_TRINITY_DN…	PJF17553.1_Kinase-like_protein_[Paramicrosporidium_saccamoebae], PJF17839.1_Protein_kinase__catalytic_domain-containing_protein_[Paramicrosporidium_saccamoebae], PJF18064.1_putative_cAMP-dependent_protein_kinase_9_[Paramicrosporidium_saccamoebae], PJF18429.1_Agc_yank_protein_kinase_[Paramicrosporidium_saccamoebae], PJF19337.1_Protein_kinase_C_[Paramicrosporidium_saccamoebae]	Partr_v1_DN23327_c0_g1_i1_m18258_putative_AGC_family_protein_kinase, Partr_v1_DN24977_c0_g1_i2_m45239_putative_CAMP-dependent_protein_kinase__catalytic_subunit, Partr_v1_DN25920_c0_g1_i2_m68729_putative_Ribosomal_protein_S6_kinase, Partr_v1_DN25920_c0_g1_i3_m68731_putative_Ribosomal_protein_S6_kinase, Partr_v1_DN26372_c0_g1_i1_m43008_putative_3phosphoinositidedependent_protein_kinase, Partr_v1_DN…	Contig12445_Nuclearia_a.p1, Contig1281_Nuclearia_a.p1, Contig13278_Nuclearia_a.p2, Contig13346_Nuclearia_a.p2, Contig13515_Nuclearia_a.p1, Contig1427_Nuclearia_a.p1, Contig1428_Nuclearia_a.p1, Contig14318_Nuclearia_a.p2, Contig14881_Nuclearia_a.p1, Contig15671_Nuclearia_a.p2, Contig1819_Nuclearia_a.p1, Contig203_Nuclearia_a.p1, Contig2427_Nuclearia_a.p2, Contig3383_Nuclearia_a.p1, Contig3484_Nucl…	ASRE01000190.1_Pecoramyces_ruminatium_strain_C1A_ctg7180000049391__whole_genome_shotgun_sequence.p1, ASRE01000190.1_Pecoramyces_ruminatium_strain_C1A_ctg7180000049391__whole_genome_shotgun_sequence.p2, ASRE01001125.1_Pecoramyces_ruminatium_strain_C1A_ctg7180000053284__whole_genome_shotgun_sequence.p2, ASRE01001125.1_Pecoramyces_ruminatium_strain_C1A_ctg7180000053284__whole_genome_shotgun_sequence…	XP_018283850.1, XP_018283858.1, XP_018284001.1, XP_018284974.1, XP_018286379.1, XP_018287800.1, XP_018287952.1, XP_018288142.1, XP_018288273.1, XP_018288450.1, XP_018288812.1, XP_018289260.1, XP_018290355.1, XP_018291299.1, XP_018291530.1, XP_018292030.1, XP_018292302.1, XP_018292565.1, XP_018293575.1, XP_018293879.1, XP_018294251.1, XP_018294615.1, XP_018295390.1, XP_018296057.1, XP_018296408.1,…	jgi|Pipcy3_1|12967|e_gw1.1217.1.1.p1, jgi|Pipcy3_1|13072|e_gw1.1281.3.1.p1, jgi|Pipcy3_1|15007|fgenesh1_pg.NODE_77_#_1.p1, jgi|Pipcy3_1|15783|fgenesh1_pg.NODE_204_#_5.p1, jgi|Pipcy3_1|18292|gm1.128_g.p1, jgi|Pipcy3_1|18569|gm1.405_g.p1, jgi|Pipcy3_1|18930|gm1.766_g.p2, jgi|Pipcy3_1|19688|gm1.1524_g.p1, jgi|Pipcy3_1|21279|gm1.3115_g.p1, jgi|Pipcy3_1|22038|gm1.3874_g.p1, jgi|Pipcy3_1|23115|fgenesh1…	OUM56164.1, OUM57830.1, OUM58065.1, OUM58874.1, OUM59328.1, OUM59567.1, OUM60806.1, OUM61393.1, OUM62852.1, OUM65208.1, OUM66502.1, OUM66524.1, OUM67646.1, OUM68047.1, OUM68218.1, OUM68219.1, OUM69024.1, OUM69027.1	XP_024335518.1, XP_024336534.1, XP_024336589.1, XP_024336985.1, XP_024336988.1, XP_024338502.1, XP_024338844.1, XP_024339831.1, XP_024339832.1, XP_024340953.1, XP_024341946.1, XP_024342349.1, XP_024343352.1, XP_024343608.1, XP_024344792.1	XP_003321522.2_AGC_protein_kinase_[Puccinia_graminis_f._sp._tritici_CRL_75-36-700-3], XP_003323291.2_AGC/PDK1_protein_kinase_[Puccinia_graminis_f._sp._tritici_CRL_75-36-700-3], XP_003324139.2_AGC/AKT_protein_kinase_[Puccinia_graminis_f._sp._tritici_CRL_75-36-700-3], XP_003324882.1_AGC/YANK_protein_kinase_[Puccinia_graminis_f._sp._tritici_CRL_75-36-700-3], XP_003326432.2_AGC/AKT_protein_kinase_[Pu…	Rhi_gl_ORY19351.1_kinase-like_protein_[Rhizoclosmatium_globosum], Rhi_gl_ORY19352.1_kinase-like_protein_[Rhizoclosmatium_globosum], Rhi_gl_ORY19353.1_kinase-like_protein_[Rhizoclosmatium_globosum], Rhi_gl_ORY24440.1_kinase-like_protein_[Rhizoclosmatium_globosum], Rhi_gl_ORY28442.1_kinase-like_protein_[Rhizoclosmatium_globosum], Rhi_gl_ORY29260.1_hypothetical_protein_BCR33DRAFT_857775_[Rhizoclosma…	XP_025170217.1, XP_025176619.1, XP_025179023.1, XP_025182770.1, XP_025183815.1, XP_025184760.1, XP_025185062.1, XP_025188168.1, XP_025188457.1, XP_025188633.1, XP_025189070.1	KK997911.1|m.179, KK997919.1|m.440, KK997919.1|m.446, KK997987.1|m.2463, KK997990.1|m.2571, KK997992.1|m.2841, KK997993.1|m.2934, KK997993.1|m.2948, KK998038.1|m.3664, KK998038.1|m.3677, KK998049.1|m.4171, KK998064.1|m.4584, KK998074.1|m.4958, KK998226.1|m.7230, KK998261.1|m.7953, KK998261.1|m.7954, KK998293.1|m.8404, KK998326.1|m.9222, KK998326.1|m.9230, KK998433.1|m.12281, KK998433.1|m.12285, K…	EPZ31456.1, EPZ32887.1, EPZ33161.1, EPZ33516.1, EPZ33694.1, EPZ34296.1, EPZ34469.1, EPZ34695.1, EPZ35551.1, EPZ36357.1	NP_009445.2_protein_kinase_C_[Saccharomyces_cerevisiae_S288C], NP_009584.1_putative_protein_kinase_YPK3_[Saccharomyces_cerevisiae_S288C], NP_010754.1_protein_kinase_PKH3_[Saccharomyces_cerevisiae_S288C], NP_010778.3_serine/threonine_protein_kinase_PKH1_[Saccharomyces_cerevisiae_S288C], NP_012075.1_serine/threonine_protein_kinase_SCH9_[Saccharomyces_cerevisiae_S288C], NP_012371.2_cAMP-dependent_pr…	XP_019022123.1, XP_019022636.1, XP_019022696.1, XP_019022720.1, XP_019023227.1, XP_019024641.1, XP_019024663.1, XP_019025021.1, XP_019025832.1	XP_004987438.1_hypothetical_protein_PTSG_13231__partial_[Salpingoeca_rosetta], XP_004987553.1_AGC/AKT_protein_kinase_[Salpingoeca_rosetta], XP_004988028.1_AGC/DMPK_protein_kinase_[Salpingoeca_rosetta], XP_004988050.1_AGC/PKC/IOTA_protein_kinase_[Salpingoeca_rosetta], XP_004988458.1_serine/threonine_protein_kinase_[Salpingoeca_rosetta], XP_004988653.1_AGC/PKC/ALPHA_protein_kinase_[Salpingoeca_rose…	NODE_15_length_50561_cov_0.608081.p19, NODE_21_length_42443_cov_0.822808.p22, NODE_230_length_12188_cov_0.969890.p7, NODE_238_length_11959_cov_0.380270.p1, NODE_32_length_37098_cov_1.132760.p3, NODE_398_length_8105_cov_1.375094.p2, NODE_398_length_8105_cov_1.375094.p9, NODE_39_length_35218_cov_0.479655.p18, NODE_39_length_35218_cov_0.479655.p37, NODE_697_length_4659_cov_0.783991.p1, NODE_71_lengt…
OG0000014	XP_004333197.1_oxidoreductase__short_chain_dehydrogenase/reductase_superfamily_protein_[Acanthamoeba_castellanii_str._Neff], XP_004334207.1_oxidoreductase__short_chain_dehydrogenase/reductase_superfamily_protein_[Acanthamoeba_castellanii_str._Neff], XP_004334914.1_oxidoreductase__short_chain_dehydrogenase/reductase_superfamily_protein_[Acanthamoeba_castellanii_str._Neff], XP_004335350.1_hypotheti…	KNE54220.1_hypothetical_protein_AMAG_00211_[Allomyces_macrogynus_ATCC_38327], KNE54794.1_hypothetical_protein_AMAG_00748_[Allomyces_macrogynus_ATCC_38327], KNE56443.1_hypothetical_protein_AMAG_02251_[Allomyces_macrogynus_ATCC_38327], KNE57668.1_hypothetical_protein_AMAG_04529_[Allomyces_macrogynus_ATCC_38327], KNE58188.1_hypothetical_protein_AMAG_05001_[Allomyces_macrogynus_ATCC_38327], KNE60511.…	NODE_292_length_11597_cov_0.265177.p5, NODE_420_length_8944_cov_0.479819.p2	Ana_ro_ORX72524.1_hypothetical_protein_BCR32DRAFT_330056_[Anaeromyces_robustus], Ana_ro_ORX76772.1_NAD_P_-binding_protein_[Anaeromyces_robustus], Ana_ro_ORX76773.1_NAD_P_-binding_protein_[Anaeromyces_robustus], Ana_ro_ORX78298.1_NAD_P_-binding_protein_[Anaeromyces_robustus], Ana_ro_ORX78746.1_gluconate_5-dehydrogenase_[Anaeromyces_robustus], Ana_ro_ORX80730.1_NAD_P_-binding_protein_[Anaeromyces_r…	JNET01026478.1_Basidiobolus_heterosporus_B8920_ctg7180000793797_1__whole_genome_shotgun_sequence.p1, JNET01028413.1_Basidiobolus_heterosporus_B8920_jtg7180000564354r_7180000777217f_7180000632880r_1__whole_genome_shotgun_sequence.p1, JNET01028528.1_Basidiobolus_heterosporus_B8920_jtg7180000776993r_7180000556138f_7180000780582f_718000064612_1__whole_genome_shotgun_sequence.p1, JNET01029882.1_Basidi…	ORX76950.1, ORX77836.1, ORX78946.1, ORX85946.1, ORX89166.1, ORX89338.1, ORX89732.1, ORX89836.1, ORX93118.1, ORX93139.1, ORX93140.1, ORX93141.1, ORX93142.1, ORX94744.1, ORX96479.1, ORX99246.1, ORY01537.1, ORY02710.1, ORY02979.1, ORY04328.1, ORY04350.1, ORY04395.1, ORY06562.1, ORY06937.1	gb|EGF76005.1|_hypothetical_protein_BATDEDRAFT_15098__partial_[Batrachochytrium_dendrobatidis_JAM81], gb|EGF76007.1|_hypothetical_protein_BATDEDRAFT_15094_[Batrachochytrium_dendrobatidis_JAM81], gb|EGF76096.1|_hypothetical_protein_BATDEDRAFT_15057_[Batrachochytrium_dendrobatidis_JAM81], gb|EGF76120.1|_hypothetical_protein_BATDEDRAFT_15044_[Batrachochytrium_dendrobatidis_JAM81], gb|EGF76193.1|_hyp…	gi|148880969|gb|EE731658.1|EE731658.p3, gi|148884891|gb|EE735149.1|EE735149.p1, gi|148884965|gb|EE735223.1|EE735223.p2, gi|59279596|gb|CO964880.1|CO964880.p1, gi|59280885|gb|CO966169.1|CO966169.p1, gi|59281518|gb|CO966802.1|CO966802.p1, gi|59282910|gb|CO968194.1|CO968194.p1, gi|59286668|gb|CO971952.1|CO971952.p2, gi|59286674|gb|CO971958.1|CO971958.p2, gi|59287414|gb|CO972698.1|CO972698.p1, gi|592…	jgi|Blyhe1|13258|gw1.260.3.1, jgi|Blyhe1|15657|e_gw1.1085.3.1, jgi|Blyhe1|15881|e_gw1.8236.1.1, jgi|Blyhe1|17303|e_gw1.2741.2.1, jgi|Blyhe1|17704|e_gw1.6748.3.1, jgi|Blyhe1|17723|e_gw1.2304.2.1, jgi|Blyhe1|20930|e_gw1.8342.1.1, jgi|Blyhe1|21037|e_gw1.5294.2.1, jgi|Blyhe1|22333|e_gw1.585.1.1, jgi|Blyhe1|27511|fgenesh1_pg.NODE_7152_#_1, jgi|Blyhe1|27544|fgenesh1_pg.NODE_2415_#_2, jgi|Blyhe1|31337|f…	LUVW01000004.1_Capniomyces_stellatus_strain_MIS-10-108_Cste_Scaff_4__whole_genome_shotgun_sequence.p271, LUVW01000006.1_Capniomyces_stellatus_strain_MIS-10-108_Cste_Scaff_6__whole_genome_shotgun_sequence.p114, LUVW01000006.1_Capniomyces_stellatus_strain_MIS-10-108_Cste_Scaff_6__whole_genome_shotgun_sequence.p211, LUVW01000006.1_Capniomyces_stellatus_strain_MIS-10-108_Cste_Scaff_6__whole_genome_sh…	ORZ30861.1_hypothetical_protein_BCR44DRAFT_64299_[Catenaria_anguillulae_PL171], ORZ31779.1_short-chain_dehydrogenase/reductase_SDR_[Catenaria_anguillulae_PL171], ORZ32720.1_hypothetical_protein_BCR44DRAFT_1439788_[Catenaria_anguillulae_PL171], ORZ35304.1_hypothetical_protein_BCR44DRAFT_116691_[Catenaria_anguillulae_PL171], ORZ36174.1_hypothetical_protein_BCR44DRAFT_1512681_[Catenaria_anguillulae_…	Cau_pr_jgi|Caupr1|12139|e_gw1.66.32.1, Cau_pr_jgi|Caupr1|12147|e_gw1.66.3.1, Cau_pr_jgi|Caupr1|12148|e_gw1.66.26.1, Cau_pr_jgi|Caupr1|14494|e_gw1.174.5.1, Cau_pr_jgi|Caupr1|14502|e_gw1.174.7.1, Cau_pr_jgi|Caupr1|14506|e_gw1.174.14.1, Cau_pr_jgi|Caupr1|15154|e_gw1.221.1.1, Cau_pr_jgi|Caupr1|15157|e_gw1.221.5.1, Cau_pr_jgi|Caupr1|15164|e_gw1.221.11.1, Cau_pr_jgi|Caupr1|18867|fgenesh1_pg.66_#_25, Ca…	PIA13191.1_NAD_P_-binding_protein_[Coemansia_reversa_NRRL_1564], PIA13716.1_3-oxoacyl-reductase_[Coemansia_reversa_NRRL_1564], PIA13784.1_NAD_P_-binding_protein__partial_[Coemansia_reversa_NRRL_1564], PIA14078.1_oxidoreductase_[Coemansia_reversa_NRRL_1564], PIA14169.1_NAD_P_-binding_protein_[Coemansia_reversa_NRRL_1564], PIA14170.1_NAD_P_-binding_protein_[Coemansia_reversa_NRRL_1564], PIA14639.1_…	JNEH01001424.1_Cokeromyces_recurvatus_B5483_ctg7180000207403_1__whole_genome_shotgun_sequence.p1, JNEH01001491.1_Cokeromyces_recurvatus_B5483_ctg7180000207563_1__whole_genome_shotgun_sequence.p7, JNEH01001706.1_Cokeromyces_recurvatus_B5483_ctg7180000208019_1__whole_genome_shotgun_sequence.p4, JNEH01001859.1_Cokeromyces_recurvatus_B5483_ctg7180000208417_1__whole_genome_shotgun_sequence.p22, JNEH01…	KXN65045.1, KXN65462.1, KXN65763.1, KXN65900.1, KXN65938.1, KXN65960.1, KXN65961.1, KXN66634.1, KXN67002.1, KXN68155.1, KXN69662.1, KXN71055.1, KXN71370.1, KXN71379.1, KXN71380.1, KXN71381.1, KXN71382.1, KXN71383.1, KXN71695.1, KXN71702.1, KXN71703.1, KXN71704.1, KXN71705.1, KXN71905.1	XP_012046547.1, XP_012047152.1, XP_012047208.1, XP_012047387.1, XP_012047678.1, XP_012047720.1, XP_012047916.1, XP_012048106.1, XP_012048107.1, XP_012048224.1, XP_012048232.1, XP_012048467.1, XP_012049060.1, XP_012049152.1, XP_012049231.1, XP_012049325.1, XP_012050230.1, XP_012050558.1, XP_012050897.1, XP_012050999.1, XP_012051449.1, XP_012051684.1, XP_012052059.1, XP_012052304.1, XP_012052509.1,…	XP_001134533.1_short-chain_dehydrogenase/reductase_family_protein_[Dictyostelium_discoideum_AX4], XP_002649190.1_short-chain_dehydrogenase/reductase_family_protein_[Dictyostelium_discoideum_AX4], XP_629499.1_glucose/ribitol_dehydrogenase_family_protein_[Dictyostelium_discoideum_AX4], XP_629517.1_hypothetical_protein_DDB_G0292602_[Dictyostelium_discoideum_AX4], XP_635255.1_hypothetical_protein_DDB…	FCOS01002872.1_Entomophthora_muscae_genome_assembly__contig__comp13592_c0_seq2__whole_genome_shotgun_sequence.p1, FCOS01003229.1_Entomophthora_muscae_genome_assembly__contig__comp13980_c0_seq1__whole_genome_shotgun_sequence.p1, FCOS01006077.1_Entomophthora_muscae_genome_assembly__contig__comp16800_c0_seq1__whole_genome_shotgun_sequence.p1, FCOS01006934.1_Entomophthora_muscae_genome_assembly__cont…	XP_009494054.1_2_4-dienoyl-CoA_reductase__NADPH2__[Fonticula_alba], XP_009494055.1_hypothetical_protein_H696_01878_[Fonticula_alba], XP_009494918.1_hypothetical_protein_H696_02738_[Fonticula_alba], XP_009496371.1_hypothetical_protein_H696_04219_[Fonticula_alba], XP_009497910.1_hypothetical_protein_H696_05834_[Fonticula_alba]	RIA80503.1, RIA82285.1, RIA85739.1, RIA86536.1, RIA86690.1, RIA87311.1, RIA88135.1, RIA89445.1, RIA89931.1, RIA90800.1, RIA92470.1, RIA94792.1, RIA95408.1, RIA95914.1, RIA97565.1, RIA97636.1, RIA98418.1	jgi|Ganpr1|103471|e_gw1.90.53.1, jgi|Ganpr1|105141|e_gw1.128.22.1, jgi|Ganpr1|107181|estExt_Genewise1Plus.C_20272, jgi|Ganpr1|108711|estExt_Genewise1Plus.C_70261, jgi|Ganpr1|111874|estExt_Genewise1Plus.C_310094, jgi|Ganpr1|114166|estExt_Genewise1Plus.C_590024, jgi|Ganpr1|117103|estExt_Genewise1Plus.C_1270015, jgi|Ganpr1|118786|estExt_Genewise1.C_20263, jgi|Ganpr1|127870|estExt_Genewise1.C_1000022…	AFSM01006164.1_Homolaphlyctis_polyrhiza_JEL_142_strain_JEL142_JEL142_contig08502__whole_genome_shotgun_sequence.p1, JH392933.1_Rhizophydiales_sp._JEL142_unplaced_genomic_scaffold_JEL142_assembled32__whole_genome_shotgun_sequence.p106, JH392933.1_Rhizophydiales_sp._JEL142_unplaced_genomic_scaffold_JEL142_assembled32__whole_genome_shotgun_sequence.p248, JH392936.1_Rhizophydiales_sp._JEL142_unplaced…	XP_001873988.1_oxidoreductase_[Laccaria_bicolor_S238N-H82], XP_001875307.1_3-hydroxyacyl-CoA-dehydrogenase__mitochondrial_[Laccaria_bicolor_S238N-H82], XP_001875384.1_predicted_protein_[Laccaria_bicolor_S238N-H82], XP_001875443.1_predicted_protein_[Laccaria_bicolor_S238N-H82], XP_001876150.1_predicted_protein_[Laccaria_bicolor_S238N-H82], XP_001876381.1_predicted_protein_[Laccaria_bicolor_S238N-H…	ORX63875.1_short-chain_dehydrogenase/reductase_SDR_[Linderina_pennispora], ORX65064.1_dehydrogenase_with_different_specificitie_[Linderina_pennispora], ORX65425.1_NAD_P_-binding_protein_[Linderina_pennispora], ORX65805.1_NAD_P_-binding_protein_[Linderina_pennispora], ORX66740.1_NAD_P_-binding_protein_[Linderina_pennispora], ORX67261.1_NAD_P_-binding_protein_[Linderina_pennispora], ORX68788.1_NAD_…	QMCF01090368.1.p1, QMCF01223754.1.p1	XP_013238372.1	XP_001742167.1, XP_001742429.1, XP_001742490.1, XP_001743837.1, XP_001744068.1, XP_001744657.1, XP_001745564.1, XP_001745670.1, XP_001745793.1, XP_001746697.1, XP_001746773.1, XP_001747032.1, XP_001747089.1, XP_001748577.1, XP_001748746.1, XP_001749293.1, XP_001749634.1, XP_001750975.1	Mor_al_ADAG01000722.1|m.52024_ADAG01000722.1|g.52024_type_complete_len_147_gc_universal_ADAG01000722.1_6728-6288_-_, Mor_al_ADAG01000828.1|m.50043_ADAG01000828.1|g.50043_type_complete_len_322_gc_universal_ADAG01000828.1_16897-17862_+_, Mor_al_ADAG01000828.1|m.50045_ADAG01000828.1|g.50045_type_complete_len_276_gc_universal_ADAG01000828.1_6297-7124_+_, Mor_al_ADAG01000828.1|m.50046_ADAG01000828.1|g…	KFH61897.1, KFH62937.1, KFH62978.1, KFH63035.1, KFH63084.1, KFH63572.1, KFH64086.1, KFH64734.1, KFH65259.1, KFH65471.1, KFH66524.1, KFH66852.1, KFH67010.1, KFH67924.1, KFH68147.1, KFH68449.1, KFH68595.1, KFH69007.1, KFH69059.1, KFH69139.1, KFH69224.1, KFH69625.1, KFH70448.1, KFH70639.1, KFH71066.1, KFH71228.1, KFH71229.1, KFH71230.1, KFH72190.1, KFH72238.1, KFH73432.1, KFH73433.1, KFH73973.1	KAF1796061.1, KAF1796554.1, KAF1797139.1, KAF1797825.1, KAF1797882.1, KAF1797962.1, KAF1798160.1, KAF1798180.1, KAF1799153.1, KAF1799324.1, KAF1799637.1, KAF1799747.1, KAF1800703.1, KAF1801143.1, KAF1801575.1, KAF1801992.1, KAF1802255.1, KAF1802257.1, KAF1803309.1, KAF1803331.1, KAF1803941.1, KAF1806590.1, KAF1807592.1	Neo_ca_ORY52212.1_bifunctional_Ribulose_5-phosphate_reductase/CDP-ribitol_pyrophosphorylase_domain_protein_[Neocallimastix_californiae], Neo_ca_ORY68016.1_NAD_P_-binding_protein_[Neocallimastix_californiae], Neo_ca_ORY70858.1_NAD_P_-binding_protein_[Neocallimastix_californiae], Neo_ca_ORY81138.1_NAD_P_-binding_protein_[Neocallimastix_californiae], Neo_ca_ORY84014.1_short_chain_dehydrogenase_[Neoc…	Nuc_th_JP100_TRINITY_DN14283_c0_g1_i1|m.13455, Nuc_th_JP100_TRINITY_DN18041_c0_g2_i1|m.79509, Nuc_th_JP100_TRINITY_DN1_c0_g1_i1|m.18195, Nuc_th_JP100_TRINITY_DN20937_c0_g1_i1|m.14569, Nuc_th_JP100_TRINITY_DN20937_c0_g1_i2|m.14571, Nuc_th_JP100_TRINITY_DN22414_c0_g1_i1|m.19261, Nuc_th_JP100_TRINITY_DN25186_c0_g1_i1|m.1272, Nuc_th_JP100_TRINITY_DN25636_c0_g1_i1|m.20911, Nuc_th_JP100_TRINITY_DN25636…	PJF17175.1_hypothetical_protein_PSACC_03018_[Paramicrosporidium_saccamoebae], PJF18196.1_Serine_3-dehydrogenase_[Paramicrosporidium_saccamoebae]	Partr_v1_DN24683_c0_g1_i1_m59666_putative_dehydrogenase_reductase_family, Partr_v1_DN24683_c0_g1_i2_m59668_putative_dehydrogenase_reductase_family, Partr_v1_DN25417_c1_g1_i1_m53563_putative_Dehydrogenase, Partr_v1_DN25417_c1_g1_i2_m53564_putative_Dehydrogenase, Partr_v1_DN25417_c1_g1_i3_m53566_putative_Dehydrogenase, Partr_v1_DN25853_c0_g1_i2_m2918_putative_Dehydrogenase, Partr_v1_DN25853_c0_g1_i…	Contig10201_Nuclearia_a.p1, Contig10202_Nuclearia_a.p1, Contig10995_Nuclearia_a.p2, Contig11055_Nuclearia_a.p2, Contig11056_Nuclearia_a.p2, Contig11564_Nuclearia_a.p1, Contig11679_Nuclearia_a.p2, Contig12075_Nuclearia_a.p2, Contig12170_Nuclearia_a.p3, Contig1287_Nuclearia_a.p1, Contig12972_Nuclearia_a.p1, Contig14902_Nuclearia_a.p1, Contig15593_Nuclearia_a.p1, Contig15607_Nuclearia_a.p2, Contig15…	ASRE01000877.1_Pecoramyces_ruminatium_strain_C1A_ctg7180000052287__whole_genome_shotgun_sequence.p1, ASRE01003075.1_Pecoramyces_ruminatium_strain_C1A_ctg7180000061470__whole_genome_shotgun_sequence.p1, ASRE01003463.1_Pecoramyces_ruminatium_strain_C1A_ctg7180000063172__whole_genome_shotgun_sequence.p1, ASRE01008753.1_Pecoramyces_ruminatium_strain_C1A_ctg7180000086528__whole_genome_shotgun_sequence…	XP_018284882.1, XP_018285049.1, XP_018285310.1, XP_018285746.1, XP_018285973.1, XP_018286810.1, XP_018287016.1, XP_018287583.1, XP_018290113.1, XP_018290180.1, XP_018290303.1, XP_018290304.1, XP_018290851.1, XP_018291356.1, XP_018291458.1, XP_018291804.1, XP_018292773.1, XP_018297322.1, XP_018297647.1, XP_018297742.1, XP_018297836.1, XP_018299017.1, XP_018299538.1	jgi|Pipcy3_1|15624|fgenesh1_pg.NODE_173_#_3.p1, jgi|Pipcy3_1|17442|fgenesh1_pg.NODE_790_#_2.p1, jgi|Pipcy3_1|20955|gm1.2791_g.p1, jgi|Pipcy3_1|21755|gm1.3591_g.p1, jgi|Pipcy3_1|8864|e_gw1.134.7.1.p1	OUM57660.1, OUM62750.1, OUM62784.1, OUM63620.1, OUM65368.1	XP_024332956.1, XP_024333017.1, XP_024333093.1, XP_024333655.1, XP_024333904.1, XP_024333947.1, XP_024333954.1, XP_024333956.1, XP_024334057.1, XP_024334628.1, XP_024335165.1, XP_024335408.1, XP_024335938.1, XP_024336106.1, XP_024336267.1, XP_024336273.1, XP_024336306.1, XP_024336358.1, XP_024336508.1, XP_024336511.1, XP_024336540.1, XP_024336759.1, XP_024337956.1, XP_024338058.1, XP_024338685.1,…	XP_003320454.2_NADP-dependent_mannitol_dehydrogenase_[Puccinia_graminis_f._sp._tritici_CRL_75-36-700-3], XP_003320623.2_hypothetical_protein_PGTG_02645_[Puccinia_graminis_f._sp._tritici_CRL_75-36-700-3], XP_003320628.1_hypothetical_protein_PGTG_02650_[Puccinia_graminis_f._sp._tritici_CRL_75-36-700-3], XP_003321511.1_hypothetical_protein_PGTG_03048_[Puccinia_graminis_f._sp._tritici_CRL_75-36-700-3…	Rhi_gl_ORY28414.1_NAD_P_-binding_protein_[Rhizoclosmatium_globosum], Rhi_gl_ORY31144.1_NAD_P_-binding_protein_[Rhizoclosmatium_globosum], Rhi_gl_ORY40219.1_NAD_P_-binding_protein_[Rhizoclosmatium_globosum], Rhi_gl_ORY41009.1_short-chain_dehydrogenase/reductase_SDR_[Rhizoclosmatium_globosum], Rhi_gl_ORY41013.1_short-chain_dehydrogenase/reductase_SDR_[Rhizoclosmatium_globosum], Rhi_gl_ORY41603.1_NA…	XP_025165421.1, XP_025166314.1, XP_025166556.1, XP_025168232.1, XP_025169497.1, XP_025169498.1, XP_025169939.1, XP_025173460.1, XP_025173869.1, XP_025174003.1, XP_025175025.1, XP_025175898.1, XP_025176667.1, XP_025178257.1, XP_025179406.1, XP_025181029.1, XP_025181262.1, XP_025185334.1, XP_025185864.1, XP_025186760.1, XP_025186761.1, XP_025186762.1, XP_025186763.1, XP_025186764.1	KK997910.1|m.27, KK997915.1|m.317, KK997915.1|m.350, KK997997.1|m.3003, KK998142.1|m.6121, KK998161.1|m.6405, KK998616.1|m.19327	EPZ32322.1, EPZ33281.1, EPZ33691.1, EPZ35736.1	NP_012142.3_acylglycerone-phosphate_reductase_[Saccharomyces_cerevisiae_S288C], NP_012868.1_3-oxoacyl-[acyl-carrier-protein]_reductase__NADPH__[Saccharomyces_cerevisiae_S288C], NP_013953.1_oxidoreductase_[Saccharomyces_cerevisiae_S288C], NP_014197.2_Sps19p_[Saccharomyces_cerevisiae_S288C]	XP_019020918.1, XP_019021022.1, XP_019021040.1, XP_019021047.1, XP_019021120.1, XP_019021322.1, XP_019021418.1, XP_019021453.1, XP_019022192.1, XP_019022627.1, XP_019022774.1, XP_019022802.1, XP_019022848.1, XP_019022865.1, XP_019022908.1, XP_019023251.1, XP_019023341.1, XP_019023530.1, XP_019023533.1, XP_019023668.1, XP_019024067.1, XP_019024249.1, XP_019024362.1, XP_019024366.1, XP_019024665.1,…	XP_004989508.1_short_chain_dehydrogenase_[Salpingoeca_rosetta], XP_004989912.1_hydroxyacyl-Coenzyme_A_dehydrogenase_[Salpingoeca_rosetta], XP_004990466.1_hypothetical_protein_PTSG_08675_[Salpingoeca_rosetta], XP_004990606.1_oxidoreductase_[Salpingoeca_rosetta], XP_004991727.1_hypothetical_protein_PTSG_07924_[Salpingoeca_rosetta], XP_004993537.1_hypothetical_protein_PTSG_05668_[Salpingoeca_rosetta…	NODE_44_length_33449_cov_1.575742.p23, NODE_5_length_72347_cov_1.339331.p33
OG0000015																		FCOS01002633.1_Entomophthora_muscae_genome_assembly__contig__comp13322_c0_seq1__whole_genome_shotgun_sequence.p1, FCOS01003931.1_Entomophthora_muscae_genome_assembly__contig__comp14710_c0_seq2__whole_genome_shotgun_sequence.p3, FCOS01011213.1_Entomophthora_muscae_genome_assembly__contig__comp21323_c0_seq10__whole_genome_shotgun_sequence.p1							QMCF01000120.1.p1, QMCF01000160.1.p8, QMCF01000171.1.p1, QMCF01000278.1.p5, QMCF01000341.1.p3, QMCF01000343.1.p2, QMCF01000350.1.p1, QMCF01000512.1.p2, QMCF01000554.1.p2, QMCF01000618.1.p4, QMCF01000699.1.p3, QMCF01000723.1.p1, QMCF01000750.1.p1, QMCF01000937.1.p2, QMCF01000956.1.p1, QMCF01000976.1.p2, QMCF01000983.1.p1, QMCF01001024.1.p2, QMCF01001080.1.p2, QMCF01001154.1.p1, QMCF01001294.1.p1, …
OG0000016	XP_004334006.1_Reverse_transcriptase__RNAdependent_DNA_polymerase__[Acanthamoeba_castellanii_str._Neff], XP_004334044.1_integrase_core_domain_containing_protein_[Acanthamoeba_castellanii_str._Neff], XP_004334045.1_hypothetical_protein_ACA1_353340_[Acanthamoeba_castellanii_str._Neff], XP_004334348.1_retroelement_pol_polyproteinlike__putative_[Acanthamoeba_castellanii_str._Neff], XP_004336147.1_Ret…			Ana_ro_ORX63268.1_hypothetical_protein_BCR32DRAFT_213809__partial_[Anaeromyces_robustus], Ana_ro_ORX64513.1_hypothetical_protein_BCR32DRAFT_287054_[Anaeromyces_robustus], Ana_ro_ORX64969.1_hypothetical_protein_BCR32DRAFT_286749_[Anaeromyces_robustus], Ana_ro_ORX79371.1_hypothetical_protein_BCR32DRAFT_281480_[Anaeromyces_robustus], Ana_ro_ORX82024.1_hypothetical_protein_BCR32DRAFT_292926_[Anaeromy…	JNET01000092.1_Basidiobolus_heterosporus_B8920_ctg7180000441533_1__whole_genome_shotgun_sequence.p1, JNET01000281.1_Basidiobolus_heterosporus_B8920_ctg7180000446504_1__whole_genome_shotgun_sequence.p1, JNET01000371.1_Basidiobolus_heterosporus_B8920_ctg7180000449648_1__whole_genome_shotgun_sequence.p1, JNET01000378.1_Basidiobolus_heterosporus_B8920_ctg7180000449671_1__whole_genome_shotgun_sequence…				jgi|Blyhe1|10869|gw1.2318.9.1, jgi|Blyhe1|27122|fgenesh1_pg.NODE_3158_#_1, jgi|Blyhe1|29550|fgenesh1_pg.NODE_632_#_2, jgi|Blyhe1|36886|gm1.444_g, jgi|Blyhe1|40259|gm1.3817_g			Cau_pr_jgi|Caupr1|16133|e_gw1.407.3.1, Cau_pr_jgi|Caupr1|16148|e_gw1.419.4.1, Cau_pr_jgi|Caupr1|16151|e_gw1.419.2.1, Cau_pr_jgi|Caupr1|16152|e_gw1.419.6.1, Cau_pr_jgi|Caupr1|16155|e_gw1.423.4.1, Cau_pr_jgi|Caupr1|16157|e_gw1.425.1.1, Cau_pr_jgi|Caupr1|16158|e_gw1.425.2.1, Cau_pr_jgi|Caupr1|16159|e_gw1.425.3.1, Cau_pr_jgi|Caupr1|16184|e_gw1.460.1.1, Cau_pr_jgi|Caupr1|16187|e_gw1.460.5.1, Cau_pr_jg…				XP_012053949.1						AFSM01000237.1_Homolaphlyctis_polyrhiza_JEL_142_strain_JEL142_JEL142_contig00396__whole_genome_shotgun_sequence.p1, AFSM01000237.1_Homolaphlyctis_polyrhiza_JEL_142_strain_JEL142_JEL142_contig00396__whole_genome_shotgun_sequence.p3, AFSM01004031.1_Homolaphlyctis_polyrhiza_JEL_142_strain_JEL142_JEL142_contig04884__whole_genome_shotgun_sequence.p1, AFSM01004091.1_Homolaphlyctis_polyrhiza_JEL_142_str…	XP_001881779.1_predicted_protein_[Laccaria_bicolor_S238N-H82], XP_001882498.1_retrovirus-related_pol_polyprotein_[Laccaria_bicolor_S238N-H82], XP_001886729.1_predicted_protein_[Laccaria_bicolor_S238N-H82], XP_001887111.1_predicted_protein_[Laccaria_bicolor_S238N-H82]		QMCF01001858.1.p1, QMCF01003772.1.p1, QMCF01012005.1.p1, QMCF01012744.1.p1, QMCF01015329.1.p1, QMCF01020447.1.p1, QMCF01041017.1.p1, QMCF01042558.1.p1, QMCF01044726.1.p1, QMCF01044726.1.p2, QMCF01044726.1.p3, QMCF01046408.1.p1, QMCF01055827.1.p1, QMCF01087715.1.p1, QMCF01106723.1.p1, QMCF01118072.1.p1, QMCF01128756.1.p1, QMCF01162690.1.p1, QMCF01162690.1.p2, QMCF01166505.1.p1, QMCF01260429.1.p1		XP_001751177.1				Neo_ca_ORY22081.1_hypothetical_protein_LY90DRAFT_515709_[Neocallimastix_californiae]			Partr_v1_DN18828_c0_g1_i1_m15213_putative_retrotransposon_Tto1_-_Nicotiana_tabacumSimilarity_to_retrotransposon_Tto1_-Nicotiana_tabacumSimilarity_to_reverse_transcriptase_pol_-_Volvox_carteri, Partr_v1_DN18828_c0_g2_i1_m15215_putative_retrotransposon_Tto1_-_Nicotiana_tabacumSimilarity_to_retrotransposon_Tto1_-Nicotiana_tabacumSimilarity_to_reverse_transcriptase_pol_-_Volvox_carteri, Partr_v1_DN21…		ASRE01000376.1_Pecoramyces_ruminatium_strain_C1A_ctg7180000050143__whole_genome_shotgun_sequence.p1, ASRE01000456.1_Pecoramyces_ruminatium_strain_C1A_ctg7180000050513__whole_genome_shotgun_sequence.p2, ASRE01000643.1_Pecoramyces_ruminatium_strain_C1A_ctg7180000051258__whole_genome_shotgun_sequence.p1, ASRE01000659.1_Pecoramyces_ruminatium_strain_C1A_ctg7180000051328__whole_genome_shotgun_sequence…			OUM58043.1, OUM58100.1, OUM58401.1, OUM59000.1, OUM61513.1, OUM62317.1, OUM62384.1, OUM62391.1, OUM62900.1, OUM64023.1, OUM64445.1, OUM65030.1, OUM66593.1, OUM68889.1, OUM69754.1, OUM69785.1, OUM69797.1, OUM69813.1, OUM69822.1, OUM69824.1, OUM69840.1, OUM70409.1, OUM70677.1, OUM70682.1	XP_024340704.1		Rhi_gl_ORY29082.1_hypothetical_protein_BCR33DRAFT_588995_[Rhizoclosmatium_globosum]			EPZ30777.1, EPZ31199.1, EPZ32839.1, EPZ33224.1, EPZ34066.1, EPZ34116.1, EPZ34637.1, EPZ34641.1, EPZ35135.1, EPZ35159.1, EPZ35565.1, EPZ35576.1, EPZ35682.1, EPZ35698.1, EPZ36003.1, EPZ36131.1, EPZ36512.1, EPZ36532.1, EPZ37032.1, EPZ37091.1	NP_001268465.1_gag-pol_fusion_protein_[Saccharomyces_cerevisiae_S288C], NP_001291944.1_hypothetical_protein_YPL060C-A_[Saccharomyces_cerevisiae_S288C], NP_009406.1_truncated_gag-pol_fusion_protein_[Saccharomyces_cerevisiae_S288C], NP_009450.1_gag-pol_fusion_protein_[Saccharomyces_cerevisiae_S288C], NP_009549.1_gag-pol_fusion_protein_[Saccharomyces_cerevisiae_S288C], NP_009567.1_gag-pol_fusion_pro…		XP_004987471.1_hypothetical_protein_PTSG_13204_[Salpingoeca_rosetta], XP_004987496.1_hypothetical_protein_PTSG_13208_[Salpingoeca_rosetta], XP_004987500.1_hypothetical_protein_PTSG_13201_[Salpingoeca_rosetta], XP_004987548.1_hypothetical_protein_PTSG_11438_[Salpingoeca_rosetta], XP_004987572.1_hypothetical_protein_PTSG_11423__partial_[Salpingoeca_rosetta], XP_004987578.1_hypothetical_protein_PTSG…
OG0000017	XP_004332915.1_kinesin_motor_domain_containing_protein_[Acanthamoeba_castellanii_str._Neff], XP_004334266.1_kinesin_motor_domain_containing_protein_[Acanthamoeba_castellanii_str._Neff], XP_004334287.1_kinesin_motor_domain_containing_protein_[Acanthamoeba_castellanii_str._Neff], XP_004334478.1_Kinesin_motor_domain_containing_protein_[Acanthamoeba_castellanii_str._Neff], XP_004334480.1_hypothetical…	KNE54216.1_hypothetical_protein_AMAG_00207_[Allomyces_macrogynus_ATCC_38327], KNE54260.1_hypothetical_protein_AMAG_00252_[Allomyces_macrogynus_ATCC_38327], KNE54372.1_hypothetical_protein_AMAG_17659_[Allomyces_macrogynus_ATCC_38327], KNE55409.1_hypothetical_protein_AMAG_01305_[Allomyces_macrogynus_ATCC_38327], KNE56026.1_hypothetical_protein_AMAG_17860_[Allomyces_macrogynus_ATCC_38327], KNE56942.…	NODE_115_length_19014_cov_0.489664.p2, NODE_163_length_16507_cov_1.031814.p1, NODE_218_length_14160_cov_0.274874.p3, NODE_375_length_9841_cov_0.151098.p1, NODE_411_length_9170_cov_0.431154.p1, NODE_484_length_7802_cov_0.227184.p1, NODE_4_length_55019_cov_0.425091.p6, NODE_51_length_27121_cov_0.309452.p3, NODE_621_length_5918_cov_0.239216.p1, NODE_643_length_5630_cov_0.163623.p1	Ana_ro_ORX64689.1_kinesin-domain-containing_protein__partial_[Anaeromyces_robustus], Ana_ro_ORX64747.1_kinesin-domain-containing_protein_[Anaeromyces_robustus], Ana_ro_ORX64891.1_kinesin-domain-containing_protein_[Anaeromyces_robustus], Ana_ro_ORX76641.1_kinesin-domain-containing_protein_[Anaeromyces_robustus], Ana_ro_ORX80591.1_kinesin-domain-containing_protein_[Anaeromyces_robustus], Ana_ro_ORX…	JNET01012911.1_Basidiobolus_heterosporus_B8920_ctg7180000772884_1__whole_genome_shotgun_sequence.p1, JNET01015100.1_Basidiobolus_heterosporus_B8920_ctg7180000776894_1__whole_genome_shotgun_sequence.p1, JNET01028148.1_Basidiobolus_heterosporus_B8920_jtg7180000648337f_7180000562412f_7180000557066f_718000062303_1__whole_genome_shotgun_sequence.p2, JNET01028148.1_Basidiobolus_heterosporus_B8920_jtg71…	ORX75247.1, ORX77302.1, ORX77542.1, ORX82903.1, ORX88668.1, ORX90444.1, ORX90911.1, ORX91101.1, ORX92369.1, ORX93823.1, ORX94060.1, ORX94860.1, ORX95822.1, ORX97653.1, ORX97824.1, ORY01550.1, ORY02908.1, ORY03094.1, ORY05417.1, ORY06953.1	gb|EGF76571.1|_hypothetical_protein_BATDEDRAFT_14772__partial_[Batrachochytrium_dendrobatidis_JAM81], gb|EGF77237.1|_hypothetical_protein_BATDEDRAFT_91942_[Batrachochytrium_dendrobatidis_JAM81], gb|EGF77370.1|_hypothetical_protein_BATDEDRAFT_4048__partial_[Batrachochytrium_dendrobatidis_JAM81], gb|EGF77621.1|_hypothetical_protein_BATDEDRAFT_13838__partial_[Batrachochytrium_dendrobatidis_JAM81], g…	gi|59280559|gb|CO965843.1|CO965843.p1, gi|59281712|gb|CO966996.1|CO966996.p3, gi|59282081|gb|CO967365.1|CO967365.p1, gi|59286922|gb|CO972206.1|CO972206.p4	jgi|Blyhe1|11873|gw1.611.3.1, jgi|Blyhe1|13138|gw1.3346.6.1, jgi|Blyhe1|14961|gw1.6018.3.1, jgi|Blyhe1|15173|gw1.706.7.1, jgi|Blyhe1|16976|e_gw1.3067.3.1, jgi|Blyhe1|17074|e_gw1.1496.7.1, jgi|Blyhe1|20290|e_gw1.348.5.1, jgi|Blyhe1|21868|e_gw1.183.6.1, jgi|Blyhe1|22424|e_gw1.5166.3.1, jgi|Blyhe1|26073|fgenesh1_pg.NODE_7788_#_1, jgi|Blyhe1|31383|fgenesh1_pg.NODE_3419_#_1, jgi|Blyhe1|37414|gm1.972_g…	LUVW01000002.1_Capniomyces_stellatus_strain_MIS-10-108_Cste_Scaff_2__whole_genome_shotgun_sequence.p205, LUVW01000006.1_Capniomyces_stellatus_strain_MIS-10-108_Cste_Scaff_6__whole_genome_shotgun_sequence.p19, LUVW01000006.1_Capniomyces_stellatus_strain_MIS-10-108_Cste_Scaff_6__whole_genome_shotgun_sequence.p220, LUVW01000007.1_Capniomyces_stellatus_strain_MIS-10-108_Cste_Scaff_7__whole_genome_sho…	ORZ29754.1_hypothetical_protein_BCR44DRAFT_1418978_[Catenaria_anguillulae_PL171], ORZ30202.1_P-loop_containing_nucleoside_triphosphate_hydrolase_protein_[Catenaria_anguillulae_PL171], ORZ30468.1_kinesin_heavy_chain_[Catenaria_anguillulae_PL171], ORZ31702.1_P-loop_containing_nucleoside_triphosphate_hydrolase_protein_[Catenaria_anguillulae_PL171], ORZ32663.1_P-loop_containing_nucleoside_triphosphat…	Cau_pr_jgi|Caupr1|10366|e_gw1.25.36.1, Cau_pr_jgi|Caupr1|10381|e_gw1.25.52.1, Cau_pr_jgi|Caupr1|10389|e_gw1.25.42.1, Cau_pr_jgi|Caupr1|11316|e_gw1.45.30.1, Cau_pr_jgi|Caupr1|11860|e_gw1.59.1.1, Cau_pr_jgi|Caupr1|11864|e_gw1.59.13.1, Cau_pr_jgi|Caupr1|12828|e_gw1.89.13.1, Cau_pr_jgi|Caupr1|12835|e_gw1.89.20.1, Cau_pr_jgi|Caupr1|12837|e_gw1.89.30.1, Cau_pr_jgi|Caupr1|13289|e_gw1.108.1.1, Cau_pr_jgi…	PIA12497.1_kinesin-domain-containing_protein__partial_[Coemansia_reversa_NRRL_1564], PIA12989.1_kinesin-domain-containing_protein_[Coemansia_reversa_NRRL_1564], PIA13749.1_kinesin_heavy_chain_[Coemansia_reversa_NRRL_1564], PIA14448.1_kinesin-domain-containing_protein__partial_[Coemansia_reversa_NRRL_1564], PIA14640.1_P-loop_containing_nucleoside_triphosphate_hydrolase_protein__partial_[Coemansia_…	JNEH01001282.1_Cokeromyces_recurvatus_B5483_ctg7180000207072_1__whole_genome_shotgun_sequence.p1, JNEH01001757.1_Cokeromyces_recurvatus_B5483_ctg7180000208156_1__whole_genome_shotgun_sequence.p12, JNEH01001757.1_Cokeromyces_recurvatus_B5483_ctg7180000208156_1__whole_genome_shotgun_sequence.p24, JNEH01002007.1_Cokeromyces_recurvatus_B5483_ctg7180000208735_1__whole_genome_shotgun_sequence.p1, JNEH0…	KXN66528.1, KXN66896.1, KXN68085.1, KXN69631.1, KXN69779.1, KXN70277.1, KXN70828.1, KXN71342.1, KXN71876.1, KXN72330.1, KXN73239.1, KXN74480.1	XP_012046199.1, XP_012046227.1, XP_012046392.1, XP_012046617.1, XP_012047408.1, XP_012047694.1, XP_012048880.1, XP_012049902.1, XP_012050360.1, XP_012050958.1, XP_012053420.1	XP_629230.1_kinesin_family_member_10_[Dictyostelium_discoideum_AX4], XP_635435.1_kinesin_family_member_11_[Dictyostelium_discoideum_AX4], XP_635456.1_hypothetical_protein_DDB_G0290963_[Dictyostelium_discoideum_AX4], XP_636780.1_kinesin_family_member_13_[Dictyostelium_discoideum_AX4], XP_638546.1_WD40_repeat-containing_protein_[Dictyostelium_discoideum_AX4], XP_639868.1_hypothetical_protein_DDB_G0…	FCOS01009529.1_Entomophthora_muscae_genome_assembly__contig__comp19914_c0_seq1__whole_genome_shotgun_sequence.p1, FCOS01010377.1_Entomophthora_muscae_genome_assembly__contig__comp20624_c0_seq1__whole_genome_shotgun_sequence.p1, FCOS01010986.1_Entomophthora_muscae_genome_assembly__contig__comp21127_c0_seq1__whole_genome_shotgun_sequence.p1, FCOS01011359.1_Entomophthora_muscae_genome_assembly__cont…	XP_009492518.1_hypothetical_protein_H696_00395_[Fonticula_alba], XP_009492774.1_hypothetical_protein_H696_00619_[Fonticula_alba], XP_009493519.1_hypothetical_protein_H696_01350_[Fonticula_alba], XP_009493941.1_hypothetical_protein_H696_01756_[Fonticula_alba], XP_009494600.1_hypothetical_protein_H696_02423_[Fonticula_alba], XP_009494942.1_hypothetical_protein_H696_02768_[Fonticula_alba], XP_009496…	RIA79335.1, RIA82439.1, RIA83300.1, RIA84273.1, RIA87565.1, RIA89393.1, RIA89394.1, RIA89421.1, RIA92525.1, RIA92757.1, RIA93079.1, RIA95018.1, RIA97051.1, RIA98533.1, RIA99187.1, RIA99358.1	jgi|Ganpr1|100271|e_gw1.46.108.1, jgi|Ganpr1|104410|e_gw1.109.18.1, jgi|Ganpr1|105800|e_gw1.151.25.1, jgi|Ganpr1|141932|estExt_fgenesh1_pg.C_10289, jgi|Ganpr1|27491|gm1.815_g, jgi|Ganpr1|32896|gm1.6220_g, jgi|Ganpr1|413048|CE251728_11188, jgi|Ganpr1|497752|MIX12077_167_61, jgi|Ganpr1|501528|MIX15853_17_69, jgi|Ganpr1|62916|fgenesh1_kg.106_#_49_#_Locus6452v1rpkm25.22, jgi|Ganpr1|75866|estExt_Genem…	AFSM01000345.1_Homolaphlyctis_polyrhiza_JEL_142_strain_JEL142_JEL142_contig00520__whole_genome_shotgun_sequence.p1, JH392920.1_Rhizophydiales_sp._JEL142_unplaced_genomic_scaffold_JEL142_assembled49__whole_genome_shotgun_sequence.p178, JH392920.1_Rhizophydiales_sp._JEL142_unplaced_genomic_scaffold_JEL142_assembled49__whole_genome_shotgun_sequence.p5, JH392920.1_Rhizophydiales_sp._JEL142_unplaced_g…	XP_001873613.1_kinesin-like_protein_[Laccaria_bicolor_S238N-H82], XP_001874733.1_kinesin-like_protein_[Laccaria_bicolor_S238N-H82], XP_001874862.1_kinesin-like_protein__partial_[Laccaria_bicolor_S238N-H82], XP_001875399.1_kinesin_heavy_chain_[Laccaria_bicolor_S238N-H82], XP_001875444.1_kinesin_domain-containing_protein_[Laccaria_bicolor_S238N-H82], XP_001875606.1_kinesin-like_protein_[Laccaria_bi…	ORX70547.1_kinesin-domain-containing_protein_[Linderina_pennispora], ORX71425.1_kinesin-domain-containing_protein_[Linderina_pennispora], ORX72417.1_kinesin-domain-containing_protein_[Linderina_pennispora], ORX72985.1_kinesin-domain-containing_protein_[Linderina_pennispora], ORX73543.1_kinesin-domain-containing_protein_[Linderina_pennispora], ORX73689.1_kinesin-domain-containing_protein_[Linderin…	QMCF01013891.1.p1, QMCF01018700.1.p1, QMCF01038075.1.p2, QMCF01107394.1.p1, QMCF01107553.1.p1, QMCF01107553.1.p2, QMCF01139679.1.p1, QMCF01149002.1.p1	XP_013236593.1, XP_013236788.1, XP_013237023.1, XP_013239498.1	XP_001742401.1, XP_001742441.1, XP_001742462.1, XP_001742838.1, XP_001742878.1, XP_001742934.1, XP_001743077.1, XP_001743101.1, XP_001743277.1, XP_001743314.1, XP_001743366.1, XP_001743608.1, XP_001743617.1, XP_001743849.1, XP_001744248.1, XP_001744310.1, XP_001744511.1, XP_001745139.1, XP_001745361.1, XP_001745447.1, XP_001746424.1, XP_001746561.1, XP_001746592.1, XP_001746601.1, XP_001747712.1,…	Mor_al_ADAG01000165.1|m.53294_ADAG01000165.1|g.53294_type_internal_len_113_gc_universal_ADAG01000165.1_3-338_+_, Mor_al_ADAG01000782.1|m.51333_ADAG01000782.1|g.51333_type_complete_len_148_gc_universal_ADAG01000782.1_10324-9881_-_, Mor_al_ADAG01000782.1|m.51334_ADAG01000782.1|g.51334_type_complete_len_132_gc_universal_ADAG01000782.1_9865-9470_-_, Mor_al_ADAG01000876.1|m.47537_ADAG01000876.1|g.4753…	KFH63260.1, KFH64612.1, KFH64765.1, KFH65672.1, KFH65988.1, KFH66543.1, KFH67380.1, KFH72659.1, KFH72844.1, KFH73227.1, KFH73551.1, KFH74213.1, KFH74269.1	KAF1796156.1, KAF1796269.1, KAF1796402.1, KAF1796567.1, KAF1797014.1, KAF1798260.1, KAF1798839.1, KAF1799786.1, KAF1799834.1, KAF1800376.1, KAF1800396.1, KAF1800960.1, KAF1801177.1, KAF1802274.1, KAF1803008.1, KAF1803465.1, KAF1803571.1, KAF1804981.1, KAF1806076.1, KAF1806489.1, KAF1807268.1, KAF1807271.1	Neo_ca_ORY20133.1_kinesin-domain-containing_protein_[Neocallimastix_californiae], Neo_ca_ORY20229.1_kinesin-domain-containing_protein__partial_[Neocallimastix_californiae], Neo_ca_ORY20980.1_kinesin-domain-containing_protein_[Neocallimastix_californiae], Neo_ca_ORY22934.1_hypothetical_protein_LY90DRAFT_127147_[Neocallimastix_californiae], Neo_ca_ORY23970.1_kinesin-domain-containing_protein_[Neoca…	Nuc_th_JP100_TRINITY_DN21865_c0_g1_i2|m.33302, Nuc_th_JP100_TRINITY_DN24320_c0_g1_i1|m.36336, Nuc_th_JP100_TRINITY_DN24560_c0_g1_i2|m.7647, Nuc_th_JP100_TRINITY_DN25247_c0_g1_i1|m.39467, Nuc_th_JP100_TRINITY_DN25444_c0_g1_i1|m.25141, Nuc_th_JP100_TRINITY_DN25444_c1_g1_i1|m.25149, Nuc_th_JP100_TRINITY_DN27379_c0_g1_i1|m.70626, Nuc_th_JP100_TRINITY_DN27379_c0_g1_i2|m.70627, Nuc_th_JP100_TRINITY_DN2…	PJF16795.1_Kinesin__motor_region_domain-containing_protein__partial_[Paramicrosporidium_saccamoebae], PJF17007.1_hypothetical_protein_PSACC_03183__partial_[Paramicrosporidium_saccamoebae], PJF17490.1_Kinesin-like_protein_[Paramicrosporidium_saccamoebae], PJF18509.1_Kinesin-like_protein_[Paramicrosporidium_saccamoebae]	Partr_v1_DN27329_c0_g1_i1_m46579_putative_Kinesin_family, Partr_v1_DN27329_c0_g1_i2_m46581_putative_Kinesin_family, Partr_v1_DN27744_c0_g1_i2_m67490_putative_Kinesin_family_member, Partr_v1_DN27744_c0_g1_i3_m67492_putative_Kinesin_family_member, Partr_v1_DN27813_c0_g1_i1_m22654_putative_kinesin_heavy_chain, Partr_v1_DN27813_c0_g1_i2_m22656_putative_kinesin_heavy_chain, Partr_v1_DN27872_c1_g1_i1_m…	Contig10524_Nuclearia_a.p1, Contig10526_Nuclearia_a.p2, Contig1349_Nuclearia_a.p1, Contig13505_Nuclearia_a.p1, Contig13783_Nuclearia_a.p1, Contig17096_Nuclearia_a.p9, Contig17097_Nuclearia_a.p1, Contig17666_Nuclearia_a.p2, Contig17667_Nuclearia_a.p1, Contig18632_Nuclearia_a.p1, Contig1881_Nuclearia_a.p1, Contig19414_Nuclearia_a.p1, Contig20244_Nuclearia_a.p1, Contig22277_Nuclearia_a.p2, Contig388…	ASRE01002113.1_Pecoramyces_ruminatium_strain_C1A_ctg7180000057401__whole_genome_shotgun_sequence.p1, ASRE01005012.1_Pecoramyces_ruminatium_strain_C1A_ctg7180000069911__whole_genome_shotgun_sequence.p1, ASRE01005012.1_Pecoramyces_ruminatium_strain_C1A_ctg7180000069911__whole_genome_shotgun_sequence.p2, ASRE01005377.1_Pecoramyces_ruminatium_strain_C1A_ctg7180000071674__whole_genome_shotgun_sequence…	XP_018285128.1, XP_018285732.1, XP_018286917.1, XP_018287654.1, XP_018287655.1, XP_018288346.1, XP_018289702.1, XP_018290798.1, XP_018290839.1, XP_018292526.1, XP_018292527.1, XP_018292528.1, XP_018295834.1, XP_018296349.1, XP_018296807.1, XP_018299012.1, XP_018299181.1, XP_018299182.1, XP_018299187.1, XP_018299398.1	jgi|Pipcy3_1|10751|e_gw1.421.1.1.p1, jgi|Pipcy3_1|14440|fgenesh1_pg.NODE_15_#_4.p1, jgi|Pipcy3_1|14491|fgenesh1_pg.NODE_19_#_5.p1, jgi|Pipcy3_1|15023|fgenesh1_pg.NODE_79_#_3.p1, jgi|Pipcy3_1|16594|fgenesh1_pg.NODE_421_#_1.p1, jgi|Pipcy3_1|20317|gm1.2153_g.p1, jgi|Pipcy3_1|20518|gm1.2354_g.p1, jgi|Pipcy3_1|3335|gw1.15.14.1.p1, jgi|Pipcy3_1|5607|gw1.79.12.1.p1, jgi|Pipcy3_1|7222|e_gw1.15.8.1.p1	OUM57692.1, OUM58461.1, OUM59435.1, OUM60187.1, OUM60968.1, OUM61172.1, OUM61869.1, OUM64951.1, OUM65952.1, OUM66199.1, OUM66268.1, OUM67301.1, OUM67406.1, OUM67774.1, OUM68205.1, OUM69275.1, OUM69855.1, OUM69867.1, OUM70212.1	XP_024336568.1, XP_024337219.1, XP_024337267.1, XP_024340741.1, XP_024341876.1, XP_024341877.1, XP_024344604.1	XP_003323353.2_hypothetical_protein_PGTG_04890_[Puccinia_graminis_f._sp._tritici_CRL_75-36-700-3], XP_003325699.2_hypothetical_protein_PGTG_06901_[Puccinia_graminis_f._sp._tritici_CRL_75-36-700-3], XP_003326250.1_hypothetical_protein_PGTG_08080_[Puccinia_graminis_f._sp._tritici_CRL_75-36-700-3], XP_003327192.2_hypothetical_protein_PGTG_08969_[Puccinia_graminis_f._sp._tritici_CRL_75-36-700-3], XP_…	Rhi_gl_ORY30713.1_kinesin-domain-containing_protein_[Rhizoclosmatium_globosum], Rhi_gl_ORY30926.1_kinesin-domain-containing_protein__partial_[Rhizoclosmatium_globosum], Rhi_gl_ORY31524.1_kinesin-domain-containing_protein_[Rhizoclosmatium_globosum], Rhi_gl_ORY36287.1_kinesin-domain-containing_protein_[Rhizoclosmatium_globosum], Rhi_gl_ORY37026.1_kinesin-domain-containing_protein_[Rhizoclosmatium_g…	XP_025167533.1, XP_025168689.1, XP_025169084.1, XP_025169104.1, XP_025171076.1, XP_025176433.1, XP_025176595.1, XP_025178943.1, XP_025179513.1, XP_025179770.1, XP_025181787.1, XP_025183437.1, XP_025183808.1, XP_025185823.1, XP_025186292.1, XP_025188829.1, XP_025188832.1, XP_025188835.1, XP_025188839.1, XP_025189604.1	KK997997.1|m.3011, KK997997.1|m.3097, KK998068.1|m.4649, KK998068.1|m.4670, KK998069.1|m.4689, KK998212.1|m.6980, KK998228.1|m.7274, KK998266.1|m.8063, KK998266.1|m.8073, KK998351.1|m.9583, KK998367.1|m.10143, KK998367.1|m.10156, KK998381.1|m.10415, KK998381.1|m.10456, KK998428.1|m.11904, KK998438.1|m.12339, KK998454.1|m.13030, KK998532.1|m.16341, KK998532.1|m.16465, KK998532.1|m.16499, KK998582.…	EPZ31270.1, EPZ32067.1, EPZ32168.1, EPZ33429.1, EPZ33585.1, EPZ33586.1, EPZ33588.1, EPZ35072.1, EPZ35136.1, EPZ35149.1, EPZ35378.1, EPZ35610.1, EPZ35674.1, EPZ35851.1, EPZ36202.1, EPZ36411.1, EPZ36597.1	NP_009490.1_Kip1p_[Saccharomyces_cerevisiae_S288C], NP_010853.2_kinesin_motor_protein_CIN8_[Saccharomyces_cerevisiae_S288C], NP_011299.1_tubulin-dependent_ATPase_KIP3_[Saccharomyces_cerevisiae_S288C], NP_012844.1_Smy1p_[Saccharomyces_cerevisiae_S288C], NP_015170.1_Kip2p_[Saccharomyces_cerevisiae_S288C], NP_015467.1_Kar3p_[Saccharomyces_cerevisiae_S288C]	XP_019020757.1, XP_019020881.1, XP_019021353.1, XP_019022350.1, XP_019022923.1, XP_019023110.1, XP_019024956.1, XP_019025437.1	XP_004987631.1_motor_protein_[Salpingoeca_rosetta], XP_004987770.1_hypothetical_protein_PTSG_11273_[Salpingoeca_rosetta], XP_004988098.1_KIF5C_protein_[Salpingoeca_rosetta], XP_004988173.1_transcription_factor_inhibitor_ECI-6_[Salpingoeca_rosetta], XP_004988928.1_hypothetical_protein_PTSG_12978_[Salpingoeca_rosetta], XP_004989064.1_hypothetical_protein_PTSG_09709_[Salpingoeca_rosetta], XP_0049895…	NODE_10_length_61504_cov_0.956502.p4, NODE_1105_length_2191_cov_0.556883.p1, NODE_126_length_17250_cov_2.558743.p1, NODE_129_length_16972_cov_2.172643.p3, NODE_136_length_16465_cov_1.184957.p3, NODE_142_length_15935_cov_1.439126.p13, NODE_142_length_15935_cov_1.439126.p2, NODE_241_length_11910_cov_1.082381.p6, NODE_26_length_40862_cov_0.679513.p3, NODE_308_length_10101_cov_0.990102.p2, NODE_339_l…
OG0000018	XP_004335222.1_ABC_transporter_[Acanthamoeba_castellanii_str._Neff], XP_004335853.1_multidrug_resistanceassociated_protein__putative_[Acanthamoeba_castellanii_str._Neff], XP_004336995.1_ABC_transporter__ATPbinding_domain_containing_protein_[Acanthamoeba_castellanii_str._Neff], XP_004337352.1_ABC_transporter_transmembrane_region_domain_containing_protein__partial_[Acanthamoeba_castellanii_str._Nef…	KNE54789.1_hypothetical_protein_AMAG_00743_[Allomyces_macrogynus_ATCC_38327], KNE55080.1_hypothetical_protein__variant_[Allomyces_macrogynus_ATCC_38327], KNE55081.1_hypothetical_protein_AMAG_01016_[Allomyces_macrogynus_ATCC_38327], KNE55160.1_hypothetical_protein_AMAG_17747_[Allomyces_macrogynus_ATCC_38327], KNE55572.1_hypothetical_protein_AMAG_01463_[Allomyces_macrogynus_ATCC_38327], KNE56437.1_…	NODE_22_length_38364_cov_0.248661.p2, NODE_308_length_11287_cov_0.209778.p1, NODE_333_length_10741_cov_0.423135.p1, NODE_389_length_9467_cov_0.241567.p3, NODE_399_length_9361_cov_0.420428.p1, NODE_399_length_9361_cov_0.420428.p4, NODE_442_length_8548_cov_0.231862.p1, NODE_442_length_8548_cov_0.231862.p5, NODE_479_length_7889_cov_0.324390.p1, NODE_898_length_3314_cov_0.110319.p1	Ana_ro_ORX63492.1_hypothetical_protein_BCR32DRAFT_226999__partial_[Anaeromyces_robustus], Ana_ro_ORX63493.1_hypothetical_protein_BCR32DRAFT_330852_[Anaeromyces_robustus], Ana_ro_ORX67697.1_hypothetical_protein_BCR32DRAFT_330237_[Anaeromyces_robustus], Ana_ro_ORX67698.1_hypothetical_protein_BCR32DRAFT_297543_[Anaeromyces_robustus], Ana_ro_ORX79967.1_P-loop_containing_nucleoside_triphosphate_hydrol…	JNET01008174.1_Basidiobolus_heterosporus_B8920_ctg7180000623720_1__whole_genome_shotgun_sequence.p1, JNET01008918.1_Basidiobolus_heterosporus_B8920_ctg7180000625041_1__whole_genome_shotgun_sequence.p1, JNET01009017.1_Basidiobolus_heterosporus_B8920_ctg7180000625224_1__whole_genome_shotgun_sequence.p1, JNET01009853.1_Basidiobolus_heterosporus_B8920_ctg7180000626503_1__whole_genome_shotgun_sequence…	ORX82952.1, ORX88370.1, ORX88735.1, ORX93279.1, ORX94321.1, ORX95055.1, ORX96337.1, ORX97979.1, ORX98599.1, ORY02314.1, ORY04586.1, ORY07467.1	gb|EGF76338.1|_hypothetical_protein_BATDEDRAFT_21115_[Batrachochytrium_dendrobatidis_JAM81], gb|EGF76426.1|_hypothetical_protein_BATDEDRAFT_92730_[Batrachochytrium_dendrobatidis_JAM81], gb|EGF76788.1|_hypothetical_protein_BATDEDRAFT_14605_[Batrachochytrium_dendrobatidis_JAM81], gb|EGF77382.1|_hypothetical_protein_BATDEDRAFT_20822_[Batrachochytrium_dendrobatidis_JAM81], gb|EGF79408.1|_hypothetical…	gi|148881738|gb|EE732428.1|EE732428.p1, gi|148885342|gb|EE735600.1|EE735600.p2, gi|148886331|gb|EE736589.1|EE736589.p1, gi|59283707|gb|CO968991.1|CO968991.p1, gi|59285340|gb|CO970624.1|CO970624.p1, gi|59297431|gb|CO978029.1|CO978029.p2	jgi|Blyhe1|10181|gw1.7777.2.1, jgi|Blyhe1|13783|gw1.3700.5.1, jgi|Blyhe1|14760|gw1.368.6.1, jgi|Blyhe1|15765|e_gw1.1803.3.1, jgi|Blyhe1|18352|e_gw1.1707.3.1, jgi|Blyhe1|18442|e_gw1.702.4.1, jgi|Blyhe1|19543|e_gw1.7926.3.1, jgi|Blyhe1|21368|e_gw1.1437.1.1, jgi|Blyhe1|21423|e_gw1.2619.3.1, jgi|Blyhe1|22297|e_gw1.665.5.1, jgi|Blyhe1|23162|e_gw1.3700.1.1, jgi|Blyhe1|2358|gw1.7440.1.1, jgi|Blyhe1|2449…	LUVW01000001.1_Capniomyces_stellatus_strain_MIS-10-108_Cste_Scaff_1__whole_genome_shotgun_sequence.p12, LUVW01000001.1_Capniomyces_stellatus_strain_MIS-10-108_Cste_Scaff_1__whole_genome_shotgun_sequence.p8, LUVW01000003.1_Capniomyces_stellatus_strain_MIS-10-108_Cste_Scaff_3__whole_genome_shotgun_sequence.p16, LUVW01000004.1_Capniomyces_stellatus_strain_MIS-10-108_Cste_Scaff_4__whole_genome_shotgu…	ORZ26833.1_P-loop_containing_nucleoside_triphosphate_hydrolase_protein_[Catenaria_anguillulae_PL171], ORZ31640.1_hypothetical_protein_BCR44DRAFT_1441906_[Catenaria_anguillulae_PL171], ORZ32063.1_P-loop_containing_nucleoside_triphosphate_hydrolase_protein_[Catenaria_anguillulae_PL171], ORZ32645.1_ABC_transporter_type_1__transmembrane_domain-containing_protein__partial_[Catenaria_anguillulae_PL171]…	Cau_pr_jgi|Caupr1|1064|gw1.33.4.1, Cau_pr_jgi|Caupr1|1065|gw1.180.4.1, Cau_pr_jgi|Caupr1|10755|e_gw1.33.21.1, Cau_pr_jgi|Caupr1|10763|e_gw1.33.16.1, Cau_pr_jgi|Caupr1|10769|e_gw1.33.4.1, Cau_pr_jgi|Caupr1|10848|e_gw1.35.7.1, Cau_pr_jgi|Caupr1|10852|e_gw1.35.19.1, Cau_pr_jgi|Caupr1|10858|e_gw1.35.16.1, Cau_pr_jgi|Caupr1|11802|e_gw1.57.12.1, Cau_pr_jgi|Caupr1|11809|e_gw1.57.42.1, Cau_pr_jgi|Caupr1|…	PIA12845.1_canalicular_multispecific_organic_anion_transporter_2-like_protein_[Coemansia_reversa_NRRL_1564], PIA12874.1_P-loop_containing_nucleoside_triphosphate_hydrolase_protein__partial_[Coemansia_reversa_NRRL_1564], PIA12875.1_P-loop_containing_nucleoside_triphosphate_hydrolase_protein__partial_[Coemansia_reversa_NRRL_1564], PIA13121.1_P-loop_containing_nucleoside_triphosphate_hydrolase_prote…	JNEH01000744.1_Cokeromyces_recurvatus_B5483_ctg7180000206478_1__whole_genome_shotgun_sequence.p1, JNEH01001146.1_Cokeromyces_recurvatus_B5483_ctg7180000206899_1__whole_genome_shotgun_sequence.p1, JNEH01001146.1_Cokeromyces_recurvatus_B5483_ctg7180000206899_1__whole_genome_shotgun_sequence.p2, JNEH01001293.1_Cokeromyces_recurvatus_B5483_ctg7180000207096_1__whole_genome_shotgun_sequence.p1, JNEH010…	KXN65309.1, KXN65827.1, KXN67697.1, KXN67727.1, KXN68563.1, KXN73147.1	XP_012046432.1, XP_012046439.1, XP_012047822.1, XP_012049721.1, XP_012049787.1, XP_012050956.1, XP_012051301.1, XP_012051302.1, XP_012051579.1, XP_012051892.1, XP_012052375.1	XP_635238.1_ABC_transporter_C_family_protein_[Dictyostelium_discoideum_AX4], XP_637090.1_ABC_transporter_C_family_protein_[Dictyostelium_discoideum_AX4], XP_637140.1_ABC_transporter_C_family_protein_[Dictyostelium_discoideum_AX4], XP_637141.1_ABC_transporter_C_family_protein_[Dictyostelium_discoideum_AX4], XP_637615.1_ABC_transporter_C_family_protein_[Dictyostelium_discoideum_AX4], XP_638351.1_AB…	FCOS01012833.1_Entomophthora_muscae_genome_assembly__contig__comp22614_c0_seq1__whole_genome_shotgun_sequence.p1, FCOS01012908.1_Entomophthora_muscae_genome_assembly__contig__comp22676_c0_seq3__whole_genome_shotgun_sequence.p1, FCOS01013373.1_Entomophthora_muscae_genome_assembly__contig__comp23019_c0_seq1__whole_genome_shotgun_sequence.p1, FCOS01013755.1_Entomophthora_muscae_genome_assembly__cont…	XP_009494325.1_hypothetical_protein_H696_02153_[Fonticula_alba], XP_009494931.1_hypothetical_protein_H696_02759_[Fonticula_alba]	RIA80110.1, RIA81176.1, RIA86078.1, RIA86079.1, RIA86564.1, RIA87106.1, RIA88214.1, RIA90254.1, RIA93900.1, RIA94611.1, RIA97838.1	jgi|Ganpr1|125240|estExt_Genewise1.C_500057, jgi|Ganpr1|128884|estExt_Genewise1.C_1290002, jgi|Ganpr1|130101|fgenesh1_pm.1_#_317, jgi|Ganpr1|133124|fgenesh1_pm.14_#_97, jgi|Ganpr1|291120|CE129800_9323, jgi|Ganpr1|61533|fgenesh1_kg.84_#_42_#_Locus7550v1rpkm18.93, jgi|Ganpr1|95715|e_gw1.10.257.1	AFSM01000319.1_Homolaphlyctis_polyrhiza_JEL_142_strain_JEL142_JEL142_contig00491__whole_genome_shotgun_sequence.p1, AFSM01000326.1_Homolaphlyctis_polyrhiza_JEL_142_strain_JEL142_JEL142_contig00499__whole_genome_shotgun_sequence.p2, AFSM01000690.1_Homolaphlyctis_polyrhiza_JEL_142_strain_JEL142_JEL142_contig00884__whole_genome_shotgun_sequence.p1, AFSM01001247.1_Homolaphlyctis_polyrhiza_JEL_142_str…	XP_001873417.1_pleiotropic_drug_resistance_ABC_transporter_[Laccaria_bicolor_S238N-H82], XP_001875246.1_multidrug_resistance-associated_ABC_transporter_[Laccaria_bicolor_S238N-H82], XP_001877236.1_multidrug_resistance-associated_ABC_transporter_[Laccaria_bicolor_S238N-H82], XP_001879291.1_multidrug_resistance-associated_ABC_transporter_[Laccaria_bicolor_S238N-H82], XP_001880666.1_ABC_transporter_…	ORX63504.1_ABC_transporter-like_protein_[Linderina_pennispora], ORX64158.1_P-loop_containing_nucleoside_triphosphate_hydrolase_protein_[Linderina_pennispora], ORX64171.1_P-loop_containing_nucleoside_triphosphate_hydrolase_protein__partial_[Linderina_pennispora], ORX64189.1_hypothetical_protein_DL89DRAFT_297683__partial_[Linderina_pennispora], ORX64471.1_P-loop_containing_nucleoside_triphosphate_h…	QMCF01033817.1.p1, QMCF01051965.1.p1, QMCF01055434.1.p1, QMCF01055434.1.p3, QMCF01076500.1.p1, QMCF01122713.1.p1, QMCF01213396.1.p1, QMCF01230949.1.p1	XP_013236913.1	XP_001744149.1, XP_001744305.1, XP_001744306.1, XP_001744845.1, XP_001745094.1, XP_001745465.1, XP_001748233.1, XP_001748234.1, XP_001749187.1, XP_001750164.1	Mor_al_ADAG01000850.1|m.49032_ADAG01000850.1|g.49032_type_complete_len_550_gc_universal_ADAG01000850.1_21811-23460_+_, Mor_al_ADAG01000850.1|m.49034_ADAG01000850.1|g.49034_type_complete_len_468_gc_universal_ADAG01000850.1_24037-25440_+_, Mor_al_ADAG01000864.1|m.48248_ADAG01000864.1|g.48248_type_complete_len_709_gc_universal_ADAG01000864.1_17289-19415_+_, Mor_al_ADAG01000881.1|m.47197_ADAG01000881…	KFH62063.1, KFH62087.1, KFH62096.1, KFH63051.1, KFH63064.1, KFH63093.1, KFH63163.1, KFH63164.1, KFH63234.1, KFH63252.1, KFH64169.1, KFH64460.1, KFH65661.1, KFH65845.1, KFH65887.1, KFH65917.1, KFH67439.1, KFH67721.1, KFH67722.1, KFH67754.1, KFH67840.1, KFH67868.1, KFH67870.1, KFH67871.1, KFH67872.1, KFH67873.1, KFH67874.1, KFH68020.1, KFH68023.1, KFH68024.1, KFH68261.1, KFH68594.1, KFH68798.1, KFH…	KAF1796576.1, KAF1798871.1, KAF1799898.1, KAF1800990.1, KAF1803138.1, KAF1804257.1, KAF1804752.1, KAF1805468.1, KAF1805503.1, KAF1805630.1, KAF1806075.1	Neo_ca_ORY02762.1_hypothetical_protein_LY90DRAFT_640331_[Neocallimastix_californiae], Neo_ca_ORY27236.1_P-loop_containing_nucleoside_triphosphate_hydrolase_protein_[Neocallimastix_californiae], Neo_ca_ORY30064.1_P-loop_containing_nucleoside_triphosphate_hydrolase_protein__partial_[Neocallimastix_californiae], Neo_ca_ORY31697.1_P-loop_containing_nucleoside_triphosphate_hydrolase_protein_[Neocallim…	Nuc_th_JP100_TRINITY_DN10492_c0_g1_i1|m.22267, Nuc_th_JP100_TRINITY_DN13474_c0_g1_i1|m.2146, Nuc_th_JP100_TRINITY_DN13816_c0_g1_i1|m.32584, Nuc_th_JP100_TRINITY_DN15005_c0_g1_i1|m.1481, Nuc_th_JP100_TRINITY_DN15005_c1_g1_i1|m.1484, Nuc_th_JP100_TRINITY_DN17474_c0_g1_i1|m.78852, Nuc_th_JP100_TRINITY_DN22724_c1_g1_i1|m.30057, Nuc_th_JP100_TRINITY_DN23677_c1_g1_i1|m.7163, Nuc_th_JP100_TRINITY_DN2419…	PJF18073.1_hypothetical_protein_PSACC_02099__partial_[Paramicrosporidium_saccamoebae], PJF18603.1_hypothetical_protein_PSACC_01584_[Paramicrosporidium_saccamoebae], PJF19609.1_ATP-binding_cassette_transporter_YOR1_[Paramicrosporidium_saccamoebae], PJF19760.1_Multidrug_resistance-associated_protein_1_[Paramicrosporidium_saccamoebae]	Partr_v1_DN12141_c0_g1_i1_m12447_putative_ATP-binding_cassette__sub-family_C__CFTR_MRP___member, Partr_v1_DN16704_c0_g1_i1_m2434_putative_ATP-binding_cassette__sub-family_C__CFTR_MRP___member, Partr_v1_DN16704_c0_g2_i1_m2439_putative_ATP-binding_cassette__sub-family_C__CFTR_MRP___member, Partr_v1_DN26388_c0_g1_i2_m43062_putative_ATP-binding_cassette__sub-family_C__CFTR_MRP___member, Partr_v1_DN26…	Contig10099_Nuclearia_a.p1, Contig10100_Nuclearia_a.p1, Contig10111_Nuclearia_a.p1, Contig11320_Nuclearia_a.p1, Contig11321_Nuclearia_a.p3, Contig12090_Nuclearia_a.p2, Contig17072_Nuclearia_a.p3, Contig19705_Nuclearia_a.p1, Contig2852_Nuclearia_a.p1, Contig5602_Nuclearia_a.p1, Contig7016_Nuclearia_a.p1, Contig9216_Nuclearia_a.p1, Contig9217_Nuclearia_a.p2, Contig9608_Nuclearia_a.p1	ASRE01000071.1_Pecoramyces_ruminatium_strain_C1A_ctg7180000048971__whole_genome_shotgun_sequence.p1, ASRE01000428.1_Pecoramyces_ruminatium_strain_C1A_ctg7180000050362__whole_genome_shotgun_sequence.p1, ASRE01001868.1_Pecoramyces_ruminatium_strain_C1A_ctg7180000056461__whole_genome_shotgun_sequence.p1, ASRE01002757.1_Pecoramyces_ruminatium_strain_C1A_ctg7180000060156__whole_genome_shotgun_sequence…	XP_018283416.1, XP_018288309.1, XP_018288311.1, XP_018288313.1, XP_018289463.1, XP_018290526.1, XP_018294780.1, XP_018295380.1, XP_018297943.1, XP_018298726.1, XP_018299116.1	jgi|Pipcy3_1|12893|e_gw1.1157.2.1.p1, jgi|Pipcy3_1|17942|fgenesh1_pg.NODE_1157_#_1.p2, jgi|Pipcy3_1|21958|gm1.3794_g.p1	OUM56481.1, OUM58560.1, OUM60193.1, OUM63265.1, OUM63283.1, OUM63880.1, OUM63882.1, OUM67296.1, OUM67324.1, OUM67325.1, OUM67328.1, OUM67331.1	XP_024333669.1, XP_024334538.1, XP_024335554.1, XP_024335751.1, XP_024336860.1, XP_024336861.1, XP_024336862.1, XP_024337927.1, XP_024338837.1, XP_024338838.1, XP_024340121.1, XP_024341045.1, XP_024342803.1, XP_024344761.1	XP_003319964.2_hypothetical_protein_PGTG_00876_[Puccinia_graminis_f._sp._tritici_CRL_75-36-700-3], XP_003319966.2_hypothetical_protein_PGTG_00878_[Puccinia_graminis_f._sp._tritici_CRL_75-36-700-3], XP_003321283.2_hypothetical_protein_PGTG_02325_[Puccinia_graminis_f._sp._tritici_CRL_75-36-700-3], XP_003332791.2_hypothetical_protein_PGTG_14456_[Puccinia_graminis_f._sp._tritici_CRL_75-36-700-3], XP_…	Rhi_gl_ORY22913.1_P-loop_containing_nucleoside_triphosphate_hydrolase_protein_[Rhizoclosmatium_globosum], Rhi_gl_ORY23880.1_canalicular_multispecific_organic_anion_transporter_1-like_protein_[Rhizoclosmatium_globosum], Rhi_gl_ORY28365.1_hypothetical_protein_BCR33DRAFT_725073_[Rhizoclosmatium_globosum], Rhi_gl_ORY28894.1_P-loop_containing_nucleoside_triphosphate_hydrolase_protein__partial_[Rhizocl…	XP_025164670.1, XP_025167252.1, XP_025173295.1, XP_025175102.1, XP_025176992.1, XP_025180638.1, XP_025181411.1, XP_025186197.1, XP_025188938.1	KK997934.1|m.949, KK997934.1|m.952, KK997949.1|m.1321, KK997949.1|m.1359, KK997949.1|m.1390, KK997949.1|m.1392, KK998225.1|m.7199, KK998349.1|m.9502, KK998349.1|m.9504, KK998555.1|m.17638, KK998555.1|m.17644, KK998621.1|m.19603	EPZ31222.1, EPZ35647.1, EPZ35709.1, EPZ35864.1, EPZ36121.1	NP_010419.3_ATP-binding_cassette_glutathione_S-conjugate_transporter_YCF1_[Saccharomyces_cerevisiae_S288C], NP_011797.3_ATP-binding_cassette_transporter_YOR1_[Saccharomyces_cerevisiae_S288C], NP_011828.1_putative_ATP-binding_cassette_multidrug_transporter_VMR1_[Saccharomyces_cerevisiae_S288C], NP_013029.3_putative_multidrug_transporter_NFT1_[Saccharomyces_cerevisiae_S288C], NP_013030.1_hypothetic…	XP_019022655.1, XP_019023614.1, XP_019023899.1, XP_019024128.1, XP_019025608.1	XP_004989053.1_SUR1_protein_[Salpingoeca_rosetta], XP_004989083.1_ABC_transporter_[Salpingoeca_rosetta], XP_004989086.1_ABC_transporter_[Salpingoeca_rosetta], XP_004990603.1_hypothetical_protein_PTSG_08353_[Salpingoeca_rosetta], XP_004994437.1_hypothetical_protein_PTSG_12159_[Salpingoeca_rosetta], XP_004995011.1_multidrug_resistance_associated_protein_1_[Salpingoeca_rosetta], XP_004995025.1_multi…	NODE_1065_length_2359_cov_0.385841.p1, NODE_1065_length_2359_cov_0.385841.p3, NODE_1148_length_2006_cov_0.843734.p1, NODE_1270_length_1484_cov_1.359567.p1, NODE_132_length_16614_cov_0.935392.p1, NODE_2018_length_479_cov_0.163158.p1, NODE_246_length_11841_cov_1.234032.p4, NODE_412_length_7926_cov_1.357608.p1, NODE_412_length_7926_cov_1.357608.p5, NODE_41_length_34096_cov_2.002235.p1, NODE_41_lengt…
OG0000019																									QMCF01000115.1.p3, QMCF01000175.1.p4, QMCF01000259.1.p3, QMCF01000262.1.p3, QMCF01000315.1.p1, QMCF01000347.1.p2, QMCF01000377.1.p2, QMCF01000378.1.p1, QMCF01000564.1.p1, QMCF01000591.1.p1, QMCF01000908.1.p1, QMCF01001323.1.p2, QMCF01001333.1.p1, QMCF01001627.1.p3, QMCF01001696.1.p1, QMCF01001696.1.p2, QMCF01001939.1.p2, QMCF01001958.1.p1, QMCF01001969.1.p1, QMCF01001970.1.p1, QMCF01002108.1.p1, …
OG0000020																									QMCF01000097.1.p4, QMCF01000141.1.p2, QMCF01000203.1.p2, QMCF01000217.1.p4, QMCF01000255.1.p3, QMCF01000268.1.p3, QMCF01000294.1.p2, QMCF01000297.1.p2, QMCF01000300.1.p1, QMCF01000308.1.p1, QMCF01000464.1.p1, QMCF01000485.1.p2, QMCF01000646.1.p4, QMCF01000650.1.p1, QMCF01000699.1.p2, QMCF01000791.1.p1, QMCF01000872.1.p1, QMCF01000914.1.p2, QMCF01000983.1.p5, QMCF01001002.1.p1, QMCF01001002.1.p3, …
OG0000021																									QMCF01000169.1.p1, QMCF01000191.1.p4, QMCF01000263.1.p1, QMCF01000521.1.p2, QMCF01000577.1.p4, QMCF01000582.1.p2, QMCF01000610.1.p2, QMCF01000663.1.p1, QMCF01000869.1.p1, QMCF01001159.1.p2, QMCF01001251.1.p4, QMCF01001275.1.p1, QMCF01001348.1.p2, QMCF01001478.1.p1, QMCF01001487.1.p2, QMCF01001500.1.p4, QMCF01001967.1.p1, QMCF01002020.1.p1, QMCF01002071.1.p1, QMCF01002165.1.p1, QMCF01002277.1.p1, …
OG0000022																									QMCF01000104.1.p1, QMCF01000104.1.p4, QMCF01000145.1.p1, QMCF01000173.1.p3, QMCF01000198.1.p3, QMCF01000238.1.p3, QMCF01000307.1.p2, QMCF01000311.1.p1, QMCF01000397.1.p1, QMCF01000507.1.p2, QMCF01000534.1.p2, QMCF01000534.1.p5, QMCF01000985.1.p1, QMCF01001021.1.p2, QMCF01001033.1.p1, QMCF01001179.1.p2, QMCF01001190.1.p1, QMCF01001238.1.p1, QMCF01001337.1.p6, QMCF01001375.1.p1, QMCF01001375.1.p2, …
OG0000023	XP_004339367.1_transporter__major_facilitator_superfamily_protein_[Acanthamoeba_castellanii_str._Neff], XP_004356840.1_transporter__major_facilitator_superfamily_superfamily_protein_[Acanthamoeba_castellanii_str._Neff]	KNE61373.1_hypothetical_protein_AMAG_06202_[Allomyces_macrogynus_ATCC_38327], KNE62473.1_sugar_porter__SP__family_MFS_transporter_[Allomyces_macrogynus_ATCC_38327], KNE62480.1_sugar_porter__SP__family_MFS_transporter_[Allomyces_macrogynus_ATCC_38327], KNE62773.1_sugar_porter__SP__family_MFS_transporter_[Allomyces_macrogynus_ATCC_38327], KNE64027.1_hypothetical_protein_AMAG_09085_[Allomyces_macrog…	NODE_149_length_17312_cov_0.399349.p3, NODE_150_length_17275_cov_0.559618.p4, NODE_214_length_14327_cov_0.392325.p7, NODE_37_length_31305_cov_0.348939.p8, NODE_787_length_4254_cov_0.173526.p1	Ana_ro_ORX46352.1_general_substrate_transporter_[Anaeromyces_robustus], Ana_ro_ORX63839.1_general_substrate_transporter_[Anaeromyces_robustus], Ana_ro_ORX64717.1_hypothetical_protein_BCR32DRAFT_212442__partial_[Anaeromyces_robustus], Ana_ro_ORX65995.1_general_substrate_transporter_[Anaeromyces_robustus], Ana_ro_ORX73437.1_general_substrate_transporter__partial_[Anaeromyces_robustus], Ana_ro_ORX73…	JNET01002858.1_Basidiobolus_heterosporus_B8920_ctg7180000523145_1__whole_genome_shotgun_sequence.p1, JNET01002858.1_Basidiobolus_heterosporus_B8920_ctg7180000523145_1__whole_genome_shotgun_sequence.p2, JNET01003465.1_Basidiobolus_heterosporus_B8920_ctg7180000524397_1__whole_genome_shotgun_sequence.p1, JNET01003558.1_Basidiobolus_heterosporus_B8920_ctg7180000524527_1__whole_genome_shotgun_sequence…	ORX64668.1, ORX65469.1, ORX70380.1, ORX71758.1, ORX79278.1, ORX84201.1, ORX89517.1, ORX90096.1, ORX90138.1, ORX90142.1, ORX90354.1, ORX90475.1, ORX91452.1, ORX91528.1, ORX92055.1, ORX92107.1, ORX94038.1, ORX94761.1, ORX94763.1, ORX94765.1, ORX94915.1, ORX94916.1, ORX94917.1, ORX94918.1, ORX94920.1, ORX94921.1, ORX94922.1, ORX94923.1, ORX94924.1, ORX94925.1, ORX94926.1, ORX95957.1, ORX96814.1, ORX…		gi|59281020|gb|CO966304.1|CO966304.p2, gi|59283486|gb|CO968770.1|CO968770.p1, gi|59285338|gb|CO970622.1|CO970622.p1, gi|59288001|gb|CO973285.1|CO973285.p1, gi|59291088|gb|CO975426.1|CO975426.p2, gi|59298471|gb|CO978262.1|CO978262.p1, gi|59299137|gb|CO978515.1|CO978515.p1	jgi|Blyhe1|15807|e_gw1.7271.3.1, jgi|Blyhe1|26220|fgenesh1_pg.NODE_5985_#_1, jgi|Blyhe1|26718|fgenesh1_pg.NODE_3781_#_1, jgi|Blyhe1|3035|gw1.5474.2.1, jgi|Blyhe1|8162|gw1.6954.2.1	LUVW01000001.1_Capniomyces_stellatus_strain_MIS-10-108_Cste_Scaff_1__whole_genome_shotgun_sequence.p126, LUVW01000001.1_Capniomyces_stellatus_strain_MIS-10-108_Cste_Scaff_1__whole_genome_shotgun_sequence.p144, LUVW01000012.1_Capniomyces_stellatus_strain_MIS-10-108_Cste_Scaff_12__whole_genome_shotgun_sequence.p32, LUVW01000015.1_Capniomyces_stellatus_strain_MIS-10-108_Cste_Scaff_15__whole_genome_s…	ORZ31878.1_general_substrate_transporter_[Catenaria_anguillulae_PL171], ORZ33341.1_general_substrate_transporter_[Catenaria_anguillulae_PL171], ORZ34519.1_general_substrate_transporter__partial_[Catenaria_anguillulae_PL171], ORZ35437.1_general_substrate_transporter__partial_[Catenaria_anguillulae_PL171], ORZ35438.1_and_other_transporter-domain-containing_protein_[Catenaria_anguillulae_PL171], ORZ…	Cau_pr_jgi|Caupr1|1239|gw1.11.12.1, Cau_pr_jgi|Caupr1|13305|e_gw1.109.17.1, Cau_pr_jgi|Caupr1|13311|e_gw1.109.11.1, Cau_pr_jgi|Caupr1|13317|e_gw1.109.22.1, Cau_pr_jgi|Caupr1|14130|e_gw1.152.8.1, Cau_pr_jgi|Caupr1|14135|e_gw1.152.1.1, Cau_pr_jgi|Caupr1|14136|e_gw1.152.6.1, Cau_pr_jgi|Caupr1|1599|gw1.152.1.1, Cau_pr_jgi|Caupr1|16964|fgenesh1_pg.11_#_65, Cau_pr_jgi|Caupr1|19653|fgenesh1_pg.109_#_4, …	PIA13385.1_general_substrate_transporter_[Coemansia_reversa_NRRL_1564], PIA14798.1_general_substrate_transporter__partial_[Coemansia_reversa_NRRL_1564], PIA15666.1_general_substrate_transporter_[Coemansia_reversa_NRRL_1564], PIA16050.1_general_substrate_transporter_[Coemansia_reversa_NRRL_1564], PIA16928.1_general_substrate_transporter_[Coemansia_reversa_NRRL_1564], PIA17680.1_general_substrate_t…	JNEH01000111.1_Cokeromyces_recurvatus_B5483_ctg7180000152974_1__whole_genome_shotgun_sequence.p1, JNEH01000111.1_Cokeromyces_recurvatus_B5483_ctg7180000152974_1__whole_genome_shotgun_sequence.p2, JNEH01001135.1_Cokeromyces_recurvatus_B5483_ctg7180000206886_1__whole_genome_shotgun_sequence.p2, JNEH01001230.1_Cokeromyces_recurvatus_B5483_ctg7180000206990_1__whole_genome_shotgun_sequence.p4, JNEH010…	KXN68231.1, KXN68639.1, KXN72134.1, KXN72135.1, KXN72145.1, KXN72403.1, KXN73086.1	XP_012046488.1, XP_012046526.1, XP_012047216.1, XP_012047633.1, XP_012048015.1, XP_012048094.1, XP_012048363.1, XP_012048857.1, XP_012049146.1, XP_012049154.1, XP_012049157.1, XP_012049158.1, XP_012049287.1, XP_012049288.1, XP_012050040.1, XP_012050170.1, XP_012050231.1, XP_012050250.1, XP_012050848.1, XP_012051253.1, XP_012051254.1, XP_012051260.1, XP_012051903.1, XP_012051958.1, XP_012051959.1,…	XP_629391.1_calmodulin-binding_protein_[Dictyostelium_discoideum_AX4], XP_637879.1_hypothetical_protein_DDB_G0286151_[Dictyostelium_discoideum_AX4], XP_640848.1_sugar_transporter_family_protein_[Dictyostelium_discoideum_AX4], XP_642246.1_sugar_transporter_family_protein_[Dictyostelium_discoideum_AX4], XP_642498.1_sugar_transporter_family_protein_[Dictyostelium_discoideum_AX4]	FCOS01003182.1_Entomophthora_muscae_genome_assembly__contig__comp13930_c0_seq1__whole_genome_shotgun_sequence.p1, FCOS01003423.1_Entomophthora_muscae_genome_assembly__contig__comp14167_c0_seq1__whole_genome_shotgun_sequence.p1, FCOS01004654.1_Entomophthora_muscae_genome_assembly__contig__comp15427_c0_seq1__whole_genome_shotgun_sequence.p1, FCOS01004655.1_Entomophthora_muscae_genome_assembly__cont…	XP_009492912.1_hypothetical_protein_H696_00753_[Fonticula_alba], XP_009496801.1_hypothetical_protein_H696_04647_[Fonticula_alba]	RIA91781.1, RIA97289.1, RIA98081.1, RIA98920.1	jgi|Ganpr1|131502|fgenesh1_pm.6_#_73, jgi|Ganpr1|143643|estExt_fgenesh1_pg.C_100153, jgi|Ganpr1|152960|estExt_fgenesh1_pm.C_100181, jgi|Ganpr1|153125|estExt_fgenesh1_pm.C_120005, jgi|Ganpr1|156080|estExt_fgenesh1_pm.C_400086, jgi|Ganpr1|51150|fgenesh1_kg.2_#_266_#_Locus1141v1rpkm181.07, jgi|Ganpr1|53476|fgenesh1_kg.10_#_201_#_Locus4666v1rpkm41.24, jgi|Ganpr1|54634|fgenesh1_kg.17_#_52_#_Locus580v1…	AFSM01007204.1_Homolaphlyctis_polyrhiza_JEL_142_strain_JEL142_JEL142_contig09903__whole_genome_shotgun_sequence.p3	XP_001873734.1_predicted_protein_[Laccaria_bicolor_S238N-H82], XP_001873946.1_predicted_protein_[Laccaria_bicolor_S238N-H82], XP_001874382.1_predicted_protein_[Laccaria_bicolor_S238N-H82], XP_001874568.1_MFS_monosaccharide_transporter_[Laccaria_bicolor_S238N-H82], XP_001877601.1_predicted_protein_[Laccaria_bicolor_S238N-H82], XP_001877943.1_predicted_protein_[Laccaria_bicolor_S238N-H82], XP_00187…	ORX64274.1_general_substrate_transporter_[Linderina_pennispora], ORX64468.1_general_substrate_transporter_[Linderina_pennispora], ORX64529.1_general_substrate_transporter_[Linderina_pennispora], ORX65027.1_MFS_general_substrate_transporter_[Linderina_pennispora], ORX66078.1_general_substrate_transporter_[Linderina_pennispora], ORX66111.1_general_substrate_transporter_[Linderina_pennispora], ORX66…	QMCF01002201.1.p1, QMCF01064492.1.p1, QMCF01064492.1.p2, QMCF01119155.1.p1, QMCF01209452.1.p1	XP_013237321.1	XP_001744797.1, XP_001745016.1, XP_001745420.1, XP_001746146.1, XP_001748408.1, XP_001748510.1	Mor_al_ADAG01000928.1|m.43080_ADAG01000928.1|g.43080_type_complete_len_397_gc_universal_ADAG01000928.1_47773-46583_-_, Mor_al_ADAG01001041.1|m.23478_ADAG01001041.1|g.23478_type_complete_len_524_gc_universal_ADAG01001041.1_153413-154984_+_, Mor_al_ADAG01001057.1|m.18813_ADAG01001057.1|g.18813_type_complete_len_425_gc_universal_ADAG01001057.1_212120-210846_-_, Mor_al_ADAG01001063.1|m.16697_ADAG0100…	KFH65933.1, KFH67089.1, KFH67092.1, KFH67119.1, KFH68482.1, KFH70767.1, KFH71760.1	KAF1796544.1, KAF1796545.1, KAF1798273.1, KAF1798426.1, KAF1798629.1, KAF1800492.1, KAF1800816.1, KAF1800896.1, KAF1801194.1, KAF1801420.1, KAF1801459.1, KAF1801580.1, KAF1802044.1, KAF1802074.1, KAF1802175.1, KAF1802670.1, KAF1802802.1, KAF1803081.1, KAF1803187.1, KAF1803189.1, KAF1803601.1, KAF1803661.1, KAF1803863.1, KAF1803938.1, KAF1804018.1, KAF1804098.1, KAF1804355.1, KAF1804356.1, KAF1804…	Neo_ca_ORX83688.1_general_substrate_transporter_[Neocallimastix_californiae], Neo_ca_ORX89676.1_general_substrate_transporter_[Neocallimastix_californiae], Neo_ca_ORX90077.1_general_substrate_transporter_[Neocallimastix_californiae], Neo_ca_ORX90078.1_general_substrate_transporter_[Neocallimastix_californiae], Neo_ca_ORY00049.1_general_substrate_transporter_[Neocallimastix_californiae], Neo_ca_OR…	Nuc_th_JP100_TRINITY_DN28623_c0_g1_i1|m.75486, Nuc_th_JP100_TRINITY_DN28623_c1_g1_i1|m.75487, Nuc_th_JP100_TRINITY_DN30440_c1_g2_i1|m.23675, Nuc_th_JP100_TRINITY_DN35576_c0_g1_i2|m.43548, Nuc_th_JP100_TRINITY_DN35576_c0_g1_i5|m.43554	PJF16476.1_D-xylose-proton_symporter_[Paramicrosporidium_saccamoebae]	Partr_v1_DN25717_c1_g1_i1_m74469_putative_transporter, Partr_v1_DN42804_c0_g1_i1_m19345_putative_transporter	Contig10619_Nuclearia_a.p2, Contig12188_Nuclearia_a.p2, Contig12189_Nuclearia_a.p2, Contig13452_Nuclearia_a.p1, Contig13714_Nuclearia_a.p1, Contig14277_Nuclearia_a.p1, Contig2619_Nuclearia_a.p1, Contig29626_Nuclearia_a.p1, Contig30655_Nuclearia_a.p2, Contig8121_Nuclearia_a.p1	ASRE01000425.1_Pecoramyces_ruminatium_strain_C1A_ctg7180000050357__whole_genome_shotgun_sequence.p2, ASRE01001081.1_Pecoramyces_ruminatium_strain_C1A_ctg7180000053112__whole_genome_shotgun_sequence.p2, ASRE01002109.1_Pecoramyces_ruminatium_strain_C1A_ctg7180000057377__whole_genome_shotgun_sequence.p1, ASRE01002590.1_Pecoramyces_ruminatium_strain_C1A_ctg7180000059457__whole_genome_shotgun_sequence…	XP_018283736.1, XP_018284773.1, XP_018285374.1, XP_018286203.1, XP_018286731.1, XP_018286803.1, XP_018288156.1, XP_018289233.1, XP_018289390.1, XP_018289527.1, XP_018291161.1, XP_018292531.1, XP_018292532.1, XP_018292641.1, XP_018293172.1, XP_018293878.1, XP_018294327.1, XP_018294629.1, XP_018296430.1, XP_018296751.1, XP_018297342.1, XP_018298484.1, XP_018299074.1, XP_018299353.1	jgi|Pipcy3_1|11751|e_gw1.680.1.1.p1, jgi|Pipcy3_1|14976|fgenesh1_pg.NODE_72_#_8.p1, jgi|Pipcy3_1|15686|fgenesh1_pg.NODE_185_#_1.p1, jgi|Pipcy3_1|22658|fgenesh1_pm.NODE_185_#_1.p1, jgi|Pipcy3_1|8122|e_gw1.72.4.1.p1	OUM56186.1, OUM56617.1, OUM56648.1, OUM56649.1, OUM56978.1, OUM56979.1, OUM57458.1, OUM58049.1, OUM58050.1, OUM58051.1, OUM58052.1, OUM58053.1, OUM58055.1, OUM58262.1, OUM59503.1, OUM62393.1, OUM62394.1, OUM62395.1, OUM63166.1, OUM63888.1, OUM63890.1, OUM64438.1, OUM69405.1, OUM69406.1	XP_024334241.1, XP_024335122.1, XP_024335245.1, XP_024335521.1, XP_024335805.1, XP_024336058.1, XP_024336095.1, XP_024337774.1, XP_024337816.1, XP_024338547.1, XP_024339297.1, XP_024339321.1, XP_024339322.1, XP_024339369.1, XP_024339749.1, XP_024341010.1, XP_024341418.1, XP_024342030.1, XP_024343923.1, XP_024343932.1, XP_024344156.1, XP_024344157.1, XP_024344621.1	XP_003321756.2_hypothetical_protein_PGTG_03293_[Puccinia_graminis_f._sp._tritici_CRL_75-36-700-3], XP_003322460.1_hypothetical_protein_PGTG_03997_[Puccinia_graminis_f._sp._tritici_CRL_75-36-700-3], XP_003324391.2_hypothetical_protein_PGTG_05197_[Puccinia_graminis_f._sp._tritici_CRL_75-36-700-3], XP_003324392.1_hypothetical_protein_PGTG_05198_[Puccinia_graminis_f._sp._tritici_CRL_75-36-700-3], XP_…	Rhi_gl_ORY42161.1_general_substrate_transporter_[Rhizoclosmatium_globosum], Rhi_gl_ORY53169.1_general_substrate_transporter_[Rhizoclosmatium_globosum], Rhi_gl_ORY53204.1_hypothetical_protein_BCR33DRAFT_761450_[Rhizoclosmatium_globosum], Rhi_gl_ORY53205.1_general_substrate_transporter_[Rhizoclosmatium_globosum], Rhi_gl_ORY53213.1_general_substrate_transporter_[Rhizoclosmatium_globosum], Rhi_gl_ORY…	XP_025173015.1, XP_025174832.1, XP_025184212.1, XP_025184466.1	KK997949.1|m.1330, KK997949.1|m.1410, KK997983.1|m.2038, KK997983.1|m.2139, KK997990.1|m.2705, KK997990.1|m.2748, KK998038.1|m.3741, KK998038.1|m.3788, KK998054.1|m.4284, KK998074.1|m.4851, KK998090.1|m.5320, KK998228.1|m.7240, KK998293.1|m.8391, KK998293.1|m.8394, KK998293.1|m.8449, KK998363.1|m.9958, KK998405.1|m.11223, KK998405.1|m.11228, KK998444.1|m.12612, KK998465.1|m.13423, KK998466.1|m.13…	EPZ31040.1, EPZ36062.1	NP_009800.1_hypothetical_protein_YBR241C_[Saccharomyces_cerevisiae_S288C], NP_010036.1_hexose_transporter_HXT15_[Saccharomyces_cerevisiae_S288C], NP_010082.1_hypothetical_protein_YDL199C_[Saccharomyces_cerevisiae_S288C], NP_010087.1_glucose_sensor_[Saccharomyces_cerevisiae_S288C], NP_010143.1_glucose_sensor_[Saccharomyces_cerevisiae_S288C], NP_010629.3_hexose_transporter_HXT7_[Saccharomyces_cerev…	XP_019020945.1, XP_019021016.1, XP_019021102.1, XP_019021265.1, XP_019021309.1, XP_019021479.1, XP_019021487.1, XP_019021597.1, XP_019021925.1, XP_019022064.1, XP_019022632.1, XP_019022899.1, XP_019022933.1, XP_019023144.1, XP_019023507.1, XP_019023526.1, XP_019023871.1, XP_019024327.1, XP_019024413.1, XP_019024579.1, XP_019024699.1, XP_019024978.1, XP_019025166.1, XP_019025238.1, XP_019025700.1,…	XP_004990085.1_solute_carrier_family_2_[Salpingoeca_rosetta], XP_004991367.1_hypothetical_protein_PTSG_07571_[Salpingoeca_rosetta], XP_004991932.1_hypothetical_protein_PTSG_06549_[Salpingoeca_rosetta], XP_004992344.1_hypothetical_protein_PTSG_06943_[Salpingoeca_rosetta], XP_004994833.1_hypothetical_protein_PTSG_03938_[Salpingoeca_rosetta], XP_004997956.1_hypothetical_protein_PTSG_01971_[Salpingoe…	NODE_1221_length_1728_cov_0.642726.p1, NODE_162_length_14959_cov_1.379610.p2, NODE_504_length_6695_cov_1.218163.p2, NODE_56_length_28873_cov_1.243101.p6, NODE_629_length_5211_cov_0.605243.p2, NODE_62_length_26495_cov_0.832853.p8, NODE_6_length_70510_cov_1.054395.p44, NODE_84_length_22354_cov_0.646506.p6
OG0000024																									QMCF01000198.1.p6, QMCF01000205.1.p2, QMCF01000260.1.p1, QMCF01000273.1.p4, QMCF01000350.1.p2, QMCF01000432.1.p5, QMCF01000456.1.p4, QMCF01000466.1.p1, QMCF01000684.1.p1, QMCF01000731.1.p3, QMCF01001399.1.p1, QMCF01001407.1.p3, QMCF01001440.1.p1, QMCF01001495.1.p1, QMCF01001626.1.p1, QMCF01001949.1.p2, QMCF01002204.1.p2, QMCF01002275.1.p2, QMCF01002310.1.p3, QMCF01002343.1.p1, QMCF01002496.1.p3, …
OG0000025	XP_004336760.1_fungal_Zn_2_-Cys_6__binuclear_cluster_domain_containing_protein_[Acanthamoeba_castellanii_str._Neff]	KNE54290.1_hypothetical_protein_AMAG_00277_[Allomyces_macrogynus_ATCC_38327], KNE55175.1_hypothetical_protein_AMAG_01094_[Allomyces_macrogynus_ATCC_38327], KNE57519.1_hypothetical_protein__variant__partial_[Allomyces_macrogynus_ATCC_38327], KNE57520.1_hypothetical_protein_AMAG_18062__partial_[Allomyces_macrogynus_ATCC_38327], KNE59821.1_hypothetical_protein_AMAG_05277_[Allomyces_macrogynus_ATCC_3…		Ana_ro_ORX63654.1_hypothetical_protein_BCR32DRAFT_273371_[Anaeromyces_robustus], Ana_ro_ORX69834.1_hypothetical_protein_BCR32DRAFT_272418_[Anaeromyces_robustus], Ana_ro_ORX76862.1_hypothetical_protein_BCR32DRAFT_271021_[Anaeromyces_robustus], Ana_ro_ORX87584.1_hypothetical_protein_BCR32DRAFT_289236_[Anaeromyces_robustus]	JNET01004516.1_Basidiobolus_heterosporus_B8920_ctg7180000556307_1__whole_genome_shotgun_sequence.p1, JNET01004516.1_Basidiobolus_heterosporus_B8920_ctg7180000556307_1__whole_genome_shotgun_sequence.p2, JNET01004593.1_Basidiobolus_heterosporus_B8920_ctg7180000556522_1__whole_genome_shotgun_sequence.p1, JNET01004926.1_Basidiobolus_heterosporus_B8920_ctg7180000557168_1__whole_genome_shotgun_sequence…	ORX67361.1, ORX67362.1, ORX67363.1, ORX75374.1, ORX76411.1, ORX78079.1, ORX79621.1, ORX80291.1, ORX81705.1, ORX85290.1, ORX88388.1, ORX88661.1, ORX88662.1, ORX88950.1, ORX89234.1, ORX90001.1, ORX90894.1, ORX91129.1, ORX92972.1, ORX94095.1, ORX95365.1, ORX95564.1, ORX95565.1, ORX95687.1, ORX98802.1, ORX99110.1, ORX99514.1, ORX99724.1, ORY02156.1, ORY02807.1, ORY04154.1, ORY04512.1, ORY04904.1, ORY…	gb|EGF77454.1|_hypothetical_protein_BATDEDRAFT_91771_[Batrachochytrium_dendrobatidis_JAM81], gb|EGF77467.1|_hypothetical_protein_BATDEDRAFT_91760_[Batrachochytrium_dendrobatidis_JAM81], gb|EGF77468.1|_hypothetical_protein_BATDEDRAFT_27685_[Batrachochytrium_dendrobatidis_JAM81], gb|EGF77479.1|_hypothetical_protein_BATDEDRAFT_91698_[Batrachochytrium_dendrobatidis_JAM81], gb|EGF77494.1|_hypothetical…	gi|59286750|gb|CO972034.1|CO972034.p4, gi|59286978|gb|CO972262.1|CO972262.p1, gi|59295671|gb|CO977361.1|CO977361.p2	jgi|Blyhe1|12186|gw1.3468.3.1, jgi|Blyhe1|18887|e_gw1.2152.1.1, jgi|Blyhe1|32224|fgenesh1_pg.NODE_7429_#_1, jgi|Blyhe1|33534|fgenesh1_pg.NODE_7453_#_1, jgi|Blyhe1|34988|fgenesh1_pg.NODE_539_#_1, jgi|Blyhe1|38832|gm1.2390_g, jgi|Blyhe1|40342|gm1.3900_g, jgi|Blyhe1|41871|gm1.5429_g, jgi|Blyhe1|42811|gm1.6369_g, jgi|Blyhe1|47021|gm1.10579_g, jgi|Blyhe1|52922|gm1.16480_g	LUVW01000001.1_Capniomyces_stellatus_strain_MIS-10-108_Cste_Scaff_1__whole_genome_shotgun_sequence.p11, LUVW01000001.1_Capniomyces_stellatus_strain_MIS-10-108_Cste_Scaff_1__whole_genome_shotgun_sequence.p200, LUVW01000001.1_Capniomyces_stellatus_strain_MIS-10-108_Cste_Scaff_1__whole_genome_shotgun_sequence.p215, LUVW01000003.1_Capniomyces_stellatus_strain_MIS-10-108_Cste_Scaff_3__whole_genome_sho…	ORZ30431.1_fungal-specific_transcription_factor_domain-domain-containing_protein_[Catenaria_anguillulae_PL171], ORZ30434.1_hypothetical_protein_BCR44DRAFT_53361_[Catenaria_anguillulae_PL171], ORZ30435.1_hypothetical_protein_BCR44DRAFT_40571_[Catenaria_anguillulae_PL171], ORZ31485.1_hypothetical_protein_BCR44DRAFT_1265496_[Catenaria_anguillulae_PL171], ORZ32807.1_fungal-specific_transcription_fact…	Cau_pr_jgi|Caupr1|1334|gw1.120.6.1, Cau_pr_jgi|Caupr1|13519|e_gw1.120.6.1	PIA14203.1_hypothetical_protein_COEREDRAFT_21032__partial_[Coemansia_reversa_NRRL_1564], PIA14969.1_hypothetical_protein_COEREDRAFT_93606_[Coemansia_reversa_NRRL_1564], PIA15381.1_hypothetical_protein_COEREDRAFT_82124_[Coemansia_reversa_NRRL_1564], PIA15682.1_hypothetical_protein_COEREDRAFT_44310__partial_[Coemansia_reversa_NRRL_1564], PIA16357.1_hypothetical_protein_COEREDRAFT_42942__partial_[Co…	JNEH01001287.1_Cokeromyces_recurvatus_B5483_ctg7180000207087_1__whole_genome_shotgun_sequence.p1, JNEH01001287.1_Cokeromyces_recurvatus_B5483_ctg7180000207087_1__whole_genome_shotgun_sequence.p10, JNEH01001291.1_Cokeromyces_recurvatus_B5483_ctg7180000207091_1__whole_genome_shotgun_sequence.p4, JNEH01001389.1_Cokeromyces_recurvatus_B5483_ctg7180000207342_1__whole_genome_shotgun_sequence.p2, JNEH01…	KXN64651.1, KXN64652.1, KXN64735.1, KXN65670.1, KXN66023.1, KXN66039.1, KXN66744.1, KXN67139.1, KXN67358.1, KXN67359.1, KXN67382.1, KXN67383.1, KXN67384.1, KXN67385.1, KXN67386.1, KXN67387.1, KXN67388.1, KXN67422.1, KXN67423.1, KXN67424.1, KXN67425.1, KXN67426.1, KXN67903.1, KXN67919.1, KXN68053.1, KXN68124.1, KXN68554.1, KXN69043.1, KXN69632.1, KXN69633.1, KXN69641.1, KXN70438.1, KXN70439.1, KXN…	XP_012046153.1, XP_012046264.1, XP_012046387.1, XP_012046441.1, XP_012046442.1, XP_012046877.1, XP_012047430.1, XP_012047496.1, XP_012047533.1, XP_012047620.1, XP_012047674.1, XP_012047903.1, XP_012047960.1, XP_012048099.1, XP_012048399.1, XP_012048506.1, XP_012048559.1, XP_012049070.1, XP_012049705.1, XP_012050232.1, XP_012050528.1, XP_012050825.1, XP_012051020.1, XP_012051186.1, XP_012051495.1,…		FCOS01000368.1_Entomophthora_muscae_genome_assembly__contig__comp10507_c0_seq1__whole_genome_shotgun_sequence.p1, FCOS01004400.1_Entomophthora_muscae_genome_assembly__contig__comp15186_c0_seq1__whole_genome_shotgun_sequence.p1, FCOS01008259.1_Entomophthora_muscae_genome_assembly__contig__comp18807_c0_seq2__whole_genome_shotgun_sequence.p1, FCOS01010340.1_Entomophthora_muscae_genome_assembly__cont…		RIA78679.1, RIA79695.1, RIA81038.1, RIA81070.1, RIA82763.1, RIA83396.1, RIA85029.1, RIA85538.1, RIA86575.1, RIA86805.1, RIA87712.1, RIA87803.1, RIA89009.1, RIA89889.1, RIA90520.1, RIA91492.1, RIA93243.1, RIA96158.1, RIA97149.1, RIA97196.1, RIA97460.1, RIA97479.1, RIA99039.1	jgi|Ganpr1|102537|e_gw1.74.52.1, jgi|Ganpr1|130523|fgenesh1_pm.2_#_286, jgi|Ganpr1|137467|fgenesh1_pm.60_#_59, jgi|Ganpr1|137594|fgenesh1_pm.62_#_56, jgi|Ganpr1|137756|fgenesh1_pm.64_#_64, jgi|Ganpr1|138283|fgenesh1_pm.73_#_18, jgi|Ganpr1|139182|fgenesh1_pm.90_#_31, jgi|Ganpr1|139183|fgenesh1_pm.90_#_32, jgi|Ganpr1|150703|estExt_fgenesh1_pm.C_10316, jgi|Ganpr1|151989|estExt_fgenesh1_pm.C_60042, j…	AFSM01000292.1_Homolaphlyctis_polyrhiza_JEL_142_strain_JEL142_JEL142_contig00464__whole_genome_shotgun_sequence.p1, AFSM01000292.1_Homolaphlyctis_polyrhiza_JEL_142_strain_JEL142_JEL142_contig00464__whole_genome_shotgun_sequence.p5, AFSM01000292.1_Homolaphlyctis_polyrhiza_JEL_142_strain_JEL142_JEL142_contig00464__whole_genome_shotgun_sequence.p6, AFSM01000292.1_Homolaphlyctis_polyrhiza_JEL_142_str…	XP_001874026.1_predicted_protein_[Laccaria_bicolor_S238N-H82], XP_001874715.1_predicted_protein_[Laccaria_bicolor_S238N-H82], XP_001874739.1_predicted_protein_[Laccaria_bicolor_S238N-H82], XP_001874765.1_predicted_protein_[Laccaria_bicolor_S238N-H82], XP_001876286.1_predicted_protein_[Laccaria_bicolor_S238N-H82], XP_001877786.1_predicted_protein_[Laccaria_bicolor_S238N-H82], XP_001877873.1_predic…	ORX63486.1_hypothetical_protein_DL89DRAFT_208460__partial_[Linderina_pennispora], ORX63487.1_hypothetical_protein_DL89DRAFT_212169__partial_[Linderina_pennispora], ORX68097.1_hypothetical_protein_DL89DRAFT_26502_[Linderina_pennispora], ORX68516.1_hypothetical_protein_DL89DRAFT_178966_[Linderina_pennispora], ORX68518.1_hypothetical_protein_DL89DRAFT_179021_[Linderina_pennispora], ORX68529.1_hypoth…	QMCF01018694.1.p1, QMCF01022472.1.p1, QMCF01032931.1.p1, QMCF01045930.1.p1, QMCF01049437.1.p1, QMCF01052865.1.p2, QMCF01072260.1.p1, QMCF01091323.1.p1, QMCF01105921.1.p1, QMCF01112356.1.p1, QMCF01131333.1.p1, QMCF01181317.1.p1, QMCF01203425.1.p1, QMCF01203425.1.p2, QMCF01217893.1.p1, QMCF01234340.1.p1			Mor_al_ADAG01000857.1|m.48730_ADAG01000857.1|g.48730_type_complete_len_628_gc_universal_ADAG01000857.1_39013-37130_-_, Mor_al_ADAG01000857.1|m.48739_ADAG01000857.1|g.48739_type_complete_len_260_gc_universal_ADAG01000857.1_39836-39057_-_, Mor_al_ADAG01000881.1|m.47194_ADAG01000881.1|g.47194_type_complete_len_483_gc_universal_ADAG01000881.1_37281-38729_+_, Mor_al_ADAG01000881.1|m.47206_ADAG01000881…	KFH62757.1, KFH62946.1, KFH63103.1, KFH63173.1, KFH63262.1, KFH64095.1, KFH64793.1, KFH65958.1, KFH66706.1, KFH68704.1, KFH69161.1, KFH69537.1, KFH70270.1, KFH70989.1, KFH72079.1, KFH72227.1, KFH73839.1, KFH74072.1, KFH74120.1	KAF1796350.1, KAF1796398.1, KAF1797945.1, KAF1798032.1, KAF1798496.1, KAF1799597.1, KAF1799632.1, KAF1800249.1, KAF1800981.1, KAF1801173.1, KAF1801689.1, KAF1801733.1, KAF1802021.1, KAF1802154.1, KAF1803108.1, KAF1803346.1, KAF1803401.1, KAF1803561.1, KAF1803643.1, KAF1803916.1, KAF1803992.1, KAF1805623.1, KAF1805629.1, KAF1806406.1, KAF1806469.1, KAF1806957.1, KAF1807097.1, KAF1807510.1, KAF1807…	Neo_ca_ORY11765.1_hypothetical_protein_LY90DRAFT_677827_[Neocallimastix_californiae], Neo_ca_ORY13117.1_hypothetical_protein_LY90DRAFT_708679__partial_[Neocallimastix_californiae], Neo_ca_ORY23376.1_hypothetical_protein_LY90DRAFT_429757__partial_[Neocallimastix_californiae], Neo_ca_ORY37527.1_hypothetical_protein_LY90DRAFT_672791_[Neocallimastix_californiae], Neo_ca_ORY58611.1_hypothetical_protei…	Nuc_th_JP100_TRINITY_DN26308_c0_g1_i1|m.16251, Nuc_th_JP100_TRINITY_DN27324_c0_g1_i1|m.70550, Nuc_th_JP100_TRINITY_DN31354_c0_g1_i2|m.17083, Nuc_th_JP100_TRINITY_DN33609_c0_g1_i2|m.32438, Nuc_th_JP100_TRINITY_DN44891_c0_g1_i1|m.59227			Contig13685_Nuclearia_a.p1, Contig13686_Nuclearia_a.p1	ASRE01002037.1_Pecoramyces_ruminatium_strain_C1A_ctg7180000057122__whole_genome_shotgun_sequence.p1, ASRE01005121.1_Pecoramyces_ruminatium_strain_C1A_ctg7180000070401__whole_genome_shotgun_sequence.p1, ASRE01007799.1_Pecoramyces_ruminatium_strain_C1A_ctg7180000082228__whole_genome_shotgun_sequence.p1, ASRE01009644.1_Pecoramyces_ruminatium_strain_C1A_ctg7180000090709__whole_genome_shotgun_sequence…	XP_018284343.1, XP_018284429.1, XP_018285275.1, XP_018286001.1, XP_018286065.1, XP_018286937.1, XP_018288778.1, XP_018289519.1, XP_018289522.1, XP_018290216.1, XP_018290582.1, XP_018291486.1, XP_018291493.1, XP_018292190.1, XP_018292465.1, XP_018293316.1, XP_018293693.1, XP_018294639.1, XP_018294827.1, XP_018295619.1, XP_018296823.1, XP_018297848.1, XP_018298574.1, XP_018298617.1, XP_018298832.1	jgi|Pipcy3_1|11541|e_gw1.622.1.1.p1, jgi|Pipcy3_1|15447|fgenesh1_pg.NODE_139_#_5.p3, jgi|Pipcy3_1|15447|fgenesh1_pg.NODE_139_#_5.p4, jgi|Pipcy3_1|19359|gm1.1195_g.p1, jgi|Pipcy3_1|19360|gm1.1196_g.p1, jgi|Pipcy3_1|20419|gm1.2255_g.p1, jgi|Pipcy3_1|21065|gm1.2901_g.p1, jgi|Pipcy3_1|21790|gm1.3626_g.p1	OUM59158.1, OUM60438.1, OUM60447.1, OUM64311.1, OUM64545.1, OUM64546.1, OUM64549.1, OUM64748.1, OUM66165.1, OUM68338.1	XP_024333537.1, XP_024333543.1, XP_024334378.1, XP_024334514.1, XP_024334981.1, XP_024336022.1, XP_024336331.1, XP_024337390.1, XP_024338780.1, XP_024339106.1, XP_024342224.1, XP_024342380.1, XP_024343129.1, XP_024343345.1, XP_024343401.1, XP_024344024.1, XP_024344956.1	XP_003324869.2_hypothetical_protein_PGTG_06406_[Puccinia_graminis_f._sp._tritici_CRL_75-36-700-3], XP_003326880.2_hypothetical_protein_PGTG_08417_[Puccinia_graminis_f._sp._tritici_CRL_75-36-700-3], XP_003329081.1_hypothetical_protein_PGTG_10821_[Puccinia_graminis_f._sp._tritici_CRL_75-36-700-3], XP_003330903.2_hypothetical_protein_PGTG_12440_[Puccinia_graminis_f._sp._tritici_CRL_75-36-700-3], XP_…	Rhi_gl_ORY29218.1_hypothetical_protein_BCR33DRAFT_577944_[Rhizoclosmatium_globosum], Rhi_gl_ORY36682.1_hypothetical_protein_BCR33DRAFT_770165_[Rhizoclosmatium_globosum], Rhi_gl_ORY41673.1_hypothetical_protein_BCR33DRAFT_337717_[Rhizoclosmatium_globosum], Rhi_gl_ORY41904.1_hypothetical_protein_BCR33DRAFT_328020_[Rhizoclosmatium_globosum], Rhi_gl_ORY42547.1_hypothetical_protein_BCR33DRAFT_297700_[R…	XP_025166145.1, XP_025166483.1, XP_025166484.1, XP_025166684.1, XP_025166685.1, XP_025168445.1, XP_025170769.1, XP_025172206.1, XP_025173118.1, XP_025173119.1, XP_025179916.1, XP_025182066.1, XP_025182314.1, XP_025182980.1, XP_025183341.1, XP_025184674.1, XP_025185714.1, XP_025185741.1, XP_025186157.1, XP_025186525.1, XP_025188198.1	KK997934.1|m.975, KK997945.1|m.1274, KK997987.1|m.2301, KK997987.1|m.2366, KK998074.1|m.4843, KK998074.1|m.4900, KK998074.1|m.4944, KK998074.1|m.4946, KK998074.1|m.5065, KK998122.1|m.5833, KK998122.1|m.5866, KK998140.1|m.6044, KK998230.1|m.7496, KK998293.1|m.8383, KK998307.1|m.8833, KK998307.1|m.8851, KK998307.1|m.8867, KK998307.1|m.8868, KK998340.1|m.9383, KK998340.1|m.9388, KK998340.1|m.9391, K…		NP_009349.3_oleate-activated_transcription_factor_OAF1_[Saccharomyces_cerevisiae_S288C], NP_009548.1_drug-responsive_transcription_factor_PDR3_[Saccharomyces_cerevisiae_S288C], NP_009589.1_Eds1p_[Saccharomyces_cerevisiae_S288C], NP_009708.1_Tbs1p_[Saccharomyces_cerevisiae_S288C], NP_009856.3_transcription_factor_MAL33_[Saccharomyces_cerevisiae_S288C], NP_010317.3_Lys14p_[Saccharomyces_cerevisiae_…	XP_019020764.1, XP_019020940.1, XP_019021392.1, XP_019021482.1, XP_019021544.1, XP_019021735.1, XP_019021988.1, XP_019021990.1, XP_019022152.1, XP_019022269.1, XP_019022331.1, XP_019022671.1, XP_019023266.1, XP_019023784.1, XP_019024525.1, XP_019025007.1, XP_019025699.1, XP_019025743.1, XP_019025812.1, XP_019026555.1, XP_019026828.1, XP_019026893.1, XP_019026904.1, XP_019027243.1, XP_019027244.1,…
OG0000026	XP_004332820.1_RhoGEF_domain_containing_protein_[Acanthamoeba_castellanii_str._Neff], XP_004332983.1_RhoGEF_domain_containing_protein_[Acanthamoeba_castellanii_str._Neff], XP_004333313.1_RhoGEF_domain_containing_protein_[Acanthamoeba_castellanii_str._Neff], XP_004333700.1_RhoGEF_domain_containing_protein_[Acanthamoeba_castellanii_str._Neff], XP_004334016.1_hypothetical_protein_ACA1_314110__partia…	KNE54258.1_hypothetical_protein_AMAG_00250_[Allomyces_macrogynus_ATCC_38327], KNE54723.1_hypothetical_protein_AMAG_00682_[Allomyces_macrogynus_ATCC_38327], KNE55307.1_hypothetical_protein_AMAG_01212_[Allomyces_macrogynus_ATCC_38327], KNE56373.1_hypothetical_protein_AMAG_02186_[Allomyces_macrogynus_ATCC_38327], KNE56374.1_hypothetical_protein_AMAG_17915_[Allomyces_macrogynus_ATCC_38327], KNE57860.…	NODE_164_length_16443_cov_0.166544.p5, NODE_183_length_15731_cov_0.226778.p1, NODE_183_length_15731_cov_0.226778.p12, NODE_34_length_31639_cov_0.254375.p5, NODE_551_length_6816_cov_0.293881.p1, NODE_66_length_23959_cov_0.323009.p1, NODE_694_length_5096_cov_0.086652.p1, NODE_734_length_4708_cov_0.239531.p1, NODE_736_length_4706_cov_0.180161.p1	Ana_ro_ORX64662.1_Dbl_homology_domain-containing_protein_[Anaeromyces_robustus], Ana_ro_ORX67006.1_hypothetical_protein_BCR32DRAFT_211674_[Anaeromyces_robustus], Ana_ro_ORX68442.1_hypothetical_protein_BCR32DRAFT_297491_[Anaeromyces_robustus], Ana_ro_ORX75563.1_hypothetical_protein_BCR32DRAFT_296824_[Anaeromyces_robustus], Ana_ro_ORX76088.1_hypothetical_protein_BCR32DRAFT_296476_[Anaeromyces_robus…	JNET01012988.1_Basidiobolus_heterosporus_B8920_ctg7180000773124_1__whole_genome_shotgun_sequence.p1, JNET01014913.1_Basidiobolus_heterosporus_B8920_ctg7180000776646_1__whole_genome_shotgun_sequence.p1, JNET01017111.1_Basidiobolus_heterosporus_B8920_ctg7180000781015_1__whole_genome_shotgun_sequence.p1, JNET01019832.1_Basidiobolus_heterosporus_B8920_ctg7180000784483_1__whole_genome_shotgun_sequence…	ORX79644.1, ORX79645.1, ORX81311.1, ORX82856.1, ORX83399.1, ORX87091.1, ORX87634.1, ORX88366.1, ORX88753.1, ORX91351.1, ORX91433.1, ORX91532.1, ORX93523.1, ORX96189.1, ORX96474.1, ORX96778.1, ORX98098.1, ORY00784.1, ORY01401.1, ORY01455.1, ORY01456.1, ORY04421.1, ORY08250.1	gb|EGF77299.1|_hypothetical_protein_BATDEDRAFT_36002_[Batrachochytrium_dendrobatidis_JAM81], gb|EGF77417.1|_hypothetical_protein_BATDEDRAFT_17774_[Batrachochytrium_dendrobatidis_JAM81], gb|EGF79541.1|_hypothetical_protein_BATDEDRAFT_35443_[Batrachochytrium_dendrobatidis_JAM81], gb|EGF79810.1|_hypothetical_protein_BATDEDRAFT_89461_[Batrachochytrium_dendrobatidis_JAM81], gb|EGF79856.1|_hypothetical…	gi|59287369|gb|CO972653.1|CO972653.p3	jgi|Blyhe1|12045|gw1.2063.3.1, jgi|Blyhe1|14507|gw1.7328.2.1, jgi|Blyhe1|22902|e_gw1.2063.1.1, jgi|Blyhe1|27601|fgenesh1_pg.NODE_3145_#_1, jgi|Blyhe1|29118|fgenesh1_pg.NODE_2914_#_3, jgi|Blyhe1|30320|fgenesh1_pg.NODE_511_#_2, jgi|Blyhe1|30482|fgenesh1_pg.NODE_5321_#_1, jgi|Blyhe1|32863|fgenesh1_pg.NODE_5670_#_1, jgi|Blyhe1|33092|fgenesh1_pg.NODE_347_#_3, jgi|Blyhe1|33288|fgenesh1_pg.NODE_6976_#_1…	LUVW01000002.1_Capniomyces_stellatus_strain_MIS-10-108_Cste_Scaff_2__whole_genome_shotgun_sequence.p16, LUVW01000010.1_Capniomyces_stellatus_strain_MIS-10-108_Cste_Scaff_10__whole_genome_shotgun_sequence.p124, LUVW01000013.1_Capniomyces_stellatus_strain_MIS-10-108_Cste_Scaff_13__whole_genome_shotgun_sequence.p4, LUVW01000017.1_Capniomyces_stellatus_strain_MIS-10-108_Cste_Scaff_17__whole_genome_sh…	ORZ29742.1_hypothetical_protein_BCR44DRAFT_1447970_[Catenaria_anguillulae_PL171], ORZ30943.1_Dbl_homology_domain-containing_protein_[Catenaria_anguillulae_PL171], ORZ31603.1_Dbl_homology_domain-containing_protein_[Catenaria_anguillulae_PL171], ORZ34481.1_hypothetical_protein_BCR44DRAFT_1154006_[Catenaria_anguillulae_PL171], ORZ37078.1_hypothetical_protein_BCR44DRAFT_51062_[Catenaria_anguillulae_P…	Cau_pr_jgi|Caupr1|15297|e_gw1.235.8.1, Cau_pr_jgi|Caupr1|15300|e_gw1.235.5.1, Cau_pr_jgi|Caupr1|15301|e_gw1.235.7.1, Cau_pr_jgi|Caupr1|17314|fgenesh1_pg.19_#_1, Cau_pr_jgi|Caupr1|18051|fgenesh1_pg.37_#_37, Cau_pr_jgi|Caupr1|18617|fgenesh1_pg.56_#_16, Cau_pr_jgi|Caupr1|19588|fgenesh1_pg.104_#_19, Cau_pr_jgi|Caupr1|20012|fgenesh1_pg.133_#_12, Cau_pr_jgi|Caupr1|20170|fgenesh1_pg.146_#_8, Cau_pr_jgi|…	PIA12787.1_hypothetical_protein_COEREDRAFT_83911_[Coemansia_reversa_NRRL_1564], PIA16613.1_hypothetical_protein_COEREDRAFT_86994_[Coemansia_reversa_NRRL_1564], PIA16650.1_Dbl_homology_domain-containing_protein_[Coemansia_reversa_NRRL_1564], PIA17049.1_hypothetical_protein_COEREDRAFT_97000_[Coemansia_reversa_NRRL_1564], PIA17812.1_Dbl_homology_domain-containing_protein__partial_[Coemansia_reversa_…	JNEH01000575.1_Cokeromyces_recurvatus_B5483_ctg7180000206265_1__whole_genome_shotgun_sequence.p1, JNEH01001095.1_Cokeromyces_recurvatus_B5483_ctg7180000206834_1__whole_genome_shotgun_sequence.p3, JNEH01001095.1_Cokeromyces_recurvatus_B5483_ctg7180000206834_1__whole_genome_shotgun_sequence.p4, JNEH01001095.1_Cokeromyces_recurvatus_B5483_ctg7180000206834_1__whole_genome_shotgun_sequence.p8, JNEH010…	KXN65126.1, KXN68828.1, KXN69316.1, KXN69664.1, KXN69828.1, KXN70230.1, KXN71554.1, KXN72410.1, KXN72582.1, KXN73220.1, KXN73486.1, KXN73639.1	XP_012047176.1, XP_012047384.1, XP_012049006.1, XP_012049716.1, XP_012050138.1, XP_012050139.1, XP_012050314.1, XP_012051371.1, XP_012051415.1, XP_012052971.1, XP_012053003.1, XP_012053088.1	XP_001134487.2_RhoGEF_domain-containing_protein_[Dictyostelium_discoideum_AX4], XP_001134564.2_hypothetical_protein_DDB_G0279733_[Dictyostelium_discoideum_AX4], XP_001134615.1_hypothetical_protein_DDB_G0272372_[Dictyostelium_discoideum_AX4], XP_628879.1_RhoGEF_domain-containing_protein_[Dictyostelium_discoideum_AX4], XP_629161.1_hypothetical_protein_DDB_G0293396_[Dictyostelium_discoideum_AX4], XP…	FCOS01011059.1_Entomophthora_muscae_genome_assembly__contig__comp21192_c0_seq1__whole_genome_shotgun_sequence.p1, FCOS01011427.1_Entomophthora_muscae_genome_assembly__contig__comp21502_c0_seq1__whole_genome_shotgun_sequence.p1, FCOS01011520.1_Entomophthora_muscae_genome_assembly__contig__comp21578_c0_seq1__whole_genome_shotgun_sequence.p1, FCOS01011740.1_Entomophthora_muscae_genome_assembly__cont…	XP_009493049.1_hypothetical_protein_H696_00887_[Fonticula_alba], XP_009493428.1_hypothetical_protein__variant_1_[Fonticula_alba], XP_009493429.1_hypothetical_protein__variant_2_[Fonticula_alba], XP_009493430.1_hypothetical_protein_H696_01266_[Fonticula_alba], XP_009493451.1_hypothetical_protein_H696_01284_[Fonticula_alba], XP_009494041.1_hypothetical_protein_H696_01865_[Fonticula_alba], XP_009494…	RIA87812.1, RIA90315.1, RIA90557.1, RIA91851.1, RIA91852.1, RIA94062.1, RIA95895.1, RIA96501.1, RIA97472.1	jgi|Ganpr1|100323|e_gw1.46.71.1, jgi|Ganpr1|132985|fgenesh1_pm.13_#_134, jgi|Ganpr1|255858|CE94538_30, jgi|Ganpr1|272688|CE111368_4356, jgi|Ganpr1|461722|CE300402_4093, jgi|Ganpr1|461728|CE300408_6539, jgi|Ganpr1|53962|fgenesh1_kg.13_#_53_#_Locus2126v1rpkm99.49, jgi|Ganpr1|57037|fgenesh1_kg.34_#_84_#_Locus6169v1rpkm27.00, jgi|Ganpr1|98955|e_gw1.33.129.1	AFSM01000528.1_Homolaphlyctis_polyrhiza_JEL_142_strain_JEL142_JEL142_contig00713__whole_genome_shotgun_sequence.p1, AFSM01006785.1_Homolaphlyctis_polyrhiza_JEL_142_strain_JEL142_JEL142_contig09341__whole_genome_shotgun_sequence.p2, JH392923.1_Rhizophydiales_sp._JEL142_unplaced_genomic_scaffold_JEL142_assembled66__whole_genome_shotgun_sequence.p180, JH392923.1_Rhizophydiales_sp._JEL142_unplaced_ge…	XP_001873542.1_predicted_protein_[Laccaria_bicolor_S238N-H82], XP_001873883.1_predicted_protein_[Laccaria_bicolor_S238N-H82], XP_001875073.1_predicted_protein_[Laccaria_bicolor_S238N-H82], XP_001875083.1_predicted_protein_[Laccaria_bicolor_S238N-H82], XP_001876578.1_predicted_protein_[Laccaria_bicolor_S238N-H82], XP_001888385.1_predicted_protein_[Laccaria_bicolor_S238N-H82]	ORX66267.1_Dbl_homology_domain-containing_protein_[Linderina_pennispora], ORX66878.1_Dbl_homology_domain-containing_protein_[Linderina_pennispora], ORX67836.1_hypothetical_protein_DL89DRAFT_269022_[Linderina_pennispora], ORX68962.1_hypothetical_protein_DL89DRAFT_168847_[Linderina_pennispora], ORX70034.1_Dbl_homology_domain-containing_protein_[Linderina_pennispora], ORX71507.1_hypothetical_protein…	QMCF01048540.1.p1, QMCF01061443.1.p1, QMCF01148700.1.p1, QMCF01150085.1.p1, QMCF01153520.1.p1, QMCF01156079.1.p1, QMCF01172652.1.p2	XP_013236432.1	XP_001742464.1, XP_001744696.1, XP_001745368.1, XP_001745369.1, XP_001745412.1, XP_001746250.1, XP_001746557.1, XP_001747137.1, XP_001748456.1, XP_001748773.1, XP_001749204.1, XP_001749315.1, XP_001749894.1	Mor_al_ADAG01000972.1|m.37903_ADAG01000972.1|g.37903_type_complete_len_364_gc_universal_ADAG01000972.1_78404-77313_-_, Mor_al_ADAG01000972.1|m.37904_ADAG01000972.1|g.37904_type_complete_len_357_gc_universal_ADAG01000972.1_77338-76268_-_, Mor_al_ADAG01001019.1|m.28979_ADAG01001019.1|g.28979_type_complete_len_237_gc_universal_ADAG01001019.1_66502-65792_-_, Mor_al_ADAG01001048.1|m.21367_ADAG01001048…	KFH64873.1, KFH68638.1, KFH70093.1, KFH70656.1, KFH72637.1, KFH72930.1	KAF1796532.1, KAF1797778.1, KAF1797792.1, KAF1798249.1, KAF1799102.1, KAF1799449.1, KAF1800320.1, KAF1800508.1, KAF1800905.1, KAF1800919.1, KAF1802555.1, KAF1802846.1, KAF1803354.1, KAF1804767.1, KAF1804776.1, KAF1804933.1, KAF1805610.1, KAF1806267.1	Neo_ca_ORY05192.1_hypothetical_protein_LY90DRAFT_678457_[Neocallimastix_californiae], Neo_ca_ORY12176.1_hypothetical_protein_LY90DRAFT_438196_[Neocallimastix_californiae], Neo_ca_ORY14856.1_Dbl_homology_domain-containing_protein_[Neocallimastix_californiae], Neo_ca_ORY21632.1_hypothetical_protein_LY90DRAFT_431854_[Neocallimastix_californiae], Neo_ca_ORY22366.1_Dbl_homology_domain-containing_prote…	Nuc_th_JP100_TRINITY_DN12974_c0_g1_i1|m.78878, Nuc_th_JP100_TRINITY_DN16436_c0_g1_i1|m.55313, Nuc_th_JP100_TRINITY_DN2030_c0_g1_i1|m.10478, Nuc_th_JP100_TRINITY_DN20543_c0_g1_i1|m.71851, Nuc_th_JP100_TRINITY_DN20_c0_g1_i1|m.18285, Nuc_th_JP100_TRINITY_DN21061_c0_g1_i1|m.28445, Nuc_th_JP100_TRINITY_DN22026_c0_g1_i1|m.4405, Nuc_th_JP100_TRINITY_DN22928_c1_g1_i1|m.18429, Nuc_th_JP100_TRINITY_DN25055…	PJF19698.1_hypothetical_protein_PSACC_00485_[Paramicrosporidium_saccamoebae], PJF19704.1_Rom2p__partial_[Paramicrosporidium_saccamoebae]	Partr_v1_DN14851_c0_g2_i1_m23425_putative_FYVE__RhoGEF_and_PH_domain_containing, Partr_v1_DN25782_c0_g1_i1_m74648_putative_guanine_nucleotide_exchange_factor, Partr_v1_DN25782_c0_g1_i2_m74650_putative_RhoGEF, Partr_v1_DN27081_c2_g1_i1_m28823_putative_FYVE__RhoGEF_and_PH_domain_containing, Partr_v1_DN27249_c0_g1_i1_m39152_putative_FYVE__RhoGEF_and_PH_domain_containing, Partr_v1_DN27611_c3_g1_i2_m6…	Contig10707_Nuclearia_a.p1, Contig10787_Nuclearia_a.p1, Contig11910_Nuclearia_a.p1, Contig12639_Nuclearia_a.p1, Contig12644_Nuclearia_a.p3, Contig12645_Nuclearia_a.p1, Contig13886_Nuclearia_a.p2, Contig13887_Nuclearia_a.p1, Contig14451_Nuclearia_a.p1, Contig14452_Nuclearia_a.p1, Contig15839_Nuclearia_a.p1, Contig16082_Nuclearia_a.p1, Contig16379_Nuclearia_a.p1, Contig1681_Nuclearia_a.p1, Contig17…	ASRE01000402.1_Pecoramyces_ruminatium_strain_C1A_ctg7180000050284__whole_genome_shotgun_sequence.p1, ASRE01000402.1_Pecoramyces_ruminatium_strain_C1A_ctg7180000050284__whole_genome_shotgun_sequence.p2, ASRE01001001.1_Pecoramyces_ruminatium_strain_C1A_ctg7180000052774__whole_genome_shotgun_sequence.p1, ASRE01002050.1_Pecoramyces_ruminatium_strain_C1A_ctg7180000057154__whole_genome_shotgun_sequence…	XP_018284376.1, XP_018284377.1, XP_018285538.1, XP_018286953.1, XP_018287951.1, XP_018288825.1, XP_018289475.1, XP_018289497.1, XP_018292327.1, XP_018295568.1, XP_018295876.1, XP_018295884.1, XP_018296006.1, XP_018297216.1, XP_018297815.1, XP_018297816.1, XP_018298658.1	jgi|Pipcy3_1|14835|fgenesh1_pg.NODE_54_#_6.p1, jgi|Pipcy3_1|15739|fgenesh1_pg.NODE_195_#_3.p1, jgi|Pipcy3_1|15810|fgenesh1_pg.NODE_209_#_4.p1, jgi|Pipcy3_1|15875|fgenesh1_pg.NODE_222_#_4.p1, jgi|Pipcy3_1|17254|fgenesh1_pg.NODE_690_#_1.p3, jgi|Pipcy3_1|18210|gm1.46_g.p1, jgi|Pipcy3_1|18751|gm1.587_g.p1, jgi|Pipcy3_1|19784|gm1.1620_g.p1, jgi|Pipcy3_1|20114|gm1.1950_g.p1, jgi|Pipcy3_1|21203|gm1.3039…	OUM60860.1, OUM60901.1, OUM62166.1, OUM62223.1, OUM62942.1, OUM64892.1, OUM65709.1, OUM66294.1, OUM66774.1, OUM66775.1, OUM68300.1, OUM68572.1, OUM69701.1, OUM70624.1, OUM70625.1	XP_024333082.1, XP_024335658.1, XP_024336167.1, XP_024338436.1, XP_024340837.1, XP_024341258.1, XP_024343590.1, XP_024344425.1, XP_024344426.1, XP_024344427.1	XP_003322164.2_hypothetical_protein_PGTG_03701_[Puccinia_graminis_f._sp._tritici_CRL_75-36-700-3], XP_003327942.2_hypothetical_protein_PGTG_08709_[Puccinia_graminis_f._sp._tritici_CRL_75-36-700-3], XP_003328661.2_hypothetical_protein_PGTG_10620_[Puccinia_graminis_f._sp._tritici_CRL_75-36-700-3], XP_003332075.2_hypothetical_protein_PGTG_13442__partial_[Puccinia_graminis_f._sp._tritici_CRL_75-36-70…	Rhi_gl_ORY23180.1_hypothetical_protein_BCR33DRAFT_728175_[Rhizoclosmatium_globosum], Rhi_gl_ORY37460.1_Dbl_homology_domain-containing_protein_[Rhizoclosmatium_globosum], Rhi_gl_ORY37769.1_Dbl_homology_domain-containing_protein_[Rhizoclosmatium_globosum], Rhi_gl_ORY41957.1_hypothetical_protein_BCR33DRAFT_328851_[Rhizoclosmatium_globosum], Rhi_gl_ORY43651.1_hypothetical_protein_BCR33DRAFT_245541_[R…	XP_025164715.1, XP_025164716.1, XP_025182438.1, XP_025183486.1, XP_025186447.1, XP_025186537.1, XP_025187445.1, XP_025189398.1	KK997925.1|m.662, KK997925.1|m.677, KK997983.1|m.2034, KK998102.1|m.5494, KK998102.1|m.5500, KK998161.1|m.6408, KK998230.1|m.7497, KK998275.1|m.8166, KK998275.1|m.8174, KK998386.1|m.10614, KK998444.1|m.12664, KK998445.1|m.12756, KK998445.1|m.12816, KK998445.1|m.12820, KK998459.1|m.13201, KK998469.1|m.13675, KK998469.1|m.13682, KK998561.1|m.17935, KK998561.1|m.17959, KK998652.1|m.21199, KK998652.1…	EPZ31085.1, EPZ31679.1, EPZ31816.1, EPZ31817.1, EPZ31882.1, EPZ32950.1, EPZ33387.1, EPZ33903.1, EPZ34862.1	NP_011584.2_Rho_family_guanine_nucleotide_exchange_factor_ROM1_[Saccharomyces_cerevisiae_S288C], NP_013475.1_Rho_family_guanine_nucleotide_exchange_factor_ROM2_[Saccharomyces_cerevisiae_S288C], NP_013529.3_Rho_family_guanine_nucleotide_exchange_factor_TUS1_[Saccharomyces_cerevisiae_S288C]	XP_019020904.1, XP_019020905.1, XP_019020956.1, XP_019024517.1, XP_019026330.1	XP_004988855.1_hypothetical_protein_PTSG_10475_[Salpingoeca_rosetta], XP_004989161.1_hypothetical_protein_PTSG_09803_[Salpingoeca_rosetta], XP_004990140.1_hypothetical_protein_PTSG_08756_[Salpingoeca_rosetta], XP_004991820.1_hypothetical_protein_PTSG_06440_[Salpingoeca_rosetta], XP_004992771.1_hypothetical_protein_PTSG_05878_[Salpingoeca_rosetta], XP_004993063.1_hypothetical_protein_PTSG_06171_[S…	NODE_10_length_61504_cov_0.956502.p1, NODE_120_length_17920_cov_0.559782.p1, NODE_264_length_11354_cov_1.067170.p1, NODE_264_length_11354_cov_1.067170.p9, NODE_547_length_6185_cov_0.654124.p1, NODE_7_length_67686_cov_1.621421.p16, NODE_82_length_22625_cov_0.476516.p1, NODE_95_length_21511_cov_0.501168.p8
OG0000027	XP_004332869.1_RasGEF_domain_containing_protein_[Acanthamoeba_castellanii_str._Neff], XP_004333020.1_Ras_guanine_nucleotide_exchange_factor__putative__partial_[Acanthamoeba_castellanii_str._Neff], XP_004333110.1_hypothetical_protein_ACA1_351140_[Acanthamoeba_castellanii_str._Neff], XP_004333346.1_RasGEF_domain_containing_protein_[Acanthamoeba_castellanii_str._Neff], XP_004333796.1_RasGEF_domain_c…	KNE55652.1_hypothetical_protein_AMAG_01539_[Allomyces_macrogynus_ATCC_38327], KNE57379.1_hypothetical_protein_AMAG_03101_[Allomyces_macrogynus_ATCC_38327], KNE58462.1_hypothetical_protein_AMAG_04033_[Allomyces_macrogynus_ATCC_38327], KNE60318.1_hypothetical_protein_AMAG_05716_[Allomyces_macrogynus_ATCC_38327], KNE60632.1_hypothetical_protein_AMAG_06009_[Allomyces_macrogynus_ATCC_38327], KNE62272.…	NODE_348_length_10403_cov_0.608210.p1, NODE_451_length_8312_cov_0.348594.p2, NODE_649_length_5558_cov_0.180253.p1, NODE_679_length_5285_cov_0.261088.p1, NODE_78_length_23131_cov_0.599427.p13, NODE_7_length_48057_cov_0.322240.p19, NODE_823_length_3913_cov_0.131096.p1	Ana_ro_ORX42735.1_ras_GEF_[Anaeromyces_robustus], Ana_ro_ORX73514.1_ras_GEF_[Anaeromyces_robustus], Ana_ro_ORX77247.1_hypothetical_protein_BCR32DRAFT_235880_[Anaeromyces_robustus], Ana_ro_ORX77763.1_ras_GEF_[Anaeromyces_robustus], Ana_ro_ORX78858.1_ras_GEF_[Anaeromyces_robustus], Ana_ro_ORX80630.1_ras_GEF_[Anaeromyces_robustus], Ana_ro_ORX82221.1_ras_GEF_[Anaeromyces_robustus], Ana_ro_ORX83849.1_…	JNET01002890.1_Basidiobolus_heterosporus_B8920_ctg7180000523344_1__whole_genome_shotgun_sequence.p1, JNET01004582.1_Basidiobolus_heterosporus_B8920_ctg7180000556495_1__whole_genome_shotgun_sequence.p2, JNET01005850.1_Basidiobolus_heterosporus_B8920_ctg7180000558625_1__whole_genome_shotgun_sequence.p1, JNET01009116.1_Basidiobolus_heterosporus_B8920_ctg7180000625381_1__whole_genome_shotgun_sequence…	ORX83455.1, ORX92146.1, ORX93040.1, ORX96210.1, ORX96819.1, ORX97260.1, ORX97374.1, ORX98334.1, ORX98338.1, ORX99169.1, ORX99345.1, ORX99639.1, ORY01558.1, ORY01559.1, ORY02100.1, ORY03532.1, ORY03599.1, ORY03974.1, ORY06431.1, ORY06436.1, ORY07992.1, ORY08252.1, ORY08297.1	gb|EGF78001.1|_hypothetical_protein_BATDEDRAFT_91208_[Batrachochytrium_dendrobatidis_JAM81], gb|EGF79078.1|_hypothetical_protein_BATDEDRAFT_90061_[Batrachochytrium_dendrobatidis_JAM81], gb|EGF79755.1|_hypothetical_protein_BATDEDRAFT_33316_[Batrachochytrium_dendrobatidis_JAM81], gb|EGF80978.1|_hypothetical_protein_BATDEDRAFT_88208_[Batrachochytrium_dendrobatidis_JAM81], gb|EGF81041.1|_hypothetical…	gi|59276390|gb|CO961674.1|CO961674.p2, gi|59276788|gb|CO962072.1|CO962072.p2, gi|59277088|gb|CO962372.1|CO962372.p3, gi|59277107|gb|CO962391.1|CO962391.p2, gi|59296177|gb|CO977564.1|CO977564.p3	jgi|Blyhe1|17466|e_gw1.623.1.1, jgi|Blyhe1|19647|e_gw1.36.1.1, jgi|Blyhe1|28554|fgenesh1_pg.NODE_714_#_3, jgi|Blyhe1|29897|fgenesh1_pg.NODE_325_#_1, jgi|Blyhe1|31463|fgenesh1_pg.NODE_4317_#_1, jgi|Blyhe1|33213|fgenesh1_pg.NODE_2451_#_1, jgi|Blyhe1|36198|fgenesh1_pm.NODE_6162_#_1, jgi|Blyhe1|46051|gm1.9609_g, jgi|Blyhe1|46509|gm1.10067_g, jgi|Blyhe1|5538|gw1.736.3.1	LUVW01000003.1_Capniomyces_stellatus_strain_MIS-10-108_Cste_Scaff_3__whole_genome_shotgun_sequence.p15, LUVW01000004.1_Capniomyces_stellatus_strain_MIS-10-108_Cste_Scaff_4__whole_genome_shotgun_sequence.p71, LUVW01000010.1_Capniomyces_stellatus_strain_MIS-10-108_Cste_Scaff_10__whole_genome_shotgun_sequence.p103, LUVW01000010.1_Capniomyces_stellatus_strain_MIS-10-108_Cste_Scaff_10__whole_genome_sh…	ORZ31886.1_hypothetical_protein_BCR44DRAFT_1259962_[Catenaria_anguillulae_PL171], ORZ31937.1_ras_guanine_nucleotide_exchange_factor_domain-containing_protein_[Catenaria_anguillulae_PL171], ORZ33355.1_ras_guanine_nucleotide_exchange_factor_domain-containing_protein_[Catenaria_anguillulae_PL171], ORZ33553.1_ras_guanine_nucleotide_exchange_factor_domain-containing_protein_[Catenaria_anguillulae_PL17…	Cau_pr_jgi|Caupr1|10038|e_gw1.20.5.1, Cau_pr_jgi|Caupr1|10047|e_gw1.20.47.1, Cau_pr_jgi|Caupr1|10064|e_gw1.20.3.1, Cau_pr_jgi|Caupr1|10478|e_gw1.27.11.1, Cau_pr_jgi|Caupr1|10483|e_gw1.27.1.1, Cau_pr_jgi|Caupr1|10562|e_gw1.29.5.1, Cau_pr_jgi|Caupr1|10572|e_gw1.29.31.1, Cau_pr_jgi|Caupr1|10590|e_gw1.29.41.1, Cau_pr_jgi|Caupr1|10794|e_gw1.34.7.1, Cau_pr_jgi|Caupr1|10801|e_gw1.34.9.1, Cau_pr_jgi|Caup…	PIA13892.1_hypothetical_protein_COEREDRAFT_17280__partial_[Coemansia_reversa_NRRL_1564], PIA13893.1_ras_GEF__partial_[Coemansia_reversa_NRRL_1564], PIA16795.1_ras_GEF__partial_[Coemansia_reversa_NRRL_1564], PIA18952.1_hypothetical_protein_COEREDRAFT_13519_[Coemansia_reversa_NRRL_1564], PIA19481.1_ras_GEF_[Coemansia_reversa_NRRL_1564]	JNEH01001105.1_Cokeromyces_recurvatus_B5483_ctg7180000206846_1__whole_genome_shotgun_sequence.p1, JNEH01001195.1_Cokeromyces_recurvatus_B5483_ctg7180000206950_1__whole_genome_shotgun_sequence.p5, JNEH01001616.1_Cokeromyces_recurvatus_B5483_ctg7180000207832_1__whole_genome_shotgun_sequence.p10, JNEH01001687.1_Cokeromyces_recurvatus_B5483_ctg7180000207978_1__whole_genome_shotgun_sequence.p12, JNEH0…	KXN66622.1, KXN68114.1, KXN68351.1, KXN69287.1, KXN69461.1, KXN69700.1, KXN70667.1, KXN71476.1, KXN71844.1, KXN74214.1	XP_012046222.1, XP_012047044.1, XP_012053026.1, XP_012053341.1, XP_012053559.1	XP_629325.1_Ras_guanine_nucleotide_exchange_factor_[Dictyostelium_discoideum_AX4], XP_635469.1_Ras_guanine_nucleotide_exchange_factor_[Dictyostelium_discoideum_AX4], XP_635769.1_Ras_guanine_nucleotide_exchange_factor_[Dictyostelium_discoideum_AX4], XP_636051.1_Ras_guanine_nucleotide_exchange_factor_Q_[Dictyostelium_discoideum_AX4], XP_636070.1_RhoGAP_domain-containing_protein_[Dictyostelium_disco…	FCOS01009889.1_Entomophthora_muscae_genome_assembly__contig__comp20209_c0_seq1__whole_genome_shotgun_sequence.p1, FCOS01010088.1_Entomophthora_muscae_genome_assembly__contig__comp20384_c0_seq2__whole_genome_shotgun_sequence.p1, FCOS01010235.1_Entomophthora_muscae_genome_assembly__contig__comp20505_c0_seq2__whole_genome_shotgun_sequence.p1, FCOS01010236.1_Entomophthora_muscae_genome_assembly__cont…	XP_009492682.1_hypothetical_protein_H696_00533_[Fonticula_alba], XP_009492812.1_hypothetical_protein_H696_00655_[Fonticula_alba], XP_009493475.1_hypothetical_protein_H696_01306_[Fonticula_alba], XP_009493500.1_hypothetical_protein_H696_01332_[Fonticula_alba], XP_009493547.1_hypothetical_protein_H696_01378_[Fonticula_alba], XP_009494418.1_hypothetical_protein_H696_02241_[Fonticula_alba], XP_009495…	RIA80506.1, RIA82652.1, RIA87036.1, RIA92760.1, RIA93868.1, RIA94624.1, RIA97592.1	jgi|Ganpr1|180493|CE19173_121, jgi|Ganpr1|30551|gm1.3875_g, jgi|Ganpr1|311512|CE150192_89, jgi|Ganpr1|33543|gm1.6867_g, jgi|Ganpr1|47568|fgenesh1_pg.80_#_23, jgi|Ganpr1|503158|MIX17483_207_51, jgi|Ganpr1|66739|estExt_Genemark1.C_60149, jgi|Ganpr1|96259|e_gw1.13.140.1	JH392924.1_Rhizophydiales_sp._JEL142_unplaced_genomic_scaffold_JEL142_assembled134__whole_genome_shotgun_sequence.p23, JH392924.1_Rhizophydiales_sp._JEL142_unplaced_genomic_scaffold_JEL142_assembled134__whole_genome_shotgun_sequence.p9, JH392926.1_Rhizophydiales_sp._JEL142_unplaced_genomic_scaffold_JEL142_assembled108__whole_genome_shotgun_sequence.p11, JH392926.1_Rhizophydiales_sp._JEL142_unplac…	XP_001874080.1_predicted_protein_[Laccaria_bicolor_S238N-H82], XP_001875827.1_predicted_protein__partial_[Laccaria_bicolor_S238N-H82], XP_001876188.1_predicted_protein_[Laccaria_bicolor_S238N-H82], XP_001879983.1_predicted_protein_[Laccaria_bicolor_S238N-H82]	ORX66148.1_ras_GEF_[Linderina_pennispora], ORX70706.1_ras_GEF_[Linderina_pennispora], ORX70843.1_ras_GEF_[Linderina_pennispora], ORX71424.1_hypothetical_protein_DL89DRAFT_266426_[Linderina_pennispora], ORX72166.1_ras_GEF_[Linderina_pennispora]	QMCF01029598.1.p1, QMCF01040185.1.p2, QMCF01047342.1.p1, QMCF01126661.1.p1, QMCF01152264.1.p1, QMCF01208898.1.p1, QMCF01262759.1.p1		XP_001742855.1, XP_001742984.1, XP_001743231.1, XP_001746970.1, XP_001747064.1, XP_001749318.1, XP_001750942.1	Mor_al_ADAG01000977.1|m.37145_ADAG01000977.1|g.37145_type_complete_len_505_gc_universal_ADAG01000977.1_19658-18144_-_, Mor_al_ADAG01000977.1|m.37157_ADAG01000977.1|g.37157_type_complete_len_323_gc_universal_ADAG01000977.1_18543-17575_-_, Mor_al_ADAG01000977.1|m.37159_ADAG01000977.1|g.37159_type_complete_len_311_gc_universal_ADAG01000977.1_20804-19872_-_, Mor_al_ADAG01000977.1|m.37176_ADAG01000977…	KFH62322.1, KFH63101.1, KFH65487.1, KFH65743.1, KFH65754.1, KFH67270.1, KFH69584.1, KFH71109.1, KFH71117.1, KFH71232.1, KFH72029.1, KFH73297.1	KAF1796064.1, KAF1796339.1, KAF1797335.1, KAF1797867.1, KAF1798514.1, KAF1798761.1, KAF1799428.1, KAF1799848.1, KAF1800825.1, KAF1801011.1, KAF1802307.1, KAF1802421.1, KAF1803595.1, KAF1805896.1, KAF1806484.1, KAF1807231.1	Neo_ca_ORY02080.1_hypothetical_protein_LY90DRAFT_220080_[Neocallimastix_californiae], Neo_ca_ORY14850.1_ras_GEF_[Neocallimastix_californiae], Neo_ca_ORY15778.1_ras_GEF__partial_[Neocallimastix_californiae], Neo_ca_ORY16197.1_ras_GEF_[Neocallimastix_californiae], Neo_ca_ORY20437.1_ras_GEF__partial_[Neocallimastix_californiae], Neo_ca_ORY20734.1_ras_GEF_[Neocallimastix_californiae], Neo_ca_ORY23522…	Nuc_th_JP100_TRINITY_DN12008_c0_g1_i1|m.29472, Nuc_th_JP100_TRINITY_DN13895_c0_g1_i1|m.32620, Nuc_th_JP100_TRINITY_DN16049_c0_g1_i1|m.843, Nuc_th_JP100_TRINITY_DN16080_c0_g1_i1|m.855, Nuc_th_JP100_TRINITY_DN18562_c0_g1_i1|m.7301, Nuc_th_JP100_TRINITY_DN19362_c0_g1_i1|m.66016, Nuc_th_JP100_TRINITY_DN21116_c0_g1_i1|m.72075, Nuc_th_JP100_TRINITY_DN22146_c0_g1_i1|m.34363, Nuc_th_JP100_TRINITY_DN23468…	PJF17665.1_hypothetical_protein_PSACC_02510_[Paramicrosporidium_saccamoebae], PJF18039.1_hypothetical_protein_PSACC_02170_[Paramicrosporidium_saccamoebae], PJF20126.1_hypothetical_protein_PSACC_00060_[Paramicrosporidium_saccamoebae]	Partr_v1_DN26371_c0_g1_i1_m43329_putative_Son_of_sevenless_homolog, Partr_v1_DN26670_c2_g1_i1_m68986_putative_guanine_nucleotide_exchange_factor, Partr_v1_DN26670_c2_g1_i2_m68989_putative_guanine_nucleotide_exchange_factor, Partr_v1_DN26670_c3_g1_i1_m68991_putative_guanine_nucleotide_exchange_factor, Partr_v1_DN26670_c3_g1_i2_m68993_putative_guanine_nucleotide_exchange_factor, Partr_v1_DN27415_c1…	Contig1000_Nuclearia_a.p2, Contig1001_Nuclearia_a.p1, Contig1002_Nuclearia_a.p1, Contig1003_Nuclearia_a.p2, Contig1005_Nuclearia_a.p1, Contig10085_Nuclearia_a.p1, Contig10159_Nuclearia_a.p1, Contig10160_Nuclearia_a.p1, Contig10193_Nuclearia_a.p1, Contig10410_Nuclearia_a.p1, Contig10898_Nuclearia_a.p1, Contig10899_Nuclearia_a.p1, Contig11530_Nuclearia_a.p1, Contig12451_Nuclearia_a.p1, Contig1258_N…	ASRE01002117.1_Pecoramyces_ruminatium_strain_C1A_ctg7180000057410__whole_genome_shotgun_sequence.p2, ASRE01002576.1_Pecoramyces_ruminatium_strain_C1A_ctg7180000059410__whole_genome_shotgun_sequence.p1, ASRE01004468.1_Pecoramyces_ruminatium_strain_C1A_ctg7180000067449__whole_genome_shotgun_sequence.p1, ASRE01004830.1_Pecoramyces_ruminatium_strain_C1A_ctg7180000069068__whole_genome_shotgun_sequence…	XP_018286911.1, XP_018287552.1, XP_018287866.1, XP_018288512.1, XP_018288858.1, XP_018289630.1, XP_018290375.1, XP_018292761.1, XP_018295251.1, XP_018296238.1, XP_018296863.1, XP_018297316.1, XP_018297542.1, XP_018298343.1, XP_018298706.1, XP_018298747.1, XP_018298987.1	jgi|Pipcy3_1|14738|fgenesh1_pg.NODE_43_#_5.p1, jgi|Pipcy3_1|15711|fgenesh1_pg.NODE_190_#_1.p1, jgi|Pipcy3_1|15899|fgenesh1_pg.NODE_229_#_2.p1, jgi|Pipcy3_1|18660|gm1.496_g.p1, jgi|Pipcy3_1|19299|gm1.1135_g.p1, jgi|Pipcy3_1|2859|gw1.131.3.1.p1, jgi|Pipcy3_1|7771|e_gw1.43.8.1.p1, jgi|Pipcy3_1|8846|e_gw1.131.5.1.p1, jgi|Pipcy3_1|9360|e_gw1.190.7.1.p1, jgi|Pipcy3_1|9648|e_gw1.229.1.1.p1	OUM59488.1, OUM61235.1, OUM62570.1, OUM63031.1, OUM64718.1, OUM66476.1, OUM67337.1, OUM68652.1	XP_024334111.1, XP_024334696.1, XP_024336587.1, XP_024336726.1, XP_024340006.1, XP_024343795.1, XP_024344389.1	XP_003321979.2_hypothetical_protein_PGTG_03516_[Puccinia_graminis_f._sp._tritici_CRL_75-36-700-3], XP_003327470.2_hypothetical_protein_PGTG_10019_[Puccinia_graminis_f._sp._tritici_CRL_75-36-700-3], XP_003331876.2_hypothetical_protein_PGTG_13685_[Puccinia_graminis_f._sp._tritici_CRL_75-36-700-3], XP_003336382.1_hypothetical_protein_PGTG_18414_[Puccinia_graminis_f._sp._tritici_CRL_75-36-700-3]	Rhi_gl_ORY33915.1_ras_GEF_[Rhizoclosmatium_globosum], Rhi_gl_ORY37921.1_ras_GEF_[Rhizoclosmatium_globosum], Rhi_gl_ORY37958.1_ras_GEF_[Rhizoclosmatium_globosum], Rhi_gl_ORY39864.1_ras_GEF_[Rhizoclosmatium_globosum], Rhi_gl_ORY43384.1_hypothetical_protein_BCR33DRAFT_260793_[Rhizoclosmatium_globosum], Rhi_gl_ORY43814.1_ras_GEF_[Rhizoclosmatium_globosum], Rhi_gl_ORY50306.1_ras_GEF_[Rhizoclosmatium_g…	XP_025169177.1, XP_025169599.1, XP_025170630.1, XP_025170791.1, XP_025179309.1, XP_025186061.1	KK998038.1|m.3748, KK998038.1|m.3775, KK998074.1|m.4830, KK998105.1|m.5649, KK998251.1|m.7761, KK998257.1|m.7888, KK998264.1|m.8015, KK998334.1|m.9318, KK998351.1|m.9585, KK998351.1|m.9686, KK998361.1|m.9926, KK998361.1|m.9936, KK998363.1|m.9954, KK998397.1|m.10839, KK998421.1|m.11691, KK998428.1|m.11863, KK998448.1|m.12934, KK998458.1|m.13091, KK998492.1|m.14713, KK998529.1|m.16176, KK998529.1|m…	EPZ31379.1, EPZ31549.1, EPZ32106.1, EPZ32160.1, EPZ32952.1, EPZ33198.1, EPZ33648.1, EPZ34570.1, EPZ36032.1, EPZ36809.1	NP_009378.1_mitotic_regulator_LTE1_[Saccharomyces_cerevisiae_S288C], NP_009967.2_Ras_family_guanine_nucleotide_exchange_factor_BUD5_[Saccharomyces_cerevisiae_S288C], NP_013413.1_Ras_family_guanine_nucleotide_exchange_factor_CDC25_[Saccharomyces_cerevisiae_S288C]	XP_019021745.1, XP_019023080.1, XP_019023817.1, XP_019024084.1, XP_019025469.1	XP_004988164.1_hypothetical_protein_PTSG_10629__partial_[Salpingoeca_rosetta], XP_004989406.1_hypothetical_protein_PTSG_09152_[Salpingoeca_rosetta], XP_004989529.1_hypothetical_protein_PTSG_09271_[Salpingoeca_rosetta], XP_004993050.1_hypothetical_protein_PTSG_06158_[Salpingoeca_rosetta], XP_004994260.1_serine/threonine_protein_kinase_[Salpingoeca_rosetta], XP_004994834.1_hypothetical_protein_PTSG…	NODE_173_length_14219_cov_0.603824.p3, NODE_188_length_13518_cov_0.721142.p7, NODE_230_length_12188_cov_0.969890.p2, NODE_248_length_11794_cov_0.876015.p2, NODE_379_length_8451_cov_0.593630.p1, NODE_379_length_8451_cov_0.593630.p7, NODE_493_length_6829_cov_0.943248.p1, NODE_493_length_6829_cov_0.943248.p5, NODE_59_length_28102_cov_0.971110.p22, NODE_68_length_25399_cov_0.885771.p1, NODE_703_lengt…
OG0000028																									QMCF01000162.1.p2, QMCF01000184.1.p1, QMCF01000546.1.p1, QMCF01000587.1.p4, QMCF01000690.1.p1, QMCF01000705.1.p3, QMCF01000958.1.p2, QMCF01001069.1.p2, QMCF01001180.1.p2, QMCF01001385.1.p1, QMCF01001529.1.p3, QMCF01002452.1.p3, QMCF01002541.1.p3, QMCF01002997.1.p2, QMCF01003025.1.p1, QMCF01003090.1.p1, QMCF01004189.1.p2, QMCF01004250.1.p1, QMCF01004460.1.p1, QMCF01004468.1.p1, QMCF01005065.1.p1, …
OG0000029		KNE56841.1_hypothetical_protein_AMAG_02614_[Allomyces_macrogynus_ATCC_38327], KNE60484.1_hypothetical_protein_AMAG_05867_[Allomyces_macrogynus_ATCC_38327], KNE61604.1_hypothetical_protein_AMAG_06417_[Allomyces_macrogynus_ATCC_38327], KNE61772.1_hypothetical_protein_AMAG_06571_[Allomyces_macrogynus_ATCC_38327], KNE63261.1_hypothetical_protein_AMAG_08406_[Allomyces_macrogynus_ATCC_38327], KNE64508.…	NODE_227_length_13866_cov_0.400305.p3, NODE_24_length_36516_cov_0.652470.p14, NODE_252_length_12846_cov_0.309485.p5, NODE_254_length_12812_cov_0.286872.p3, NODE_26_length_35450_cov_0.398320.p10, NODE_47_length_27404_cov_0.284270.p2, NODE_47_length_27404_cov_0.284270.p3, NODE_47_length_27404_cov_0.284270.p9, NODE_529_length_7157_cov_0.524795.p2, NODE_629_length_5810_cov_0.426895.p1, NODE_62_length…	Ana_ro_ORX43730.1_glycoside_hydrolase/deacetylase_[Anaeromyces_robustus], Ana_ro_ORX65046.1_hypothetical_protein_BCR32DRAFT_297844__partial_[Anaeromyces_robustus], Ana_ro_ORX65564.1_glycoside_hydrolase/deacetylase_[Anaeromyces_robustus], Ana_ro_ORX69826.1_glycoside_hydrolase/deacetylase_[Anaeromyces_robustus], Ana_ro_ORX69827.1_glycoside_hydrolase/deacetylase_[Anaeromyces_robustus], Ana_ro_ORX698…	JNET01002623.1_Basidiobolus_heterosporus_B8920_ctg7180000504125_1__whole_genome_shotgun_sequence.p1, JNET01004506.1_Basidiobolus_heterosporus_B8920_ctg7180000556271_1__whole_genome_shotgun_sequence.p1, JNET01006413.1_Basidiobolus_heterosporus_B8920_ctg7180000559703_1__whole_genome_shotgun_sequence.p2, JNET01006546.1_Basidiobolus_heterosporus_B8920_ctg7180000560111_1__whole_genome_shotgun_sequence…	ORX64765.1, ORX75225.1, ORX75685.1, ORX76073.1, ORX77680.1, ORX80090.1, ORX80189.1, ORX80381.1, ORX80382.1, ORX80383.1, ORX81958.1, ORX83509.1, ORX83510.1, ORX88469.1, ORX88471.1, ORX89134.1, ORX89151.1, ORX89227.1, ORX89710.1, ORX89885.1, ORX90362.1, ORX90363.1, ORX90608.1, ORX90719.1, ORX90735.1, ORX91236.1, ORX91323.1, ORX91324.1, ORX92806.1, ORX94347.1, ORX94989.1, ORX95348.1, ORX95389.1, ORX…	gb|EGF76050.1|_hypothetical_protein_BATDEDRAFT_93089_[Batrachochytrium_dendrobatidis_JAM81], gb|EGF76100.1|_hypothetical_protein_BATDEDRAFT_7215__partial_[Batrachochytrium_dendrobatidis_JAM81], gb|EGF76374.1|_hypothetical_protein_BATDEDRAFT_92788_[Batrachochytrium_dendrobatidis_JAM81], gb|EGF77161.1|_hypothetical_protein_BATDEDRAFT_17858_[Batrachochytrium_dendrobatidis_JAM81], gb|EGF77629.1|_hypo…	gi|148881203|gb|EE731892.1|EE731892.p3, gi|59277192|gb|CO962476.1|CO962476.p1, gi|59277263|gb|CO962547.1|CO962547.p1, gi|59277491|gb|CO962775.1|CO962775.p1, gi|59278820|gb|CO964104.1|CO964104.p2, gi|59280382|gb|CO965666.1|CO965666.p2, gi|59282559|gb|CO967843.1|CO967843.p2, gi|59282981|gb|CO968265.1|CO968265.p2, gi|59283563|gb|CO968847.1|CO968847.p2, gi|59283595|gb|CO968879.1|CO968879.p2, gi|59289…	jgi|Blyhe1|12828|gw1.238.9.1, jgi|Blyhe1|13140|gw1.612.6.1, jgi|Blyhe1|14936|gw1.1648.1.1, jgi|Blyhe1|18606|e_gw1.776.4.1, jgi|Blyhe1|23554|e_gw1.7477.1.1, jgi|Blyhe1|2822|gw1.7559.1.1, jgi|Blyhe1|30935|fgenesh1_pg.NODE_6170_#_1, jgi|Blyhe1|32571|fgenesh1_pg.NODE_5584_#_1, jgi|Blyhe1|34912|fgenesh1_pg.NODE_5681_#_1, jgi|Blyhe1|3710|gw1.1208.2.1, jgi|Blyhe1|38627|gm1.2185_g, jgi|Blyhe1|46349|gm1.9…		ORZ29332.1_hypothetical_protein_BCR44DRAFT_114662__partial_[Catenaria_anguillulae_PL171], ORZ33387.1_hypothetical_protein_BCR44DRAFT_85424_[Catenaria_anguillulae_PL171], ORZ34571.1_hypothetical_protein_BCR44DRAFT_63895_[Catenaria_anguillulae_PL171], ORZ34908.1_hypothetical_protein_BCR44DRAFT_119975_[Catenaria_anguillulae_PL171], ORZ37279.1_hypothetical_protein_BCR44DRAFT_1430841_[Catenaria_anguil…	Cau_pr_jgi|Caupr1|13969|e_gw1.144.10.1, Cau_pr_jgi|Caupr1|13978|e_gw1.144.27.1, Cau_pr_jgi|Caupr1|13987|e_gw1.144.29.1, Cau_pr_jgi|Caupr1|1528|gw1.144.10.1, Cau_pr_jgi|Caupr1|15529|e_gw1.264.8.1, Cau_pr_jgi|Caupr1|15531|e_gw1.264.9.1, Cau_pr_jgi|Caupr1|15532|e_gw1.264.5.1, Cau_pr_jgi|Caupr1|15534|e_gw1.264.11.1, Cau_pr_jgi|Caupr1|15536|e_gw1.264.3.1, Cau_pr_jgi|Caupr1|15537|e_gw1.264.4.1, Cau_pr_…		JNEH01001113.1_Cokeromyces_recurvatus_B5483_ctg7180000206857_1__whole_genome_shotgun_sequence.p12, JNEH01001113.1_Cokeromyces_recurvatus_B5483_ctg7180000206857_1__whole_genome_shotgun_sequence.p4, JNEH01001196.1_Cokeromyces_recurvatus_B5483_ctg7180000206951_1__whole_genome_shotgun_sequence.p7, JNEH01001240.1_Cokeromyces_recurvatus_B5483_ctg7180000207005_1__whole_genome_shotgun_sequence.p3, JNEH01…	KXN66576.1, KXN67245.1, KXN67764.1	XP_012049402.1, XP_012049409.1, XP_012050538.1, XP_012053383.1		FCOS01002782.1_Entomophthora_muscae_genome_assembly__contig__comp13487_c0_seq1__whole_genome_shotgun_sequence.p1, FCOS01003651.1_Entomophthora_muscae_genome_assembly__contig__comp14414_c0_seq1__whole_genome_shotgun_sequence.p1, FCOS01004543.1_Entomophthora_muscae_genome_assembly__contig__comp15319_c0_seq1__whole_genome_shotgun_sequence.p1, FCOS01004551.1_Entomophthora_muscae_genome_assembly__cont…		RIA79651.1, RIA84559.1, RIA88342.1, RIA88851.1, RIA90258.1, RIA90887.1, RIA92074.1, RIA92088.1, RIA96004.1	jgi|Ganpr1|102061|e_gw1.67.4.1, jgi|Ganpr1|108742|estExt_Genewise1Plus.C_80017, jgi|Ganpr1|138132|fgenesh1_pm.70_#_22, jgi|Ganpr1|139537|fgenesh1_pm.97_#_22, jgi|Ganpr1|152938|estExt_fgenesh1_pm.C_100158, jgi|Ganpr1|157002|estExt_fgenesh1_pm.C_530054, jgi|Ganpr1|28644|gm1.1968_g, jgi|Ganpr1|32831|gm1.6155_g, jgi|Ganpr1|335334|CE174014_19398, jgi|Ganpr1|38399|gm1.11723_g, jgi|Ganpr1|50708|fgenesh1…	AFSM01004651.1_Homolaphlyctis_polyrhiza_JEL_142_strain_JEL142_JEL142_contig06064__whole_genome_shotgun_sequence.p4, AFSM01007508.1_Homolaphlyctis_polyrhiza_JEL_142_strain_JEL142_JEL142_contig10328__whole_genome_shotgun_sequence.p1, AFSM01007508.1_Homolaphlyctis_polyrhiza_JEL_142_strain_JEL142_JEL142_contig10328__whole_genome_shotgun_sequence.p2, AFSM01007960.1_Homolaphlyctis_polyrhiza_JEL_142_str…	XP_001873628.1_carbohydrate_esterase_family_4_protein__partial_[Laccaria_bicolor_S238N-H82], XP_001875163.1_carbohydrate_esterase_family_4_protein_[Laccaria_bicolor_S238N-H82], XP_001877121.1_carbohydrate_esterase_family_4_protein_[Laccaria_bicolor_S238N-H82], XP_001878127.1_carbohydrate_esterase_family_4_protein_[Laccaria_bicolor_S238N-H82], XP_001880551.1_carbohydrate_esterase_family_4_protein_…		QMCF01010247.1.p1, QMCF01102174.1.p1, QMCF01146745.1.p1, QMCF01170560.1.p1	XP_013237698.1, XP_013237716.1, XP_013238414.1, XP_013238885.1, XP_013239412.1		Mor_al_ADAG01000884.1|m.46966_ADAG01000884.1|g.46966_type_complete_len_256_gc_universal_ADAG01000884.1_58019-58786_+_, Mor_al_ADAG01000889.1|m.46511_ADAG01000889.1|g.46511_type_complete_len_283_gc_universal_ADAG01000889.1_4460-5308_+_, Mor_al_ADAG01000909.1|m.44854_ADAG01000909.1|g.44854_type_complete_len_176_gc_universal_ADAG01000909.1_11581-11054_-_, Mor_al_ADAG01000909.1|m.44861_ADAG01000909.1…	KFH62323.1, KFH62770.1, KFH63154.1, KFH63269.1, KFH63403.1, KFH63456.1, KFH63534.1, KFH63573.1, KFH63574.1, KFH64147.1, KFH64386.1, KFH64387.1, KFH66244.1, KFH66301.1, KFH67240.1, KFH67241.1, KFH69052.1, KFH69054.1, KFH70052.1, KFH70239.1, KFH70367.1, KFH70368.1, KFH71663.1, KFH72030.1, KFH72302.1, KFH72993.1, KFH72996.1, KFH72998.1, KFH73042.1, KFH73930.1, KFH73931.1, KFH73996.1, KFH74148.1	KAF1797938.1, KAF1798398.1, KAF1798399.1, KAF1798574.1, KAF1799254.1, KAF1799255.1, KAF1799809.1, KAF1801124.1, KAF1801577.1, KAF1803248.1, KAF1803454.1, KAF1803747.1, KAF1803748.1, KAF1804433.1, KAF1804444.1, KAF1804633.1, KAF1805232.1, KAF1805248.1, KAF1805594.1, KAF1805597.1, KAF1805810.1, KAF1806138.1, KAF1806790.1, KAF1807498.1	Neo_ca_ORY07890.1_glycoside_hydrolase/deacetylase_[Neocallimastix_californiae], Neo_ca_ORY08088.1_glycoside_hydrolase/deacetylase_[Neocallimastix_californiae], Neo_ca_ORY08757.1_glycoside_hydrolase/deacetylase_[Neocallimastix_californiae], Neo_ca_ORY12166.1_glycoside_hydrolase/deacetylase_[Neocallimastix_californiae], Neo_ca_ORY12175.1_glycoside_hydrolase/deacetylase_[Neocallimastix_californiae],…	Nuc_th_JP100_TRINITY_DN40019_c0_g1_i1|m.1048	PJF16494.1_Carbohydrate_esterase_family_4_protein_[Paramicrosporidium_saccamoebae], PJF17936.1_hypothetical_protein_PSACC_02228_[Paramicrosporidium_saccamoebae], PJF18336.1_Carbohydrate_esterase_family_4_protein_[Paramicrosporidium_saccamoebae], PJF18438.1_Carbohydrate_esterase_family_4_protein_[Paramicrosporidium_saccamoebae], PJF19047.1_Carbohydrate_esterase_family_4_protein_[Paramicrosporidium…	Partr_v1_DN23247_c0_g1_i1_m35436_putative_chitin_deacetylase, Partr_v1_DN25951_c0_g2_i2_m68817_putative_chitin_deacetylase, Partr_v1_DN25951_c0_g2_i3_m68818_putative_chitin_deacetylase, Partr_v1_DN25951_c0_g3_i1_m68819_putative_chitin_deacetylase, Partr_v1_DN25951_c0_g3_i2_m68820_putative_chitin_deacetylase, Partr_v1_DN25951_c0_g3_i3_m68822_putative_chitin_deacetylase, Partr_v1_DN25951_c0_g3_i4_m…		ASRE01000600.1_Pecoramyces_ruminatium_strain_C1A_ctg7180000051056__whole_genome_shotgun_sequence.p2, ASRE01000763.1_Pecoramyces_ruminatium_strain_C1A_ctg7180000051802__whole_genome_shotgun_sequence.p1, ASRE01001181.1_Pecoramyces_ruminatium_strain_C1A_ctg7180000053462__whole_genome_shotgun_sequence.p1, ASRE01001277.1_Pecoramyces_ruminatium_strain_C1A_ctg7180000053923__whole_genome_shotgun_sequence…	XP_018284971.1, XP_018285356.1, XP_018286193.1, XP_018287456.1, XP_018288210.1, XP_018288228.1, XP_018289353.1, XP_018289616.1, XP_018295156.1, XP_018297440.1, XP_018297442.1, XP_018297965.1, XP_018298555.1, XP_018299038.1, XP_018299477.1	jgi|Pipcy3_1|15408|fgenesh1_pg.NODE_134_#_2.p1, jgi|Pipcy3_1|15450|fgenesh1_pg.NODE_140_#_2.p1, jgi|Pipcy3_1|15963|fgenesh1_pg.NODE_242_#_3.p1, jgi|Pipcy3_1|19365|gm1.1201_g.p1, jgi|Pipcy3_1|19367|gm1.1203_g.p1, jgi|Pipcy3_1|20481|gm1.2317_g.p1, jgi|Pipcy3_1|22906|fgenesh1_pm.NODE_409_#_1.p1, jgi|Pipcy3_1|2976|gw1.134.6.1.p1	OUM56410.1, OUM57200.1, OUM58671.1, OUM59373.1, OUM59848.1, OUM59852.1, OUM60629.1, OUM60927.1, OUM61099.1, OUM61303.1, OUM61529.1, OUM61533.1, OUM61534.1, OUM61535.1, OUM61640.1, OUM62520.1, OUM62521.1, OUM62688.1, OUM62698.1, OUM63406.1, OUM66157.1, OUM66159.1, OUM66160.1, OUM66161.1, OUM66162.1, OUM66163.1, OUM67056.1, OUM67282.1, OUM68476.1, OUM68478.1, OUM68480.1, OUM68533.1, OUM68564.1, OUM…	XP_024337201.1, XP_024344625.1, XP_024344627.1	XP_003320683.1_hypothetical_protein_PGTG_02705_[Puccinia_graminis_f._sp._tritici_CRL_75-36-700-3], XP_003320832.2_hypothetical_protein_PGTG_02854_[Puccinia_graminis_f._sp._tritici_CRL_75-36-700-3], XP_003322147.2_hypothetical_protein_PGTG_03684_[Puccinia_graminis_f._sp._tritici_CRL_75-36-700-3], XP_003322955.2_hypothetical_protein_PGTG_04492_[Puccinia_graminis_f._sp._tritici_CRL_75-36-700-3], XP_…	Rhi_gl_ORY27052.1_hypothetical_protein_BCR33DRAFT_646178__partial_[Rhizoclosmatium_globosum], Rhi_gl_ORY36923.1_hypothetical_protein_BCR33DRAFT_721838_[Rhizoclosmatium_globosum], Rhi_gl_ORY38555.1_glycoside_hydrolase/deacetylase_[Rhizoclosmatium_globosum], Rhi_gl_ORY42220.1_glycoside_hydrolase/deacetylase_[Rhizoclosmatium_globosum], Rhi_gl_ORY42230.1_glycoside_hydrolase/deacetylase_[Rhizoclosmati…	XP_025165249.1, XP_025165749.1, XP_025168731.1, XP_025171634.1, XP_025172598.1, XP_025175159.1, XP_025176460.1, XP_025186001.1, XP_025186039.1	KK997955.1|m.1640, KK997983.1|m.2201, KK998012.1|m.3382, KK998071.1|m.4787, KK998161.1|m.6410, KK998229.1|m.7379, KK998338.1|m.9366, KK998351.1|m.9612, KK998351.1|m.9620, KK998440.1|m.12431, KK998440.1|m.12459, KK998444.1|m.12603, KK998459.1|m.13194, KK998460.1|m.13299, KK998494.1|m.14879, KK998509.1|m.15235, KK998509.1|m.15236, KK998513.1|m.15587, KK998528.1|m.16141, KK998528.1|m.16153, KK998530…	EPZ30799.1, EPZ30851.1, EPZ30852.1, EPZ32014.1, EPZ32222.1, EPZ32702.1, EPZ33369.1, EPZ33379.1, EPZ34745.1, EPZ35187.1, EPZ35818.1	NP_013410.1_chitin_deacetylase_CDA1_[Saccharomyces_cerevisiae_S288C], NP_013411.1_chitin_deacetylase_CDA2_[Saccharomyces_cerevisiae_S288C]	XP_019021098.1, XP_019023584.1, XP_019027312.1		NODE_1152_length_1990_cov_0.816456.p1, NODE_115_length_18417_cov_0.666012.p4, NODE_1222_length_1727_cov_0.486486.p2, NODE_211_length_12764_cov_0.923727.p2, NODE_56_length_28873_cov_1.243101.p19, NODE_56_length_28873_cov_1.243101.p3
OG0000030																									QMCF01000305.1.p2, QMCF01000324.1.p1, QMCF01000537.1.p2, QMCF01000604.1.p1, QMCF01000604.1.p2, QMCF01000771.1.p1, QMCF01000877.1.p1, QMCF01000877.1.p2, QMCF01000994.1.p1, QMCF01001007.1.p1, QMCF01001014.1.p1, QMCF01001668.1.p4, QMCF01001781.1.p1, QMCF01001964.1.p1, QMCF01002156.1.p2, QMCF01002172.1.p4, QMCF01002297.1.p1, QMCF01002597.1.p2, QMCF01002650.1.p1, QMCF01002650.1.p2, QMCF01002833.1.p1, …
OG0000031	XP_004333129.1_ABC_transporter_transmembrane_region_domain_containing_protein_[Acanthamoeba_castellanii_str._Neff], XP_004335132.1_ABC_transporter__ATPbinding_domain_containing_protein_[Acanthamoeba_castellanii_str._Neff], XP_004335627.1_ABC_transporter_ATPase/permease_[Acanthamoeba_castellanii_str._Neff], XP_004337904.1_ABC_transporter__ATPbinding_domain_containing_protein_[Acanthamoeba_castella…	KNE55352.1_hypothetical_protein_AMAG_01252_[Allomyces_macrogynus_ATCC_38327], KNE56919.1_hypothetical_protein__variant_2_[Allomyces_macrogynus_ATCC_38327], KNE56920.1_hypothetical_protein__variant_1_[Allomyces_macrogynus_ATCC_38327], KNE56921.1_hypothetical_protein_AMAG_02690_[Allomyces_macrogynus_ATCC_38327], KNE58239.1_hypothetical_protein_AMAG_05049_[Allomyces_macrogynus_ATCC_38327], KNE60002.…	NODE_12_length_45166_cov_0.552511.p1, NODE_220_length_13988_cov_0.426885.p1, NODE_44_length_28780_cov_0.148496.p3, NODE_62_length_25126_cov_0.447277.p2, NODE_646_length_5582_cov_0.573044.p1, NODE_690_length_5158_cov_0.250494.p1, NODE_80_length_22829_cov_0.188121.p2	Ana_ro_ORX42073.1_hypothetical_protein_BCR32DRAFT_308922_[Anaeromyces_robustus], Ana_ro_ORX53468.1_P-loop_containing_nucleoside_triphosphate_hydrolase_protein__partial_[Anaeromyces_robustus], Ana_ro_ORX66390.1_hypothetical_protein_BCR32DRAFT_211768_[Anaeromyces_robustus], Ana_ro_ORX68879.1_P-loop_containing_nucleoside_triphosphate_hydrolase_protein_[Anaeromyces_robustus], Ana_ro_ORX68880.1_ABC_tr…	JNET01001252.1_Basidiobolus_heterosporus_B8920_ctg7180000477792_1__whole_genome_shotgun_sequence.p1, JNET01005061.1_Basidiobolus_heterosporus_B8920_ctg7180000557410_1__whole_genome_shotgun_sequence.p1, JNET01005476.1_Basidiobolus_heterosporus_B8920_ctg7180000558064_1__whole_genome_shotgun_sequence.p1, JNET01006040.1_Basidiobolus_heterosporus_B8920_ctg7180000558903_1__whole_genome_shotgun_sequence…	ORX64531.1, ORX64838.1, ORX65020.1, ORX77993.1, ORX80635.1, ORX81763.1, ORX87087.1, ORX88666.1, ORX88957.1, ORX89182.1, ORX89406.1, ORX89508.1, ORX90713.1, ORX95493.1, ORX96059.1, ORX96692.1, ORX98063.1, ORY00133.1, ORY01608.1, ORY03080.1, ORY03697.1, ORY03698.1, ORY06001.1	gb|EGF76707.1|_hypothetical_protein_BATDEDRAFT_6996__partial_[Batrachochytrium_dendrobatidis_JAM81], gb|EGF76708.1|_hypothetical_protein_BATDEDRAFT_18048_[Batrachochytrium_dendrobatidis_JAM81], gb|EGF77250.1|_hypothetical_protein_BATDEDRAFT_953__partial_[Batrachochytrium_dendrobatidis_JAM81], gb|EGF78403.1|_hypothetical_protein_BATDEDRAFT_13392__partial_[Batrachochytrium_dendrobatidis_JAM81], gb|…	gi|148880223|gb|EE730912.1|EE730912.p1, gi|148881359|gb|EE732048.1|EE732048.p2, gi|148886536|gb|EE736794.1|EE736794.p3, gi|59279631|gb|CO964915.1|CO964915.p2, gi|59283052|gb|CO968336.1|CO968336.p3, gi|59286697|gb|CO971981.1|CO971981.p1	jgi|Blyhe1|10440|gw1.4457.2.1, jgi|Blyhe1|16523|e_gw1.3728.1.1, jgi|Blyhe1|16735|e_gw1.4171.3.1, jgi|Blyhe1|25281|e_gw1.466.1.1	LUVW01000007.1_Capniomyces_stellatus_strain_MIS-10-108_Cste_Scaff_7__whole_genome_shotgun_sequence.p40, LUVW01000026.1_Capniomyces_stellatus_strain_MIS-10-108_Cste_Scaff_26__whole_genome_shotgun_sequence.p10, LUVW01000035.1_Capniomyces_stellatus_strain_MIS-10-108_Cste_Scaff_35__whole_genome_shotgun_sequence.p3, LUVW01000039.1_Capniomyces_stellatus_strain_MIS-10-108_Cste_Scaff_39__whole_genome_sho…	ORZ30056.1_hypothetical_protein_BCR44DRAFT_1446558_[Catenaria_anguillulae_PL171], ORZ33273.1_hypothetical_protein_BCR44DRAFT_1438652_[Catenaria_anguillulae_PL171], ORZ35134.1_P-loop_containing_nucleoside_triphosphate_hydrolase_protein_[Catenaria_anguillulae_PL171], ORZ35602.1_multidrug_resistance_protein_1_[Catenaria_anguillulae_PL171], ORZ36594.1_P-loop_containing_nucleoside_triphosphate_hydrola…	Cau_pr_jgi|Caupr1|10298|e_gw1.24.3.1, Cau_pr_jgi|Caupr1|10316|e_gw1.24.15.1, Cau_pr_jgi|Caupr1|10337|e_gw1.24.4.1, Cau_pr_jgi|Caupr1|1055|gw1.53.3.1, Cau_pr_jgi|Caupr1|10758|e_gw1.33.24.1, Cau_pr_jgi|Caupr1|10772|e_gw1.33.5.1, Cau_pr_jgi|Caupr1|10782|e_gw1.33.2.1, Cau_pr_jgi|Caupr1|1137|gw1.33.5.1, Cau_pr_jgi|Caupr1|11639|e_gw1.53.10.1, Cau_pr_jgi|Caupr1|11650|e_gw1.53.3.1, Cau_pr_jgi|Caupr1|1165…	PIA13870.1_P-loop_containing_nucleoside_triphosphate_hydrolase_protein_[Coemansia_reversa_NRRL_1564], PIA15930.1_P-loop_containing_nucleoside_triphosphate_hydrolase_protein_[Coemansia_reversa_NRRL_1564], PIA15950.1_multidrug_resistance_protein_1a_[Coemansia_reversa_NRRL_1564], PIA16756.1_ABC_iron_exporter_Atm1_[Coemansia_reversa_NRRL_1564], PIA17246.1_hypothetical_protein_COEREDRAFT_86246_[Coeman…	JNEH01001389.1_Cokeromyces_recurvatus_B5483_ctg7180000207342_1__whole_genome_shotgun_sequence.p1, JNEH01001389.1_Cokeromyces_recurvatus_B5483_ctg7180000207342_1__whole_genome_shotgun_sequence.p3, JNEH01001389.1_Cokeromyces_recurvatus_B5483_ctg7180000207342_1__whole_genome_shotgun_sequence.p4, JNEH01001405.1_Cokeromyces_recurvatus_B5483_ctg7180000207366_1__whole_genome_shotgun_sequence.p1, JNEH010…	KXN65298.1, KXN65607.1, KXN65693.1, KXN65882.1, KXN66797.1, KXN66798.1, KXN67098.1, KXN67099.1, KXN67744.1, KXN67748.1, KXN70088.1, KXN70565.1, KXN72413.1, KXN72414.1, KXN72665.1, KXN73496.1, KXN73497.1, KXN73949.1, KXN74078.1, KXN74595.1	XP_012046966.1, XP_012047177.1, XP_012047331.1, XP_012048742.1, XP_012051758.1, XP_012051759.1, XP_012053677.1	XP_629136.1_ABC_transporter_B_family_protein_[Dictyostelium_discoideum_AX4], XP_629144.1_ABC_transporter_B_family_protein_[Dictyostelium_discoideum_AX4], XP_629328.1_ABC_transporter_B_family_protein_[Dictyostelium_discoideum_AX4], XP_629496.1_ABC_transporter_B_family_protein_[Dictyostelium_discoideum_AX4], XP_629966.1_ABC_transporter_B_family_protein_[Dictyostelium_discoideum_AX4], XP_639260.1_AB…	FCOS01010183.1_Entomophthora_muscae_genome_assembly__contig__comp20460_c0_seq2__whole_genome_shotgun_sequence.p1, FCOS01010667.1_Entomophthora_muscae_genome_assembly__contig__comp20862_c1_seq1__whole_genome_shotgun_sequence.p1, FCOS01011050.1_Entomophthora_muscae_genome_assembly__contig__comp21184_c0_seq1__whole_genome_shotgun_sequence.p1, FCOS01011530.1_Entomophthora_muscae_genome_assembly__cont…	XP_009492675.1_hypothetical_protein_H696_00527_[Fonticula_alba], XP_009492676.1_hypothetical_protein_H696_00528_[Fonticula_alba], XP_009493166.1_hypothetical_protein_H696_01004_[Fonticula_alba], XP_009494564.1_hypothetical_protein_H696_02388_[Fonticula_alba], XP_009494938.1_hypothetical_protein_H696_02765_[Fonticula_alba], XP_009495430.1_hypothetical_protein_H696_03294_[Fonticula_alba], XP_009496…	RIA79029.1, RIA79822.1, RIA81686.1, RIA81687.1, RIA82390.1, RIA85539.1, RIA85942.1, RIA88206.1, RIA92106.1, RIA92197.1, RIA92860.1, RIA92954.1, RIA93061.1, RIA94400.1, RIA94401.1, RIA99696.1, RIA99770.1	jgi|Ganpr1|109775|estExt_Genewise1Plus.C_130079, jgi|Ganpr1|111585|estExt_Genewise1Plus.C_280035, jgi|Ganpr1|124762|estExt_Genewise1.C_450028, jgi|Ganpr1|136872|fgenesh1_pm.53_#_5, jgi|Ganpr1|146745|estExt_fgenesh1_pg.C_510030, jgi|Ganpr1|307025|CE145705_44889, jgi|Ganpr1|34399|gm1.7723_g, jgi|Ganpr1|38045|gm1.11369_g, jgi|Ganpr1|390632|CE229312_1598, jgi|Ganpr1|47353|fgenesh1_pg.76_#_2, jgi|Ganp…	AFSM01000288.1_Homolaphlyctis_polyrhiza_JEL_142_strain_JEL142_JEL142_contig00459__whole_genome_shotgun_sequence.p1, AFSM01000288.1_Homolaphlyctis_polyrhiza_JEL_142_strain_JEL142_JEL142_contig00459__whole_genome_shotgun_sequence.p2, AFSM01000288.1_Homolaphlyctis_polyrhiza_JEL_142_strain_JEL142_JEL142_contig00459__whole_genome_shotgun_sequence.p7, AFSM01002243.1_Homolaphlyctis_polyrhiza_JEL_142_str…	XP_001876178.1_predicted_protein_[Laccaria_bicolor_S238N-H82], XP_001877294.1_predicted_protein_[Laccaria_bicolor_S238N-H82], XP_001877676.1_predicted_protein_[Laccaria_bicolor_S238N-H82], XP_001880168.1_predicted_protein_[Laccaria_bicolor_S238N-H82], XP_001880464.1_predicted_protein__partial_[Laccaria_bicolor_S238N-H82], XP_001881840.1_predicted_protein_[Laccaria_bicolor_S238N-H82], XP_001882757…	ORX67888.1_hypothetical_protein_DL89DRAFT_324054_[Linderina_pennispora], ORX68016.1_P-loop_containing_nucleoside_triphosphate_hydrolase_protein_[Linderina_pennispora], ORX68750.1_hypothetical_protein_DL89DRAFT_275273_[Linderina_pennispora], ORX70882.1_hypothetical_protein_DL89DRAFT_266981_[Linderina_pennispora], ORX72634.1_hypothetical_protein_DL89DRAFT_277340_[Linderina_pennispora], ORX73617.1_P…	QMCF01032345.1.p1, QMCF01040771.1.p3, QMCF01076983.1.p1, QMCF01076983.1.p3, QMCF01128627.1.p1, QMCF01201522.1.p1	XP_013237136.1, XP_013237373.1, XP_013237820.1, XP_013239411.1	XP_001743344.1, XP_001745205.1, XP_001748007.1, XP_001749388.1, XP_001749748.1, XP_001749749.1, XP_001750376.1, XP_001750377.1, XP_001750388.1	Mor_al_ADAG01000884.1|m.46965_ADAG01000884.1|g.46965_type_complete_len_316_gc_universal_ADAG01000884.1_23234-24181_+_, Mor_al_ADAG01000884.1|m.46972_ADAG01000884.1|g.46972_type_complete_len_196_gc_universal_ADAG01000884.1_22640-23227_+_, Mor_al_ADAG01000995.1|m.33998_ADAG01000995.1|g.33998_type_complete_len_288_gc_universal_ADAG01000995.1_68264-69127_+_, Mor_al_ADAG01001047.1|m.21665_ADAG01001047…	KFH63165.1, KFH63172.1, KFH64669.1, KFH64670.1, KFH65748.1, KFH71463.1, KFH72000.1, KFH72976.1, KFH74128.1, KFH74131.1, KFH74133.1	KAF1796782.1, KAF1798584.1, KAF1799005.1, KAF1799216.1, KAF1799608.1, KAF1799917.1, KAF1801545.1, KAF1801765.1, KAF1803055.1, KAF1803224.1, KAF1804378.1, KAF1804395.1, KAF1804990.1, KAF1807304.1	Neo_ca_ORY01326.1_P-loop_containing_nucleoside_triphosphate_hydrolase_protein_[Neocallimastix_californiae], Neo_ca_ORY01685.1_P-loop_containing_nucleoside_triphosphate_hydrolase_protein__partial_[Neocallimastix_californiae], Neo_ca_ORY08025.1_P-loop_containing_nucleoside_triphosphate_hydrolase_protein_[Neocallimastix_californiae], Neo_ca_ORY19333.1_multidrug_resistance_protein_1_[Neocallimastix_c…	Nuc_th_JP100_TRINITY_DN10391_c0_g1_i1|m.8460, Nuc_th_JP100_TRINITY_DN13063_c0_g1_i1|m.16072, Nuc_th_JP100_TRINITY_DN15048_c0_g2_i1|m.1459, Nuc_th_JP100_TRINITY_DN17968_c0_g1_i1|m.2088, Nuc_th_JP100_TRINITY_DN19000_c0_g1_i1|m.76690, Nuc_th_JP100_TRINITY_DN21184_c0_g1_i1|m.72065, Nuc_th_JP100_TRINITY_DN21797_c0_g1_i1|m.669, Nuc_th_JP100_TRINITY_DN21797_c1_g1_i1|m.670, Nuc_th_JP100_TRINITY_DN22206_c…		Partr_v1_DN19915_c0_g1_i1_m44551_putative_ABC_transporter_B_family_member, Partr_v1_DN19915_c0_g2_i1_m44557_putative_ABC_transporter_B_family_member, Partr_v1_DN24275_c0_g1_i1_m36930_putative_ATP-binding_cassette__subfamily_B__MDR_TAP___member, Partr_v1_DN24899_c0_g1_i1_m29567_putative_multidrug_resistance_protein_1, Partr_v1_DN25187_c0_g1_i1_m76736_putative_ATP-binding_cassette__subfamily_B__MDR…	Contig10015_Nuclearia_a.p1, Contig10063_Nuclearia_a.p1, Contig10873_Nuclearia_a.p1, Contig13860_Nuclearia_a.p4, Contig15182_Nuclearia_a.p1, Contig15281_Nuclearia_a.p1, Contig15317_Nuclearia_a.p2, Contig15319_Nuclearia_a.p1, Contig18219_Nuclearia_a.p1, Contig18220_Nuclearia_a.p1, Contig1938_Nuclearia_a.p1, Contig20676_Nuclearia_a.p1, Contig2376_Nuclearia_a.p2, Contig3599_Nuclearia_a.p1, Contig3600…	ASRE01000520.1_Pecoramyces_ruminatium_strain_C1A_ctg7180000050753__whole_genome_shotgun_sequence.p1, ASRE01003107.1_Pecoramyces_ruminatium_strain_C1A_ctg7180000061598__whole_genome_shotgun_sequence.p1, ASRE01003148.1_Pecoramyces_ruminatium_strain_C1A_ctg7180000061789__whole_genome_shotgun_sequence.p1, ASRE01004248.1_Pecoramyces_ruminatium_strain_C1A_ctg7180000066531__whole_genome_shotgun_sequence…	XP_018283633.1, XP_018283659.1, XP_018286281.1, XP_018287002.1, XP_018287003.1, XP_018287004.1, XP_018287400.1, XP_018290095.1, XP_018295173.1, XP_018295825.1, XP_018297210.1, XP_018297812.1	jgi|Pipcy3_1|13042|e_gw1.1261.1.1.p1, jgi|Pipcy3_1|14601|fgenesh1_pg.NODE_29_#_3.p1, jgi|Pipcy3_1|15063|fgenesh1_pg.NODE_84_#_4.p1, jgi|Pipcy3_1|22491|fgenesh1_pm.NODE_84_#_3.p1, jgi|Pipcy3_1|22539|fgenesh1_pm.NODE_103_#_2.p1, jgi|Pipcy3_1|8281|e_gw1.84.7.1.p1	OUM56709.1, OUM56947.1, OUM56955.1, OUM57471.1, OUM58103.1, OUM58712.1, OUM58713.1, OUM58766.1, OUM61959.1, OUM62371.1, OUM63361.1, OUM64641.1, OUM64952.1, OUM64953.1, OUM65780.1, OUM65916.1, OUM65917.1, OUM66155.1, OUM67197.1, OUM68095.1, OUM68096.1, OUM68098.1, OUM68100.1, OUM68101.1, OUM68102.1, OUM68517.1, OUM68518.1, OUM68519.1, OUM68618.1, OUM68937.1, OUM69301.1, OUM69328.1, OUM70066.1, OUM…	XP_024334381.1, XP_024335159.1, XP_024335162.1, XP_024336533.1, XP_024338459.1, XP_024343538.1	XP_003325602.1_hypothetical_protein_PGTG_06804_[Puccinia_graminis_f._sp._tritici_CRL_75-36-700-3], XP_003326270.2_mitochondrial_ABC_transporter_ATM_[Puccinia_graminis_f._sp._tritici_CRL_75-36-700-3], XP_003328605.2_hypothetical_protein_PGTG_10564_[Puccinia_graminis_f._sp._tritici_CRL_75-36-700-3], XP_003333523.2_hypothetical_protein_PGTG_14945_[Puccinia_graminis_f._sp._tritici_CRL_75-36-700-3]	Rhi_gl_ORY32761.1_P-loop_containing_nucleoside_triphosphate_hydrolase_protein_[Rhizoclosmatium_globosum], Rhi_gl_ORY32772.1_P-loop_containing_nucleoside_triphosphate_hydrolase_protein_[Rhizoclosmatium_globosum], Rhi_gl_ORY33913.1_ABC_transporter_B_family_member_11-like_protein_[Rhizoclosmatium_globosum], Rhi_gl_ORY35943.1_P-loop_containing_nucleoside_triphosphate_hydrolase_protein_[Rhizoclosmatiu…	XP_025165846.1, XP_025168443.1, XP_025176455.1, XP_025177745.1, XP_025179488.1, XP_025181393.1, XP_025182035.1, XP_025183970.1, XP_025188063.1, XP_025189225.1, XP_025189260.1	KK997925.1|m.612, KK997925.1|m.625, KK997925.1|m.633, KK997925.1|m.641, KK997983.1|m.2053, KK998122.1|m.5881, KK998229.1|m.7286, KK998229.1|m.7290, KK998229.1|m.7309, KK998333.1|m.9302, KK998333.1|m.9314, KK998513.1|m.15304, KK998513.1|m.15313, KK998513.1|m.15382, KK998529.1|m.16165, KK998605.1|m.19106, KK998605.1|m.19107, KK998605.1|m.19112	EPZ30847.1, EPZ31644.1, EPZ33735.1, EPZ35081.1, EPZ35336.1	NP_012713.1_ATP-binding_cassette_a-factor_transporter_STE6_[Saccharomyces_cerevisiae_S288C], NP_013289.1_ATP-binding_cassette_permease_MDL1_[Saccharomyces_cerevisiae_S288C], NP_014030.1_ATP-binding_cassette_Fe/S_cluster_precursor_transporter_ATM1_[Saccharomyces_cerevisiae_S288C], NP_015053.2_ATP-binding_cassette_permease_MDL2_[Saccharomyces_cerevisiae_S288C]	XP_019021035.1, XP_019022283.1, XP_019023577.1, XP_019024807.1, XP_019025708.1, XP_019025712.1, XP_019027717.1	XP_004989324.1_ATP-binding_cassette_sub-family_B_member_6_[Salpingoeca_rosetta], XP_004993020.1_ABC_protein_[Salpingoeca_rosetta], XP_004993147.1_ABC_transporter_B_family_protein_[Salpingoeca_rosetta], XP_004994526.1_ATP-binding_cassette_transporter_subfamily_B_member_1_[Salpingoeca_rosetta], XP_004994537.1_P-glycoprotein_[Salpingoeca_rosetta], XP_004995166.1_multidrug_resistance_protein_1_[Salpi…	NODE_11_length_54881_cov_1.430718.p15, NODE_161_length_14984_cov_0.487000.p1, NODE_161_length_14984_cov_0.487000.p3, NODE_29_length_37665_cov_1.081563.p12, NODE_29_length_37665_cov_1.081563.p2, NODE_314_length_9990_cov_0.963401.p2, NODE_41_length_34096_cov_2.002235.p32, NODE_41_length_34096_cov_2.002235.p4, NODE_518_length_6556_cov_0.505653.p2, NODE_56_length_28873_cov_1.243101.p2, NODE_792_lengt…
OG0000032	XP_004332906.1_ATPase/histidine_kinase/DNA_gyrase_B/HSP90_domain_containing_protein_[Acanthamoeba_castellanii_str._Neff], XP_004332921.1_ATPase/histidine_kinase/DNA_gyrase_B/HSP90_domain_containing_protein_[Acanthamoeba_castellanii_str._Neff], XP_004333151.1_response_regulator_receiver_domain_containing_protein_[Acanthamoeba_castellanii_str._Neff], XP_004333896.1_ATPase/histidine_kinase/DNA_gyras…	KNE55246.1_hypothetical_protein_AMAG_01159_[Allomyces_macrogynus_ATCC_38327], KNE59866.1_hypothetical_protein_AMAG_18429_[Allomyces_macrogynus_ATCC_38327], KNE59893.1_hypothetical_protein_AMAG_18439_[Allomyces_macrogynus_ATCC_38327], KNE61322.1_hypothetical_protein_AMAG_07058_[Allomyces_macrogynus_ATCC_38327], KNE61816.1_hypothetical_protein__variant_[Allomyces_macrogynus_ATCC_38327], KNE61817.1_…		Ana_ro_ORX75783.1_hypothetical_protein_BCR32DRAFT_177804__partial_[Anaeromyces_robustus], Ana_ro_ORX79007.1_hypothetical_protein_BCR32DRAFT_281765_[Anaeromyces_robustus], Ana_ro_ORX79008.1_hypothetical_protein_BCR32DRAFT_269718_[Anaeromyces_robustus]	JNET01001290.1_Basidiobolus_heterosporus_B8920_ctg7180000477856_1__whole_genome_shotgun_sequence.p1, JNET01003387.1_Basidiobolus_heterosporus_B8920_ctg7180000524285_1__whole_genome_shotgun_sequence.p1, JNET01008851.1_Basidiobolus_heterosporus_B8920_ctg7180000624921_1__whole_genome_shotgun_sequence.p1, JNET01010614.1_Basidiobolus_heterosporus_B8920_ctg7180000627667_1__whole_genome_shotgun_sequence…	ORX65471.1, ORX79347.1, ORX79348.1, ORX79349.1, ORX79350.1, ORX86567.1, ORX86568.1, ORX86569.1, ORX86570.1, ORX86571.1, ORX86645.1, ORX88748.1, ORX89357.1, ORX89993.1, ORX90315.1, ORX90457.1, ORX90733.1, ORX91201.1, ORX91481.1, ORX92634.1, ORX94483.1, ORX94513.1, ORX95576.1, ORX96481.1, ORY00056.1, ORY00472.1, ORY00473.1, ORY02254.1, ORY02793.1, ORY03430.1, ORY04188.1, ORY04424.1, ORY05409.1, ORY…	gb|EGF75827.1|_hypothetical_protein_BATDEDRAFT_29041__partial_[Batrachochytrium_dendrobatidis_JAM81], gb|EGF76137.1|_hypothetical_protein_BATDEDRAFT_93008_[Batrachochytrium_dendrobatidis_JAM81]	gi|148880890|gb|EE731579.1|EE731579.p1, gi|148881307|gb|EE731996.1|EE731996.p1, gi|59277639|gb|CO962923.1|CO962923.p2	jgi|Blyhe1|23572|e_gw1.68.9.1, jgi|Blyhe1|24046|e_gw1.253.6.1, jgi|Blyhe1|26566|fgenesh1_pg.NODE_4002_#_1, jgi|Blyhe1|27147|fgenesh1_pg.NODE_3123_#_1, jgi|Blyhe1|30884|fgenesh1_pg.NODE_1914_#_1, jgi|Blyhe1|33378|fgenesh1_pg.NODE_8159_#_1, jgi|Blyhe1|34429|fgenesh1_pg.NODE_90_#_1, jgi|Blyhe1|34552|fgenesh1_pg.NODE_232_#_1, jgi|Blyhe1|36912|gm1.470_g, jgi|Blyhe1|3753|gw1.3492.1.1, jgi|Blyhe1|38671|…	LUVW01000001.1_Capniomyces_stellatus_strain_MIS-10-108_Cste_Scaff_1__whole_genome_shotgun_sequence.p22, LUVW01000002.1_Capniomyces_stellatus_strain_MIS-10-108_Cste_Scaff_2__whole_genome_shotgun_sequence.p8, LUVW01000010.1_Capniomyces_stellatus_strain_MIS-10-108_Cste_Scaff_10__whole_genome_shotgun_sequence.p1	ORZ29556.1_CheY-like_superfamily__partial_[Catenaria_anguillulae_PL171], ORZ29894.1_hypothetical_protein_BCR44DRAFT_66032_[Catenaria_anguillulae_PL171], ORZ29916.1_CheY-like_superfamily_[Catenaria_anguillulae_PL171], ORZ30798.1_hypothetical_protein_BCR44DRAFT_1288835_[Catenaria_anguillulae_PL171], ORZ30799.1_hypothetical_protein_BCR44DRAFT_1288870_[Catenaria_anguillulae_PL171], ORZ30826.1_hypothe…	Cau_pr_jgi|Caupr1|12221|e_gw1.69.23.1, Cau_pr_jgi|Caupr1|12248|e_gw1.69.16.1, Cau_pr_jgi|Caupr1|12249|e_gw1.69.31.1, Cau_pr_jgi|Caupr1|1429|gw1.6.11.1, Cau_pr_jgi|Caupr1|14788|e_gw1.195.2.1, Cau_pr_jgi|Caupr1|14789|e_gw1.195.3.1, Cau_pr_jgi|Caupr1|16638|fgenesh1_pg.6_#_49, Cau_pr_jgi|Caupr1|16683|fgenesh1_pg.7_#_42, Cau_pr_jgi|Caupr1|17034|fgenesh1_pg.13_#_18, Cau_pr_jgi|Caupr1|18929|fgenesh1_pg.…	PIA13575.1_hypothetical_protein_COEREDRAFT_11280_[Coemansia_reversa_NRRL_1564], PIA13659.1_CheY-like_protein_[Coemansia_reversa_NRRL_1564]	JNEH01001365.1_Cokeromyces_recurvatus_B5483_ctg7180000207286_1__whole_genome_shotgun_sequence.p1, JNEH01001365.1_Cokeromyces_recurvatus_B5483_ctg7180000207286_1__whole_genome_shotgun_sequence.p3, JNEH01001365.1_Cokeromyces_recurvatus_B5483_ctg7180000207286_1__whole_genome_shotgun_sequence.p5, JNEH01001365.1_Cokeromyces_recurvatus_B5483_ctg7180000207286_1__whole_genome_shotgun_sequence.p7, JNEH010…	KXN71472.1, KXN71473.1, KXN72995.1, KXN73376.1, KXN73377.1, KXN73909.1, KXN74524.1	XP_012046277.1, XP_012047235.1, XP_012050924.1, XP_012052475.1, XP_012052525.1, XP_012052892.1, XP_012053667.1	XP_002649186.1_histidine_kinase_[Dictyostelium_discoideum_AX4], XP_635201.1_hypothetical_protein_DDB_G0291424_[Dictyostelium_discoideum_AX4], XP_637010.1_hypothetical_protein_DDB_G0287725_[Dictyostelium_discoideum_AX4], XP_638728.1_histidine_kinase_[Dictyostelium_discoideum_AX4], XP_639305.1_histidine_kinase_[Dictyostelium_discoideum_AX4], XP_640034.1_histidine_kinase_[Dictyostelium_discoideum_AX…	FCOS01001270.1_Entomophthora_muscae_genome_assembly__contig__comp11695_c0_seq1__whole_genome_shotgun_sequence.p1, FCOS01004945.1_Entomophthora_muscae_genome_assembly__contig__comp15719_c0_seq1__whole_genome_shotgun_sequence.p1, FCOS01006054.1_Entomophthora_muscae_genome_assembly__contig__comp16781_c0_seq1__whole_genome_shotgun_sequence.p1, FCOS01009740.1_Entomophthora_muscae_genome_assembly__cont…	XP_009493008.1_hypothetical_protein_H696_00848_[Fonticula_alba], XP_009493202.1_hypothetical_protein_H696_01040_[Fonticula_alba]	RIA78867.1, RIA81461.1, RIA84037.1, RIA85533.1, RIA89616.1, RIA93223.1, RIA97246.1, RIA97634.1, RIA99503.1, RIA99524.1	jgi|Ganpr1|129927|fgenesh1_pm.1_#_143, jgi|Ganpr1|207463|CE46143_11755, jgi|Ganpr1|220489|CE59169_4419, jgi|Ganpr1|223100|CE61780_3980, jgi|Ganpr1|40982|fgenesh1_pg.4_#_18, jgi|Ganpr1|46333|fgenesh1_pg.58_#_16, jgi|Ganpr1|501874|MIX16199_11_9, jgi|Ganpr1|50552|fgenesh1_kg.1_#_191_#_Locus7653v1rpkm18.40, jgi|Ganpr1|50619|fgenesh1_kg.1_#_258_#_Locus2827v1rpkm73.79, jgi|Ganpr1|56747|fgenesh1_kg.32_#…	AFSM01001706.1_Homolaphlyctis_polyrhiza_JEL_142_strain_JEL142_JEL142_contig01961__whole_genome_shotgun_sequence.p1, AFSM01001706.1_Homolaphlyctis_polyrhiza_JEL_142_strain_JEL142_JEL142_contig01961__whole_genome_shotgun_sequence.p2, AFSM01001789.1_Homolaphlyctis_polyrhiza_JEL_142_strain_JEL142_JEL142_contig02055__whole_genome_shotgun_sequence.p1, AFSM01007440.1_Homolaphlyctis_polyrhiza_JEL_142_str…	XP_001873917.1_predicted_protein_[Laccaria_bicolor_S238N-H82], XP_001875250.1_predicted_protein_[Laccaria_bicolor_S238N-H82], XP_001884408.1_predicted_protein_[Laccaria_bicolor_S238N-H82], XP_001885851.1_predicted_protein_[Laccaria_bicolor_S238N-H82], XP_001885852.1_predicted_protein_[Laccaria_bicolor_S238N-H82]	ORX63447.1_hypothetical_protein_DL89DRAFT_93458_[Linderina_pennispora], ORX63448.1_hypothetical_protein_DL89DRAFT_327644__partial_[Linderina_pennispora], ORX66707.1_hypothetical_protein_DL89DRAFT_295099_[Linderina_pennispora], ORX70349.1_CheY-like_protein_[Linderina_pennispora]	QMCF01063589.1.p1, QMCF01069296.1.p1, QMCF01069296.1.p3, QMCF01101860.1.p2, QMCF01128704.1.p1, QMCF01135940.1.p1, QMCF01168387.1.p1, QMCF01175887.1.p1		XP_001747449.1, XP_001748279.1	Mor_al_ADAG01000240.1|m.53225_ADAG01000240.1|g.53225_type_5prime_partial_len_149_gc_universal_ADAG01000240.1_2-448_+_, Mor_al_ADAG01000900.1|m.45590_ADAG01000900.1|g.45590_type_3prime_partial_len_600_gc_universal_ADAG01000900.1_1799-3_-_, Mor_al_ADAG01000944.1|m.41220_ADAG01000944.1|g.41220_type_complete_len_1099_gc_universal_ADAG01000944.1_7392-10688_+_, Mor_al_ADAG01000944.1|m.41223_ADAG0100094…	KFH62075.1, KFH63151.1, KFH63264.1, KFH64879.1, KFH64880.1, KFH66882.1, KFH67460.1, KFH67595.1, KFH69169.1, KFH69266.1, KFH70246.1, KFH70647.1, KFH70705.1, KFH71442.1, KFH71758.1, KFH73453.1	KAF1797183.1, KAF1798925.1, KAF1799121.1, KAF1799258.1, KAF1800410.1, KAF1800693.1, KAF1802562.1, KAF1803065.1, KAF1803099.1, KAF1803923.1, KAF1804896.1, KAF1805895.1	Neo_ca_ORY54527.1_hypothetical_protein_LY90DRAFT_275401__partial_[Neocallimastix_californiae], Neo_ca_ORY79145.1_hypothetical_protein_LY90DRAFT_664772_[Neocallimastix_californiae]	Nuc_th_JP100_TRINITY_DN10070_c0_g1_i1|m.18928, Nuc_th_JP100_TRINITY_DN12549_c0_g1_i1|m.73195, Nuc_th_JP100_TRINITY_DN15417_c0_g2_i1|m.72101, Nuc_th_JP100_TRINITY_DN17144_c0_g1_i1|m.52356, Nuc_th_JP100_TRINITY_DN18752_c0_g1_i1|m.19131, Nuc_th_JP100_TRINITY_DN1_c0_g1_i1|m.18192, Nuc_th_JP100_TRINITY_DN21697_c0_g2_i1|m.1928, Nuc_th_JP100_TRINITY_DN23252_c0_g1_i1|m.55091, Nuc_th_JP100_TRINITY_DN23377…	PJF19401.1_PAS_domain_S-box_protein_[Paramicrosporidium_saccamoebae]	Partr_v1_DN1493_c0_g1_i1_m20045_putative_response_regulator, Partr_v1_DN26946_c3_g1_i4_m6777_putative_whole_genome_shotgun_sequence	Contig10022_Nuclearia_a.p1, Contig10221_Nuclearia_a.p1, Contig10657_Nuclearia_a.p2, Contig10768_Nuclearia_a.p1, Contig10770_Nuclearia_a.p1, Contig12061_Nuclearia_a.p2, Contig12456_Nuclearia_a.p1, Contig13662_Nuclearia_a.p1, Contig14711_Nuclearia_a.p2, Contig14740_Nuclearia_a.p2, Contig15130_Nuclearia_a.p1, Contig15131_Nuclearia_a.p1, Contig15470_Nuclearia_a.p2, Contig15807_Nuclearia_a.p1, Contig1…	ASRE01003365.1_Pecoramyces_ruminatium_strain_C1A_ctg7180000062761__whole_genome_shotgun_sequence.p1, ASRE01003365.1_Pecoramyces_ruminatium_strain_C1A_ctg7180000062761__whole_genome_shotgun_sequence.p2, ASRE01011512.1_Pecoramyces_ruminatium_strain_C1A_deg7180000055028__whole_genome_shotgun_sequence.p1	XP_018284748.1, XP_018285063.1, XP_018285965.1, XP_018286990.1, XP_018287798.1, XP_018288516.1, XP_018288900.1, XP_018290874.1, XP_018292284.1, XP_018294404.1, XP_018294867.1, XP_018296218.1, XP_018296783.1, XP_018298221.1	jgi|Pipcy3_1|14967|fgenesh1_pg.NODE_71_#_5.p1, jgi|Pipcy3_1|16477|fgenesh1_pg.NODE_385_#_4.p1, jgi|Pipcy3_1|19196|gm1.1032_g.p1, jgi|Pipcy3_1|20194|gm1.2030_g.p1, jgi|Pipcy3_1|20403|gm1.2239_g.p1, jgi|Pipcy3_1|20460|gm1.2296_g.p1, jgi|Pipcy3_1|21553|gm1.3389_g.p1, jgi|Pipcy3_1|21569|gm1.3405_g.p1, jgi|Pipcy3_1|22886|fgenesh1_pm.NODE_385_#_2.p1, jgi|Pipcy3_1|8113|e_gw1.71.3.1.p1	OUM62112.1, OUM62113.1, OUM68843.1	XP_024333229.1, XP_024336076.1, XP_024339363.1, XP_024339364.1, XP_024343649.1, XP_024344692.1	XP_003319617.2_hypothetical_protein_PGTG_01791_[Puccinia_graminis_f._sp._tritici_CRL_75-36-700-3], XP_003325809.2_hypothetical_protein_PGTG_07011_[Puccinia_graminis_f._sp._tritici_CRL_75-36-700-3], XP_003325810.2_hypothetical_protein_PGTG_07012_[Puccinia_graminis_f._sp._tritici_CRL_75-36-700-3], XP_003334153.2_hypothetical_protein_PGTG_15390_[Puccinia_graminis_f._sp._tritici_CRL_75-36-700-3], XP_…	Rhi_gl_ORY39521.1_hypothetical_protein_BCR33DRAFT_853309_[Rhizoclosmatium_globosum], Rhi_gl_ORY40692.1_hypothetical_protein_BCR33DRAFT_767867_[Rhizoclosmatium_globosum], Rhi_gl_ORY40693.1_hypothetical_protein_BCR33DRAFT_356696_[Rhizoclosmatium_globosum], Rhi_gl_ORY40694.1_hypothetical_protein_BCR33DRAFT_719241_[Rhizoclosmatium_globosum], Rhi_gl_ORY40790.1_hypothetical_protein_BCR33DRAFT_767935_[R…	XP_025164056.1, XP_025164563.1, XP_025164980.1, XP_025165397.1, XP_025165899.1, XP_025166710.1, XP_025168461.1, XP_025173867.1, XP_025175084.1, XP_025176714.1, XP_025177131.1, XP_025177994.1, XP_025184894.1, XP_025184909.1, XP_025186471.1, XP_025186472.1	KK997922.1|m.548, KK997922.1|m.549, KK997983.1|m.2013, KK997983.1|m.2242, KK998041.1|m.4078, KK998459.1|m.13181, KK998513.1|m.15424, KK998516.1|m.15763, KK998516.1|m.15771, KK998516.1|m.15781, KK998529.1|m.16168, KK998529.1|m.16178, KK998532.1|m.16354, KK998532.1|m.16357, KK998532.1|m.16374, KK998539.1|m.16835, KK998539.1|m.16844, KK998539.1|m.16968, KK998555.1|m.17637, KK998555.1|m.17661, KK9985…	EPZ31255.1, EPZ31888.1, EPZ33527.1, EPZ33976.1, EPZ36139.1	NP_012119.1_Sln1p_[Saccharomyces_cerevisiae_S288C], NP_013106.1_mitogen-activated_protein_kinase_kinase_kinase_SSK1_[Saccharomyces_cerevisiae_S288C]	XP_019020713.1, XP_019020916.1, XP_019022880.1, XP_019023099.1, XP_019023138.1, XP_019023436.1, XP_019023447.1, XP_019023515.1, XP_019023677.1, XP_019023847.1, XP_019024181.1, XP_019024592.1, XP_019025063.1, XP_019025104.1, XP_019025746.1, XP_019025837.1, XP_019025928.1, XP_019026067.1, XP_019026218.1, XP_019027453.1, XP_019027485.1	XP_004990181.1_hypothetical_protein_PTSG_08798_[Salpingoeca_rosetta], XP_004992569.1_hypothetical_protein_PTSG_12537_[Salpingoeca_rosetta]
OG0000033	XP_004335980.1_Ubiquitinconjugating_enzyme_subfamily_protein_[Acanthamoeba_castellanii_str._Neff], XP_004336315.1_Ser/Thr_phosphatase_family_protein__putative_[Acanthamoeba_castellanii_str._Neff], XP_004336738.1_Ubiquitinconjugating_enzyme_subfamily_protein_[Acanthamoeba_castellanii_str._Neff], XP_004336854.1_Ubiquitinconjugating_enzyme_subfamily_protein_[Acanthamoeba_castellanii_str._Neff], XP_0…	KNE54608.1_hypothetical_protein_AMAG_00573_[Allomyces_macrogynus_ATCC_38327], KNE54736.1_hypothetical_protein_AMAG_00695_[Allomyces_macrogynus_ATCC_38327], KNE56249.1_hypothetical_protein_AMAG_02083_[Allomyces_macrogynus_ATCC_38327], KNE56384.1_hypothetical_protein_AMAG_02195_[Allomyces_macrogynus_ATCC_38327], KNE56815.1_hypothetical_protein_AMAG_02589_[Allomyces_macrogynus_ATCC_38327], KNE57014.…	NODE_170_length_16226_cov_0.451169.p11, NODE_250_length_12902_cov_0.423182.p6, NODE_323_length_10965_cov_0.441561.p6, NODE_41_length_29768_cov_0.533924.p16, NODE_45_length_27728_cov_0.328387.p19, NODE_608_length_6066_cov_0.184347.p3, NODE_687_length_5167_cov_0.378453.p2, NODE_816_length_3944_cov_0.511573.p4, NODE_840_length_3776_cov_0.567310.p3	Ana_ro_ORX59049.1_ubiquitin-conjugating_enzyme_[Anaeromyces_robustus], Ana_ro_ORX75867.1_ubiquitin-conjugating_enzyme_[Anaeromyces_robustus], Ana_ro_ORX78601.1_ubiquitin-conjugating_enzyme_[Anaeromyces_robustus], Ana_ro_ORX79479.1_ubiquitin-conjugating_enzyme_[Anaeromyces_robustus], Ana_ro_ORX81832.1_hypothetical_protein_BCR32DRAFT_232440_[Anaeromyces_robustus], Ana_ro_ORX82303.1_ubiquitin-conjug…	JNET01028513.1_Basidiobolus_heterosporus_B8920_jtg7180000780938r_7180000793280f_7180000775947r_718000077260_1__whole_genome_shotgun_sequence.p8, JNET01034085.1_Basidiobolus_heterosporus_B8920_jtg7180000654196f_7180000791757f_7180000502671r_1__whole_genome_shotgun_sequence.p3, JNET01034727.1_Basidiobolus_heterosporus_B8920_jtg7180000780158r_7180000558852r_1__whole_genome_shotgun_sequence.p1, JNET0…	ORX64911.1, ORX64914.1, ORX75567.1, ORX78137.1, ORX80464.1, ORX81718.1, ORX87830.1, ORX90032.1, ORX91075.1, ORX91315.1, ORX91957.1, ORX93060.1, ORX93063.1, ORX94440.1, ORX94692.1, ORX95751.1, ORY00695.1, ORY00712.1, ORY02099.1, ORY02404.1, ORY06315.1, ORY06571.1, ORY08292.1	gb|EGF76425.1|_hypothetical_protein_BATDEDRAFT_14888_[Batrachochytrium_dendrobatidis_JAM81], gb|EGF76887.1|_hypothetical_protein_BATDEDRAFT_14518_[Batrachochytrium_dendrobatidis_JAM81], gb|EGF77716.1|_hypothetical_protein_BATDEDRAFT_91378_[Batrachochytrium_dendrobatidis_JAM81], gb|EGF78492.1|_hypothetical_protein_BATDEDRAFT_6774__partial_[Batrachochytrium_dendrobatidis_JAM81], gb|EGF78725.1|_hypo…	gi|148881221|gb|EE731910.1|EE731910.p1, gi|148882557|gb|EE733247.1|EE733247.p1, gi|148884116|gb|EE734374.1|EE734374.p1, gi|148884801|gb|EE735059.1|EE735059.p1, gi|148885306|gb|EE735564.1|EE735564.p3, gi|59281255|gb|CO966539.1|CO966539.p1, gi|59281988|gb|CO967272.1|CO967272.p1, gi|59282354|gb|CO967638.1|CO967638.p1, gi|59284081|gb|CO969365.1|CO969365.p1, gi|59285888|gb|CO971172.1|CO971172.p2, gi|5…	jgi|Blyhe1|22472|e_gw1.5599.2.1, jgi|Blyhe1|22717|e_gw1.1772.3.1, jgi|Blyhe1|25498|fgenesh1_pg.NODE_3795_#_2, jgi|Blyhe1|25715|fgenesh1_pg.NODE_1725_#_3, jgi|Blyhe1|34379|fgenesh1_pg.NODE_538_#_2, jgi|Blyhe1|35786|fgenesh1_pm.NODE_5078_#_1, jgi|Blyhe1|36200|fgenesh1_pm.NODE_2490_#_1, jgi|Blyhe1|36226|fgenesh1_pm.NODE_1215_#_1	LUVW01000001.1_Capniomyces_stellatus_strain_MIS-10-108_Cste_Scaff_1__whole_genome_shotgun_sequence.p503, LUVW01000017.1_Capniomyces_stellatus_strain_MIS-10-108_Cste_Scaff_17__whole_genome_shotgun_sequence.p146, LUVW01000019.1_Capniomyces_stellatus_strain_MIS-10-108_Cste_Scaff_19__whole_genome_shotgun_sequence.p140, LUVW01000034.1_Capniomyces_stellatus_strain_MIS-10-108_Cste_Scaff_34__whole_genome…	ORZ30136.1_ubiquitin-conjugating_enzyme/RWD-like_protein_[Catenaria_anguillulae_PL171], ORZ30338.1_NEDD8-conjugating_enzyme_UBC12_[Catenaria_anguillulae_PL171], ORZ32236.1_ubiquitin-conjugating_enzyme_E2_2_[Catenaria_anguillulae_PL171], ORZ33475.1_ubiquitin_conjugating_enzyme_[Catenaria_anguillulae_PL171], ORZ34946.1_ubiquitin_conjugating_enzyme_E2_[Catenaria_anguillulae_PL171], ORZ35056.1_ubiqui…	Cau_pr_jgi|Caupr1|10359|e_gw1.25.16.1, Cau_pr_jgi|Caupr1|10360|e_gw1.25.37.1, Cau_pr_jgi|Caupr1|10385|e_gw1.25.1.1, Cau_pr_jgi|Caupr1|11249|e_gw1.43.10.1, Cau_pr_jgi|Caupr1|11251|e_gw1.43.15.1, Cau_pr_jgi|Caupr1|11269|e_gw1.43.33.1, Cau_pr_jgi|Caupr1|1264|gw1.43.10.1, Cau_pr_jgi|Caupr1|12805|e_gw1.88.10.1, Cau_pr_jgi|Caupr1|12809|e_gw1.88.15.1, Cau_pr_jgi|Caupr1|12810|e_gw1.88.2.1, Cau_pr_jgi|Cau…	PIA13128.1_ubiquitin-conjugating_enzyme_[Coemansia_reversa_NRRL_1564], PIA13164.1_hypothetical_protein_COEREDRAFT_83682_[Coemansia_reversa_NRRL_1564], PIA13460.1_ubiquitin-conjugating_enzyme_[Coemansia_reversa_NRRL_1564], PIA13706.1_ubiquitin-conjugating_enzyme_E2S_[Coemansia_reversa_NRRL_1564], PIA14469.1_hypothetical_protein_COEREDRAFT_82741_[Coemansia_reversa_NRRL_1564], PIA14569.1_ubiquitin-c…	JNEH01002481.1_Cokeromyces_recurvatus_B5483_jtg7180000207871f_7180000207872f_1__whole_genome_shotgun_sequence.p10	KXN64944.1, KXN68789.1, KXN68967.1, KXN69474.1, KXN70521.1, KXN70939.1, KXN72273.1, KXN72866.1, KXN73574.1, KXN73924.1	XP_012046987.1, XP_012048212.1, XP_012049040.1, XP_012049304.1, XP_012049437.1, XP_012049438.1, XP_012049838.1, XP_012049977.1, XP_012050035.1, XP_012050284.1, XP_012050460.1, XP_012051736.1, XP_012052130.1	XP_635346.1_hypothetical_protein_DDB_G0291199_[Dictyostelium_discoideum_AX4], XP_635643.1_hypothetical_protein_DDB_G0290547_[Dictyostelium_discoideum_AX4], XP_636428.1_ubiquitin-conjugating_enzyme_E2_S_[Dictyostelium_discoideum_AX4], XP_636583.1_hypothetical_protein_DDB_G0288697_[Dictyostelium_discoideum_AX4], XP_636718.1_hypothetical_protein_DDB_G0288381_[Dictyostelium_discoideum_AX4], XP_636774…	FCOS01001615.1_Entomophthora_muscae_genome_assembly__contig__comp12150_c0_seq1__whole_genome_shotgun_sequence.p1, FCOS01002769.1_Entomophthora_muscae_genome_assembly__contig__comp13471_c0_seq1__whole_genome_shotgun_sequence.p1, FCOS01003988.1_Entomophthora_muscae_genome_assembly__contig__comp14773_c0_seq2__whole_genome_shotgun_sequence.p1, FCOS01004078.1_Entomophthora_muscae_genome_assembly__cont…	XP_009492288.1_ubiquitin-conjugating_enzyme_E2_4_[Fonticula_alba], XP_009492540.1_ubiquitin-conjugating_enzyme_E2_G2_[Fonticula_alba], XP_009492551.1_hypothetical_protein_H696_00425_[Fonticula_alba], XP_009495843.1_ubiquitin-conjugating_enzyme_E2_A_[Fonticula_alba], XP_009496784.1_ubiquitin-conjugating_enzyme_E2_G1_[Fonticula_alba], XP_009496974.1_ubiquitin-conjugating_enzyme_E2_N_[Fonticula_alba…	RIA81235.1, RIA81567.1, RIA81967.1, RIA83919.1, RIA84061.1, RIA84605.1, RIA85003.1, RIA85004.1, RIA85006.1, RIA85853.1, RIA86023.1, RIA86533.1, RIA86782.1, RIA89811.1, RIA90604.1, RIA91805.1, RIA92823.1, RIA93375.1, RIA95915.1, RIA97390.1, RIA97682.1, RIA97726.1, RIA98128.1, RIA98446.1, RIA99136.1, RIA99482.1	jgi|Ganpr1|110662|estExt_Genewise1Plus.C_180153, jgi|Ganpr1|118383|estExt_Genewise1.C_1_t10373, jgi|Ganpr1|131207|fgenesh1_pm.5_#_5, jgi|Ganpr1|133104|fgenesh1_pm.14_#_77, jgi|Ganpr1|135346|fgenesh1_pm.34_#_63, jgi|Ganpr1|136344|fgenesh1_pm.45_#_46, jgi|Ganpr1|137273|fgenesh1_pm.58_#_9, jgi|Ganpr1|260238|CE98918_15899, jgi|Ganpr1|352015|CE190695_9625, jgi|Ganpr1|50431|fgenesh1_kg.1_#_70_#_Locus24…	AFSM01002798.1_Homolaphlyctis_polyrhiza_JEL_142_strain_JEL142_JEL142_contig03143__whole_genome_shotgun_sequence.p1, AFSM01006962.1_Homolaphlyctis_polyrhiza_JEL_142_strain_JEL142_JEL142_contig09596__whole_genome_shotgun_sequence.p4, JH392944.1_Rhizophydiales_sp._JEL142_unplaced_genomic_scaffold_JEL142_assembled30__whole_genome_shotgun_sequence.p113, JH392985.1_Rhizophydiales_sp._JEL142_unplaced_ge…	XP_001874009.1_predicted_protein_[Laccaria_bicolor_S238N-H82], XP_001875349.1_predicted_protein_[Laccaria_bicolor_S238N-H82], XP_001878313.1_predicted_protein_[Laccaria_bicolor_S238N-H82], XP_001878597.1_predicted_protein_[Laccaria_bicolor_S238N-H82], XP_001879786.1_predicted_protein_[Laccaria_bicolor_S238N-H82], XP_001880037.1_predicted_protein_[Laccaria_bicolor_S238N-H82], XP_001881094.1_predic…	ORX65920.1_ubiquitin-conjugating_enzyme_[Linderina_pennispora], ORX67113.1_ubiquitin-conjugating_enzyme_[Linderina_pennispora], ORX67255.1_UBC-like_protein_[Linderina_pennispora], ORX69151.1_putative_ubiquitin_conjugating_enzyme_[Linderina_pennispora], ORX69370.1_ubiquitin-conjugating_enzyme_E2_2_[Linderina_pennispora], ORX71352.1_ubiquitin-conjugating_enzyme_[Linderina_pennispora], ORX71471.1_ub…	QMCF01062058.1.p1, QMCF01220105.1.p1	XP_013236672.1, XP_013237756.1, XP_013238275.1, XP_013238468.1, XP_013238510.1, XP_013238925.1	XP_001742043.1, XP_001742363.1, XP_001743159.1, XP_001743337.1, XP_001743467.1, XP_001743847.1, XP_001743867.1, XP_001745365.1, XP_001745649.1, XP_001745834.1, XP_001746036.1, XP_001748447.1, XP_001749034.1, XP_001750086.1, XP_001751066.1	Mor_al_ADAG01000217.1|m.53249_ADAG01000217.1|g.53249_type_5prime_partial_len_195_gc_universal_ADAG01000217.1_2-586_+_, Mor_al_ADAG01000943.1|m.41432_ADAG01000943.1|g.41432_type_complete_len_107_gc_universal_ADAG01000943.1_13349-13669_+_, Mor_al_ADAG01001016.1|m.29612_ADAG01001016.1|g.29612_type_complete_len_269_gc_universal_ADAG01001016.1_23062-22256_-_, Mor_al_ADAG01001026.1|m.27481_ADAG01001026…	KFH62724.1, KFH62915.1, KFH64139.1, KFH65024.1, KFH65172.1, KFH66678.1, KFH66953.1, KFH67164.1, KFH69424.1, KFH69763.1, KFH69846.1, KFH71397.1, KFH72712.1, KFH73829.1, KFH74238.1	KAF1796396.1, KAF1796670.1, KAF1796935.1, KAF1797349.1, KAF1797451.1, KAF1799940.1, KAF1800502.1, KAF1800672.1, KAF1801847.1, KAF1802395.1, KAF1802544.1, KAF1804250.1, KAF1804686.1, KAF1805376.1, KAF1807134.1	Neo_ca_ORY03161.1_UBC-like_protein__partial_[Neocallimastix_californiae], Neo_ca_ORY16842.1_ubiquitin-conjugating_enzyme_[Neocallimastix_californiae], Neo_ca_ORY23486.1_NEDD8-conjugating_enzyme_UBC12_[Neocallimastix_californiae], Neo_ca_ORY26193.1_ubiquitin-conjugating_enzyme_[Neocallimastix_californiae], Neo_ca_ORY27547.1_ubiquitin-conjugating_enzyme_[Neocallimastix_californiae], Neo_ca_ORY30290…	Nuc_th_JP100_TRINITY_DN22970_c0_g1_i1|m.18421, Nuc_th_JP100_TRINITY_DN24110_c0_g1_i1|m.6394, Nuc_th_JP100_TRINITY_DN28134_c0_g1_i1|m.5666, Nuc_th_JP100_TRINITY_DN29293_c1_g2_i1|m.33101, Nuc_th_JP100_TRINITY_DN30248_c1_g1_i1|m.18507, Nuc_th_JP100_TRINITY_DN30511_c0_g1_i1|m.70770, Nuc_th_JP100_TRINITY_DN31312_c0_g1_i1|m.17276, Nuc_th_JP100_TRINITY_DN31312_c0_g1_i2|m.17278, Nuc_th_JP100_TRINITY_DN31…	PJF17188.1_putative_ubiquitin-conjugating_enzyme_E2_D/E_[Paramicrosporidium_saccamoebae], PJF17789.1_hypothetical_protein_PSACC_02393_[Paramicrosporidium_saccamoebae], PJF18273.1_hypothetical_protein_PSACC_01951_[Paramicrosporidium_saccamoebae], PJF18274.1_hypothetical_protein_PSACC_01950_[Paramicrosporidium_saccamoebae], PJF18549.1_putative_Ubiquitin-conjugating_enzyme__partial_[Paramicrosporidi…	Partr_v1_DN1384_c0_g1_i1_m54344_putative_ubiquitin-conjugating_enzyme, Partr_v1_DN1384_c0_g2_i1_m54348_putative_ubiquitin-conjugating_enzyme, Partr_v1_DN22550_c0_g1_i1_m28095_putative_ubiquitin-conjugating_enzyme, Partr_v1_DN22550_c0_g1_i2_m28096_putative_ubiquitin-conjugating_enzyme, Partr_v1_DN22550_c0_g1_i3_m28097_putative_ubiquitin-conjugating_enzyme, Partr_v1_DN23043_c0_g1_i1_m26884_putative…	Contig1342_Nuclearia_a.p1, Contig15214_Nuclearia_a.p2, Contig17926_Nuclearia_a.p1, Contig2062_Nuclearia_a.p2, Contig3147_Nuclearia_a.p2, Contig3710_Nuclearia_a.p3, Contig3956_Nuclearia_a.p3, Contig4500_Nuclearia_a.p2, Contig4910_Nuclearia_a.p2, Contig4919_Nuclearia_a.p1, Contig6667_Nuclearia_a.p2, Contig6856_Nuclearia_a.p5, Contig7647_Nuclearia_a.p1	ASRE01004144.1_Pecoramyces_ruminatium_strain_C1A_ctg7180000066067__whole_genome_shotgun_sequence.p1, ASRE01007791.1_Pecoramyces_ruminatium_strain_C1A_ctg7180000082203__whole_genome_shotgun_sequence.p3	XP_018283622.1, XP_018284462.1, XP_018285982.1, XP_018287363.1, XP_018287386.1, XP_018288365.1, XP_018288399.1, XP_018290984.1, XP_018293083.1, XP_018294687.1, XP_018297470.1, XP_018297998.1, XP_018298046.1	jgi|Pipcy3_1|16037|fgenesh1_pg.NODE_261_#_5.p1, jgi|Pipcy3_1|19170|gm1.1006_g.p1, jgi|Pipcy3_1|22545|fgenesh1_pm.NODE_108_#_1.p1, jgi|Pipcy3_1|22548|fgenesh1_pm.NODE_109_#_3.p1, jgi|Pipcy3_1|22690|fgenesh1_pm.NODE_206_#_2.p1, jgi|Pipcy3_1|22700|fgenesh1_pm.NODE_211_#_2.p1, jgi|Pipcy3_1|7556|e_gw1.31.2.1.p1, jgi|Pipcy3_1|7562|e_gw1.31.10.1.p1	OUM56377.1, OUM57827.1, OUM59179.1, OUM59557.1, OUM61173.1, OUM64114.1, OUM68850.1, OUM69647.1	XP_024333447.1, XP_024333916.1, XP_024334769.1, XP_024335716.1, XP_024336931.1, XP_024338014.1, XP_024339173.1, XP_024339255.1, XP_024341431.1, XP_024341555.1, XP_024342231.1, XP_024344119.1	XP_003320334.2_ubiquitin-conjugating_enzyme_E2_G1_[Puccinia_graminis_f._sp._tritici_CRL_75-36-700-3], XP_003321237.2_ubiquitin-conjugating_enzyme_E2_D/E_[Puccinia_graminis_f._sp._tritici_CRL_75-36-700-3], XP_003324738.2_ubiquitin-conjugating_enzyme_E2_D/E_[Puccinia_graminis_f._sp._tritici_CRL_75-36-700-3], XP_003324766.2_ubiquitin-conjugating_enzyme_E2_M_[Puccinia_graminis_f._sp._tritici_CRL_75-3…	Rhi_gl_ORY29886.1_UBC-like_protein_[Rhizoclosmatium_globosum], Rhi_gl_ORY30899.1_ubiquitin-conjugating_enzyme_E2_G2-like_protein_[Rhizoclosmatium_globosum], Rhi_gl_ORY31521.1_ubiquitin-conjugating_enzyme_E2_[Rhizoclosmatium_globosum], Rhi_gl_ORY34527.1_ubiquitin-conjugating_enzyme_9_[Rhizoclosmatium_globosum], Rhi_gl_ORY37246.1_ubiquitin-conjugating_enzyme_9_[Rhizoclosmatium_globosum], Rhi_gl_ORY…	XP_025167832.1, XP_025167866.1, XP_025168235.1, XP_025168305.1, XP_025171241.1, XP_025172120.1, XP_025172523.1, XP_025172693.1, XP_025172941.1, XP_025173527.1, XP_025173615.1, XP_025174211.1, XP_025174956.1, XP_025176507.1, XP_025177147.1, XP_025178258.1, XP_025181179.1, XP_025181439.1, XP_025181496.1, XP_025181499.1, XP_025181501.1, XP_025181507.1, XP_025181508.1, XP_025181512.1, XP_025181513.1,…	KK997911.1|m.103, KK998213.1|m.7014, KK998306.1|m.8808	EPZ32725.1, EPZ34606.1, EPZ34659.1, EPZ34686.1, EPZ35430.1, EPZ36163.1, EPZ36344.1, EPZ36998.1, EPZ37018.1	NP_009638.1_E2_ubiquitin-conjugating_protein_UBC4_[Saccharomyces_cerevisiae_S288C], NP_010219.1_E2_SUMO-conjugating_protein_UBC9_[Saccharomyces_cerevisiae_S288C], NP_010339.1_SCF_E2_ubiquitin-protein_ligase_catalytic_subunit_CDC34_[Saccharomyces_cerevisiae_S288C], NP_010344.1_E2_ubiquitin-conjugating_protein_UBC5_[Saccharomyces_cerevisiae_S288C], NP_010377.3_E2_ubiquitin-conjugating_protein_UBC13…	XP_019020745.1, XP_019022751.1, XP_019022760.1, XP_019023105.1, XP_019023604.1, XP_019023796.1, XP_019024159.1, XP_019025251.1, XP_019026037.1, XP_019027019.1, XP_019027391.1	XP_004987787.1_hypothetical_protein_PTSG_11140_[Salpingoeca_rosetta], XP_004988425.1_ubiquitin_carrier_protein_[Salpingoeca_rosetta], XP_004988577.1_ubiquitin-conjugating_enzyme_E2_A_[Salpingoeca_rosetta], XP_004988797.1_ubiquitin-conjugating_enzyme_H5b_[Salpingoeca_rosetta], XP_004989626.1_hypothetical_protein_PTSG_09370_[Salpingoeca_rosetta], XP_004989923.1_ubiquitin_carrier_protein_[Salpingoec…	NODE_1159_length_1970_cov_0.708177.p3, NODE_170_length_14437_cov_1.447273.p10, NODE_206_length_12919_cov_0.381357.p10, NODE_41_length_34096_cov_2.002235.p25, NODE_44_length_33449_cov_1.575742.p32, NODE_52_length_30984_cov_1.383358.p25, NODE_583_length_5729_cov_0.479574.p5, NODE_73_length_24441_cov_0.672952.p14
OG0000034																									QMCF01000175.1.p1, QMCF01000259.1.p1, QMCF01001019.1.p5, QMCF01001081.1.p2, QMCF01001129.1.p1, QMCF01001129.1.p5, QMCF01001154.1.p2, QMCF01001321.1.p1, QMCF01001575.1.p1, QMCF01001600.1.p1, QMCF01001908.1.p2, QMCF01002200.1.p2, QMCF01002299.1.p1, QMCF01002750.1.p1, QMCF01002750.1.p2, QMCF01003053.1.p2, QMCF01003360.1.p4, QMCF01003394.1.p2, QMCF01003587.1.p1, QMCF01003604.1.p1, QMCF01003616.1.p1, …
OG0000035	XP_004333514.1_Ras_subfamily_protein_[Acanthamoeba_castellanii_str._Neff], XP_004333949.1_Ras_family_protein_[Acanthamoeba_castellanii_str._Neff], XP_004334686.1_Ras_subfamily_Rab_protein_[Acanthamoeba_castellanii_str._Neff], XP_004334689.1_Rasrelated_protein_Rab5__putative_[Acanthamoeba_castellanii_str._Neff], XP_004334847.1_Ras_subfamily_protein_[Acanthamoeba_castellanii_str._Neff], XP_00433540…	KNE60456.1_GTP-binding_protein_ypt1_[Allomyces_macrogynus_ATCC_38327], KNE60906.1_small_GTP-binding_protein_domain_[Allomyces_macrogynus_ATCC_38327], KNE61945.1_small_GTP-binding_protein_domain_[Allomyces_macrogynus_ATCC_38327], KNE62123.1_small_GTP-binding_protein_domain_[Allomyces_macrogynus_ATCC_38327], KNE62313.1_small_GTP-binding_protein_domain_[Allomyces_macrogynus_ATCC_38327], KNE62476.1_s…	NODE_121_length_18880_cov_0.205687.p7, NODE_145_length_17646_cov_0.204536.p10, NODE_158_length_16653_cov_0.456929.p7, NODE_390_length_9461_cov_0.447768.p2, NODE_648_length_5566_cov_0.226450.p3, NODE_827_length_3873_cov_0.542925.p2, NODE_82_length_22708_cov_0.383476.p9	Ana_ro_ORX63981.1_P-loop_containing_nucleoside_triphosphate_hydrolase_protein_[Anaeromyces_robustus], Ana_ro_ORX75272.1_ras-domain-containing_protein_[Anaeromyces_robustus], Ana_ro_ORX76062.1_ras_family_protein_[Anaeromyces_robustus], Ana_ro_ORX78012.1_ras-domain-containing_protein_[Anaeromyces_robustus], Ana_ro_ORX78242.1_Rab11-1c_[Anaeromyces_robustus], Ana_ro_ORX80918.1_ras-domain-containing_p…	JNET01029381.1_Basidiobolus_heterosporus_B8920_jtg7180000772587f_7180000563816f_7180000779771f_718000055823_1__whole_genome_shotgun_sequence.p2, JNET01033307.1_Basidiobolus_heterosporus_B8920_jtg7180000772551f_7180000775835f_1__whole_genome_shotgun_sequence.p2	ORX65010.1, ORX77354.1, ORX79867.1, ORX85293.1, ORX85488.1, ORX88460.1, ORX88531.1, ORX89149.1, ORX89279.1, ORX89397.1, ORX89607.1, ORX89618.1, ORX90071.1, ORX90144.1, ORX90983.1, ORX91965.1, ORX92430.1, ORX92431.1, ORX92736.1, ORX93914.1, ORX95639.1, ORX95905.1, ORX96669.1, ORX96735.1, ORX98049.1, ORY00687.1, ORY01703.1, ORY03886.1, ORY04237.1, ORY04515.1, ORY04909.1, ORY07852.1	gb|EGF76814.1|_hypothetical_protein_BATDEDRAFT_37534_[Batrachochytrium_dendrobatidis_JAM81], gb|EGF77558.1|_hypothetical_protein_BATDEDRAFT_20617_[Batrachochytrium_dendrobatidis_JAM81], gb|EGF77664.1|_hypothetical_protein_BATDEDRAFT_27541_[Batrachochytrium_dendrobatidis_JAM81], gb|EGF77845.1|_hypothetical_protein_BATDEDRAFT_20546_[Batrachochytrium_dendrobatidis_JAM81], gb|EGF78089.1|_hypothetical…	gi|148882228|gb|EE732918.1|EE732918.p1, gi|148882318|gb|EE733008.1|EE733008.p2, gi|148883116|gb|EE733806.1|EE733806.p1, gi|148884083|gb|EE734341.1|EE734341.p1, gi|148886027|gb|EE736285.1|EE736285.p1, gi|59277887|gb|CO963171.1|CO963171.p2, gi|59278819|gb|CO964103.1|CO964103.p2, gi|59278908|gb|CO964192.1|CO964192.p1, gi|59279060|gb|CO964344.1|CO964344.p1, gi|59279357|gb|CO964641.1|CO964641.p1, gi|5…	jgi|Blyhe1|17186|e_gw1.2861.1.1, jgi|Blyhe1|17299|e_gw1.2689.3.1, jgi|Blyhe1|17316|e_gw1.7770.3.1, jgi|Blyhe1|21610|e_gw1.7722.3.1, jgi|Blyhe1|36098|fgenesh1_pm.NODE_1853_#_1, jgi|Blyhe1|37480|gm1.1038_g, jgi|Blyhe1|3760|gw1.5143.1.1	LUVW01000002.1_Capniomyces_stellatus_strain_MIS-10-108_Cste_Scaff_2__whole_genome_shotgun_sequence.p430, LUVW01000006.1_Capniomyces_stellatus_strain_MIS-10-108_Cste_Scaff_6__whole_genome_shotgun_sequence.p302	ORZ29421.1_GTP-binding_protein_ypt1_[Catenaria_anguillulae_PL171], ORZ30071.1_ras-related_protein_rab-6A-like_protein_[Catenaria_anguillulae_PL171], ORZ32161.1_ras_family-domain-containing_protein_[Catenaria_anguillulae_PL171], ORZ33132.1_P-loop_containing_nucleoside_triphosphate_hydrolase_protein_[Catenaria_anguillulae_PL171], ORZ33742.1_small_GTP-binding_protein_domain-containing_protein__parti…	Cau_pr_jgi|Caupr1|11232|e_gw1.43.19.1, Cau_pr_jgi|Caupr1|11258|e_gw1.43.5.1, Cau_pr_jgi|Caupr1|11274|e_gw1.43.48.1, Cau_pr_jgi|Caupr1|11775|e_gw1.57.6.1, Cau_pr_jgi|Caupr1|11783|e_gw1.57.18.1, Cau_pr_jgi|Caupr1|11799|e_gw1.57.15.1, Cau_pr_jgi|Caupr1|12718|e_gw1.85.6.1, Cau_pr_jgi|Caupr1|12722|e_gw1.85.16.1, Cau_pr_jgi|Caupr1|12728|e_gw1.85.17.1, Cau_pr_jgi|Caupr1|13326|e_gw1.110.2.1, Cau_pr_jgi|C…	PIA13931.1_putative_ras_GTPase_Rab11_[Coemansia_reversa_NRRL_1564], PIA14288.1_small_GTP_binding_protein_RAB6A_[Coemansia_reversa_NRRL_1564], PIA14347.1_ras-domain-containing_protein_[Coemansia_reversa_NRRL_1564], PIA15546.1_GTP-binding_protein_ypt1_[Coemansia_reversa_NRRL_1564], PIA15806.1_rab_family_small_GTPase_[Coemansia_reversa_NRRL_1564], PIA16291.1_rab_family_GTPase_[Coemansia_reversa_NRRL…	JNEH01000122.1_Cokeromyces_recurvatus_B5483_ctg7180000152992_1__whole_genome_shotgun_sequence.p1, JNEH01000216.1_Cokeromyces_recurvatus_B5483_ctg7180000153439_1__whole_genome_shotgun_sequence.p1, JNEH01001196.1_Cokeromyces_recurvatus_B5483_ctg7180000206951_1__whole_genome_shotgun_sequence.p13, JNEH01001873.1_Cokeromyces_recurvatus_B5483_ctg7180000208448_1__whole_genome_shotgun_sequence.p9, JNEH01…	KXN67993.1, KXN69862.1, KXN71247.1, KXN71355.1, KXN72065.1, KXN72232.1, KXN72676.1, KXN73795.1, KXN74418.1, KXN74512.1	XP_012048152.1, XP_012048696.1, XP_012049165.1, XP_012049776.1, XP_012050108.1, XP_012051965.1, XP_012052011.1, XP_012053100.1, XP_012053144.1	XP_001134534.2_Rab_GTPase_[Dictyostelium_discoideum_AX4], XP_001134601.1_Rab_GTPase_[Dictyostelium_discoideum_AX4], XP_629589.1_Rab_GTPase_[Dictyostelium_discoideum_AX4], XP_629685.1_Rab_GTPase_[Dictyostelium_discoideum_AX4], XP_629970.1_Rab_GTPase_[Dictyostelium_discoideum_AX4], XP_635210.2_Rab_GTPase_[Dictyostelium_discoideum_AX4], XP_635528.1_Rab_GTPase_[Dictyostelium_discoideum_AX4], XP_63601…	FCOS01002795.1_Entomophthora_muscae_genome_assembly__contig__comp13500_c0_seq3__whole_genome_shotgun_sequence.p1, FCOS01003699.1_Entomophthora_muscae_genome_assembly__contig__comp14468_c0_seq1__whole_genome_shotgun_sequence.p1, FCOS01004323.1_Entomophthora_muscae_genome_assembly__contig__comp15115_c0_seq1__whole_genome_shotgun_sequence.p1, FCOS01005288.1_Entomophthora_muscae_genome_assembly__cont…	XP_009492146.1_Ras-like_protein_Rab-14_[Fonticula_alba], XP_009492451.1_rab_family__other_[Fonticula_alba], XP_009493965.1_Ras-like_protein_Rab-22A_[Fonticula_alba], XP_009494474.1_Ras-like_protein_Rab-11B_[Fonticula_alba], XP_009495286.1_hypothetical_protein_H696_03121_[Fonticula_alba], XP_009495354.1_Ras-like_protein_Rab-2A_[Fonticula_alba], XP_009495922.1_Ras-like_protein_Rab-5A_[Fonticula_alb…	RIA83403.1, RIA85681.1, RIA87293.1, RIA88199.1, RIA88783.1, RIA92532.1, RIA92777.1, RIA93522.1	jgi|Ganpr1|27515|gm1.839_g, jgi|Ganpr1|300406|CE139086_27887, jgi|Ganpr1|50608|fgenesh1_kg.1_#_247_#_Locus208v1rpkm692.22, jgi|Ganpr1|51777|fgenesh1_kg.4_#_113_#_Locus1188v1rpkm175.42, jgi|Ganpr1|53926|fgenesh1_kg.13_#_17_#_Locus2257v1rpkm92.95, jgi|Ganpr1|57179|fgenesh1_kg.36_#_1_#_Locus1145v1rpkm180.80, jgi|Ganpr1|58646|fgenesh1_kg.48_#_42_#_Locus181v1rpkm746.52	JH392930.1_Rhizophydiales_sp._JEL142_unplaced_genomic_scaffold_JEL142_assembled264__whole_genome_shotgun_sequence.p4, JH392937.1_Rhizophydiales_sp._JEL142_unplaced_genomic_scaffold_JEL142_assembled81__whole_genome_shotgun_sequence.p110, JH392941.1_Rhizophydiales_sp._JEL142_unplaced_genomic_scaffold_JEL142_assembled10__whole_genome_shotgun_sequence.p48, JH393008.1_Rhizophydiales_sp._JEL142_unplace…	XP_001873183.1_predicted_protein_[Laccaria_bicolor_S238N-H82], XP_001873452.1_predicted_protein__partial_[Laccaria_bicolor_S238N-H82], XP_001873868.1_predicted_protein_[Laccaria_bicolor_S238N-H82], XP_001874941.1_GTP_binding_protein_[Laccaria_bicolor_S238N-H82], XP_001878287.1_predicted_protein_[Laccaria_bicolor_S238N-H82], XP_001878474.1_predicted_protein_[Laccaria_bicolor_S238N-H82], XP_0018813…	ORX65866.1_ras-domain-containing_protein_[Linderina_pennispora], ORX68605.1_ras-domain-containing_protein_[Linderina_pennispora], ORX68985.1_ras_family_protein_[Linderina_pennispora], ORX69036.1_putative_VPS21-Rab5-like_GTPase_[Linderina_pennispora], ORX70204.1_RAB18A__member_ras_oncogene_family_[Linderina_pennispora], ORX70802.1_GTPase_of_the_Ypt/Rab_family_[Linderina_pennispora], ORX71368.1_ras…		XP_013238410.1, XP_013238765.1, XP_013238807.1, XP_013238884.1, XP_013239666.1	XP_001743523.1, XP_001743560.1, XP_001743738.1, XP_001744203.1, XP_001745104.1, XP_001745680.1, XP_001745942.1, XP_001746030.1, XP_001746405.1, XP_001746460.1, XP_001746726.1, XP_001747180.1, XP_001748027.1, XP_001748979.1, XP_001749696.1, XP_001749931.1, XP_001750053.1, XP_001750471.1, XP_001750494.1, XP_001750774.1, XP_001751185.1	Mor_al_ADAG01001008.1|m.31513_ADAG01001008.1|g.31513_type_complete_len_117_gc_universal_ADAG01001008.1_62807-62457_-_, Mor_al_ADAG01001008.1|m.31517_ADAG01001008.1|g.31517_type_complete_len_115_gc_universal_ADAG01001008.1_61573-61229_-_, Mor_al_ADAG01001014.1|m.30107_ADAG01001014.1|g.30107_type_complete_len_172_gc_universal_ADAG01001014.1_102890-103405_+_, Mor_al_ADAG01001022.1|m.28352_ADAG010010…	KFH62274.1, KFH62538.1, KFH62976.1, KFH63244.1, KFH64794.1, KFH66701.1, KFH66869.1, KFH68257.1, KFH68293.1, KFH68490.1, KFH69191.1, KFH70123.1, KFH70294.1, KFH71473.1, KFH71658.1, KFH71902.1, KFH71954.1	KAF1797905.1, KAF1799003.1, KAF1799138.1, KAF1799736.1, KAF1800083.1, KAF1800133.1, KAF1800196.1, KAF1800435.1, KAF1800454.1, KAF1800499.1, KAF1801462.1, KAF1803283.1, KAF1804683.1, KAF1805460.1, KAF1805544.1, KAF1805678.1, KAF1805744.1, KAF1805995.1, KAF1806203.1, KAF1806229.1, KAF1806366.1, KAF1806407.1, KAF1806438.1, KAF1806519.1, KAF1806903.1, KAF1807108.1, KAF1807125.1, KAF1807423.1	Neo_ca_ORY09717.1_ras-domain-containing_protein_[Neocallimastix_californiae], Neo_ca_ORY18060.1_ras-domain-containing_protein_[Neocallimastix_californiae], Neo_ca_ORY21322.1_RAB/GTPase_protein_[Neocallimastix_californiae], Neo_ca_ORY22009.1_ras-domain-containing_protein_[Neocallimastix_californiae], Neo_ca_ORY23012.1_ras-domain-containing_protein_[Neocallimastix_californiae], Neo_ca_ORY23301.1_GT…	Nuc_th_JP100_TRINITY_DN14765_c0_g1_i1|m.29350, Nuc_th_JP100_TRINITY_DN20206_c1_g1_i1|m.12118, Nuc_th_JP100_TRINITY_DN20224_c0_g1_i1|m.12186, Nuc_th_JP100_TRINITY_DN21983_c0_g2_i1|m.19617, Nuc_th_JP100_TRINITY_DN28368_c0_g1_i1|m.35406, Nuc_th_JP100_TRINITY_DN28624_c2_g1_i1|m.75536, Nuc_th_JP100_TRINITY_DN30477_c0_g2_i2|m.23818, Nuc_th_JP100_TRINITY_DN30658_c0_g1_i1|m.20158, Nuc_th_JP100_TRINITY_DN…	PJF16669.1_Ras-like_protein_Rab-8A_[Paramicrosporidium_saccamoebae], PJF17818.1_Ras-related_protein_Rab-5C_[Paramicrosporidium_saccamoebae], PJF18811.1_Small_GTP-binding_protein_domain_[Paramicrosporidium_saccamoebae], PJF18891.1_hypothetical_protein_PSACC_01312_[Paramicrosporidium_saccamoebae], PJF19157.1_hypothetical_protein_PSACC_00993_[Paramicrosporidium_saccamoebae], PJF19423.1_putative_Ras-…	Partr_v1_DN23773_c0_g1_i1_m52894_putative_member_RAS_oncogene_family, Partr_v1_DN23773_c0_g1_i2_m52896_putative_member_RAS_oncogene_family, Partr_v1_DN23832_c1_g1_i1_m63703_putative_member_RAS_oncogene_family, Partr_v1_DN23832_c1_g2_i1_m63704_putative_member_RAS_oncogene_family, Partr_v1_DN24250_c0_g1_i1_m36648_putative_member_RAS_oncogene_family, Partr_v1_DN24250_c0_g1_i3_m36651_putative_member_…	Contig10644_Nuclearia_a.p1, Contig11623_Nuclearia_a.p1, Contig12392_Nuclearia_a.p1, Contig1425_Nuclearia_a.p1, Contig14782_Nuclearia_a.p1, Contig15091_Nuclearia_a.p1, Contig1589_Nuclearia_a.p1, Contig1932_Nuclearia_a.p1, Contig19383_Nuclearia_a.p1, Contig20552_Nuclearia_a.p1, Contig21673_Nuclearia_a.p1, Contig2190_Nuclearia_a.p2, Contig2290_Nuclearia_a.p1, Contig2984_Nuclearia_a.p2, Contig3449_Nu…	ASRE01001429.1_Pecoramyces_ruminatium_strain_C1A_ctg7180000054607__whole_genome_shotgun_sequence.p1, ASRE01007248.1_Pecoramyces_ruminatium_strain_C1A_ctg7180000079754__whole_genome_shotgun_sequence.p3, ASRE01008613.1_Pecoramyces_ruminatium_strain_C1A_ctg7180000085841__whole_genome_shotgun_sequence.p2	XP_018283726.1, XP_018284954.1, XP_018285070.1, XP_018286107.1, XP_018287155.1, XP_018287307.1, XP_018287468.1, XP_018290136.1, XP_018290275.1, XP_018293499.1, XP_018293632.1, XP_018294128.1, XP_018294203.1, XP_018295211.1, XP_018295711.1, XP_018296039.1, XP_018296755.1, XP_018297120.1, XP_018297160.1, XP_018297194.1, XP_018297306.1, XP_018297993.1, XP_018298293.1, XP_018298437.1	jgi|Pipcy3_1|12110|e_gw1.794.3.1.p1, jgi|Pipcy3_1|14357|fgenesh1_pg.NODE_8_#_10.p3, jgi|Pipcy3_1|18302|gm1.138_g.p1, jgi|Pipcy3_1|21408|gm1.3244_g.p1, jgi|Pipcy3_1|22281|fgenesh1_pm.NODE_8_#_6.p1, jgi|Pipcy3_1|22331|fgenesh1_pm.NODE_21_#_7.p1	OUM62208.1, OUM66780.1, OUM67223.1, OUM69141.1, OUM70195.1	XP_024333063.1, XP_024337239.1, XP_024339328.1, XP_024339329.1, XP_024339795.1, XP_024341667.1, XP_024341971.1, XP_024342177.1, XP_024342262.1, XP_024343796.1, XP_024344330.1, XP_024344467.1, XP_024344894.1	XP_003319777.1_rab_family_protein_[Puccinia_graminis_f._sp._tritici_CRL_75-36-700-3], XP_003320075.2_Ras-like_protein_Rab-8A_[Puccinia_graminis_f._sp._tritici_CRL_75-36-700-3], XP_003322028.2_rab_family_protein_[Puccinia_graminis_f._sp._tritici_CRL_75-36-700-3], XP_003324018.2_GTP-binding_protein_ypt3_[Puccinia_graminis_f._sp._tritici_CRL_75-36-700-3], XP_003324593.1_GTP-binding_protein_ypt1_[Puc…	Rhi_gl_ORY33556.1_GTP-binding_protein_ypt1_[Rhizoclosmatium_globosum], Rhi_gl_ORY36860.1_P-loop_containing_nucleoside_triphosphate_hydrolase_protein_[Rhizoclosmatium_globosum], Rhi_gl_ORY43361.1_ras-domain-containing_protein_[Rhizoclosmatium_globosum], Rhi_gl_ORY43362.1_ras-domain-containing_protein_[Rhizoclosmatium_globosum], Rhi_gl_ORY44000.1_ras-domain-containing_protein_[Rhizoclosmatium_globo…	XP_025173884.1, XP_025174154.1, XP_025175501.1, XP_025178936.1, XP_025181403.1, XP_025184783.1, XP_025185211.1, XP_025185706.1, XP_025185911.1	KK997939.1|m.1188, KK998323.1|m.9161, KK998515.1|m.15724, KK998533.1|m.16575, KK998538.1|m.16790, KK998639.1|m.20418, KK998706.1|m.23321, KK998734.1|m.24241	EPZ31449.1, EPZ31557.1, EPZ32039.1, EPZ33514.1, EPZ33968.1, EPZ34091.1, EPZ34905.1, EPZ35237.1, EPZ36567.1, EPZ36843.1	NP_009823.2_Rab_family_GTPase_YPT10_[Saccharomyces_cerevisiae_S288C], NP_010948.1_Rab_family_GTPase_YPT31_[Saccharomyces_cerevisiae_S288C], NP_011305.1_Rab_family_GTPase_YPT32_[Saccharomyces_cerevisiae_S288C], NP_012939.1_Rab_family_GTPase_YPT52_[Saccharomyces_cerevisiae_S288C], NP_013363.1_Rab_family_GTPase_YPT6_[Saccharomyces_cerevisiae_S288C], NP_014306.3_Rab_family_GTPase_YPT53_[Saccharomyces…	XP_019021983.1, XP_019022303.1, XP_019023637.1, XP_019024336.1, XP_019024391.1, XP_019025539.1, XP_019026830.1, XP_019026947.1, XP_019027184.1	XP_004987538.1_small_GTP_binding_protein_RAB6A_[Salpingoeca_rosetta], XP_004987587.1_RAB5C_protein_[Salpingoeca_rosetta], XP_004987930.1_small_GTP_binding_protein_RAB8_[Salpingoeca_rosetta], XP_004988642.1_small_GTP_binding_protein_RAB14_[Salpingoeca_rosetta], XP_004988675.1_rab_GTPase_[Salpingoeca_rosetta], XP_004989203.1_hypothetical_protein_PTSG_09845_[Salpingoeca_rosetta], XP_004990271.1_Rab5…	NODE_23_length_42016_cov_0.755803.p22, NODE_30_length_37342_cov_0.449507.p25, NODE_37_length_35953_cov_1.028037.p7, NODE_474_length_7000_cov_1.160122.p5, NODE_480_length_6952_cov_0.771487.p4, NODE_787_length_3895_cov_0.922813.p2, NODE_88_length_21789_cov_0.534440.p12
OG0000036	XP_004332856.1_Ser/Thr_protein_kinase_[Acanthamoeba_castellanii_str._Neff], XP_004334028.1_MEKK_and_related_serine/threonine_protein_kinase__putative__partial_[Acanthamoeba_castellanii_str._Neff], XP_004334776.1_serine/threonine_kinase_[Acanthamoeba_castellanii_str._Neff], XP_004335638.1_serine/threonine_kinase_[Acanthamoeba_castellanii_str._Neff], XP_004336082.1_Serine/threonineprotein_kinase_3_…	KNE54423.1_STE/STE11/BCK1_protein_kinase_[Allomyces_macrogynus_ATCC_38327], KNE54932.1_STE/STE20/YSK_protein_kinase_[Allomyces_macrogynus_ATCC_38327], KNE55500.1_STE/STE11/STE11_protein_kinase_[Allomyces_macrogynus_ATCC_38327], KNE56075.1_STE/STE11/BCK1_protein_kinase_[Allomyces_macrogynus_ATCC_38327], KNE56585.1_STE/STE20/YSK_protein_kinase_[Allomyces_macrogynus_ATCC_38327], KNE56910.1_STE/STE20…	NODE_10_length_47437_cov_0.363429.p4, NODE_12_length_45166_cov_0.552511.p9, NODE_178_length_15814_cov_0.338657.p6, NODE_178_length_15814_cov_0.338657.p8, NODE_374_length_9848_cov_0.468971.p5, NODE_46_length_27655_cov_0.671796.p4, NODE_46_length_27655_cov_0.671796.p6, NODE_534_length_7054_cov_0.303666.p1, NODE_534_length_7054_cov_0.303666.p3, NODE_566_length_6624_cov_0.216245.p1, NODE_66_length_23…	Ana_ro_ORX65108.1_Pkinase-domain-containing_protein_[Anaeromyces_robustus], Ana_ro_ORX68897.1_kinase-like_protein_[Anaeromyces_robustus], Ana_ro_ORX77053.1_kinase-like_protein_[Anaeromyces_robustus], Ana_ro_ORX77862.1_Pkinase-domain-containing_protein_[Anaeromyces_robustus], Ana_ro_ORX78991.1_Pkinase-domain-containing_protein_[Anaeromyces_robustus], Ana_ro_ORX79436.1_kinase-like_protein__partial_…	JNET01031290.1_Basidiobolus_heterosporus_B8920_jtg7180000778708f_7180000771694f_7180000773956f_718000079319_1__whole_genome_shotgun_sequence.p2	ORX76257.1, ORX80671.1, ORX82794.1, ORX87431.1, ORX90641.1, ORX91079.1, ORX91461.1, ORX92272.1, ORX92471.1, ORX94087.1, ORX95587.1, ORY01721.1, ORY03867.1, ORY03963.1, ORY06825.1, ORY07966.1	gb|EGF76472.1|_hypothetical_protein_BATDEDRAFT_14827_[Batrachochytrium_dendrobatidis_JAM81], gb|EGF77168.1|_hypothetical_protein_BATDEDRAFT_14309__partial_[Batrachochytrium_dendrobatidis_JAM81], gb|EGF77512.1|_hypothetical_protein_BATDEDRAFT_4950__partial_[Batrachochytrium_dendrobatidis_JAM81], gb|EGF77762.1|_hypothetical_protein_BATDEDRAFT_20684_[Batrachochytrium_dendrobatidis_JAM81], gb|EGF7815…	gi|148882980|gb|EE733670.1|EE733670.p1, gi|59278583|gb|CO963867.1|CO963867.p1, gi|59282204|gb|CO967488.1|CO967488.p1, gi|59283388|gb|CO968672.1|CO968672.p1	jgi|Blyhe1|12513|gw1.4777.2.1, jgi|Blyhe1|16117|e_gw1.1190.2.1, jgi|Blyhe1|20057|e_gw1.593.3.1, jgi|Blyhe1|24842|e_gw1.716.5.1, jgi|Blyhe1|47139|gm1.10697_g	LUVW01000008.1_Capniomyces_stellatus_strain_MIS-10-108_Cste_Scaff_8__whole_genome_shotgun_sequence.p13, LUVW01000016.1_Capniomyces_stellatus_strain_MIS-10-108_Cste_Scaff_16__whole_genome_shotgun_sequence.p3, LUVW01000034.1_Capniomyces_stellatus_strain_MIS-10-108_Cste_Scaff_34__whole_genome_shotgun_sequence.p7, LUVW01000049.1_Capniomyces_stellatus_strain_MIS-10-108_Cste_Scaff_49__whole_genome_shot…	ORZ31124.1_kinase-like_domain-containing_protein_[Catenaria_anguillulae_PL171], ORZ32271.1_kinase-like_domain-containing_protein_[Catenaria_anguillulae_PL171], ORZ32611.1_kinase-like_domain-containing_protein__partial_[Catenaria_anguillulae_PL171], ORZ33895.1_kinase-like_domain-containing_protein_[Catenaria_anguillulae_PL171], ORZ34179.1_kinase-like_domain-containing_protein__partial_[Catenaria_a…	Cau_pr_jgi|Caupr1|1058|gw1.6.7.1, Cau_pr_jgi|Caupr1|10766|e_gw1.33.18.1, Cau_pr_jgi|Caupr1|10778|e_gw1.33.14.1, Cau_pr_jgi|Caupr1|10781|e_gw1.33.30.1, Cau_pr_jgi|Caupr1|11044|e_gw1.39.47.1, Cau_pr_jgi|Caupr1|11045|e_gw1.39.14.1, Cau_pr_jgi|Caupr1|11078|e_gw1.39.2.1, Cau_pr_jgi|Caupr1|12205|e_gw1.68.4.1, Cau_pr_jgi|Caupr1|12210|e_gw1.68.3.1, Cau_pr_jgi|Caupr1|12211|e_gw1.68.17.1, Cau_pr_jgi|Caupr1…	PIA13229.1_Pkinase-domain-containing_protein_[Coemansia_reversa_NRRL_1564], PIA13930.1_hypothetical_protein_COEREDRAFT_83115_[Coemansia_reversa_NRRL_1564], PIA14115.1_Pkinase-domain-containing_protein_[Coemansia_reversa_NRRL_1564], PIA15891.1_Pkinase-domain-containing_protein_[Coemansia_reversa_NRRL_1564], PIA17779.1_kinase-like_protein__partial_[Coemansia_reversa_NRRL_1564], PIA18886.1_Pkinase-d…	JNEH01001062.1_Cokeromyces_recurvatus_B5483_ctg7180000206799_1__whole_genome_shotgun_sequence.p3, JNEH01001579.1_Cokeromyces_recurvatus_B5483_ctg7180000207764_1__whole_genome_shotgun_sequence.p4, JNEH01001579.1_Cokeromyces_recurvatus_B5483_ctg7180000207764_1__whole_genome_shotgun_sequence.p5, JNEH01001579.1_Cokeromyces_recurvatus_B5483_ctg7180000207764_1__whole_genome_shotgun_sequence.p7, JNEH010…	KXN67506.1, KXN68012.1, KXN68241.1, KXN68529.1, KXN70308.1, KXN72451.1, KXN72539.1	XP_012046299.1, XP_012046427.1, XP_012048567.1, XP_012048905.1, XP_012049620.1, XP_012051151.1, XP_012052184.1	XP_628883.1_hypothetical_protein_DDB_G0293932_[Dictyostelium_discoideum_AX4], XP_635106.1_hypothetical_protein_DDB_G0291267_[Dictyostelium_discoideum_AX4], XP_635572.1_hypothetical_protein_DDB_G0290723_[Dictyostelium_discoideum_AX4], XP_636883.1_hypothetical_protein_DDB_G0288071_[Dictyostelium_discoideum_AX4], XP_637749.1_severin_kinase_[Dictyostelium_discoideum_AX4], XP_638650.1_protein_serine/t…	FCOS01004809.1_Entomophthora_muscae_genome_assembly__contig__comp15578_c0_seq1__whole_genome_shotgun_sequence.p1, FCOS01008810.1_Entomophthora_muscae_genome_assembly__contig__comp19287_c0_seq5__whole_genome_shotgun_sequence.p1, FCOS01009295.1_Entomophthora_muscae_genome_assembly__contig__comp19712_c0_seq3__whole_genome_shotgun_sequence.p1, FCOS01009295.1_Entomophthora_muscae_genome_assembly__cont…	XP_009492154.1_STE/STE20/MST_protein_kinase_[Fonticula_alba], XP_009492414.1_STE/STE20/KHS_protein_kinase_[Fonticula_alba], XP_009492769.1_STE/STE11_protein_kinase_[Fonticula_alba], XP_009492995.1_STE/STE11/CDC15_protein_kinase_[Fonticula_alba], XP_009493120.1_hypothetical_protein_H696_00956_[Fonticula_alba], XP_009493634.1_STE/STE20/YSK_protein_kinase_[Fonticula_alba], XP_009493778.1_STE/STE20/Y…	RIA83012.1, RIA83200.1, RIA87643.1, RIA89473.1, RIA89482.1, RIA90157.1, RIA90213.1, RIA92833.1, RIA97075.1	jgi|Ganpr1|101388|e_gw1.58.79.1, jgi|Ganpr1|105797|e_gw1.151.5.1, jgi|Ganpr1|107252|estExt_Genewise1Plus.C_20353, jgi|Ganpr1|143501|estExt_fgenesh1_pg.C_90163, jgi|Ganpr1|28726|gm1.2050_g, jgi|Ganpr1|486010|MIX335_2484_54, jgi|Ganpr1|53942|fgenesh1_kg.13_#_33_#_Locus3030v1rpkm68.80, jgi|Ganpr1|89681|gw1.7.235.1, jgi|Ganpr1|96633|e_gw1.15.167.1, jgi|Ganpr1|96743|e_gw1.15.148.1, jgi|Ganpr1|98411|e_…	JH392930.1_Rhizophydiales_sp._JEL142_unplaced_genomic_scaffold_JEL142_assembled264__whole_genome_shotgun_sequence.p186, JH392947.1_Rhizophydiales_sp._JEL142_unplaced_genomic_scaffold_JEL142_assembled39__whole_genome_shotgun_sequence.p122, JH392947.1_Rhizophydiales_sp._JEL142_unplaced_genomic_scaffold_JEL142_assembled39__whole_genome_shotgun_sequence.p61, JH392947.1_Rhizophydiales_sp._JEL142_unpla…	XP_001873498.1_predicted_protein__partial_[Laccaria_bicolor_S238N-H82], XP_001873764.1_MAP_kinase_kinase_kinase_[Laccaria_bicolor_S238N-H82], XP_001874539.1_predicted_protein__partial_[Laccaria_bicolor_S238N-H82], XP_001874869.1_predicted_protein__partial_[Laccaria_bicolor_S238N-H82], XP_001876146.1_predicted_protein_[Laccaria_bicolor_S238N-H82], XP_001876676.1_Ste20-like_serine/threonine_kinase_…	ORX65964.1_kinase-like_protein_[Linderina_pennispora], ORX68707.1_Pkinase-domain-containing_protein__partial_[Linderina_pennispora], ORX70074.1_kinase-like_protein__partial_[Linderina_pennispora], ORX70803.1_kinase_[Linderina_pennispora], ORX71534.1_Pkinase-domain-containing_protein_[Linderina_pennispora], ORX75022.1_kinase-like_protein_[Linderina_pennispora]	QMCF01058596.1.p1, QMCF01058596.1.p2, QMCF01103420.1.p1, QMCF01111162.1.p1, QMCF01136543.1.p1	XP_013237812.1	XP_001742951.1, XP_001743065.1, XP_001743580.1, XP_001744802.1, XP_001745951.1, XP_001749102.1, XP_001750456.1, XP_001750610.1	Mor_al_ADAG01000766.1|m.51565_ADAG01000766.1|g.51565_type_complete_len_855_gc_universal_ADAG01000766.1_3231-5795_+_, Mor_al_ADAG01000766.1|m.51566_ADAG01000766.1|g.51566_type_complete_len_339_gc_universal_ADAG01000766.1_1987-3003_+_, Mor_al_ADAG01000766.1|m.51577_ADAG01000766.1|g.51577_type_complete_len_109_gc_universal_ADAG01000766.1_6128-6454_+_, Mor_al_ADAG01000911.1|m.44680_ADAG01000911.1|g.4…	KFH63580.1, KFH63641.1, KFH64869.1, KFH65605.1, KFH68406.1, KFH71573.1, KFH71788.1, KFH71829.1, KFH72627.1, KFH72689.1	KAF1797135.1, KAF1798844.1, KAF1799034.1, KAF1799768.1, KAF1800213.1, KAF1800387.1, KAF1800388.1, KAF1800732.1, KAF1802033.1, KAF1803140.1, KAF1803519.1, KAF1804382.1, KAF1805013.1, KAF1806631.1, KAF1806775.1, KAF1807062.1	Neo_ca_ORY02965.1_kinase-like_protein_[Neocallimastix_californiae], Neo_ca_ORY08629.1_serine/threonine_kinase_3_[Neocallimastix_californiae], Neo_ca_ORY08972.1_Pkinase-domain-containing_protein__partial_[Neocallimastix_californiae], Neo_ca_ORY09556.1_kinase-like_protein_[Neocallimastix_californiae], Neo_ca_ORY21722.1_serine/threonine_kinase_3_[Neocallimastix_californiae], Neo_ca_ORY24430.1_kinase…	Nuc_th_JP100_TRINITY_DN10823_c0_g1_i1|m.23965, Nuc_th_JP100_TRINITY_DN15767_c0_g2_i1|m.16377, Nuc_th_JP100_TRINITY_DN15767_c1_g1_i1|m.16378, Nuc_th_JP100_TRINITY_DN16883_c0_g1_i1|m.22383, Nuc_th_JP100_TRINITY_DN20906_c0_g1_i1|m.14491, Nuc_th_JP100_TRINITY_DN24818_c0_g1_i1|m.74804, Nuc_th_JP100_TRINITY_DN25385_c0_g1_i1|m.23125, Nuc_th_JP100_TRINITY_DN26164_c1_g1_i1|m.72329, Nuc_th_JP100_TRINITY_DN…	PJF16787.1_Protein_kinase__catalytic_domain-containing_protein_[Paramicrosporidium_saccamoebae]	Partr_v1_DN26037_c0_g1_i1_m220_putative_mitogen-activated_protein_kinase_kinase_kinase_kinase, Partr_v1_DN26037_c0_g1_i3_m224_putative_mitogen-activated_protein_kinase_kinase_kinase_kinase, Partr_v1_DN26898_c2_g1_i1_m40901_putative_mitogen-activated_protein_kinase_kinase_kinase, Partr_v1_DN26898_c2_g1_i3_m40903_putative_mitogen-activated_protein_kinase_kinase_kinase, Partr_v1_DN27015_c0_g1_i3_m28…	Contig10980_Nuclearia_a.p1, Contig11362_Nuclearia_a.p1, Contig11421_Nuclearia_a.p2, Contig11458_Nuclearia_a.p2, Contig12280_Nuclearia_a.p1, Contig12286_Nuclearia_a.p1, Contig12448_Nuclearia_a.p1, Contig12965_Nuclearia_a.p1, Contig13202_Nuclearia_a.p1, Contig14070_Nuclearia_a.p1, Contig14333_Nuclearia_a.p1, Contig14731_Nuclearia_a.p2, Contig1701_Nuclearia_a.p1, Contig1702_Nuclearia_a.p1, Contig170…	ASRE01003378.1_Pecoramyces_ruminatium_strain_C1A_ctg7180000062811__whole_genome_shotgun_sequence.p1, ASRE01005108.1_Pecoramyces_ruminatium_strain_C1A_ctg7180000070333__whole_genome_shotgun_sequence.p1, ASRE01005108.1_Pecoramyces_ruminatium_strain_C1A_ctg7180000070333__whole_genome_shotgun_sequence.p2, ASRE01005296.1_Pecoramyces_ruminatium_strain_C1A_ctg7180000071243__whole_genome_shotgun_sequence…	XP_018284893.1, XP_018287290.1, XP_018287647.1, XP_018287941.1, XP_018289147.1, XP_018290840.1, XP_018290882.1, XP_018290932.1, XP_018291337.1, XP_018293114.1, XP_018295275.1, XP_018296653.1, XP_018297852.1, XP_018298772.1	jgi|Pipcy3_1|12609|e_gw1.995.3.1.p1, jgi|Pipcy3_1|12635|e_gw1.1010.2.1.p1, jgi|Pipcy3_1|15766|fgenesh1_pg.NODE_201_#_1.p1, jgi|Pipcy3_1|15787|fgenesh1_pg.NODE_205_#_4.p1, jgi|Pipcy3_1|16906|fgenesh1_pg.NODE_536_#_2.p1, jgi|Pipcy3_1|17629|fgenesh1_pg.NODE_910_#_1.p1, jgi|Pipcy3_1|19671|gm1.1507_g.p1, jgi|Pipcy3_1|19692|gm1.1528_g.p1, jgi|Pipcy3_1|20848|gm1.2684_g.p1, jgi|Pipcy3_1|21298|gm1.3134_g.…	OUM58027.1, OUM58554.1, OUM59457.1, OUM64574.1, OUM64669.1, OUM64670.1, OUM65239.1, OUM65240.1, OUM66111.1, OUM66629.1, OUM67554.1, OUM67923.1, OUM68344.1, OUM68551.1, OUM69954.1	XP_024333970.1, XP_024337004.1, XP_024340744.1, XP_024342039.1, XP_024343158.1, XP_024343966.1, XP_024344136.1, XP_024344755.1	XP_003319485.2_hypothetical_protein_PGTG_01659_[Puccinia_graminis_f._sp._tritici_CRL_75-36-700-3], XP_003324562.1_STE/STE11/CDC15_protein_kinase_[Puccinia_graminis_f._sp._tritici_CRL_75-36-700-3], XP_003325172.2_STE/STE20/FRAY_protein_kinase_[Puccinia_graminis_f._sp._tritici_CRL_75-36-700-3], XP_003326274.2_STE_protein_kinase_[Puccinia_graminis_f._sp._tritici_CRL_75-36-700-3], XP_003328564.2_STE_…	Rhi_gl_ORY22057.1_kinase-like_protein__partial_[Rhizoclosmatium_globosum], Rhi_gl_ORY39645.1_kinase-like_protein_[Rhizoclosmatium_globosum], Rhi_gl_ORY39990.1_kinase-like_protein_[Rhizoclosmatium_globosum], Rhi_gl_ORY40420.1_Pkinase-domain-containing_protein_[Rhizoclosmatium_globosum], Rhi_gl_ORY40990.1_Pkinase-domain-containing_protein_[Rhizoclosmatium_globosum], Rhi_gl_ORY41093.1_kinase-like_pr…	XP_025172132.1, XP_025172837.1, XP_025175520.1, XP_025179015.1, XP_025183216.1, XP_025185414.1, XP_025185908.1, XP_025186107.1, XP_025186119.1, XP_025187552.1	KK997976.1|m.1930, KK997987.1|m.2341, KK998038.1|m.3666, KK998216.1|m.7053, KK998397.1|m.10850, KK998428.1|m.11881, KK998428.1|m.11892, KK998458.1|m.13100, KK998458.1|m.13115, KK998483.1|m.14407, KK998513.1|m.15309, KK998565.1|m.18048, KK998566.1|m.18106, KK998642.1|m.20663, KK998642.1|m.20688, KK998642.1|m.20689, KK998654.1|m.21310, KK998699.1|m.22964, KK998720.1|m.23919	EPZ31687.1, EPZ32143.1, EPZ33350.1, EPZ34089.1, EPZ35689.1, EPZ36629.1	NP_009411.2_serine/threonine_protein_kinase_CDC15_[Saccharomyces_cerevisiae_S288C], NP_010811.1_putative_serine/threonine_protein_kinase_SPS1_[Saccharomyces_cerevisiae_S288C], NP_011970.1_putative_serine/threonine_protein_kinase_KIC1_[Saccharomyces_cerevisiae_S288C], NP_012440.1_mitogen-activated_protein_kinase_kinase_kinase_BCK1_[Saccharomyces_cerevisiae_S288C], NP_013466.1_mitogen-activated_pro…	XP_019023595.1, XP_019023957.1, XP_019025298.1, XP_019026644.1, XP_019027140.1, XP_019027650.1	XP_004987925.1_STE/STE20/MSN_protein_kinase_[Salpingoeca_rosetta], XP_004988157.1_TKL_protein_kinase_[Salpingoeca_rosetta], XP_004988499.1_STE/STE20/SLK_protein_kinase_[Salpingoeca_rosetta], XP_004988600.1_ste/ste11/ste11-unclassified_protein_kinase_[Salpingoeca_rosetta], XP_004988744.1_STE/STE20/MST_protein_kinase_[Salpingoeca_rosetta], XP_004989306.1_STE/STE20/YSK_protein_kinase_[Salpingoeca_ro…	NODE_124_length_17341_cov_0.560028.p10, NODE_124_length_17341_cov_0.560028.p6, NODE_17_length_48642_cov_1.199349.p13, NODE_188_length_13518_cov_0.721142.p1, NODE_24_length_41419_cov_0.818780.p3, NODE_325_length_9674_cov_0.932846.p2, NODE_325_length_9674_cov_0.932846.p9, NODE_356_length_8904_cov_1.034412.p5, NODE_455_length_7230_cov_0.733277.p2, NODE_455_length_7230_cov_0.733277.p3, NODE_528_lengt…
OG0000037	XP_004333017.1_DEAH__AspGlu-Ala-His__box_polypeptide_16__putative_[Acanthamoeba_castellanii_str._Neff], XP_004333686.1_helicase_conserved_Cterminal_domain_containing_protein_[Acanthamoeba_castellanii_str._Neff], XP_004334146.1_helicase_conserved_Cterminal_domain_containing_protein_[Acanthamoeba_castellanii_str._Neff], XP_004337788.1_DEAD/DEAH_box_helicase_[Acanthamoeba_castellanii_str._Neff], XP_…	KNE54210.1_hypothetical_protein_AMAG_17637_[Allomyces_macrogynus_ATCC_38327], KNE54382.1_hypothetical_protein_AMAG_00358_[Allomyces_macrogynus_ATCC_38327], KNE54628.1_hypothetical_protein_AMAG_00591_[Allomyces_macrogynus_ATCC_38327], KNE56036.1_hypothetical_protein_AMAG_01880_[Allomyces_macrogynus_ATCC_38327], KNE56273.1_hypothetical_protein__variant_[Allomyces_macrogynus_ATCC_38327], KNE56274.1_…	NODE_428_length_8761_cov_0.779612.p1, NODE_437_length_8620_cov_0.295857.p2, NODE_597_length_6263_cov_0.206035.p1, NODE_61_length_25240_cov_0.547194.p1, NODE_68_length_23780_cov_0.251003.p2, NODE_791_length_4216_cov_0.181686.p1, NODE_902_length_3237_cov_0.930848.p1	Ana_ro_ORX75154.1_pre-mRNA-splicing_factor_ATP-dependent_RNA_helicase_DHX15/PRP43_[Anaeromyces_robustus], Ana_ro_ORX79011.1_P-loop_containing_nucleoside_triphosphate_hydrolase_protein_[Anaeromyces_robustus], Ana_ro_ORX79455.1_P-loop_containing_nucleoside_triphosphate_hydrolase_protein_[Anaeromyces_robustus], Ana_ro_ORX79504.1_P-loop_containing_nucleoside_triphosphate_hydrolase_protein_[Anaeromyce…	JNET01007423.1_Basidiobolus_heterosporus_B8920_ctg7180000621579_1__whole_genome_shotgun_sequence.p1, JNET01014318.1_Basidiobolus_heterosporus_B8920_ctg7180000775644_1__whole_genome_shotgun_sequence.p2, JNET01020652.1_Basidiobolus_heterosporus_B8920_ctg7180000785578_1__whole_genome_shotgun_sequence.p1, JNET01027251.1_Basidiobolus_heterosporus_B8920_ctg7180000795393_1__whole_genome_shotgun_sequence…	ORX87728.1, ORX91616.1, ORX91645.1, ORX93167.1, ORX97734.1, ORX97844.1, ORX97986.1, ORX98339.1, ORY01710.1, ORY03879.1, ORY05359.1	gb|EGF76696.1|_hypothetical_protein_BATDEDRAFT_567__partial_[Batrachochytrium_dendrobatidis_JAM81], gb|EGF77086.1|_hypothetical_protein_BATDEDRAFT_14334__partial_[Batrachochytrium_dendrobatidis_JAM81], gb|EGF77682.1|_hypothetical_protein_BATDEDRAFT_13867_[Batrachochytrium_dendrobatidis_JAM81], gb|EGF77880.1|_hypothetical_protein_BATDEDRAFT_13524_[Batrachochytrium_dendrobatidis_JAM81], gb|EGF81517…	gi|59277100|gb|CO962384.1|CO962384.p1, gi|59280008|gb|CO965292.1|CO965292.p2, gi|59285077|gb|CO970361.1|CO970361.p2	jgi|Blyhe1|21534|e_gw1.2777.2.1, jgi|Blyhe1|22768|e_gw1.5794.3.1, jgi|Blyhe1|22974|e_gw1.1193.4.1, jgi|Blyhe1|29854|fgenesh1_pg.NODE_5344_#_1, jgi|Blyhe1|30333|fgenesh1_pg.NODE_371_#_1, jgi|Blyhe1|33046|fgenesh1_pg.NODE_1099_#_2, jgi|Blyhe1|33938|fgenesh1_pg.NODE_3892_#_1, jgi|Blyhe1|36215|fgenesh1_pm.NODE_5320_#_1, jgi|Blyhe1|41236|gm1.4794_g, jgi|Blyhe1|9957|gw1.463.5.1	LUVW01000001.1_Capniomyces_stellatus_strain_MIS-10-108_Cste_Scaff_1__whole_genome_shotgun_sequence.p195, LUVW01000001.1_Capniomyces_stellatus_strain_MIS-10-108_Cste_Scaff_1__whole_genome_shotgun_sequence.p261, LUVW01000001.1_Capniomyces_stellatus_strain_MIS-10-108_Cste_Scaff_1__whole_genome_shotgun_sequence.p510, LUVW01000002.1_Capniomyces_stellatus_strain_MIS-10-108_Cste_Scaff_2__whole_genome_sh…	ORZ29493.1_P-loop_containing_nucleoside_triphosphate_hydrolase_protein__partial_[Catenaria_anguillulae_PL171], ORZ29494.1_P-loop_containing_nucleoside_triphosphate_hydrolase_protein__partial_[Catenaria_anguillulae_PL171], ORZ32608.1_hypothetical_protein_BCR44DRAFT_1234281_[Catenaria_anguillulae_PL171], ORZ33343.1_P-loop_containing_nucleoside_triphosphate_hydrolase_protein_[Catenaria_anguillulae_P…	Cau_pr_jgi|Caupr1|10734|e_gw1.32.18.1, Cau_pr_jgi|Caupr1|10742|e_gw1.32.38.1, Cau_pr_jgi|Caupr1|10747|e_gw1.32.45.1, Cau_pr_jgi|Caupr1|10819|e_gw1.34.48.1, Cau_pr_jgi|Caupr1|10832|e_gw1.34.35.1, Cau_pr_jgi|Caupr1|10837|e_gw1.34.23.1, Cau_pr_jgi|Caupr1|11285|e_gw1.44.16.1, Cau_pr_jgi|Caupr1|11287|e_gw1.44.15.1, Cau_pr_jgi|Caupr1|11289|e_gw1.44.18.1, Cau_pr_jgi|Caupr1|11292|e_gw1.44.17.1, Cau_pr_jg…	PIA13479.1_P-loop_containing_nucleoside_triphosphate_hydrolase_protein_[Coemansia_reversa_NRRL_1564], PIA14043.1_ATP-dependent_RNA_helicase_DHX8_[Coemansia_reversa_NRRL_1564], PIA16966.1_P-loop_containing_nucleoside_triphosphate_hydrolase_protein_[Coemansia_reversa_NRRL_1564], PIA19336.1_DUF1605-domain-containing_protein_[Coemansia_reversa_NRRL_1564]	JNEH01001118.1_Cokeromyces_recurvatus_B5483_ctg7180000206862_1__whole_genome_shotgun_sequence.p2, JNEH01001425.1_Cokeromyces_recurvatus_B5483_ctg7180000207404_1__whole_genome_shotgun_sequence.p1, JNEH01001425.1_Cokeromyces_recurvatus_B5483_ctg7180000207404_1__whole_genome_shotgun_sequence.p5, JNEH01001759.1_Cokeromyces_recurvatus_B5483_ctg7180000208158_1__whole_genome_shotgun_sequence.p28, JNEH01…	KXN65889.1, KXN67586.1, KXN70883.1, KXN70896.1, KXN71045.1, KXN72234.1, KXN74448.1	XP_012046269.1, XP_012046409.1, XP_012047170.1, XP_012047314.1, XP_012049213.1, XP_012049767.1, XP_012050740.1, XP_012052714.1, XP_012052718.1, XP_012053045.1	XP_635385.1_DEAD/DEAH_box_helicase_[Dictyostelium_discoideum_AX4], XP_637255.1_DEAD/DEAH_box_helicase_[Dictyostelium_discoideum_AX4], XP_638016.1_DEAD/DEAH_box_helicase_[Dictyostelium_discoideum_AX4], XP_638017.1_DEAD/DEAH_box_helicase_[Dictyostelium_discoideum_AX4], XP_638323.1_DEAD/DEAH_box_helicase_[Dictyostelium_discoideum_AX4], XP_643861.1_DEAD/DEAH_box_helicase_[Dictyostelium_discoideum_AX4…	FCOS01009427.1_Entomophthora_muscae_genome_assembly__contig__comp19827_c0_seq1__whole_genome_shotgun_sequence.p1, FCOS01010243.1_Entomophthora_muscae_genome_assembly__contig__comp20511_c0_seq1__whole_genome_shotgun_sequence.p1, FCOS01011378.1_Entomophthora_muscae_genome_assembly__contig__comp21459_c0_seq1__whole_genome_shotgun_sequence.p1, FCOS01011466.1_Entomophthora_muscae_genome_assembly__cont…	XP_009492492.1_hypothetical_protein_H696_00370_[Fonticula_alba], XP_009492788.1_adenosinetriphosphatase_[Fonticula_alba], XP_009492894.1_adenosinetriphosphatase_[Fonticula_alba], XP_009494266.1_pre-mRNA-splicing_factor_ATP-dependent_RNA_helicase_DHX15_[Fonticula_alba], XP_009495724.1_hypothetical_protein_H696_03579_[Fonticula_alba], XP_009495828.1_adenosinetriphosphatase_[Fonticula_alba], XP_0094…	RIA84849.1, RIA89321.1, RIA89599.1, RIA90734.1, RIA92521.1, RIA92799.1, RIA92801.1, RIA95326.1, RIA95786.1, RIA96030.1, RIA99663.1	jgi|Ganpr1|117502|estExt_Genewise1Plus.C_1410016, jgi|Ganpr1|125658|estExt_Genewise1.C_560097, jgi|Ganpr1|127553|estExt_Genewise1.C_910017, jgi|Ganpr1|137124|fgenesh1_pm.56_#_23, jgi|Ganpr1|213444|CE52124_13373, jgi|Ganpr1|30449|gm1.3773_g, jgi|Ganpr1|346012|CE184692_3011, jgi|Ganpr1|369879|CE208559_6869, jgi|Ganpr1|39076|gm1.12400_g, jgi|Ganpr1|49751|fgenesh1_pg.145_#_8, jgi|Ganpr1|56015|fgenesh…	AFSM01008274.1_Homolaphlyctis_polyrhiza_JEL_142_strain_JEL142_JEL142_contig11385__whole_genome_shotgun_sequence.p22, JH392917.1_Rhizophydiales_sp._JEL142_unplaced_genomic_scaffold_JEL142_assembled86__whole_genome_shotgun_sequence.p221, JH392951.1_Rhizophydiales_sp._JEL142_unplaced_genomic_scaffold_JEL142_assembled294__whole_genome_shotgun_sequence.p122, JH392951.1_Rhizophydiales_sp._JEL142_unplac…	XP_001873247.1_predicted_protein_[Laccaria_bicolor_S238N-H82], XP_001873436.1_predicted_protein_[Laccaria_bicolor_S238N-H82], XP_001874047.1_predicted_protein_[Laccaria_bicolor_S238N-H82], XP_001876111.1_predicted_protein_[Laccaria_bicolor_S238N-H82], XP_001876215.1_predicted_protein_[Laccaria_bicolor_S238N-H82], XP_001879390.1_predicted_protein__partial_[Laccaria_bicolor_S238N-H82], XP_001879391…	ORX63550.1_hypothetical_protein_DL89DRAFT_289104_[Linderina_pennispora], ORX66252.1_P-loop_containing_nucleoside_triphosphate_hydrolase_protein_[Linderina_pennispora], ORX66377.1_putative_pre-mRNA_splicing_factor_[Linderina_pennispora], ORX66974.1_hypothetical_protein_DL89DRAFT_269980__partial_[Linderina_pennispora], ORX67218.1_putative_ATP-dependent_RNA_helicase_DHX33_[Linderina_pennispora], ORX…	QMCF01017949.1.p1, QMCF01042701.1.p1, QMCF01042701.1.p2, QMCF01042701.1.p3, QMCF01042701.1.p4, QMCF01043114.1.p2, QMCF01050986.1.p1, QMCF01070898.1.p1, QMCF01081248.1.p3, QMCF01100030.1.p2, QMCF01129660.1.p1, QMCF01201417.1.p1, QMCF01201417.1.p2, QMCF01233932.1.p1, QMCF01233932.1.p3	XP_013236700.1, XP_013236834.1, XP_013237209.1, XP_013237266.1, XP_013237429.1, XP_013238610.1, XP_013238971.1, XP_013239016.1	XP_001742982.1, XP_001743001.1, XP_001743046.1, XP_001745252.1, XP_001746916.1, XP_001747335.1, XP_001747625.1, XP_001748285.1, XP_001748286.1, XP_001748557.1, XP_001749202.1, XP_001749378.1	Mor_al_ADAG01000998.1|m.33425_ADAG01000998.1|g.33425_type_complete_len_747_gc_universal_ADAG01000998.1_49373-51613_+_, Mor_al_ADAG01000998.1|m.33426_ADAG01000998.1|g.33426_type_complete_len_733_gc_universal_ADAG01000998.1_24188-26386_+_, Mor_al_ADAG01000998.1|m.33441_ADAG01000998.1|g.33441_type_complete_len_434_gc_universal_ADAG01000998.1_26537-27838_+_, Mor_al_ADAG01001004.1|m.32203_ADAG01001004…	KFH61826.1, KFH62673.1, KFH65910.1, KFH66007.1, KFH66753.1, KFH69001.1, KFH71493.1, KFH72673.1, KFH72763.1, KFH73143.1, KFH73381.1, KFH73448.1	KAF1796039.1, KAF1797935.1, KAF1803051.1, KAF1803826.1, KAF1804787.1, KAF1805523.1, KAF1806945.1, KAF1807654.1	Neo_ca_ORY07891.1_hypothetical_protein_LY90DRAFT_205890_[Neocallimastix_californiae], Neo_ca_ORY11376.1_putative_ATP-dependent_RNA_helicase_DHX35-like_protein_[Neocallimastix_californiae], Neo_ca_ORY20219.1_P-loop_containing_nucleoside_triphosphate_hydrolase_protein_[Neocallimastix_californiae], Neo_ca_ORY20730.1_P-loop_containing_nucleoside_triphosphate_hydrolase_protein_[Neocallimastix_californ…	Nuc_th_JP100_TRINITY_DN13301_c0_g1_i1|m.78193, Nuc_th_JP100_TRINITY_DN22595_c0_g1_i1|m.30207, Nuc_th_JP100_TRINITY_DN25895_c1_g1_i1|m.28696, Nuc_th_JP100_TRINITY_DN26048_c1_g2_i1|m.19881, Nuc_th_JP100_TRINITY_DN26048_c2_g3_i1|m.19885, Nuc_th_JP100_TRINITY_DN27167_c1_g2_i1|m.32890, Nuc_th_JP100_TRINITY_DN27167_c1_g2_i2|m.32891, Nuc_th_JP100_TRINITY_DN27733_c0_g1_i1|m.77423, Nuc_th_JP100_TRINITY_DN…	PJF16918.1_Dhx37_protein_[Paramicrosporidium_saccamoebae], PJF17237.1_hypothetical_protein_PSACC_02951_[Paramicrosporidium_saccamoebae], PJF17430.1_P-loop_containing_nucleoside_triphosphate_hydrolase_protein__partial_[Paramicrosporidium_saccamoebae], PJF17538.1_hypothetical_protein_PSACC_02655_[Paramicrosporidium_saccamoebae], PJF18837.1_hypothetical_protein_PSACC_01343_[Paramicrosporidium_saccam…	Partr_v1_DN11641_c0_g1_i1_m42818_putative_DEAH__Asp-Glu-Ala-His__box_polypeptide, Partr_v1_DN17047_c0_g1_i1_m56374_putative_DEAH__Asp-Glu-Ala-His__box_polypeptide, Partr_v1_DN17047_c1_g1_i1_m56377_putative_factor_ATP-dependent_RNA_helicase, Partr_v1_DN21251_c0_g2_i1_m7921_putative_Zinc_finger__CCHC_domain_containing_17, Partr_v1_DN26795_c0_g1_i1_m8447_putative_DEAH__Asp-Glu-Ala-His__box_polypepti…	Contig1045_Nuclearia_a.p4, Contig1048_Nuclearia_a.p1, Contig1050_Nuclearia_a.p1, Contig1051_Nuclearia_a.p1, Contig10829_Nuclearia_a.p1, Contig11522_Nuclearia_a.p1, Contig12264_Nuclearia_a.p1, Contig12268_Nuclearia_a.p1, Contig12269_Nuclearia_a.p3, Contig13977_Nuclearia_a.p1, Contig13978_Nuclearia_a.p1, Contig14508_Nuclearia_a.p1, Contig14722_Nuclearia_a.p1, Contig15315_Nuclearia_a.p1, Contig19757…	ASRE01003945.1_Pecoramyces_ruminatium_strain_C1A_ctg7180000065128__whole_genome_shotgun_sequence.p1, ASRE01006193.1_Pecoramyces_ruminatium_strain_C1A_ctg7180000075062__whole_genome_shotgun_sequence.p3, ASRE01008216.1_Pecoramyces_ruminatium_strain_C1A_ctg7180000084074__whole_genome_shotgun_sequence.p1, ASRE01008258.1_Pecoramyces_ruminatium_strain_C1A_ctg7180000084239__whole_genome_shotgun_sequence…	XP_018286214.1, XP_018287521.1, XP_018288510.1, XP_018298721.1	jgi|Pipcy3_1|10528|e_gw1.381.3.1.p1, jgi|Pipcy3_1|10529|e_gw1.381.2.1.p1, jgi|Pipcy3_1|12153|e_gw1.811.2.1.p1, jgi|Pipcy3_1|12514|e_gw1.954.1.1.p1, jgi|Pipcy3_1|13096|e_gw1.1297.2.1.p1, jgi|Pipcy3_1|15611|fgenesh1_pg.NODE_169_#_3.p1, jgi|Pipcy3_1|18090|fgenesh1_pg.NODE_1297_#_1.p1, jgi|Pipcy3_1|18193|gm1.29_g.p1, jgi|Pipcy3_1|18537|gm1.373_g.p1, jgi|Pipcy3_1|20385|gm1.2221_g.p1, jgi|Pipcy3_1|2111…	OUM56692.1, OUM57415.1, OUM58279.1, OUM60754.1, OUM60755.1, OUM62110.1, OUM65160.1, OUM66635.1, OUM67334.1, OUM67448.1, OUM67572.1, OUM68656.1, OUM68657.1	XP_024333318.1, XP_024336603.1, XP_024336617.1, XP_024337614.1, XP_024339667.1, XP_024341500.1, XP_024343970.1, XP_024343971.1, XP_024344371.1, XP_024344487.1, XP_024344907.1, XP_024344908.1	XP_003307222.2_hypothetical_protein_PGTG_00172_[Puccinia_graminis_f._sp._tritici_CRL_75-36-700-3], XP_003320170.2_adenosinetriphosphatase_[Puccinia_graminis_f._sp._tritici_CRL_75-36-700-3], XP_003322192.2_adenosinetriphosphatase_[Puccinia_graminis_f._sp._tritici_CRL_75-36-700-3], XP_003325344.2_hypothetical_protein_PGTG_07177_[Puccinia_graminis_f._sp._tritici_CRL_75-36-700-3], XP_003326415.2_pre-…	Rhi_gl_ORY36563.1_P-loop_containing_nucleoside_triphosphate_hydrolase_protein_[Rhizoclosmatium_globosum], Rhi_gl_ORY36721.1_P-loop_containing_nucleoside_triphosphate_hydrolase_protein_[Rhizoclosmatium_globosum], Rhi_gl_ORY38513.1_P-loop_containing_nucleoside_triphosphate_hydrolase_protein_[Rhizoclosmatium_globosum], Rhi_gl_ORY39867.1_putative_ATP-dependent_RNA_helicase_DHX35_[Rhizoclosmatium_glob…	XP_025170874.1, XP_025171472.1, XP_025175135.1, XP_025175790.1, XP_025178946.1, XP_025181652.1, XP_025181653.1, XP_025182307.1, XP_025185181.1, XP_025185184.1, XP_025186170.1, XP_025189546.1	KK998041.1|m.3997, KK998041.1|m.4002, KK998041.1|m.4006, KK998283.1|m.8302, KK998283.1|m.8303, KK998283.1|m.8313, KK998299.1|m.8594, KK998299.1|m.8612, KK998299.1|m.8619, KK998307.1|m.8863, KK998307.1|m.8958, KK998325.1|m.9180, KK998325.1|m.9182, KK998325.1|m.9203, KK998411.1|m.11293, KK998411.1|m.11312, KK998484.1|m.14441, KK998484.1|m.14524, KK998555.1|m.17672, KK998555.1|m.17686, KK998555.1|m.…	EPZ30997.1, EPZ31210.1, EPZ31729.1, EPZ31918.1, EPZ32037.1, EPZ32495.1, EPZ33410.1, EPZ35047.1, EPZ36215.1, EPZ36538.1, EPZ36547.1, EPZ36872.1, EPZ36918.1, EPZ36929.1	NP_010929.3_DEAH-box_ATP-dependent_RNA_helicase_PRP22_[Saccharomyces_cerevisiae_S288C], NP_011395.1_DEAH-box_ATP-dependent_RNA_helicase_PRP43_[Saccharomyces_cerevisiae_S288C], NP_012845.1_RNA_helicase_[Saccharomyces_cerevisiae_S288C], NP_013012.3_DEAH-box_RNA_helicase_PRP16_[Saccharomyces_cerevisiae_S288C], NP_013523.3_putative_helicase_[Saccharomyces_cerevisiae_S288C], NP_013847.1_ATP-dependent_…	XP_019021144.1, XP_019021918.1, XP_019021923.1, XP_019023195.1, XP_019024111.1, XP_019024847.1, XP_019025516.1, XP_019025565.1, XP_019027175.1, XP_019027176.1	XP_004989452.1_DEAD/DEAH_box_helicase_[Salpingoeca_rosetta], XP_004989827.1_hypothetical_protein_PTSG_09027_[Salpingoeca_rosetta], XP_004990241.1_hypothetical_protein_PTSG_08854_[Salpingoeca_rosetta], XP_004992285.1_ATP-dependent_helicase_[Salpingoeca_rosetta], XP_004992859.1_DEAH_box_polypeptide_34_[Salpingoeca_rosetta], XP_004993066.1_hypothetical_protein_PTSG_06173_[Salpingoeca_rosetta], XP_00…	NODE_1856_length_550_cov_0.607539.p1, NODE_197_length_13258_cov_0.852344.p2, NODE_241_length_11910_cov_1.082381.p1, NODE_370_length_8652_cov_0.611715.p1, NODE_40_length_35084_cov_0.543519.p4, NODE_433_length_7485_cov_0.465746.p1, NODE_488_length_6893_cov_0.585517.p1, NODE_755_length_4181_cov_0.632533.p1
OG0000038		KNE55428.1_hypothetical_protein_AMAG_01322_[Allomyces_macrogynus_ATCC_38327], KNE55430.1_hypothetical_protein_AMAG_17782_[Allomyces_macrogynus_ATCC_38327], KNE60082.1_hypothetical_protein_AMAG_05513_[Allomyces_macrogynus_ATCC_38327], KNE61339.1_hypothetical_protein_AMAG_18615_[Allomyces_macrogynus_ATCC_38327], KNE61340.1_hypothetical_protein_AMAG_06169_[Allomyces_macrogynus_ATCC_38327], KNE62280.…	NODE_18_length_40692_cov_0.469183.p1, NODE_253_length_12805_cov_0.273413.p1, NODE_253_length_12805_cov_0.273413.p3, NODE_328_length_10919_cov_0.472828.p1, NODE_328_length_10919_cov_0.472828.p4, NODE_451_length_8312_cov_0.348594.p1, NODE_471_length_8085_cov_0.211620.p1, NODE_54_length_26799_cov_0.554794.p1, NODE_54_length_26799_cov_0.554794.p6, NODE_58_length_25774_cov_0.240545.p2, NODE_61_length_…	Ana_ro_ORX75130.1_hypothetical_protein_BCR32DRAFT_237571_[Anaeromyces_robustus], Ana_ro_ORX75918.1_hypothetical_protein_BCR32DRAFT_284732_[Anaeromyces_robustus], Ana_ro_ORX75951.1_hypothetical_protein_BCR32DRAFT_329582_[Anaeromyces_robustus], Ana_ro_ORX77173.1_hypothetical_protein_BCR32DRAFT_270823_[Anaeromyces_robustus], Ana_ro_ORX77505.1_fungal_chitin_synthase_[Anaeromyces_robustus], Ana_ro_ORX…	JNET01003494.1_Basidiobolus_heterosporus_B8920_ctg7180000524440_1__whole_genome_shotgun_sequence.p1, JNET01004637.1_Basidiobolus_heterosporus_B8920_ctg7180000556619_1__whole_genome_shotgun_sequence.p1, JNET01004693.1_Basidiobolus_heterosporus_B8920_ctg7180000556723_1__whole_genome_shotgun_sequence.p1, JNET01005248.1_Basidiobolus_heterosporus_B8920_ctg7180000557715_1__whole_genome_shotgun_sequence…	ORX76952.1, ORX77462.1, ORX78701.1, ORX80044.1, ORX80052.1, ORX81719.1, ORX82854.1, ORX82890.1, ORX82891.1, ORX83151.1, ORX86313.1, ORX86704.1, ORX89286.1, ORX90492.1, ORX90618.1, ORX90887.1, ORX90890.1, ORX91563.1, ORX91603.1, ORX92182.1, ORX92376.1, ORX92685.1, ORX93162.1, ORX93190.1, ORX93498.1, ORX95185.1, ORX95363.1, ORX95572.1, ORX96212.1, ORX96455.1, ORX98091.1, ORX99919.1, ORY00677.1, ORY…	gb|EGF76745.1|_hypothetical_protein_BATDEDRAFT_14616_[Batrachochytrium_dendrobatidis_JAM81], gb|EGF77057.1|_hypothetical_protein_BATDEDRAFT_36075_[Batrachochytrium_dendrobatidis_JAM81], gb|EGF77462.1|_hypothetical_protein_BATDEDRAFT_1218__partial_[Batrachochytrium_dendrobatidis_JAM81], gb|EGF77478.1|_hypothetical_protein_BATDEDRAFT_14105_[Batrachochytrium_dendrobatidis_JAM81], gb|EGF77481.1|_hypo…	gi|148883028|gb|EE733718.1|EE733718.p1, gi|148884346|gb|EE734604.1|EE734604.p1, gi|148886576|gb|EE736834.1|EE736834.p1, gi|59277461|gb|CO962745.1|CO962745.p1, gi|59279220|gb|CO964504.1|CO964504.p2, gi|59286457|gb|CO971741.1|CO971741.p1, gi|59288019|gb|CO973303.1|CO973303.p2, gi|59297076|gb|CO977896.1|CO977896.p2, gi|59297474|gb|CO978051.1|CO978051.p2, gi|59297527|gb|CO978075.1|CO978075.p2, gi|592…	jgi|Blyhe1|10042|gw1.640.8.1, jgi|Blyhe1|10949|gw1.30.8.1, jgi|Blyhe1|16291|e_gw1.640.4.1, jgi|Blyhe1|19060|e_gw1.13.7.1, jgi|Blyhe1|19891|e_gw1.1240.3.1, jgi|Blyhe1|20384|e_gw1.930.6.1, jgi|Blyhe1|24430|e_gw1.4266.7.1, jgi|Blyhe1|35274|fgenesh1_pg.NODE_28_#_3, jgi|Blyhe1|9135|gw1.238.6.1	LUVW01000001.1_Capniomyces_stellatus_strain_MIS-10-108_Cste_Scaff_1__whole_genome_shotgun_sequence.p3, LUVW01000001.1_Capniomyces_stellatus_strain_MIS-10-108_Cste_Scaff_1__whole_genome_shotgun_sequence.p7, LUVW01000002.1_Capniomyces_stellatus_strain_MIS-10-108_Cste_Scaff_2__whole_genome_shotgun_sequence.p21, LUVW01000015.1_Capniomyces_stellatus_strain_MIS-10-108_Cste_Scaff_15__whole_genome_shotgu…	ORZ29680.1_chitin_synthase-domain-containing_protein_[Catenaria_anguillulae_PL171], ORZ29707.1_chitin_synthase-domain-containing_protein_[Catenaria_anguillulae_PL171], ORZ29846.1_chitin_synthase-domain-containing_protein__partial_[Catenaria_anguillulae_PL171], ORZ30039.1_chitin_synthase-domain-containing_protein_[Catenaria_anguillulae_PL171], ORZ30473.1_chitin_synthase-domain-containing_protein__…	Cau_pr_jgi|Caupr1|10100|e_gw1.21.41.1, Cau_pr_jgi|Caupr1|10135|e_gw1.21.42.1, Cau_pr_jgi|Caupr1|10136|e_gw1.21.50.1, Cau_pr_jgi|Caupr1|11986|e_gw1.62.25.1, Cau_pr_jgi|Caupr1|11987|e_gw1.62.9.1, Cau_pr_jgi|Caupr1|12001|e_gw1.62.27.1, Cau_pr_jgi|Caupr1|12343|e_gw1.73.24.1, Cau_pr_jgi|Caupr1|12344|e_gw1.73.23.1, Cau_pr_jgi|Caupr1|12356|e_gw1.73.12.1, Cau_pr_jgi|Caupr1|12359|e_gw1.73.10.1, Cau_pr_jgi…	PIA13574.1_hypothetical_protein_COEREDRAFT_94493_[Coemansia_reversa_NRRL_1564], PIA14231.1_hypothetical_protein_COEREDRAFT_47458__partial_[Coemansia_reversa_NRRL_1564], PIA14233.1_hypothetical_protein_COEREDRAFT_94078_[Coemansia_reversa_NRRL_1564], PIA14591.1_hypothetical_protein_COEREDRAFT_46483__partial_[Coemansia_reversa_NRRL_1564], PIA15172.1_hypothetical_protein_COEREDRAFT_82160_[Coemansia_r…	JNEH01001273.1_Cokeromyces_recurvatus_B5483_ctg7180000207059_1__whole_genome_shotgun_sequence.p1, JNEH01001273.1_Cokeromyces_recurvatus_B5483_ctg7180000207059_1__whole_genome_shotgun_sequence.p6, JNEH01001384.1_Cokeromyces_recurvatus_B5483_ctg7180000207328_1__whole_genome_shotgun_sequence.p1, JNEH01001384.1_Cokeromyces_recurvatus_B5483_ctg7180000207328_1__whole_genome_shotgun_sequence.p7, JNEH010…	KXN65760.1, KXN65840.1, KXN66870.1, KXN66872.1, KXN66959.1, KXN67201.1, KXN67520.1, KXN67642.1, KXN69947.1, KXN70187.1, KXN70188.1, KXN70189.1, KXN70376.1, KXN70381.1, KXN70384.1, KXN70385.1, KXN70387.1, KXN71973.1, KXN73036.1	XP_012046345.1, XP_012050554.1, XP_012051025.1, XP_012053858.1		FCOS01000697.1_Entomophthora_muscae_genome_assembly__contig__comp10951_c0_seq1__whole_genome_shotgun_sequence.p1, FCOS01000846.1_Entomophthora_muscae_genome_assembly__contig__comp11144_c0_seq1__whole_genome_shotgun_sequence.p1, FCOS01002289.1_Entomophthora_muscae_genome_assembly__contig__comp12925_c0_seq1__whole_genome_shotgun_sequence.p1, FCOS01002290.1_Entomophthora_muscae_genome_assembly__cont…		RIA80400.1, RIA80871.1, RIA83449.1, RIA89413.1, RIA90569.1, RIA92287.1, RIA93422.1, RIA94958.1, RIA96949.1	jgi|Ganpr1|119882|estExt_Genewise1.C_60080, jgi|Ganpr1|157224|estExt_fgenesh1_pm.C_560067, jgi|Ganpr1|289059|CE127739_32029, jgi|Ganpr1|45170|fgenesh1_pg.40_#_80, jgi|Ganpr1|70638|estExt_Genemark1.C_390024	AFSM01000845.1_Homolaphlyctis_polyrhiza_JEL_142_strain_JEL142_JEL142_contig01045__whole_genome_shotgun_sequence.p1, AFSM01000845.1_Homolaphlyctis_polyrhiza_JEL_142_strain_JEL142_JEL142_contig01045__whole_genome_shotgun_sequence.p2, JH392922.1_Rhizophydiales_sp._JEL142_unplaced_genomic_scaffold_JEL142_assembled58__whole_genome_shotgun_sequence.p12, JH392922.1_Rhizophydiales_sp._JEL142_unplaced_gen…	XP_001874156.1_glycosyltransferase_family_2_protein_[Laccaria_bicolor_S238N-H82], XP_001874380.1_glycosyltransferase_family_2_protein__partial_[Laccaria_bicolor_S238N-H82], XP_001876398.1_glycosyltransferase_family_2_protein_[Laccaria_bicolor_S238N-H82], XP_001876399.1_predicted_protein_[Laccaria_bicolor_S238N-H82], XP_001877295.1_glycosyltransferase_family_2_protein__partial_[Laccaria_bicolor_S2…	ORX66076.1_hypothetical_protein_DL89DRAFT_270456_[Linderina_pennispora], ORX66285.1_hypothetical_protein_DL89DRAFT_270217_[Linderina_pennispora], ORX66286.1_hypothetical_protein_DL89DRAFT_270219_[Linderina_pennispora], ORX67595.1_hypothetical_protein_DL89DRAFT_294740_[Linderina_pennispora], ORX67926.1_hypothetical_protein_DL89DRAFT_294463_[Linderina_pennispora], ORX68393.1_fungal_chitin_synthase_…	QMCF01028607.1.p2, QMCF01050223.1.p1, QMCF01050223.1.p2, QMCF01050223.1.p4, QMCF01050223.1.p7, QMCF01057567.1.p1, QMCF01088186.1.p1, QMCF01090145.1.p1, QMCF01090145.1.p2, QMCF01090145.1.p5, QMCF01092735.1.p1, QMCF01092735.1.p2, QMCF01092735.1.p3, QMCF01115933.1.p1, QMCF01115933.1.p5, QMCF01126309.1.p1, QMCF01127556.1.p1, QMCF01164248.1.p1, QMCF01188274.1.p2, QMCF01188274.1.p3, QMCF01199954.1.p1	XP_013236426.1, XP_013238886.1, XP_013238887.1, XP_013239593.1	XP_001743227.1	Mor_al_ADAG01000864.1|m.48243_ADAG01000864.1|g.48243_type_complete_len_1427_gc_universal_ADAG01000864.1_32127-36407_+_, Mor_al_ADAG01000899.1|m.45676_ADAG01000899.1|g.45676_type_complete_len_706_gc_universal_ADAG01000899.1_25351-23234_-_, Mor_al_ADAG01000899.1|m.45679_ADAG01000899.1|g.45679_type_complete_len_504_gc_universal_ADAG01000899.1_23136-21625_-_, Mor_al_ADAG01000921.1|m.43689_ADAG0100092…	KFH64092.1, KFH65291.1, KFH65292.1, KFH67326.1, KFH67444.1, KFH67672.1, KFH69532.1, KFH71304.1, KFH71765.1, KFH71772.1, KFH72230.1, KFH73399.1, KFH73400.1	KAF1796231.1, KAF1796421.1, KAF1798405.1, KAF1798612.1, KAF1799170.1, KAF1799758.1, KAF1799982.1, KAF1801059.1, KAF1801743.1, KAF1802801.1, KAF1802875.1, KAF1803412.1, KAF1804033.1, KAF1804840.1, KAF1806369.1, KAF1807111.1, KAF1807373.1, KAF1807394.1, KAF1807487.1	Neo_ca_ORY10917.1_hypothetical_protein_LY90DRAFT_677944_[Neocallimastix_californiae], Neo_ca_ORY24618.1_hypothetical_protein_LY90DRAFT_462082_[Neocallimastix_californiae], Neo_ca_ORY31339.1_fungal_chitin_synthase__partial_[Neocallimastix_californiae], Neo_ca_ORY32335.1_hypothetical_protein_LY90DRAFT_423097_[Neocallimastix_californiae], Neo_ca_ORY37340.1_hypothetical_protein_LY90DRAFT_459413_[Neoc…		PJF18812.1_Fungal_chitin_synthase_domain-containing_protein_[Paramicrosporidium_saccamoebae], PJF19368.1_Fungal_chitin_synthase_domain-containing_protein_[Paramicrosporidium_saccamoebae]	Partr_v1_DN27712_c1_g1_i1_m67620_putative_chitin_synthase, Partr_v1_DN28371_c0_g1_i2_m78609_putative_Chitin_Synthase, Partr_v1_DN28371_c0_g1_i3_m78611_putative_Chitin_Synthase, Partr_v1_DN28730_c0_g1_i1_m62801_putative_chitin_synthase, Partr_v1_DN28813_c0_g1_i1_m34120_putative_chitin_synthase, Partr_v1_DN28871_c0_g1_i1_m33284_putative_Chitin_Synthase, Partr_v1_DN28894_c0_g1_i2_m34341_putative_chi…		ASRE01000019.1_Pecoramyces_ruminatium_strain_C1A_ctg7180000048750__whole_genome_shotgun_sequence.p1, ASRE01001355.1_Pecoramyces_ruminatium_strain_C1A_ctg7180000054247__whole_genome_shotgun_sequence.p1, ASRE01002521.1_Pecoramyces_ruminatium_strain_C1A_ctg7180000059185__whole_genome_shotgun_sequence.p1, ASRE01005689.1_Pecoramyces_ruminatium_strain_C1A_ctg7180000073001__whole_genome_shotgun_sequence…	XP_018283863.1, XP_018285616.1, XP_018286985.1, XP_018288332.1, XP_018288413.1, XP_018294173.1, XP_018294185.1, XP_018295168.1, XP_018295763.1, XP_018295897.1, XP_018296403.1, XP_018296934.1, XP_018297920.1, XP_018298554.1, XP_018299037.1, XP_018299083.1, XP_018299352.1	jgi|Pipcy3_1|22068|gm1.3904_g.p1, jgi|Pipcy3_1|22185|gm1.4021_g.p1, jgi|Pipcy3_1|23286|fgenesh1_pm.NODE_1332_#_1.p1, jgi|Pipcy3_1|793|gw1.1332.1.1.p1	OUM59883.1, OUM60894.1, OUM61139.1, OUM61140.1, OUM61397.1, OUM61944.1, OUM61951.1, OUM62684.1, OUM64510.1, OUM67146.1, OUM68173.1, OUM68725.1, OUM68726.1, OUM68811.1, OUM69994.1	XP_024332903.1, XP_024332952.1, XP_024335177.1, XP_024336384.1, XP_024343428.1, XP_024343601.1	XP_003322946.2_hypothetical_protein_PGTG_04483_[Puccinia_graminis_f._sp._tritici_CRL_75-36-700-3], XP_003327390.1_chitin_synthase_[Puccinia_graminis_f._sp._tritici_CRL_75-36-700-3], XP_003327963.2_chitin_synthase_[Puccinia_graminis_f._sp._tritici_CRL_75-36-700-3], XP_003333498.1_chitin_synthase_[Puccinia_graminis_f._sp._tritici_CRL_75-36-700-3], XP_003889740.1_chitin_synthase_[Puccinia_graminis_f…	Rhi_gl_ORY36855.1_hypothetical_protein_BCR33DRAFT_721786_[Rhizoclosmatium_globosum], Rhi_gl_ORY38111.1_fungal_chitin_synthase_[Rhizoclosmatium_globosum], Rhi_gl_ORY38112.1_hypothetical_protein_BCR33DRAFT_431902_[Rhizoclosmatium_globosum], Rhi_gl_ORY44681.1_hypothetical_protein_BCR33DRAFT_784768_[Rhizoclosmatium_globosum], Rhi_gl_ORY46363.1_hypothetical_protein_BCR33DRAFT_715478_[Rhizoclosmatium_g…	XP_025164778.1, XP_025164816.1, XP_025174853.1, XP_025176657.1, XP_025178187.1, XP_025178550.1, XP_025180392.1, XP_025186303.1, XP_025189123.1	KK997953.1|m.1533, KK997953.1|m.1534, KK997953.1|m.1544, KK997983.1|m.2010, KK997997.1|m.3024, KK998059.1|m.4385, KK998074.1|m.4824, KK998130.1|m.5977, KK998148.1|m.6169, KK998148.1|m.6186, KK998219.1|m.7139, KK998219.1|m.7153, KK998256.1|m.7794, KK998367.1|m.10130, KK998376.1|m.10288, KK998376.1|m.10305, KK998442.1|m.12517, KK998444.1|m.12582, KK998445.1|m.12724, KK998458.1|m.13059, KK998458.1|m…	EPZ33276.1, EPZ33633.1, EPZ33986.1, EPZ36206.1	NP_009579.1_chitin_synthase_CHS3_[Saccharomyces_cerevisiae_S288C]	XP_019022301.1, XP_019024438.1, XP_019024460.1, XP_019026612.1, XP_019026770.1, XP_019027260.1	XP_004997520.1_chitin_synthase_1_[Salpingoeca_rosetta]	NODE_1147_length_2008_cov_0.510739.p1, NODE_1283_length_1439_cov_0.681343.p1, NODE_1327_length_1329_cov_1.469919.p1, NODE_1756_length_615_cov_0.176357.p1, NODE_1943_length_506_cov_0.685504.p1, NODE_2024_length_477_cov_0.391534.p1, NODE_226_length_12301_cov_1.446648.p1, NODE_226_length_12301_cov_1.446648.p9, NODE_230_length_12188_cov_0.969890.p1, NODE_230_length_12188_cov_0.969890.p9, NODE_23_leng…
OG0000039																									QMCF01000086.1.p2, QMCF01000214.1.p2, QMCF01000233.1.p3, QMCF01000273.1.p5, QMCF01000471.1.p4, QMCF01000612.1.p1, QMCF01000715.1.p1, QMCF01000734.1.p4, QMCF01000734.1.p6, QMCF01000820.1.p2, QMCF01000947.1.p1, QMCF01001058.1.p3, QMCF01001299.1.p3, QMCF01001362.1.p1, QMCF01001373.1.p1, QMCF01001407.1.p2, QMCF01001444.1.p5, QMCF01001558.1.p1, QMCF01001630.1.p2, QMCF01001653.1.p1, QMCF01001716.1.p1, …
OG0000040	XP_004333241.1_RNA_recognition_motif_domain_containing_protein_[Acanthamoeba_castellanii_str._Neff], XP_004334019.1_hypothetical_protein_ACA1_011040_[Acanthamoeba_castellanii_str._Neff], XP_004335560.1_cleavage_stimulation_factor_64kDa_subunit__partial_[Acanthamoeba_castellanii_str._Neff], XP_004336031.1_peptidylprolyl_cis-trans_isomerase_e__ppie__putative_[Acanthamoeba_castellanii_str._Neff], XP…	KNE58265.1_hypothetical_protein_AMAG_05075_[Allomyces_macrogynus_ATCC_38327], KNE62028.1_hypothetical_protein_AMAG_07285_[Allomyces_macrogynus_ATCC_38327], KNE63399.1_hypothetical_protein_AMAG_08531_[Allomyces_macrogynus_ATCC_38327], KNE63446.1_hypothetical_protein_AMAG_08572_[Allomyces_macrogynus_ATCC_38327], KNE64114.1_hypothetical_protein_AMAG_09176_[Allomyces_macrogynus_ATCC_38327], KNE64584.…	NODE_163_length_16507_cov_1.031814.p5, NODE_331_length_10750_cov_0.204676.p3, NODE_331_length_10750_cov_0.204676.p4, NODE_80_length_22829_cov_0.188121.p11, NODE_819_length_3938_cov_0.505600.p2, NODE_936_length_2941_cov_0.552428.p1	Ana_ro_ORX77891.1_RNA-binding_domain-containing_protein_[Anaeromyces_robustus], Ana_ro_ORX78759.1_hypothetical_protein_BCR32DRAFT_246930_[Anaeromyces_robustus], Ana_ro_ORX80592.1_hypothetical_protein_BCR32DRAFT_233332_[Anaeromyces_robustus], Ana_ro_ORX80609.1_RNA-binding_domain-containing_protein_[Anaeromyces_robustus], Ana_ro_ORX84072.1_hypothetical_protein_BCR32DRAFT_277433_[Anaeromyces_robustu…	JNET01003686.1_Basidiobolus_heterosporus_B8920_ctg7180000524734_1__whole_genome_shotgun_sequence.p1, JNET01007404.1_Basidiobolus_heterosporus_B8920_ctg7180000621457_1__whole_genome_shotgun_sequence.p1, JNET01012996.1_Basidiobolus_heterosporus_B8920_ctg7180000773150_1__whole_genome_shotgun_sequence.p1, JNET01030338.1_Basidiobolus_heterosporus_B8920_jtg7180000677892f_7180000774635f_7180000622082r_1…	ORX64045.1, ORX71761.1, ORX77578.1, ORX84263.1, ORX85376.1, ORX86026.1, ORX88358.1, ORX88780.1, ORX88929.1, ORX88935.1, ORX91036.1, ORX94741.1, ORX94768.1, ORX99994.1, ORY00474.1, ORY01222.1, ORY02712.1, ORY02779.1, ORY02822.1, ORY03023.1, ORY04074.1, ORY04081.1	gb|EGF77539.1|_hypothetical_protein_BATDEDRAFT_35895_[Batrachochytrium_dendrobatidis_JAM81], gb|EGF77951.1|_hypothetical_protein_BATDEDRAFT_27077_[Batrachochytrium_dendrobatidis_JAM81], gb|EGF79636.1|_hypothetical_protein_BATDEDRAFT_19718_[Batrachochytrium_dendrobatidis_JAM81], gb|EGF81866.1|_hypothetical_protein_BATDEDRAFT_23541_[Batrachochytrium_dendrobatidis_JAM81], gb|EGF82196.1|_hypothetical…	gi|59278378|gb|CO963662.1|CO963662.p2, gi|59281745|gb|CO967029.1|CO967029.p3, gi|59282276|gb|CO967560.1|CO967560.p2, gi|59282367|gb|CO967651.1|CO967651.p4, gi|59284343|gb|CO969627.1|CO969627.p1, gi|59285607|gb|CO970891.1|CO970891.p1, gi|59289582|gb|CO974659.1|CO974659.p3	jgi|Blyhe1|10408|gw1.2855.3.1, jgi|Blyhe1|13193|gw1.1192.2.1, jgi|Blyhe1|14219|gw1.8.12.1, jgi|Blyhe1|14408|gw1.4319.3.1, jgi|Blyhe1|18321|e_gw1.227.7.1, jgi|Blyhe1|21282|e_gw1.3459.3.1, jgi|Blyhe1|26946|fgenesh1_pg.NODE_3954_#_1, jgi|Blyhe1|32912|fgenesh1_pg.NODE_6196_#_1	LUVW01000001.1_Capniomyces_stellatus_strain_MIS-10-108_Cste_Scaff_1__whole_genome_shotgun_sequence.p155, LUVW01000001.1_Capniomyces_stellatus_strain_MIS-10-108_Cste_Scaff_1__whole_genome_shotgun_sequence.p92, LUVW01000003.1_Capniomyces_stellatus_strain_MIS-10-108_Cste_Scaff_3__whole_genome_shotgun_sequence.p79, LUVW01000005.1_Capniomyces_stellatus_strain_MIS-10-108_Cste_Scaff_5__whole_genome_shot…	ORZ30005.1_hypothetical_protein_BCR44DRAFT_1465278_[Catenaria_anguillulae_PL171], ORZ30337.1_hypothetical_protein_BCR44DRAFT_1480507_[Catenaria_anguillulae_PL171], ORZ31148.1_hypothetical_protein_BCR44DRAFT_1392928_[Catenaria_anguillulae_PL171], ORZ31675.1_the_Rna_recognition_motif_in_peptidyl_prolyl_Cis-Trans_isomerase_E__partial_[Catenaria_anguillulae_PL171], ORZ33489.1_hypothetical_protein_BCR…	Cau_pr_jgi|Caupr1|14115|e_gw1.151.15.1, Cau_pr_jgi|Caupr1|14117|e_gw1.151.4.1, Cau_pr_jgi|Caupr1|14124|e_gw1.151.19.1, Cau_pr_jgi|Caupr1|14649|e_gw1.185.8.1, Cau_pr_jgi|Caupr1|14652|e_gw1.185.3.1, Cau_pr_jgi|Caupr1|14655|e_gw1.185.6.1, Cau_pr_jgi|Caupr1|1534|gw1.185.3.1, Cau_pr_jgi|Caupr1|16752|fgenesh1_pg.8_#_42, Cau_pr_jgi|Caupr1|17055|fgenesh1_pg.13_#_39, Cau_pr_jgi|Caupr1|17296|fgenesh1_pg.18…	PIA14020.1_RNA-binding_domain-containing_protein_[Coemansia_reversa_NRRL_1564], PIA15020.1_RNA-binding_domain-containing_protein_[Coemansia_reversa_NRRL_1564], PIA15028.1_RNA-binding_domain-containing_protein_[Coemansia_reversa_NRRL_1564], PIA15365.1_hypothetical_protein_COEREDRAFT_82114_[Coemansia_reversa_NRRL_1564], PIA15953.1_hypothetical_protein_COEREDRAFT_81653_[Coemansia_reversa_NRRL_1564],…	JNEH01001730.1_Cokeromyces_recurvatus_B5483_ctg7180000208071_1__whole_genome_shotgun_sequence.p6, JNEH01002101.1_Cokeromyces_recurvatus_B5483_ctg7180000208909_1__whole_genome_shotgun_sequence.p1, JNEH01002191.1_Cokeromyces_recurvatus_B5483_jtg7180000208773f_7180000208774f_7180000208775f_1__whole_genome_shotgun_sequence.p18, JNEH01002234.1_Cokeromyces_recurvatus_B5483_jtg7180000207602f_71800002076…	KXN68754.1, KXN68868.1, KXN70548.1, KXN71125.1, KXN72002.1, KXN72788.1, KXN73064.1, KXN73572.1, KXN73785.1, KXN74025.1, KXN74449.1	XP_012046229.1, XP_012046295.1, XP_012046904.1, XP_012047054.1, XP_012047198.1, XP_012047623.1, XP_012047624.1, XP_012047813.1, XP_012048004.1, XP_012049289.1, XP_012049290.1, XP_012050902.1, XP_012051145.1, XP_012051146.1, XP_012051434.1, XP_012051576.1, XP_012052054.1, XP_012053346.1	XP_001134546.1_RNA-binding_region_RNP-1_domain-containing_protein_[Dictyostelium_discoideum_AX4], XP_629578.1_RNA-binding_region_RNP-1_domain-containing_protein_[Dictyostelium_discoideum_AX4], XP_629598.1_RNA-binding_region_RNP-1_domain-containing_protein_[Dictyostelium_discoideum_AX4], XP_635247.1_RNA-binding_region_RNP-1_domain-containing_protein_[Dictyostelium_discoideum_AX4], XP_636445.5_RNA_…	FCOS01000162.1_Entomophthora_muscae_genome_assembly__contig__comp10232_c0_seq2__whole_genome_shotgun_sequence.p1, FCOS01000216.1_Entomophthora_muscae_genome_assembly__contig__comp10314_c0_seq1__whole_genome_shotgun_sequence.p1, FCOS01002059.1_Entomophthora_muscae_genome_assembly__contig__comp12658_c0_seq2__whole_genome_shotgun_sequence.p1, FCOS01002394.1_Entomophthora_muscae_genome_assembly__cont…	XP_009492403.1_hypothetical_protein_H696_00281_[Fonticula_alba], XP_009492564.1_hypothetical_protein_H696_00436_[Fonticula_alba], XP_009492714.1_hypothetical_protein_H696_00563_[Fonticula_alba], XP_009493770.1_hypothetical_protein_H696_01593_[Fonticula_alba], XP_009496870.1_hypothetical_protein_H696_04732_[Fonticula_alba], XP_009497277.1_hypothetical_protein_H696_05148_[Fonticula_alba], XP_009497…	RIA81006.1, RIA83856.1, RIA83871.1, RIA87648.1, RIA87752.1, RIA87815.1, RIA88607.1, RIA89282.1, RIA89755.1, RIA91815.1, RIA91980.1, RIA93178.1, RIA93538.1, RIA96058.1, RIA97716.1, RIA98671.1	jgi|Ganpr1|120565|estExt_Genewise1.C_90010, jgi|Ganpr1|133279|fgenesh1_pm.15_#_105, jgi|Ganpr1|136093|fgenesh1_pm.42_#_47, jgi|Ganpr1|144284|estExt_fgenesh1_pg.C_160075, jgi|Ganpr1|149312|estExt_fgenesh1_pg.C_1140008, jgi|Ganpr1|194253|CE32933_3150, jgi|Ganpr1|39725|gm1.13049_g, jgi|Ganpr1|41374|fgenesh1_pg.5_#_195, jgi|Ganpr1|44533|fgenesh1_pg.32_#_79, jgi|Ganpr1|53014|fgenesh1_kg.8_#_221_#_Locu…	AFSM01004660.1_Homolaphlyctis_polyrhiza_JEL_142_strain_JEL142_JEL142_contig06081__whole_genome_shotgun_sequence.p6, AFSM01006358.1_Homolaphlyctis_polyrhiza_JEL_142_strain_JEL142_JEL142_contig08760__whole_genome_shotgun_sequence.p1, AFSM01006359.1_Homolaphlyctis_polyrhiza_JEL_142_strain_JEL142_JEL142_contig08762__whole_genome_shotgun_sequence.p2, JH392942.1_Rhizophydiales_sp._JEL142_unplaced_genom…	XP_001875289.1_predicted_protein_[Laccaria_bicolor_S238N-H82], XP_001876489.1_predicted_protein_[Laccaria_bicolor_S238N-H82], XP_001876504.1_predicted_protein__partial_[Laccaria_bicolor_S238N-H82], XP_001877207.1_predicted_protein_[Laccaria_bicolor_S238N-H82], XP_001877216.1_predicted_protein__partial_[Laccaria_bicolor_S238N-H82], XP_001878725.1_predicted_protein_[Laccaria_bicolor_S238N-H82], XP_…	ORX65598.1_hypothetical_protein_DL89DRAFT_270774_[Linderina_pennispora], ORX66058.1_RNA-binding_domain-containing_protein__partial_[Linderina_pennispora], ORX66063.1_RRM_domain_RNA-binding_protein__partial_[Linderina_pennispora], ORX67186.1_hypothetical_protein_DL89DRAFT_269609_[Linderina_pennispora], ORX67447.1_RNA-binding_domain-containing_protein_[Linderina_pennispora], ORX68771.1_hypothetical…	QMCF01103734.1.p1, QMCF01120872.1.p1, QMCF01143150.1.p2, QMCF01145159.1.p1, QMCF01151796.1.p1, QMCF01199701.1.p1, QMCF01208255.1.p1, QMCF01238047.1.p1, QMCF01238047.1.p2, QMCF01251910.1.p1, QMCF01257050.1.p1	XP_013236471.1, XP_013236505.1, XP_013236792.1, XP_013237036.1, XP_013237124.1, XP_013237468.1, XP_013237637.1, XP_013238345.1, XP_013238922.1, XP_013239052.1, XP_013239594.1	XP_001742420.1, XP_001743080.1, XP_001743300.1, XP_001743739.1, XP_001743838.1, XP_001744584.1, XP_001744737.1, XP_001745306.1, XP_001746017.1, XP_001746431.1, XP_001748211.1, XP_001748322.1, XP_001750493.1, XP_001750826.1	Mor_al_ADAG01000981.1|m.36560_ADAG01000981.1|g.36560_type_complete_len_146_gc_universal_ADAG01000981.1_15932-16369_+_, Mor_al_ADAG01000988.1|m.35280_ADAG01000988.1|g.35280_type_complete_len_243_gc_universal_ADAG01000988.1_57805-57077_-_, Mor_al_ADAG01001022.1|m.28464_ADAG01001022.1|g.28464_type_complete_len_107_gc_universal_ADAG01001022.1_153876-154196_+_, Mor_al_ADAG01001037.1|m.24731_ADAG010010…	KFH62312.1, KFH63768.1, KFH64027.1, KFH65433.1, KFH67482.1, KFH67693.1, KFH68417.1, KFH68861.1, KFH68904.1, KFH70493.1, KFH70637.1, KFH71432.1, KFH71731.1, KFH72033.1, KFH73324.1	KAF1796687.1, KAF1797072.1, KAF1797421.1, KAF1799504.1, KAF1801385.1, KAF1801719.1, KAF1803059.1, KAF1803599.1, KAF1804309.1, KAF1804941.1, KAF1804980.1, KAF1805123.1, KAF1807289.1, KAF1807752.1	Neo_ca_ORX96515.1_RNA-binding_domain-containing_protein_[Neocallimastix_californiae], Neo_ca_ORY10915.1_RNA-binding_domain-containing_protein_[Neocallimastix_californiae], Neo_ca_ORY15097.1_RNA-binding_domain-containing_protein_[Neocallimastix_californiae], Neo_ca_ORY15376.1_hypothetical_protein_LY90DRAFT_517916_[Neocallimastix_californiae], Neo_ca_ORY19965.1_RNA-binding_domain-containing_protein…	Nuc_th_JP100_TRINITY_DN15293_c0_g1_i1|m.10852, Nuc_th_JP100_TRINITY_DN15293_c0_g2_i1|m.10853, Nuc_th_JP100_TRINITY_DN18787_c0_g1_i1|m.19101, Nuc_th_JP100_TRINITY_DN23583_c0_g1_i1|m.10352, Nuc_th_JP100_TRINITY_DN24773_c0_g1_i1|m.17406, Nuc_th_JP100_TRINITY_DN28028_c0_g1_i2|m.71666, Nuc_th_JP100_TRINITY_DN28326_c0_g1_i2|m.35559, Nuc_th_JP100_TRINITY_DN28514_c0_g1_i1|m.34502, Nuc_th_JP100_TRINITY_DN…	PJF17606.1_hypothetical_protein_PSACC_02609_[Paramicrosporidium_saccamoebae], PJF18088.1_Gar2_[Paramicrosporidium_saccamoebae], PJF18321.1_hypothetical_protein_PSACC_01865__partial_[Paramicrosporidium_saccamoebae], PJF18484.1_hypothetical_protein_PSACC_01698_[Paramicrosporidium_saccamoebae], PJF18637.1_hypothetical_protein_PSACC_01558_[Paramicrosporidium_saccamoebae], PJF18950.1_hypothetical_prot…	Partr_v1_DN13391_c0_g1_i1_m31611_putative_RNA_recognition_motif.__a.k.a._RRM__RBD__or_RNP_domain_, Partr_v1_DN15733_c0_g2_i1_m6040_putative_glycine-rich_RNA-binding_protein, Partr_v1_DN19210_c0_g1_i1_m13798_putative_glycine-rich_RNA-binding_protein, Partr_v1_DN22881_c0_g1_i1_m77348_putative_transformer_2, Partr_v1_DN22881_c0_g1_i2_m77349_putative_transformer_2, Partr_v1_DN23536_c0_g1_i1_m14131_pu…	Contig10788_Nuclearia_a.p1, Contig11859_Nuclearia_a.p1, Contig12110_Nuclearia_a.p1, Contig12111_Nuclearia_a.p1, Contig12988_Nuclearia_a.p2, Contig15245_Nuclearia_a.p1, Contig15246_Nuclearia_a.p3, Contig16522_Nuclearia_a.p1, Contig1677_Nuclearia_a.p2, Contig17800_Nuclearia_a.p1, Contig18105_Nuclearia_a.p1, Contig1895_Nuclearia_a.p1, Contig21279_Nuclearia_a.p1, Contig21827_Nuclearia_a.p1, Contig228…	ASRE01001238.1_Pecoramyces_ruminatium_strain_C1A_ctg7180000053723__whole_genome_shotgun_sequence.p2, ASRE01001863.1_Pecoramyces_ruminatium_strain_C1A_ctg7180000056418__whole_genome_shotgun_sequence.p1, ASRE01002060.1_Pecoramyces_ruminatium_strain_C1A_ctg7180000057201__whole_genome_shotgun_sequence.p2, ASRE01002888.1_Pecoramyces_ruminatium_strain_C1A_ctg7180000060660__whole_genome_shotgun_sequence…	XP_018283192.1, XP_018287082.1, XP_018288237.1, XP_018288262.1, XP_018288674.1, XP_018288807.1, XP_018293458.1, XP_018293948.1, XP_018294152.1, XP_018296375.1, XP_018296618.1, XP_018297749.1, XP_018298684.1, XP_018299102.1	jgi|Pipcy3_1|10775|e_gw1.427.2.1.p1, jgi|Pipcy3_1|11352|e_gw1.570.2.1.p1, jgi|Pipcy3_1|12025|e_gw1.768.1.1.p1, jgi|Pipcy3_1|14946|fgenesh1_pg.NODE_69_#_2.p1, jgi|Pipcy3_1|15584|fgenesh1_pg.NODE_164_#_1.p1, jgi|Pipcy3_1|16616|fgenesh1_pg.NODE_427_#_3.p1, jgi|Pipcy3_1|17405|fgenesh1_pg.NODE_768_#_1.p1, jgi|Pipcy3_1|18874|gm1.710_g.p1, jgi|Pipcy3_1|18977|gm1.813_g.p1, jgi|Pipcy3_1|20539|gm1.2375_g.p…	OUM57515.1, OUM58529.1, OUM59265.1, OUM61043.1, OUM61195.1, OUM61258.1, OUM61363.1, OUM64512.1, OUM64964.1, OUM66455.1, OUM67276.1, OUM70555.1	XP_024333442.1, XP_024334725.1, XP_024335012.1, XP_024335853.1, XP_024335986.1, XP_024336134.1, XP_024336957.1, XP_024337112.1, XP_024337362.1, XP_024337419.1, XP_024337512.1, XP_024343539.1, XP_024343670.1	XP_003307676.1_hypothetical_protein_PGTG_00626_[Puccinia_graminis_f._sp._tritici_CRL_75-36-700-3], XP_003321256.2_hypothetical_protein_PGTG_02298_[Puccinia_graminis_f._sp._tritici_CRL_75-36-700-3], XP_003321679.1_hypothetical_protein_PGTG_03216_[Puccinia_graminis_f._sp._tritici_CRL_75-36-700-3], XP_003321787.1_hypothetical_protein_PGTG_03324_[Puccinia_graminis_f._sp._tritici_CRL_75-36-700-3], XP_…	Rhi_gl_ORY12560.1_hypothetical_protein_BCR33DRAFT_629022__partial_[Rhizoclosmatium_globosum], Rhi_gl_ORY30975.1_RNA-binding_domain-containing_protein_[Rhizoclosmatium_globosum], Rhi_gl_ORY37828.1_hypothetical_protein_BCR33DRAFT_646559__partial_[Rhizoclosmatium_globosum], Rhi_gl_ORY38178.1_RNA-binding_domain-containing_protein_[Rhizoclosmatium_globosum], Rhi_gl_ORY38537.1_hypothetical_protein_BCR3…	XP_025167286.1, XP_025167875.1, XP_025168944.1, XP_025169040.1, XP_025172953.1, XP_025175479.1, XP_025176498.1, XP_025176524.1, XP_025176875.1, XP_025178052.1, XP_025181206.1, XP_025182243.1, XP_025187153.1, XP_025189509.1	KK997983.1|m.2130, KK997983.1|m.2215, KK997990.1|m.2576, KK998053.1|m.4251, KK998256.1|m.7873, KK998423.1|m.11808, KK998433.1|m.12283, KK998621.1|m.19727, KK998650.1|m.20907, KK998706.1|m.23263	EPZ31354.1, EPZ32016.1, EPZ32984.1, EPZ33689.1, EPZ33743.1, EPZ33840.1, EPZ33928.1, EPZ34450.1, EPZ34965.1, EPZ36383.1, EPZ36398.1	NP_011471.1_Rna15p_[Saccharomyces_cerevisiae_S288C], NP_011675.1_Nsr1p_[Saccharomyces_cerevisiae_S288C], NP_011829.1_Sbp1p_[Saccharomyces_cerevisiae_S288C], NP_012270.1_U2_snRNP_complex_subunit_IST3_[Saccharomyces_cerevisiae_S288C], NP_014224.2_Nop13p_[Saccharomyces_cerevisiae_S288C], NP_014518.1_Hrp1p_[Saccharomyces_cerevisiae_S288C], NP_015489.1_Tif3p_[Saccharomyces_cerevisiae_S288C]	XP_019021232.1, XP_019021858.1, XP_019023408.1, XP_019024245.1, XP_019025519.1, XP_019025724.1, XP_019026011.1, XP_019026108.1, XP_019027427.1, XP_019027695.1	XP_004987769.1_RNA-binding_protein_Musashi-1_[Salpingoeca_rosetta], XP_004987875.1_RNA_binding_domain-containing_protein_[Salpingoeca_rosetta], XP_004988716.1_hypothetical_protein_PTSG_10752_[Salpingoeca_rosetta], XP_004990601.1_hypothetical_protein_PTSG_08350_[Salpingoeca_rosetta], XP_004990858.1_hypothetical_protein_PTSG_07360_[Salpingoeca_rosetta], XP_004990921.1_RNA_binding_protein_[Salpingoe…	NODE_237_length_11991_cov_1.642899.p9, NODE_299_length_10456_cov_1.003669.p5, NODE_404_length_8016_cov_1.092965.p3, NODE_566_length_5965_cov_0.720934.p3, NODE_56_length_28873_cov_1.243101.p17, NODE_67_length_25542_cov_1.476831.p18
OG0000041	XP_004332978.1_RhoGAP_domain_containing_protein_[Acanthamoeba_castellanii_str._Neff], XP_004333048.1_RhoGAP_domain_containing_protein_[Acanthamoeba_castellanii_str._Neff], XP_004333112.1_Rho_GTPase_activating_protein_[Acanthamoeba_castellanii_str._Neff], XP_004333353.1_RhoGAP_domain_containing_protein_[Acanthamoeba_castellanii_str._Neff], XP_004333898.1_RhoGAP_domain_containing_protein_[Acanthamo…	KNE56888.1_hypothetical_protein_AMAG_02659_[Allomyces_macrogynus_ATCC_38327], KNE57708.1_hypothetical_protein_AMAG_04566_[Allomyces_macrogynus_ATCC_38327], KNE61559.1_hypothetical_protein_AMAG_06375_[Allomyces_macrogynus_ATCC_38327], KNE61560.1_hypothetical_protein_AMAG_06376_[Allomyces_macrogynus_ATCC_38327], KNE62136.1_hypothetical_protein_AMAG_07382_[Allomyces_macrogynus_ATCC_38327], KNE62229.…	NODE_1027_length_1997_cov_0.506322.p1, NODE_1027_length_1997_cov_0.506322.p2, NODE_120_length_18891_cov_0.302682.p2, NODE_354_length_10253_cov_0.271519.p1, NODE_509_length_7455_cov_0.403208.p1, NODE_83_length_22684_cov_0.307934.p1, NODE_879_length_3484_cov_0.307238.p2	Ana_ro_ORX77759.1_RhoGAP-domain-containing_protein_[Anaeromyces_robustus], Ana_ro_ORX77910.1_RhoGAP-domain-containing_protein_[Anaeromyces_robustus], Ana_ro_ORX79382.1_RhoGAP-domain-containing_protein__partial_[Anaeromyces_robustus], Ana_ro_ORX80142.1_RhoGAP-domain-containing_protein_[Anaeromyces_robustus], Ana_ro_ORX81159.1_RhoGAP-domain-containing_protein_[Anaeromyces_robustus], Ana_ro_ORX83149…	JNET01002261.1_Basidiobolus_heterosporus_B8920_ctg7180000503099_1__whole_genome_shotgun_sequence.p1, JNET01007611.1_Basidiobolus_heterosporus_B8920_ctg7180000622412_1__whole_genome_shotgun_sequence.p1, JNET01016232.1_Basidiobolus_heterosporus_B8920_ctg7180000778576_1__whole_genome_shotgun_sequence.p1, JNET01020851.1_Basidiobolus_heterosporus_B8920_ctg7180000785836_1__whole_genome_shotgun_sequence…	ORX84360.1, ORX89803.1, ORX94411.1, ORX94581.1, ORX95159.1, ORX95818.1, ORX96728.1, ORX96985.1, ORX98471.1, ORY02719.1, ORY02873.1, ORY03791.1, ORY03904.1, ORY04910.1, ORY05023.1, ORY05870.1, ORY05963.1, ORY07849.1, ORY07989.1	gb|EGF80392.1|_hypothetical_protein_BATDEDRAFT_24929_[Batrachochytrium_dendrobatidis_JAM81], gb|EGF80517.1|_hypothetical_protein_BATDEDRAFT_25160_[Batrachochytrium_dendrobatidis_JAM81], gb|EGF81280.1|_hypothetical_protein_BATDEDRAFT_10556__partial_[Batrachochytrium_dendrobatidis_JAM81], gb|EGF82380.1|_hypothetical_protein_BATDEDRAFT_22834_[Batrachochytrium_dendrobatidis_JAM81], gb|EGF82994.1|_hyp…	gi|59280650|gb|CO965934.1|CO965934.p2	jgi|Blyhe1|1693|gw1.1582.1.1, jgi|Blyhe1|21734|e_gw1.2832.2.1, jgi|Blyhe1|40837|gm1.4395_g, jgi|Blyhe1|44269|gm1.7827_g, jgi|Blyhe1|48950|gm1.12508_g, jgi|Blyhe1|5743|gw1.2359.1.1	LUVW01000001.1_Capniomyces_stellatus_strain_MIS-10-108_Cste_Scaff_1__whole_genome_shotgun_sequence.p4, LUVW01000007.1_Capniomyces_stellatus_strain_MIS-10-108_Cste_Scaff_7__whole_genome_shotgun_sequence.p21, LUVW01000009.1_Capniomyces_stellatus_strain_MIS-10-108_Cste_Scaff_9__whole_genome_shotgun_sequence.p97, LUVW01000015.1_Capniomyces_stellatus_strain_MIS-10-108_Cste_Scaff_15__whole_genome_shotg…	ORZ32193.1_Rho_GTPase_activation_protein__partial_[Catenaria_anguillulae_PL171], ORZ32194.1_Rho_GTPase_activation_protein__partial_[Catenaria_anguillulae_PL171], ORZ34621.1_Rho_GTPase_activation_protein__partial_[Catenaria_anguillulae_PL171], ORZ36762.1_hypothetical_protein_BCR44DRAFT_41832__partial_[Catenaria_anguillulae_PL171], ORZ37204.1_hypothetical_protein_BCR44DRAFT_1430678_[Catenaria_angui…	Cau_pr_jgi|Caupr1|1204|gw1.18.14.1, Cau_pr_jgi|Caupr1|12637|e_gw1.82.2.1, Cau_pr_jgi|Caupr1|12706|e_gw1.85.23.1, Cau_pr_jgi|Caupr1|12716|e_gw1.85.1.1, Cau_pr_jgi|Caupr1|12717|e_gw1.85.28.1, Cau_pr_jgi|Caupr1|14253|e_gw1.160.15.1, Cau_pr_jgi|Caupr1|14255|e_gw1.160.14.1, Cau_pr_jgi|Caupr1|14262|e_gw1.160.4.1, Cau_pr_jgi|Caupr1|18770|fgenesh1_pg.62_#_23, Cau_pr_jgi|Caupr1|19197|fgenesh1_pg.82_#_2, C…	PIA13089.1_Rho_GTPase_activation_protein__partial_[Coemansia_reversa_NRRL_1564], PIA14726.1_Rho_GTPase_activation_protein_[Coemansia_reversa_NRRL_1564], PIA15343.1_RhoGAP-domain-containing_protein_[Coemansia_reversa_NRRL_1564], PIA16375.1_RhoGAP-domain-containing_protein_[Coemansia_reversa_NRRL_1564], PIA18786.1_RhoGAP-domain-containing_protein_[Coemansia_reversa_NRRL_1564], PIA19434.1_Rho_GTPase…	JNEH01001296.1_Cokeromyces_recurvatus_B5483_ctg7180000207099_1__whole_genome_shotgun_sequence.p5, JNEH01001297.1_Cokeromyces_recurvatus_B5483_ctg7180000207100_1__whole_genome_shotgun_sequence.p1, JNEH01001570.1_Cokeromyces_recurvatus_B5483_ctg7180000207744_1__whole_genome_shotgun_sequence.p10, JNEH01001570.1_Cokeromyces_recurvatus_B5483_ctg7180000207744_1__whole_genome_shotgun_sequence.p18, JNEH0…	KXN65767.1, KXN68631.1, KXN68962.1, KXN70062.1, KXN70837.1, KXN72048.1, KXN72591.1, KXN74094.1, KXN74810.1	XP_012050387.1, XP_012050891.1, XP_012051442.1, XP_012052237.1, XP_012052358.1, XP_012052524.1	XP_629342.1_hypothetical_protein_DDB_G0293184_[Dictyostelium_discoideum_AX4], XP_629952.1_hypothetical_protein_DDB_G0291840_[Dictyostelium_discoideum_AX4], XP_635506.1_hypothetical_protein_DDB_G0290873_[Dictyostelium_discoideum_AX4], XP_635517.1_RhoGAP_domain-containing_protein_[Dictyostelium_discoideum_AX4], XP_636838.1_RhoGAP_domain-containing_protein_[Dictyostelium_discoideum_AX4], XP_638190.1…	FCOS01005532.1_Entomophthora_muscae_genome_assembly__contig__comp16277_c0_seq1__whole_genome_shotgun_sequence.p1, FCOS01006529.1_Entomophthora_muscae_genome_assembly__contig__comp17223_c0_seq1__whole_genome_shotgun_sequence.p1, FCOS01006529.1_Entomophthora_muscae_genome_assembly__contig__comp17223_c0_seq1__whole_genome_shotgun_sequence.p2, FCOS01007296.1_Entomophthora_muscae_genome_assembly__cont…	XP_009492498.1_hypothetical_protein_H696_00376_[Fonticula_alba], XP_009493780.1_hypothetical_protein_H696_01601_[Fonticula_alba], XP_009494022.1_hypothetical_protein_H696_01846_[Fonticula_alba], XP_009494364.1_hypothetical_protein_H696_02191_[Fonticula_alba], XP_009494841.1_hypothetical_protein_H696_02654_[Fonticula_alba], XP_009494842.1_hypothetical_protein__variant_1_[Fonticula_alba], XP_009494…	RIA82502.1, RIA87896.1, RIA88874.1, RIA90878.1, RIA95407.1, RIA96400.1, RIA99661.1	jgi|Ganpr1|107984|estExt_Genewise1Plus.C_50049, jgi|Ganpr1|143322|estExt_fgenesh1_pg.C_80148, jgi|Ganpr1|208795|CE47475_3416, jgi|Ganpr1|28091|gm1.1415_g, jgi|Ganpr1|70231|estExt_Genemark1.C_340079, jgi|Ganpr1|77118|gw1.43.9.1, jgi|Ganpr1|99719|e_gw1.40.157.1	AFSM01002888.1_Homolaphlyctis_polyrhiza_JEL_142_strain_JEL142_JEL142_contig03245__whole_genome_shotgun_sequence.p3, JH392920.1_Rhizophydiales_sp._JEL142_unplaced_genomic_scaffold_JEL142_assembled49__whole_genome_shotgun_sequence.p242, JH392939.1_Rhizophydiales_sp._JEL142_unplaced_genomic_scaffold_JEL142_assembled100__whole_genome_shotgun_sequence.p153, JH392966.1_Rhizophydiales_sp._JEL142_unplace…	XP_001873927.1_predicted_protein_[Laccaria_bicolor_S238N-H82], XP_001876797.1_CDC42_rho_GTPase-activating_protein_[Laccaria_bicolor_S238N-H82], XP_001877703.1_predicted_protein_[Laccaria_bicolor_S238N-H82], XP_001877858.1_predicted_protein_[Laccaria_bicolor_S238N-H82], XP_001880853.1_rho_GTPase-activating_protein_[Laccaria_bicolor_S238N-H82], XP_001881498.1_predicted_protein__partial_[Laccaria_bi…	ORX66301.1_Rho_GTPase_activation_protein__partial_[Linderina_pennispora], ORX68502.1_RhoGAP-domain-containing_protein_[Linderina_pennispora], ORX69200.1_RhoGAP-domain-containing_protein_[Linderina_pennispora], ORX71671.1_RhoGAP-domain-containing_protein__partial_[Linderina_pennispora], ORX72933.1_Rho_GTPase_activation_protein__partial_[Linderina_pennispora], ORX73813.1_Rho_GTPase_activation_prote…	QMCF01010966.1.p1, QMCF01038333.1.p1, QMCF01060820.1.p1, QMCF01060820.1.p2, QMCF01084295.1.p1, QMCF01129244.1.p1, QMCF01129244.1.p2, QMCF01234702.1.p1, QMCF01253378.1.p1, QMCF01253378.1.p2	XP_013236797.1	XP_001742498.1, XP_001742559.1, XP_001742826.1, XP_001743465.1, XP_001743547.1, XP_001744008.1, XP_001744111.1, XP_001744358.1, XP_001744359.1, XP_001744649.1, XP_001744952.1, XP_001745421.1, XP_001745469.1, XP_001746114.1, XP_001746274.1, XP_001746619.1, XP_001746984.1, XP_001748029.1, XP_001748116.1, XP_001749095.1, XP_001750836.1	Mor_al_ADAG01000707.1|m.52138_ADAG01000707.1|g.52138_type_complete_len_474_gc_universal_ADAG01000707.1_8511-9932_+_, Mor_al_ADAG01000707.1|m.52145_ADAG01000707.1|g.52145_type_complete_len_125_gc_universal_ADAG01000707.1_5838-6212_+_, Mor_al_ADAG01000792.1|m.51105_ADAG01000792.1|g.51105_type_complete_len_437_gc_universal_ADAG01000792.1_6305-4995_-_, Mor_al_ADAG01000792.1|m.51120_ADAG01000792.1|g.5…	KFH62252.1, KFH62373.1, KFH63974.1, KFH65800.1, KFH65877.1, KFH66005.1, KFH66659.1, KFH69638.1, KFH69878.1, KFH70389.1, KFH71584.1, KFH72119.1	KAF1796839.1, KAF1798645.1, KAF1798812.1, KAF1799291.1, KAF1799367.1, KAF1800759.1, KAF1801271.1, KAF1801917.1, KAF1802075.1, KAF1803531.1, KAF1803586.1, KAF1803798.1, KAF1803931.1, KAF1804240.1, KAF1804244.1, KAF1804906.1, KAF1805279.1, KAF1805387.1, KAF1806270.1, KAF1806965.1, KAF1807665.1	Neo_ca_ORX91791.1_RhoGAP-domain-containing_protein_[Neocallimastix_californiae], Neo_ca_ORY11564.1_RhoGAP-domain-containing_protein__partial_[Neocallimastix_californiae], Neo_ca_ORY20404.1_RhoGAP-domain-containing_protein_[Neocallimastix_californiae], Neo_ca_ORY21414.1_Rho_GTPase_activation_protein_[Neocallimastix_californiae], Neo_ca_ORY21934.1_RhoGAP-domain-containing_protein__partial_[Neocalli…	Nuc_th_JP100_TRINITY_DN10119_c0_g1_i1|m.23259, Nuc_th_JP100_TRINITY_DN10641_c0_g1_i1|m.21664, Nuc_th_JP100_TRINITY_DN1338_c0_g2_i1|m.30259, Nuc_th_JP100_TRINITY_DN14188_c0_g1_i1|m.5515, Nuc_th_JP100_TRINITY_DN19071_c0_g1_i1|m.76669, Nuc_th_JP100_TRINITY_DN19454_c0_g1_i1|m.66885, Nuc_th_JP100_TRINITY_DN24438_c0_g1_i1|m.76514, Nuc_th_JP100_TRINITY_DN24767_c0_g1_i1|m.17466, Nuc_th_JP100_TRINITY_DN25…	PJF19384.1_hypothetical_protein_PSACC_00850__partial_[Paramicrosporidium_saccamoebae]	Partr_v1_DN25991_c0_g1_i3_m68768_putative_rho_GTPase_activating_protein, Partr_v1_DN25991_c0_g1_i5_m68769_putative_rho_GTPase_activating_protein, Partr_v1_DN27730_c0_g1_i2_m67105_putative_rho_GTPase_activating_protein, Partr_v1_DN27730_c0_g1_i3_m67106_putative_rho_GTPase_activating_protein, Partr_v1_DN27884_c1_g1_i2_m22435_putative_rho_GTPase, Partr_v1_DN27884_c1_g1_i3_m22438_putative_rho_GTPase,…	Contig10240_Nuclearia_a.p1, Contig10397_Nuclearia_a.p1, Contig10719_Nuclearia_a.p1, Contig11197_Nuclearia_a.p2, Contig11221_Nuclearia_a.p1, Contig12315_Nuclearia_a.p5, Contig14584_Nuclearia_a.p2, Contig15345_Nuclearia_a.p1, Contig15857_Nuclearia_a.p2, Contig3509_Nuclearia_a.p1, Contig3779_Nuclearia_a.p2, Contig3784_Nuclearia_a.p2, Contig3785_Nuclearia_a.p1, Contig4754_Nuclearia_a.p2, Contig5185_N…	ASRE01000679.1_Pecoramyces_ruminatium_strain_C1A_ctg7180000051425__whole_genome_shotgun_sequence.p1, ASRE01001493.1_Pecoramyces_ruminatium_strain_C1A_ctg7180000054866__whole_genome_shotgun_sequence.p2, ASRE01001673.1_Pecoramyces_ruminatium_strain_C1A_ctg7180000055622__whole_genome_shotgun_sequence.p1, ASRE01002497.1_Pecoramyces_ruminatium_strain_C1A_ctg7180000059104__whole_genome_shotgun_sequence…	XP_018284089.1, XP_018284120.1, XP_018285403.1, XP_018286536.1, XP_018286668.1, XP_018287402.1, XP_018287816.1, XP_018288850.1, XP_018292037.1, XP_018292550.1, XP_018293340.1, XP_018293570.1, XP_018293838.1, XP_018293845.1, XP_018296329.1, XP_018296683.1, XP_018297128.1, XP_018298157.1, XP_018298650.1, XP_018298938.1	jgi|Pipcy3_1|10135|e_gw1.308.11.1.p1, jgi|Pipcy3_1|10311|e_gw1.336.4.1.p1, jgi|Pipcy3_1|10312|e_gw1.336.2.1.p1, jgi|Pipcy3_1|14532|fgenesh1_pg.NODE_23_#_2.p1, jgi|Pipcy3_1|18461|gm1.297_g.p1, jgi|Pipcy3_1|20121|gm1.1957_g.p1, jgi|Pipcy3_1|20221|gm1.2057_g.p1, jgi|Pipcy3_1|22807|fgenesh1_pm.NODE_308_#_1.p1, jgi|Pipcy3_1|4147|gw1.336.3.1.p1	OUM58310.1, OUM59263.1, OUM61106.1, OUM61875.1, OUM62602.1, OUM63906.1, OUM64715.1, OUM65056.1, OUM65057.1, OUM65724.1, OUM66338.1, OUM66946.1, OUM69350.1, OUM69848.1, OUM70054.1	XP_024333209.1, XP_024334396.1, XP_024338531.1, XP_024340678.1, XP_024340967.1, XP_024342875.1, XP_024343009.1, XP_024344760.1	XP_003319842.2_hypothetical_protein_PGTG_00754_[Puccinia_graminis_f._sp._tritici_CRL_75-36-700-3], XP_003322714.1_hypothetical_protein_PGTG_04251_[Puccinia_graminis_f._sp._tritici_CRL_75-36-700-3], XP_003330777.1_hypothetical_protein_PGTG_12314_[Puccinia_graminis_f._sp._tritici_CRL_75-36-700-3], XP_003330885.2_atypical/BCR_protein_kinase_[Puccinia_graminis_f._sp._tritici_CRL_75-36-700-3], XP_0033…	Rhi_gl_ORY36303.1_RhoGAP-domain-containing_protein_[Rhizoclosmatium_globosum], Rhi_gl_ORY36622.1_hypothetical_protein_BCR33DRAFT_721850_[Rhizoclosmatium_globosum], Rhi_gl_ORY40427.1_Rho_GTPase_activation_protein_[Rhizoclosmatium_globosum], Rhi_gl_ORY41253.1_Rho_GTPase_activation_protein_[Rhizoclosmatium_globosum], Rhi_gl_ORY42378.1_Rho_GTPase_activation_protein__partial_[Rhizoclosmatium_globosum]…	XP_025167727.1, XP_025175700.1, XP_025175701.1, XP_025177149.1, XP_025178402.1, XP_025178403.1, XP_025178404.1, XP_025181647.1, XP_025182767.1, XP_025185335.1	KK997925.1|m.658, KK997983.1|m.2274, KK997987.1|m.2537, KK998216.1|m.7055, KK998283.1|m.8307, KK998296.1|m.8546, KK998340.1|m.9386, KK998445.1|m.12819, KK998448.1|m.12921, KK998448.1|m.12964, KK998514.1|m.15605, KK998514.1|m.15647, KK998531.1|m.16303, KK998531.1|m.16328, KK998532.1|m.16469, KK998547.1|m.17300, KK998550.1|m.17502, KK998573.1|m.18497, KK998639.1|m.20379, KK998647.1|m.20774, KK99865…	EPZ30857.1, EPZ30985.1, EPZ31043.1, EPZ33266.1, EPZ33432.1, EPZ33543.1, EPZ35826.1, EPZ36156.1, EPZ36660.1	NP_009819.1_Rgd1p_[Saccharomyces_cerevisiae_S288C], NP_010667.1_Rga2p_[Saccharomyces_cerevisiae_S288C], NP_010677.1_Sac7p_[Saccharomyces_cerevisiae_S288C], NP_011082.3_Bem2p_[Saccharomyces_cerevisiae_S288C], NP_012334.1_Ecm25p_[Saccharomyces_cerevisiae_S288C], NP_014770.1_Rga1p_[Saccharomyces_cerevisiae_S288C], NP_014777.3_Bag7p_[Saccharomyces_cerevisiae_S288C], NP_015210.1_Bem3p_[Saccharomyces_c…	XP_019021677.1, XP_019023758.1, XP_019023973.1, XP_019026380.1, XP_019026469.1, XP_019026680.1	XP_004987928.1_hypothetical_protein_PTSG_11002_[Salpingoeca_rosetta], XP_004988145.1_hypothetical_protein_PTSG_10609_[Salpingoeca_rosetta], XP_004988278.1_hypothetical_protein_PTSG_10895_[Salpingoeca_rosetta], XP_004989625.1_hypothetical_protein_PTSG_12878_[Salpingoeca_rosetta], XP_004989673.1_hypothetical_protein_PTSG_09416_[Salpingoeca_rosetta], XP_004989792.1_hypothetical_protein_PTSG_08994_[S…	NODE_276_length_10970_cov_0.627909.p1, NODE_452_length_7258_cov_0.721050.p1, NODE_502_length_6703_cov_1.353574.p6, NODE_535_length_6333_cov_1.473051.p2, NODE_81_length_22758_cov_0.877797.p11, NODE_81_length_22758_cov_0.877797.p16, NODE_8_length_66115_cov_0.981823.p6, NODE_95_length_21511_cov_0.501168.p9
OG0000042	XP_004333731.1_GATA_zinc_finger_domain_containing_protein_[Acanthamoeba_castellanii_str._Neff], XP_004334169.1_GATA_zinc_finger_domain_containing_protein_[Acanthamoeba_castellanii_str._Neff], XP_004334176.1_GATA_zinc_finger_domain_containing_protein_[Acanthamoeba_castellanii_str._Neff], XP_004335002.1_hypothetical_protein_ACA1_096610_[Acanthamoeba_castellanii_str._Neff], XP_004335003.1_GATA_zinc_…	KNE54784.1_hypothetical_protein_AMAG_00738_[Allomyces_macrogynus_ATCC_38327], KNE54786.1_hypothetical_protein_AMAG_00740_[Allomyces_macrogynus_ATCC_38327], KNE55277.1_hypothetical_protein_AMAG_17764_[Allomyces_macrogynus_ATCC_38327], KNE56432.1_hypothetical_protein_AMAG_02241_[Allomyces_macrogynus_ATCC_38327], KNE56434.1_hypothetical_protein_AMAG_02243_[Allomyces_macrogynus_ATCC_38327], KNE56886.…	NODE_154_length_16838_cov_0.293327.p8, NODE_322_length_11016_cov_0.249061.p5, NODE_404_length_9277_cov_0.359407.p6	Ana_ro_ORX64307.1_glucocorticoid_receptor-like__DNA-binding_domain___partial_[Anaeromyces_robustus], Ana_ro_ORX66983.1_hypothetical_protein_BCR32DRAFT_211690__partial_[Anaeromyces_robustus], Ana_ro_ORX82828.1_hypothetical_protein_BCR32DRAFT_292387_[Anaeromyces_robustus], Ana_ro_ORX85649.1_hypothetical_protein_BCR32DRAFT_325330_[Anaeromyces_robustus], Ana_ro_ORX85664.1_hypothetical_protein_BCR32DR…	JNET01003151.1_Basidiobolus_heterosporus_B8920_ctg7180000523925_1__whole_genome_shotgun_sequence.p1, JNET01003684.1_Basidiobolus_heterosporus_B8920_ctg7180000524730_1__whole_genome_shotgun_sequence.p1, JNET01009673.1_Basidiobolus_heterosporus_B8920_ctg7180000626224_1__whole_genome_shotgun_sequence.p1, JNET01015821.1_Basidiobolus_heterosporus_B8920_ctg7180000777935_1__whole_genome_shotgun_sequence…	ORX63488.1, ORX70425.1, ORX80255.1, ORX80292.1, ORX81249.1, ORX82486.1, ORX82663.1, ORX83604.1, ORX84982.1, ORX88039.1, ORX88181.1, ORX88324.1, ORX88478.1, ORX88487.1, ORX88660.1, ORX90202.1, ORX90491.1, ORX92011.1, ORX92025.1, ORX92179.1, ORX92521.1, ORX92678.1, ORX92715.1, ORX92762.1, ORX93104.1, ORX93533.1, ORX95765.1, ORX96410.1, ORX96629.1, ORX97713.1, ORY00637.1, ORY01548.1, ORY01554.1, ORY…	gb|EGF78920.1|_hypothetical_protein_BATDEDRAFT_37200_[Batrachochytrium_dendrobatidis_JAM81], gb|EGF83408.1|_hypothetical_protein_BATDEDRAFT_34165_[Batrachochytrium_dendrobatidis_JAM81], gb|EGF83550.1|_expressed_protein_[Batrachochytrium_dendrobatidis_JAM81], gb|EGF83753.1|_hypothetical_protein_BATDEDRAFT_85624_[Batrachochytrium_dendrobatidis_JAM81], gb|EGF83911.1|_hypothetical_protein_BATDEDRAFT_…	gi|59282889|gb|CO968173.1|CO968173.p1, gi|59287008|gb|CO972292.1|CO972292.p1, gi|59296827|gb|CO977801.1|CO977801.p1	jgi|Blyhe1|11316|gw1.5459.6.1, jgi|Blyhe1|1205|gw1.269.1.1, jgi|Blyhe1|18348|e_gw1.3816.1.1, jgi|Blyhe1|20067|e_gw1.6159.1.1, jgi|Blyhe1|26234|fgenesh1_pg.NODE_387_#_3, jgi|Blyhe1|30497|fgenesh1_pg.NODE_1922_#_1, jgi|Blyhe1|31327|fgenesh1_pg.NODE_4008_#_1, jgi|Blyhe1|31874|fgenesh1_pg.NODE_1291_#_2, jgi|Blyhe1|3385|gw1.5459.1.1, jgi|Blyhe1|37587|gm1.1145_g, jgi|Blyhe1|47910|gm1.11468_g, jgi|Blyhe…	LUVW01000002.1_Capniomyces_stellatus_strain_MIS-10-108_Cste_Scaff_2__whole_genome_shotgun_sequence.p79, LUVW01000009.1_Capniomyces_stellatus_strain_MIS-10-108_Cste_Scaff_9__whole_genome_shotgun_sequence.p16, LUVW01000011.1_Capniomyces_stellatus_strain_MIS-10-108_Cste_Scaff_11__whole_genome_shotgun_sequence.p12, LUVW01000017.1_Capniomyces_stellatus_strain_MIS-10-108_Cste_Scaff_17__whole_genome_sho…	ORZ30374.1_GATA_zinc_finger-domain-containing_protein__partial_[Catenaria_anguillulae_PL171], ORZ30663.1_hypothetical_protein_BCR44DRAFT_55965_[Catenaria_anguillulae_PL171], ORZ33080.1_hypothetical_protein_BCR44DRAFT_1391468_[Catenaria_anguillulae_PL171], ORZ33591.1_hypothetical_protein_BCR44DRAFT_1193763_[Catenaria_anguillulae_PL171], ORZ34521.1_hypothetical_protein_BCR44DRAFT_339206_[Catenaria_…	Cau_pr_jgi|Caupr1|14796|e_gw1.196.1.1, Cau_pr_jgi|Caupr1|14798|e_gw1.196.11.1, Cau_pr_jgi|Caupr1|14799|e_gw1.196.13.1, Cau_pr_jgi|Caupr1|14804|e_gw1.196.6.1, Cau_pr_jgi|Caupr1|15542|e_gw1.265.5.1, Cau_pr_jgi|Caupr1|16412|fgenesh1_pg.3_#_24, Cau_pr_jgi|Caupr1|19206|fgenesh1_pg.82_#_11, Cau_pr_jgi|Caupr1|19675|fgenesh1_pg.110_#_11, Cau_pr_jgi|Caupr1|23236|gm1.198_g, Cau_pr_jgi|Caupr1|26129|gm1.3091…	PIA13565.1_GATA-domain-containing_protein__partial_[Coemansia_reversa_NRRL_1564], PIA14012.1_glucocorticoid_receptor-like__DNA-binding_domain___partial_[Coemansia_reversa_NRRL_1564], PIA14460.1_hypothetical_protein_COEREDRAFT_82731_[Coemansia_reversa_NRRL_1564], PIA14566.1_iron_transporter_biosynthesis_regulating_transcription_factor__partial_[Coemansia_reversa_NRRL_1564], PIA15257.1_hypothetical…	JNEH01001173.1_Cokeromyces_recurvatus_B5483_ctg7180000206926_1__whole_genome_shotgun_sequence.p4, JNEH01001211.1_Cokeromyces_recurvatus_B5483_ctg7180000206968_1__whole_genome_shotgun_sequence.p1, JNEH01001211.1_Cokeromyces_recurvatus_B5483_ctg7180000206968_1__whole_genome_shotgun_sequence.p5, JNEH01001226.1_Cokeromyces_recurvatus_B5483_ctg7180000206985_1__whole_genome_shotgun_sequence.p2, JNEH010…	KXN65598.1, KXN66957.1, KXN66976.1, KXN67523.1, KXN68068.1, KXN68384.1, KXN69122.1, KXN70220.1, KXN70224.1, KXN71181.1, KXN71654.1, KXN71814.1, KXN72448.1, KXN74396.1, KXN74407.1, KXN74651.1, KXN75057.1	XP_012046160.1, XP_012046597.1, XP_012047718.1, XP_012048744.1, XP_012050148.1, XP_012051233.1, XP_012051697.1, XP_012051928.1, XP_012052259.1, XP_012052593.1, XP_012052699.1, XP_012052798.1, XP_012052826.1	XP_001134553.1_hypothetical_protein_DDB_G0282811_[Dictyostelium_discoideum_AX4], XP_001733051.1_hypothetical_protein_DDB_G0295707_[Dictyostelium_discoideum_AX4], XP_635666.2_hypothetical_protein_DDB_G0290665_[Dictyostelium_discoideum_AX4], XP_636120.1_hypothetical_protein_DDB_G0289651__partial_[Dictyostelium_discoideum_AX4], XP_637400.1_hypothetical_protein_DDB_G0287057_[Dictyostelium_discoideum_…	FCOS01005079.1_Entomophthora_muscae_genome_assembly__contig__comp15846_c0_seq1__whole_genome_shotgun_sequence.p1, FCOS01005996.1_Entomophthora_muscae_genome_assembly__contig__comp16724_c0_seq1__whole_genome_shotgun_sequence.p1, FCOS01006626.1_Entomophthora_muscae_genome_assembly__contig__comp17315_c0_seq1__whole_genome_shotgun_sequence.p1, FCOS01007828.1_Entomophthora_muscae_genome_assembly__cont…	XP_009493278.1_hypothetical_protein_H696_01123_[Fonticula_alba], XP_009494836.1_hypothetical_protein_H696_02649_[Fonticula_alba], XP_009497208.1_hypothetical_protein_H696_05073_[Fonticula_alba]	RIA80539.1, RIA80540.1, RIA81527.1, RIA83229.1, RIA86430.1, RIA86432.1, RIA87562.1, RIA91141.1, RIA91420.1, RIA92069.1, RIA92574.1, RIA92630.1, RIA94226.1, RIA94227.1, RIA97101.1, RIA97720.1, RIA97988.1, RIA98169.1, RIA98508.1	jgi|Ganpr1|142369|estExt_fgenesh1_pg.C_30103, jgi|Ganpr1|149316|estExt_fgenesh1_pg.C_1140013, jgi|Ganpr1|153407|estExt_fgenesh1_pm.C_130146, jgi|Ganpr1|224135|CE62815_229, jgi|Ganpr1|230092|CE68772_8834, jgi|Ganpr1|28757|gm1.2081_g, jgi|Ganpr1|30559|gm1.3883_g, jgi|Ganpr1|469452|CE308132_1337, jgi|Ganpr1|50638|fgenesh1_kg.1_#_277_#_Locus6796v1rpkm23.17, jgi|Ganpr1|53357|fgenesh1_kg.10_#_82_#_Locu…	AFSM01001720.1_Homolaphlyctis_polyrhiza_JEL_142_strain_JEL142_JEL142_contig01975__whole_genome_shotgun_sequence.p2, AFSM01003646.1_Homolaphlyctis_polyrhiza_JEL_142_strain_JEL142_JEL142_contig04114__whole_genome_shotgun_sequence.p1, JH392917.1_Rhizophydiales_sp._JEL142_unplaced_genomic_scaffold_JEL142_assembled86__whole_genome_shotgun_sequence.p7, JH392935.1_Rhizophydiales_sp._JEL142_unplaced_geno…	XP_001874368.1_predicted_protein_[Laccaria_bicolor_S238N-H82], XP_001875442.1_white_collar_photoreceptors-like_protein_[Laccaria_bicolor_S238N-H82], XP_001876967.1_predicted_protein_[Laccaria_bicolor_S238N-H82], XP_001877714.1_predicted_protein_[Laccaria_bicolor_S238N-H82], XP_001880060.1_siderophore_biosynthesis_regulatory_protein_[Laccaria_bicolor_S238N-H82], XP_001880917.1_predicted_protein_[L…	ORX65038.1_hypothetical_protein_DL89DRAFT_261616_[Linderina_pennispora], ORX65239.1_GATA-domain-containing_protein__partial_[Linderina_pennispora], ORX65240.1_glucocorticoid_receptor-like__DNA-binding_domain__[Linderina_pennispora], ORX65243.1_glucocorticoid_receptor-like__DNA-binding_domain__[Linderina_pennispora], ORX67174.1_hypothetical_protein_DL89DRAFT_269598_[Linderina_pennispora], ORX67338…	QMCF01081967.1.p1, QMCF01109154.1.p2, QMCF01110006.1.p1, QMCF01185835.1.p1, QMCF01205654.1.p1	XP_013236555.1	XP_001742618.1, XP_001747891.1	Mor_al_ADAG01000802.1|m.50862_ADAG01000802.1|g.50862_type_complete_len_438_gc_universal_ADAG01000802.1_3166-1853_-_, Mor_al_ADAG01000940.1|m.41668_ADAG01000940.1|g.41668_type_complete_len_554_gc_universal_ADAG01000940.1_61817-60156_-_, Mor_al_ADAG01000941.1|m.41533_ADAG01000941.1|g.41533_type_complete_len_918_gc_universal_ADAG01000941.1_20873-18120_-_, Mor_al_ADAG01000991.1|m.34696_ADAG01000991.1…	KFH62783.1, KFH62834.1, KFH62867.1, KFH63587.1, KFH64378.1, KFH64986.1, KFH65347.1, KFH65407.1, KFH69071.1, KFH69556.1, KFH69623.1, KFH69707.1, KFH71491.1, KFH71492.1, KFH71709.1, KFH73039.1, KFH73871.1	KAF1796473.1, KAF1797103.1, KAF1797994.1, KAF1798084.1, KAF1798537.1, KAF1798738.1, KAF1798946.1, KAF1799875.1, KAF1799946.1, KAF1800167.1, KAF1800623.1, KAF1801067.1, KAF1801307.1, KAF1801345.1, KAF1802069.1, KAF1802791.1, KAF1802981.1, KAF1803235.1, KAF1803605.1, KAF1803779.1, KAF1804451.1, KAF1804647.1, KAF1805018.1, KAF1805156.1, KAF1805289.1, KAF1805356.1, KAF1805681.1, KAF1806518.1, KAF1806…	Neo_ca_ORY11956.1_glucocorticoid_receptor-like__DNA-binding_domain___partial_[Neocallimastix_californiae], Neo_ca_ORY21763.1_hypothetical_protein_LY90DRAFT_707336_[Neocallimastix_californiae], Neo_ca_ORY21777.1_glucocorticoid_receptor-like__DNA-binding_domain___partial_[Neocallimastix_californiae], Neo_ca_ORY23834.1_hypothetical_protein_LY90DRAFT_675380_[Neocallimastix_californiae], Neo_ca_ORY254…	Nuc_th_JP100_TRINITY_DN18879_c0_g1_i1|m.78821, Nuc_th_JP100_TRINITY_DN27434_c2_g1_i1|m.13917, Nuc_th_JP100_TRINITY_DN29530_c0_g1_i1|m.39643, Nuc_th_JP100_TRINITY_DN30091_c1_g2_i1|m.75280, Nuc_th_JP100_TRINITY_DN30169_c0_g3_i1|m.73278, Nuc_th_JP100_TRINITY_DN30169_c0_g3_i2|m.73283, Nuc_th_JP100_TRINITY_DN30447_c1_g1_i1|m.23828, Nuc_th_JP100_TRINITY_DN31511_c1_g3_i1|m.36013, Nuc_th_JP100_TRINITY_DN…	PJF16712.1_GATA_type_zinc_finger_protein_asd-4_[Paramicrosporidium_saccamoebae], PJF16987.1_GATA-4/5/6_transcription_factor_[Paramicrosporidium_saccamoebae], PJF16989.1_GATA-binding_factor_2_[Paramicrosporidium_saccamoebae], PJF17413.1_hypothetical_protein_PSACC_02773_[Paramicrosporidium_saccamoebae], PJF17576.1_hypothetical_protein_PSACC_02669_[Paramicrosporidium_saccamoebae], PJF17601.1_hypothe…	Partr_v1_DN27381_c2_g1_i1_m46146_putative_ZnF_GATA, Partr_v1_DN27381_c2_g1_i4_m46154_putative_ZnF_GATA, Partr_v1_DN27641_c2_g1_i1_m65062_putative_Transcription_factor, Partr_v1_DN27641_c2_g1_i2_m65065_putative_Transcription_factor, Partr_v1_DN27641_c2_g1_i3_m65068_putative_Transcription_factor, Partr_v1_DN27641_c2_g1_i4_m65071_putative_Transcription_factor, Partr_v1_DN27641_c2_g1_i5_m65074_putati…	Contig10680_Nuclearia_a.p1, Contig10708_Nuclearia_a.p1, Contig12316_Nuclearia_a.p2, Contig13826_Nuclearia_a.p2, Contig14105_Nuclearia_a.p1, Contig16342_Nuclearia_a.p1, Contig18319_Nuclearia_a.p1, Contig2590_Nuclearia_a.p1, Contig2716_Nuclearia_a.p2, Contig3012_Nuclearia_a.p1, Contig3620_Nuclearia_a.p1, Contig4029_Nuclearia_a.p1, Contig4030_Nuclearia_a.p1, Contig5064_Nuclearia_a.p1, Contig5096_Nuc…	ASRE01000388.1_Pecoramyces_ruminatium_strain_C1A_ctg7180000050221__whole_genome_shotgun_sequence.p1, ASRE01010986.1_Pecoramyces_ruminatium_strain_C1A_deg7180000048787__whole_genome_shotgun_sequence.p1, ASRE01011671.1_Pecoramyces_ruminatium_strain_C1A_deg7180000056695__whole_genome_shotgun_sequence.p1, ASRE01012439.1_Pecoramyces_ruminatium_strain_C1A_deg7180000065484__whole_genome_shotgun_sequence…	XP_018283720.1, XP_018284530.1, XP_018286705.1, XP_018287100.1, XP_018287510.1, XP_018289131.1, XP_018289274.1, XP_018289361.1, XP_018289506.1, XP_018290827.1, XP_018291331.1, XP_018291784.1, XP_018292323.1, XP_018292489.1, XP_018292720.1, XP_018293137.1, XP_018293197.1, XP_018293684.1, XP_018294493.1, XP_018294986.1, XP_018295591.1, XP_018296558.1, XP_018296604.1, XP_018296615.1, XP_018296714.1,…	jgi|Pipcy3_1|13130|e_gw1.1329.4.1.p1, jgi|Pipcy3_1|14410|fgenesh1_pg.NODE_12_#_8.p1, jgi|Pipcy3_1|14799|fgenesh1_pg.NODE_50_#_7.p1, jgi|Pipcy3_1|22182|gm1.4018_g.p1	OUM57709.1, OUM58814.1, OUM59197.1, OUM59990.1, OUM60601.1, OUM61078.1, OUM61318.1	XP_024334506.1, XP_024335244.1, XP_024335574.1, XP_024340597.1, XP_024340879.1, XP_024340920.1, XP_024342341.1, XP_024343170.1	XP_003320695.2_hypothetical_protein_PGTG_02717_[Puccinia_graminis_f._sp._tritici_CRL_75-36-700-3], XP_003322524.2_hypothetical_protein_PGTG_04061_[Puccinia_graminis_f._sp._tritici_CRL_75-36-700-3], XP_003323380.1_hypothetical_protein_PGTG_04917_[Puccinia_graminis_f._sp._tritici_CRL_75-36-700-3], XP_003331115.2_GATA-binding_protein_[Puccinia_graminis_f._sp._tritici_CRL_75-36-700-3], XP_003333221.2…	Rhi_gl_ORY22530.1_hypothetical_protein_BCR33DRAFT_728711_[Rhizoclosmatium_globosum], Rhi_gl_ORY31752.1_hypothetical_protein_BCR33DRAFT_856862_[Rhizoclosmatium_globosum], Rhi_gl_ORY37396.1_hypothetical_protein_BCR33DRAFT_721439_[Rhizoclosmatium_globosum], Rhi_gl_ORY37488.1_hypothetical_protein_BCR33DRAFT_854766_[Rhizoclosmatium_globosum], Rhi_gl_ORY42027.1_hypothetical_protein_BCR33DRAFT_718650_[R…	XP_025166470.1, XP_025166471.1, XP_025166472.1, XP_025166522.1, XP_025171807.1, XP_025172976.1, XP_025175603.1, XP_025175604.1, XP_025175605.1, XP_025176369.1, XP_025176438.1, XP_025176439.1, XP_025176502.1, XP_025179286.1, XP_025180125.1, XP_025183016.1, XP_025189201.1, XP_025190085.1, XP_025190148.1, XP_025190150.1	KK997949.1|m.1327, KK997976.1|m.1880, KK997983.1|m.2060, KK998008.1|m.3201, KK998040.1|m.3917, KK998041.1|m.3962, KK998069.1|m.4681, KK998212.1|m.6978, KK998212.1|m.6999, KK998216.1|m.7041, KK998230.1|m.7485, KK998326.1|m.9220, KK998366.1|m.10123, KK998390.1|m.10715, KK998419.1|m.11460, KK998428.1|m.11872, KK998445.1|m.12849, KK998469.1|m.13692, KK998494.1|m.14822, KK998514.1|m.15608, KK998515.1|…	EPZ31573.1, EPZ34586.1, EPZ35274.1, EPZ36465.1	NP_009944.2_Srd1p_[Saccharomyces_cerevisiae_S288C], NP_010958.3_nitrogen-responsive_transcriptional_regulator_GLN3_[Saccharomyces_cerevisiae_S288C], NP_012278.3_Gat4p_[Saccharomyces_cerevisiae_S288C], NP_012425.1_Gzf3p_[Saccharomyces_cerevisiae_S288C], NP_012959.1_Dal80p_[Saccharomyces_cerevisiae_S288C], NP_013113.1_Gat3p_[Saccharomyces_cerevisiae_S288C], NP_013856.1_Gat2p_[Saccharomyces_cerevisi…	XP_019022293.1, XP_019023409.1, XP_019023877.1, XP_019025585.1, XP_019027026.1, XP_019027366.1	XP_004990590.1_hypothetical_protein_PTSG_08338_[Salpingoeca_rosetta], XP_004998488.1_hypothetical_protein_PTSG_01016_[Salpingoeca_rosetta]	NODE_10_length_61504_cov_0.956502.p34, NODE_130_length_16779_cov_1.687410.p16, NODE_287_length_10726_cov_0.240614.p3, NODE_302_length_10333_cov_0.506840.p8
OG0000043	XP_004335644.1_Cyclindependent_kinase_[Acanthamoeba_castellanii_str._Neff], XP_004336625.1_cdk10/11__putative_[Acanthamoeba_castellanii_str._Neff], XP_004338052.1_protein_kinase_domain_containing_protein_[Acanthamoeba_castellanii_str._Neff], XP_004342572.1_protein_kinase_domain_containing_protein_[Acanthamoeba_castellanii_str._Neff], XP_004353011.1_protein_kinase_domain_containing_protein_[Acanth…	KNE54563.1_CMGC/CDK_protein_kinase_[Allomyces_macrogynus_ATCC_38327], KNE55972.1_hypothetical_protein_AMAG_01819_[Allomyces_macrogynus_ATCC_38327], KNE55973.1_CMGC/CDK/CRK7_protein_kinase_[Allomyces_macrogynus_ATCC_38327], KNE56210.1_CMGC/CDK_protein_kinase_[Allomyces_macrogynus_ATCC_38327], KNE58769.1_CMGC/CDK/CRK7_protein_kinase_[Allomyces_macrogynus_ATCC_38327], KNE59560.1_CMGC/CDK_protein_kin…	NODE_1065_length_1581_cov_0.054656.p2, NODE_1065_length_1581_cov_0.054656.p3, NODE_118_length_18907_cov_0.436251.p4, NODE_152_length_16986_cov_0.478119.p8, NODE_391_length_9459_cov_0.222970.p2, NODE_508_length_7458_cov_0.132491.p3, NODE_541_length_6897_cov_0.247426.p3, NODE_718_length_4825_cov_0.832840.p2	Ana_ro_ORX67343.1_Pkinase-domain-containing_protein_[Anaeromyces_robustus], Ana_ro_ORX68430.1_putative_cyclin-dependent_serine/threonine_protein_kinase_[Anaeromyces_robustus], Ana_ro_ORX75543.1_kinase-like_protein__partial_[Anaeromyces_robustus], Ana_ro_ORX77030.1_Pkinase-domain-containing_protein_[Anaeromyces_robustus], Ana_ro_ORX77876.1_protein_serine/threonine_kinase_[Anaeromyces_robustus], An…	JNET01002468.1_Basidiobolus_heterosporus_B8920_ctg7180000503503_1__whole_genome_shotgun_sequence.p1, JNET01003806.1_Basidiobolus_heterosporus_B8920_ctg7180000524971_1__whole_genome_shotgun_sequence.p1, JNET01008853.1_Basidiobolus_heterosporus_B8920_ctg7180000624923_1__whole_genome_shotgun_sequence.p1, JNET01010319.1_Basidiobolus_heterosporus_B8920_ctg7180000627196_1__whole_genome_shotgun_sequence…	ORX75791.1, ORX77787.1, ORX88877.1, ORX88946.1, ORX90494.1, ORX90646.1, ORX90871.1, ORX90909.1, ORX94227.1, ORX96136.1, ORX96878.1, ORX97652.1, ORX99361.1, ORY00803.1, ORY01700.1, ORY03889.1, ORY04076.1, ORY04186.1, ORY04832.1, ORY07446.1	gb|EGF76935.1|_hypothetical_protein_BATDEDRAFT_20902_[Batrachochytrium_dendrobatidis_JAM81], gb|EGF77708.1|_hypothetical_protein_BATDEDRAFT_20622_[Batrachochytrium_dendrobatidis_JAM81], gb|EGF77844.1|_hypothetical_protein_BATDEDRAFT_13581_[Batrachochytrium_dendrobatidis_JAM81], gb|EGF80057.1|_hypothetical_protein_BATDEDRAFT_88490_[Batrachochytrium_dendrobatidis_JAM81], gb|EGF80440.1|_hypothetical…	gi|59280274|gb|CO965558.1|CO965558.p1, gi|59280879|gb|CO966163.1|CO966163.p1, gi|59281247|gb|CO966531.1|CO966531.p2, gi|59282078|gb|CO967362.1|CO967362.p2, gi|59282242|gb|CO967526.1|CO967526.p1, gi|59282364|gb|CO967648.1|CO967648.p2, gi|59283288|gb|CO968572.1|CO968572.p2, gi|59289123|gb|CO974383.1|CO974383.p1	jgi|Blyhe1|12842|gw1.4169.3.1, jgi|Blyhe1|12951|gw1.2718.3.1, jgi|Blyhe1|16817|e_gw1.4907.2.1, jgi|Blyhe1|2750|gw1.7673.1.1, jgi|Blyhe1|36167|fgenesh1_pm.NODE_5469_#_1, jgi|Blyhe1|5830|gw1.575.1.1, jgi|Blyhe1|9643|gw1.4907.8.1, jgi|Blyhe1|9652|gw1.1442.5.1	LUVW01000007.1_Capniomyces_stellatus_strain_MIS-10-108_Cste_Scaff_7__whole_genome_shotgun_sequence.p209, LUVW01000009.1_Capniomyces_stellatus_strain_MIS-10-108_Cste_Scaff_9__whole_genome_shotgun_sequence.p155, LUVW01000010.1_Capniomyces_stellatus_strain_MIS-10-108_Cste_Scaff_10__whole_genome_shotgun_sequence.p15, LUVW01000013.1_Capniomyces_stellatus_strain_MIS-10-108_Cste_Scaff_13__whole_genome_s…	ORZ30277.1_Pkinase-domain-containing_protein_[Catenaria_anguillulae_PL171], ORZ30817.1_kinase-like_domain-containing_protein__partial_[Catenaria_anguillulae_PL171], ORZ30886.1_cyclin_dependent_kinase-like_protein_2_[Catenaria_anguillulae_PL171], ORZ32368.1_cell_division_control_protein_28__partial_[Catenaria_anguillulae_PL171], ORZ34515.1_protein_serine/threonine_kinase_[Catenaria_anguillulae_PL1…	Cau_pr_jgi|Caupr1|10024|e_gw1.19.44.1, Cau_pr_jgi|Caupr1|11335|e_gw1.46.39.1, Cau_pr_jgi|Caupr1|11353|e_gw1.46.40.1, Cau_pr_jgi|Caupr1|11360|e_gw1.46.5.1, Cau_pr_jgi|Caupr1|12457|e_gw1.77.36.1, Cau_pr_jgi|Caupr1|12458|e_gw1.77.5.1, Cau_pr_jgi|Caupr1|12470|e_gw1.77.12.1, Cau_pr_jgi|Caupr1|13428|e_gw1.116.8.1, Cau_pr_jgi|Caupr1|13435|e_gw1.116.12.1, Cau_pr_jgi|Caupr1|1471|gw1.223.3.1, Cau_pr_jgi|Ca…	PIA14698.1_Pkinase-domain-containing_protein_[Coemansia_reversa_NRRL_1564], PIA15036.1_Pkinase-domain-containing_protein_[Coemansia_reversa_NRRL_1564], PIA15766.1_Cdc2l1_protein_[Coemansia_reversa_NRRL_1564], PIA16223.1_Pkinase-domain-containing_protein_[Coemansia_reversa_NRRL_1564], PIA16899.1_CMGC/CDK/CDK7_protein_kinase_[Coemansia_reversa_NRRL_1564], PIA17313.1_kinase-like_protein_[Coemansia_r…	JNEH01001351.1_Cokeromyces_recurvatus_B5483_ctg7180000207219_1__whole_genome_shotgun_sequence.p28, JNEH01001660.1_Cokeromyces_recurvatus_B5483_ctg7180000207932_1__whole_genome_shotgun_sequence.p4, JNEH01001750.1_Cokeromyces_recurvatus_B5483_ctg7180000208116_1__whole_genome_shotgun_sequence.p9, JNEH01001819.1_Cokeromyces_recurvatus_B5483_ctg7180000208328_1__whole_genome_shotgun_sequence.p3, JNEH01…	KXN65235.1, KXN66426.1, KXN67347.1, KXN67471.1, KXN70257.1, KXN71013.1, KXN72003.1, KXN72125.1, KXN72826.1, KXN73144.1, KXN73322.1, KXN73323.1, KXN73408.1, KXN73573.1, KXN73763.1, KXN73834.1	XP_012046303.1, XP_012047129.1, XP_012047696.1, XP_012051597.1, XP_012052675.1, XP_012053041.1, XP_012053336.1, XP_012053649.1, XP_012053943.1, XP_012053944.1	XP_629621.1_hypothetical_protein_DDB_G0292550_[Dictyostelium_discoideum_AX4], XP_636601.1_protein_serine/threonine_kinase_[Dictyostelium_discoideum_AX4], XP_638229.1_p34-cdc2_protein_[Dictyostelium_discoideum_AX4], XP_639135.1_hypothetical_protein_DDB_G0283279_[Dictyostelium_discoideum_AX4], XP_642396.1_hypothetical_protein_DDB_G0278487_[Dictyostelium_discoideum_AX4], XP_644477.1_hypothetical_pro…	FCOS01000733.1_Entomophthora_muscae_genome_assembly__contig__comp11008_c0_seq1__whole_genome_shotgun_sequence.p1, FCOS01005032.1_Entomophthora_muscae_genome_assembly__contig__comp15799_c0_seq1__whole_genome_shotgun_sequence.p1, FCOS01005854.1_Entomophthora_muscae_genome_assembly__contig__comp16584_c0_seq1__whole_genome_shotgun_sequence.p1, FCOS01007169.1_Entomophthora_muscae_genome_assembly__cont…	XP_009493979.1_CMGC/CDK/CDC2_protein_kinase_[Fonticula_alba], XP_009494875.1_CMGC/CDK_protein_kinase_[Fonticula_alba], XP_009495172.1_CMGC/CDK_protein_kinase_[Fonticula_alba], XP_009495782.1_CMGC/GSK_protein_kinase_[Fonticula_alba], XP_009496557.1_CMGC/CDK_protein_kinase_[Fonticula_alba], XP_009497155.1_CMGC/CDK/CDK7_protein_kinase_[Fonticula_alba], XP_009497348.1_CMGC/CDK_protein_kinase_[Fonticu…	RIA80944.1, RIA81345.1, RIA87705.1, RIA92628.1, RIA93175.1, RIA94790.1, RIA95764.1, RIA96589.1, RIA96806.1, RIA97827.1	jgi|Ganpr1|103534|e_gw1.91.40.1, jgi|Ganpr1|106509|estExt_Genewise1Plus.C_1_t10081, jgi|Ganpr1|109115|estExt_Genewise1Plus.C_90196, jgi|Ganpr1|113236|estExt_Genewise1Plus.C_460121, jgi|Ganpr1|121277|estExt_Genewise1.C_120133, jgi|Ganpr1|123253|estExt_Genewise1.C_280050, jgi|Ganpr1|123446|estExt_Genewise1.C_300069, jgi|Ganpr1|128085|estExt_Genewise1.C_1060015, jgi|Ganpr1|150662|estExt_fgenesh1_pm.…	AFSM01002799.1_Homolaphlyctis_polyrhiza_JEL_142_strain_JEL142_JEL142_contig03144__whole_genome_shotgun_sequence.p6, AFSM01002799.1_Homolaphlyctis_polyrhiza_JEL_142_strain_JEL142_JEL142_contig03144__whole_genome_shotgun_sequence.p7, JH392927.1_Rhizophydiales_sp._JEL142_unplaced_genomic_scaffold_JEL142_assembled52__whole_genome_shotgun_sequence.p209, JH392941.1_Rhizophydiales_sp._JEL142_unplaced_ge…	XP_001873193.1_predicted_protein__partial_[Laccaria_bicolor_S238N-H82], XP_001873312.1_predicted_protein__partial_[Laccaria_bicolor_S238N-H82], XP_001873872.1_predicted_protein_[Laccaria_bicolor_S238N-H82], XP_001874615.1_predicted_protein_[Laccaria_bicolor_S238N-H82], XP_001874964.1_predicted_protein_[Laccaria_bicolor_S238N-H82], XP_001883295.1_predicted_protein_[Laccaria_bicolor_S238N-H82], XP_…	ORX63884.1_Pkinase-domain-containing_protein__partial_[Linderina_pennispora], ORX65691.1_Pkinase-domain-containing_protein_[Linderina_pennispora], ORX66047.1_Pkinase-domain-containing_protein_[Linderina_pennispora], ORX67813.1_Pkinase-domain-containing_protein_[Linderina_pennispora], ORX69535.1_Pkinase-domain-containing_protein_[Linderina_pennispora], ORX69773.1_Pkinase-domain-containing_protein_…	QMCF01035314.1.p1, QMCF01069593.1.p1, QMCF01091123.1.p1, QMCF01092196.1.p1, QMCF01116370.1.p1, QMCF01134720.1.p1, QMCF01169611.1.p1	XP_013236680.1, XP_013237070.1, XP_013237335.1, XP_013237536.1, XP_013238084.1, XP_013238666.1, XP_013238774.1, XP_013239152.1	XP_001742434.1, XP_001742446.1, XP_001742773.1, XP_001742822.1, XP_001743107.1, XP_001745034.1, XP_001745545.1, XP_001745587.1, XP_001745723.1, XP_001747138.1, XP_001749974.1, XP_001750056.1, XP_001750374.1, XP_001750901.1	Mor_al_ADAG01000906.1|m.45164_ADAG01000906.1|g.45164_type_complete_len_128_gc_universal_ADAG01000906.1_1413-1030_-_, Mor_al_ADAG01000991.1|m.34800_ADAG01000991.1|g.34800_type_complete_len_129_gc_universal_ADAG01000991.1_74629-74243_-_, Mor_al_ADAG01000991.1|m.34815_ADAG01000991.1|g.34815_type_complete_len_124_gc_universal_ADAG01000991.1_74250-73879_-_, Mor_al_ADAG01001011.1|m.30699_ADAG01001011.1…	KFH63709.1, KFH65377.1, KFH65695.1, KFH65775.1, KFH69991.1, KFH70094.1, KFH70437.1, KFH71076.1, KFH71539.1, KFH72507.1, KFH73494.1	KAF1796171.1, KAF1796922.1, KAF1796995.1, KAF1797659.1, KAF1799509.1, KAF1799627.1, KAF1800644.1, KAF1801132.1, KAF1801447.1, KAF1802583.1, KAF1804893.1, KAF1805087.1, KAF1806353.1, KAF1806442.1, KAF1806510.1, KAF1806571.1	Neo_ca_ORY06047.1_kinase-like_protein__partial_[Neocallimastix_californiae], Neo_ca_ORY20154.1_kinase-like_protein_[Neocallimastix_californiae], Neo_ca_ORY28877.1_putative_cyclin-dependent_serine/threonine_protein_kinase_[Neocallimastix_californiae], Neo_ca_ORY33656.1_cell_division_protein_kinase_10__partial_[Neocallimastix_californiae], Neo_ca_ORY37549.1_CMGC/GSK_protein_kinase_[Neocallimastix_c…	Nuc_th_JP100_TRINITY_DN11688_c0_g1_i1|m.50345, Nuc_th_JP100_TRINITY_DN24011_c0_g1_i1|m.21024, Nuc_th_JP100_TRINITY_DN25504_c0_g1_i1|m.26915, Nuc_th_JP100_TRINITY_DN26782_c0_g1_i1|m.5087, Nuc_th_JP100_TRINITY_DN26930_c0_g1_i1|m.66606, Nuc_th_JP100_TRINITY_DN27530_c0_g1_i1|m.39263, Nuc_th_JP100_TRINITY_DN29514_c0_g1_i2|m.39668, Nuc_th_JP100_TRINITY_DN35032_c0_g1_i3|m.52148, Nuc_th_JP100_TRINITY_DN3…	PJF16752.1_Pho85p_[Paramicrosporidium_saccamoebae], PJF16855.1_putative_CMGC/CDK/CDK5_protein_kinase_[Paramicrosporidium_saccamoebae], PJF17346.1_Protein_kinase_shaggy-like_isoform_x6_[Paramicrosporidium_saccamoebae], PJF17432.1_hypothetical_protein_PSACC_02744_[Paramicrosporidium_saccamoebae], PJF18427.1_hypothetical_protein_PSACC_01749_[Paramicrosporidium_saccamoebae], PJF19209.1_Serine/threoni…	Partr_v1_DN1561_c0_g1_i1_m74978_putative_Cyclin-Dependent_Kinase, Partr_v1_DN1561_c0_g2_i1_m74980_putative_Cyclin-Dependent_Kinase, Partr_v1_DN22632_c0_g2_i1_m5390_putative_Cyclin-Dependent_Kinase, Partr_v1_DN24332_c0_g1_i1_m31939_putative_Cyclin-dependent_kinase, Partr_v1_DN24332_c0_g1_i2_m31940_putative_Negative_regulator_of_the_PHO_system, Partr_v1_DN24332_c0_g1_i3_m31943_putative_Negative_reg…	Contig10656_Nuclearia_a.p1, Contig11102_Nuclearia_a.p3, Contig12124_Nuclearia_a.p1, Contig12265_Nuclearia_a.p1, Contig12437_Nuclearia_a.p2, Contig12686_Nuclearia_a.p2, Contig14455_Nuclearia_a.p1, Contig16309_Nuclearia_a.p1, Contig19020_Nuclearia_a.p1, Contig2353_Nuclearia_a.p1, Contig3493_Nuclearia_a.p1, Contig4178_Nuclearia_a.p1, Contig438_Nuclearia_a.p1, Contig8110_Nuclearia_a.p5	ASRE01000705.1_Pecoramyces_ruminatium_strain_C1A_ctg7180000051557__whole_genome_shotgun_sequence.p1, ASRE01000941.1_Pecoramyces_ruminatium_strain_C1A_ctg7180000052531__whole_genome_shotgun_sequence.p2, ASRE01002006.1_Pecoramyces_ruminatium_strain_C1A_ctg7180000056994__whole_genome_shotgun_sequence.p1, ASRE01005448.1_Pecoramyces_ruminatium_strain_C1A_ctg7180000071996__whole_genome_shotgun_sequence…	XP_018285229.1, XP_018285607.1, XP_018286139.1, XP_018286176.1, XP_018286269.1, XP_018286471.1, XP_018286531.1, XP_018286957.1, XP_018288403.1, XP_018289637.1, XP_018290940.1, XP_018292067.1, XP_018293446.1, XP_018293895.1, XP_018294244.1, XP_018294286.1, XP_018295498.1	jgi|Pipcy3_1|16327|fgenesh1_pg.NODE_340_#_2.p1, jgi|Pipcy3_1|17777|fgenesh1_pg.NODE_1013_#_1.p2, jgi|Pipcy3_1|17986|fgenesh1_pg.NODE_1197_#_1.p1, jgi|Pipcy3_1|18437|gm1.273_g.p1, jgi|Pipcy3_1|18820|gm1.656_g.p1, jgi|Pipcy3_1|19188|gm1.1024_g.p1, jgi|Pipcy3_1|21768|gm1.3604_g.p1, jgi|Pipcy3_1|22284|fgenesh1_pm.NODE_9_#_3.p1, jgi|Pipcy3_1|22459|fgenesh1_pm.NODE_63_#_3.p1, jgi|Pipcy3_1|22599|fgenesh…	OUM56829.1, OUM57518.1, OUM58515.1, OUM59201.1, OUM65254.1, OUM65598.1, OUM65599.1, OUM66341.1, OUM67496.1, OUM69179.1, OUM69233.1, OUM69633.1, OUM70711.1	XP_024335403.1, XP_024337023.1, XP_024339744.1, XP_024340511.1, XP_024341052.1, XP_024341581.1, XP_024344355.1, XP_024344460.1, XP_024344696.1, XP_024344702.1	XP_003319239.2_CMGC/GSK_protein_kinase_[Puccinia_graminis_f._sp._tritici_CRL_75-36-700-3], XP_003319575.2_CMGC/CDK_protein_kinase_[Puccinia_graminis_f._sp._tritici_CRL_75-36-700-3], XP_003321865.2_CMGC/CDK/CDK5_protein_kinase_[Puccinia_graminis_f._sp._tritici_CRL_75-36-700-3], XP_003322121.2_male_germ_cell-associated_kinase_[Puccinia_graminis_f._sp._tritici_CRL_75-36-700-3], XP_003323024.2_CMGC/C…	Rhi_gl_ORY29893.1_Pkinase-domain-containing_protein_[Rhizoclosmatium_globosum], Rhi_gl_ORY30461.1_Pkinase-domain-containing_protein_[Rhizoclosmatium_globosum], Rhi_gl_ORY32464.1_kinase-like_protein_[Rhizoclosmatium_globosum], Rhi_gl_ORY37612.1_kinase-like_protein_[Rhizoclosmatium_globosum], Rhi_gl_ORY38418.1_Pkinase-domain-containing_protein_[Rhizoclosmatium_globosum], Rhi_gl_ORY38525.1_putative_…	XP_025165545.1, XP_025170845.1, XP_025174355.1, XP_025177769.1, XP_025181480.1, XP_025183015.1, XP_025186571.1, XP_025186888.1, XP_025187121.1, XP_025187149.1	KK997949.1|m.1341, KK997949.1|m.1414, KK997988.1|m.2559, KK998078.1|m.5144, KK998136.1|m.6017, KK998216.1|m.7099, KK998376.1|m.10298, KK998403.1|m.11171, KK998403.1|m.11176, KK998471.1|m.13746, KK998471.1|m.13747, KK998478.1|m.14105, KK998484.1|m.14559, KK998539.1|m.16896, KK998544.1|m.17171	EPZ30803.1, EPZ31846.1, EPZ32178.1, EPZ32541.1, EPZ32720.1, EPZ32722.1, EPZ32902.1, EPZ32904.1, EPZ32915.1, EPZ35493.1, EPZ36165.1	NP_009718.3_cyclin-dependent_serine/threonine-protein_kinase_CDC28_[Saccharomyces_cerevisiae_S288C], NP_010175.1_TFIIH_complex_serine/threonine-protein_kinase_subunit_KIN28_[Saccharomyces_cerevisiae_S288C], NP_010204.1_putative_serine/threonine_protein_kinase_MRK1_[Saccharomyces_cerevisiae_S288C], NP_012429.1_protein_kinase_IME2_[Saccharomyces_cerevisiae_S288C], NP_012783.1_cyclin-dependent_serin…	XP_019021046.1, XP_019021780.1, XP_019022429.1, XP_019022967.1, XP_019023721.1, XP_019024382.1, XP_019025147.1, XP_019025790.1, XP_019025826.1, XP_019025958.1	XP_004987990.1_CMGC/MAPK_protein_kinase_[Salpingoeca_rosetta], XP_004988423.1_CMGC/CDK/CDK7_protein_kinase_[Salpingoeca_rosetta], XP_004988510.1_CMGC/CDK_protein_kinase_[Salpingoeca_rosetta], XP_004989494.1_CMGC/RCK/MAK_protein_kinase_[Salpingoeca_rosetta], XP_004989935.1_hypothetical_protein_PTSG_09505_[Salpingoeca_rosetta], XP_004990574.1_CMGC/CDK/CDK10_protein_kinase_[Salpingoeca_rosetta], XP_…	NODE_1272_length_1483_cov_0.888728.p1, NODE_1502_length_931_cov_0.758413.p1, NODE_182_length_13754_cov_0.678067.p10, NODE_182_length_13754_cov_0.678067.p13, NODE_195_length_13287_cov_0.482484.p6, NODE_233_length_12044_cov_0.738803.p4, NODE_302_length_10333_cov_0.506840.p6, NODE_302_length_10333_cov_0.506840.p7, NODE_34_length_36538_cov_0.612854.p11, NODE_54_length_30443_cov_1.442954.p18, NODE_710…
OG0000044	XP_004335764.1_Peptidylprolyl_cis-trans_isomerase-like_1__putative_[Acanthamoeba_castellanii_str._Neff], XP_004337098.1_cyclophylin__putative_[Acanthamoeba_castellanii_str._Neff], XP_004337341.1_Peptidylprolyl_cis-trans_isomerase_[Acanthamoeba_castellanii_str._Neff], XP_004337460.1_peptidylprolyl_cis-trans_isomerase_[Acanthamoeba_castellanii_str._Neff], XP_004341067.1_peptidylprolyl_cis-trans_iso…	KNE54568.1_hypothetical_protein__variant_[Allomyces_macrogynus_ATCC_38327], KNE54569.1_hypothetical_protein_AMAG_00536_[Allomyces_macrogynus_ATCC_38327], KNE55037.1_hypothetical_protein_AMAG_00975_[Allomyces_macrogynus_ATCC_38327], KNE56214.1_hypothetical_protein_AMAG_02048_[Allomyces_macrogynus_ATCC_38327], KNE56706.1_hypothetical_protein_AMAG_02487_[Allomyces_macrogynus_ATCC_38327], KNE57130.1_…	NODE_1052_length_1689_cov_0.396855.p1, NODE_326_length_10940_cov_0.392122.p3, NODE_45_length_27728_cov_0.328387.p1, NODE_66_length_23959_cov_0.323009.p10, NODE_807_length_4058_cov_0.317252.p1, NODE_82_length_22708_cov_0.383476.p12, NODE_82_length_22708_cov_0.383476.p14	Ana_ro_ORX63587.1_hypothetical_protein_BCR32DRAFT_226970_[Anaeromyces_robustus], Ana_ro_ORX64728.1_hypothetical_protein_BCR32DRAFT_297962_[Anaeromyces_robustus], Ana_ro_ORX75949.1_hypothetical_protein_BCR32DRAFT_329580_[Anaeromyces_robustus], Ana_ro_ORX75950.1_hypothetical_protein_BCR32DRAFT_249133_[Anaeromyces_robustus], Ana_ro_ORX81284.1_cyclophilin_B_precursor_[Anaeromyces_robustus], Ana_ro_OR…	JNET01022475.1_Basidiobolus_heterosporus_B8920_ctg7180000787821_1__whole_genome_shotgun_sequence.p1, JNET01028683.1_Basidiobolus_heterosporus_B8920_jtg7180000621549r_7180000625582f_1__whole_genome_shotgun_sequence.p1, JNET01033582.1_Basidiobolus_heterosporus_B8920_jtg7180000627251r_7180000648370f_7180000559055r_718000077959_1__whole_genome_shotgun_sequence.p1, JNET01033962.1_Basidiobolus_heterosp…	ORX79032.1, ORX83909.1, ORX85047.1, ORX85371.1, ORX86239.1, ORX88462.1, ORX89884.1, ORX92887.1, ORX93839.1, ORX93886.1, ORX93887.1, ORX96051.1, ORX98487.1, ORY02695.1, ORY05009.1, ORY05099.1, ORY05244.1, ORY06725.1, ORY07480.1, ORY08281.1	gb|EGF76644.1|_hypothetical_protein_BATDEDRAFT_37516_[Batrachochytrium_dendrobatidis_JAM81], gb|EGF76763.1|_hypothetical_protein_BATDEDRAFT_14694_[Batrachochytrium_dendrobatidis_JAM81], gb|EGF77600.1|_hypothetical_protein_BATDEDRAFT_30657_[Batrachochytrium_dendrobatidis_JAM81], gb|EGF79988.1|_peptidyl-prolyl_cis-trans_isomerase_[Batrachochytrium_dendrobatidis_JAM81], gb|EGF80539.1|_hypothetical_p…	gi|148882123|gb|EE732813.1|EE732813.p1, gi|148882598|gb|EE733288.1|EE733288.p1, gi|148882640|gb|EE733330.1|EE733330.p3, gi|148882649|gb|EE733339.1|EE733339.p1, gi|148883135|gb|EE733825.1|EE733825.p2, gi|148883407|gb|EE730516.1|EE730516.p1, gi|148884395|gb|EE734653.1|EE734653.p1, gi|148885070|gb|EE735328.1|EE735328.p1, gi|148885632|gb|EE735890.1|EE735890.p1, gi|59279231|gb|CO964515.1|CO964515.p1, …	jgi|Blyhe1|14204|gw1.1064.2.1, jgi|Blyhe1|1572|gw1.1996.1.1, jgi|Blyhe1|16171|e_gw1.1276.7.1, jgi|Blyhe1|17192|e_gw1.1845.7.1, jgi|Blyhe1|19228|e_gw1.804.3.1, jgi|Blyhe1|20331|e_gw1.750.5.1, jgi|Blyhe1|20389|e_gw1.930.4.1, jgi|Blyhe1|22288|e_gw1.4968.1.1, jgi|Blyhe1|27462|fgenesh1_pg.NODE_2743_#_1, jgi|Blyhe1|33852|fgenesh1_pg.NODE_2641_#_2, jgi|Blyhe1|36400|fgenesh1_pm.NODE_803_#_1, jgi|Blyhe1|4…	LUVW01000007.1_Capniomyces_stellatus_strain_MIS-10-108_Cste_Scaff_7__whole_genome_shotgun_sequence.p190, LUVW01000016.1_Capniomyces_stellatus_strain_MIS-10-108_Cste_Scaff_16__whole_genome_shotgun_sequence.p60, LUVW01000021.1_Capniomyces_stellatus_strain_MIS-10-108_Cste_Scaff_21__whole_genome_shotgun_sequence.p129, LUVW01000025.1_Capniomyces_stellatus_strain_MIS-10-108_Cste_Scaff_25__whole_genome_…	ORZ29539.1_peptidyl-prolyl_cis-trans_isomeras-like_protein_H_[Catenaria_anguillulae_PL171], ORZ30015.1_cyclophilin-like_domain-containing_protein_[Catenaria_anguillulae_PL171], ORZ31012.1_cyclophilin-like_domain-containing_protein_[Catenaria_anguillulae_PL171], ORZ31674.1_cyclophilin-like_domain-containing_protein_[Catenaria_anguillulae_PL171], ORZ34636.1_peptidyl-prolyl_cis-trans_isomerase_B-lik…	Cau_pr_jgi|Caupr1|10854|e_gw1.35.26.1, Cau_pr_jgi|Caupr1|10867|e_gw1.35.10.1, Cau_pr_jgi|Caupr1|10868|e_gw1.35.9.1, Cau_pr_jgi|Caupr1|10872|e_gw1.36.13.1, Cau_pr_jgi|Caupr1|10885|e_gw1.36.42.1, Cau_pr_jgi|Caupr1|10910|e_gw1.36.6.1, Cau_pr_jgi|Caupr1|10937|e_gw1.36.32.1, Cau_pr_jgi|Caupr1|11551|e_gw1.51.28.1, Cau_pr_jgi|Caupr1|11552|e_gw1.51.37.1, Cau_pr_jgi|Caupr1|11569|e_gw1.51.23.1, Cau_pr_jgi|…	PIA14175.1_putative_cyclophilin_type_peptidyl-prolyl_cis-trans_isomerase_[Coemansia_reversa_NRRL_1564], PIA14420.1_cyclophilin-like_protein_[Coemansia_reversa_NRRL_1564], PIA15138.1_hypothetical_protein_COEREDRAFT_45134_[Coemansia_reversa_NRRL_1564], PIA15227.1_peptidyl-prolyl_cis-trans_isomerase_D_[Coemansia_reversa_NRRL_1564], PIA15684.1_peptidyl-prolyl_cis-trans_isomerase_B2_[Coemansia_reversa…	JNEH01001433.1_Cokeromyces_recurvatus_B5483_ctg7180000207418_1__whole_genome_shotgun_sequence.p9, JNEH01001955.1_Cokeromyces_recurvatus_B5483_ctg7180000208649_1__whole_genome_shotgun_sequence.p9, JNEH01002190.1_Cokeromyces_recurvatus_B5483_jtg7180000208165f_7180000208166f_1__whole_genome_shotgun_sequence.p24, JNEH01002238.1_Cokeromyces_recurvatus_B5483_jtg7180000208805f_7180000208806f_1__whole_ge…	KXN66370.1, KXN68798.1, KXN69199.1, KXN70041.1, KXN70050.1, KXN70302.1, KXN70429.1, KXN71935.1, KXN71936.1, KXN73055.1, KXN73885.1	XP_012046553.1, XP_012047343.1, XP_012047344.1, XP_012047349.1, XP_012047385.1, XP_012048012.1, XP_012049697.1, XP_012050174.1, XP_012050179.1, XP_012050635.1, XP_012050972.1, XP_012051943.1, XP_012052045.1, XP_012052220.1, XP_012052654.1	XP_001733009.1_cyclophilin-type_peptidylprolyl_cis-trans_isomerase_[Dictyostelium_discoideum_AX4], XP_629967.1_cyclophilin-type_peptidylprolyl_cis-trans_isomerase_[Dictyostelium_discoideum_AX4], XP_638951.1_tetratricopeptide-like_helical_domain-containing_protein_[Dictyostelium_discoideum_AX4], XP_640016.1_cyclophilin-type_peptidylprolyl_cis-trans_isomerase_[Dictyostelium_discoideum_AX4], XP_6411…	FCOS01001386.1_Entomophthora_muscae_genome_assembly__contig__comp11854_c0_seq1__whole_genome_shotgun_sequence.p1, FCOS01001547.1_Entomophthora_muscae_genome_assembly__contig__comp12059_c0_seq8__whole_genome_shotgun_sequence.p1, FCOS01001859.1_Entomophthora_muscae_genome_assembly__contig__comp12429_c0_seq1__whole_genome_shotgun_sequence.p1, FCOS01002418.1_Entomophthora_muscae_genome_assembly__cont…	XP_009492210.1_hypothetical_protein_H696_00103_[Fonticula_alba], XP_009492477.1_hypothetical_protein_H696_00355_[Fonticula_alba], XP_009493136.1_peptidylprolyl_isomerase_[Fonticula_alba], XP_009494800.1_peptidyl-prolyl_cis-trans_isomerase_[Fonticula_alba], XP_009495054.1_peptidyl-prolyl_cis-trans_isomerase_B__cyclophilin_B__[Fonticula_alba], XP_009495536.1_hypothetical_protein_H696_03396_[Fonticu…	RIA84533.1, RIA87983.1, RIA88646.1, RIA92413.1, RIA92463.1, RIA94835.1, RIA95422.1, RIA96928.1, RIA97345.1, RIA98139.1	jgi|Ganpr1|101798|e_gw1.64.119.1, jgi|Ganpr1|128280|estExt_Genewise1.C_1090047, jgi|Ganpr1|150567|estExt_fgenesh1_pm.C_10173, jgi|Ganpr1|151416|estExt_fgenesh1_pm.C_30205, jgi|Ganpr1|305753|CE144433_14750, jgi|Ganpr1|324923|CE163603_51636, jgi|Ganpr1|54092|fgenesh1_kg.13_#_183_#_Locus4225v1rpkm46.43, jgi|Ganpr1|57248|fgenesh1_kg.36_#_70_#_Locus7790v1rpkm17.77, jgi|Ganpr1|64129|fgenesh1_kg.134_#_2…	AFSM01000955.1_Homolaphlyctis_polyrhiza_JEL_142_strain_JEL142_JEL142_contig01165__whole_genome_shotgun_sequence.p3, JH392938.1_Rhizophydiales_sp._JEL142_unplaced_genomic_scaffold_JEL142_assembled201__whole_genome_shotgun_sequence.p127, JH392938.1_Rhizophydiales_sp._JEL142_unplaced_genomic_scaffold_JEL142_assembled201__whole_genome_shotgun_sequence.p196, JH392938.1_Rhizophydiales_sp._JEL142_unplac…	XP_001873328.1_predicted_protein_[Laccaria_bicolor_S238N-H82], XP_001875403.1_predicted_protein_[Laccaria_bicolor_S238N-H82], XP_001875868.1_predicted_protein_[Laccaria_bicolor_S238N-H82], XP_001877768.1_predicted_protein_[Laccaria_bicolor_S238N-H82], XP_001879218.1_predicted_protein_[Laccaria_bicolor_S238N-H82], XP_001882686.1_predicted_protein_[Laccaria_bicolor_S238N-H82], XP_001884149.1_predic…	ORX65597.1_cyclophilin-like_protein_[Linderina_pennispora], ORX66859.1_peptidyl-prolyl_cis-trans_isomerase-like_2_[Linderina_pennispora], ORX68772.1_hypothetical_protein_DL89DRAFT_278608_[Linderina_pennispora], ORX69238.1_peptidyl-prolyl_cis-trans_isomerase_A1_[Linderina_pennispora], ORX69485.1_peptidyl-prolyl_cis-trans_isomerase_D_[Linderina_pennispora], ORX69601.1_Mal_s_6_allergen_[Linderina_pe…	QMCF01074697.1.p2, QMCF01074697.1.p3, QMCF01166540.1.p1, QMCF01202016.1.p1, QMCF01202016.1.p2, QMCF01216683.1.p1	XP_013236790.1, XP_013237527.1, XP_013237800.1, XP_013238241.1, XP_013238262.1, XP_013239548.1	XP_001743007.1, XP_001743919.1, XP_001744582.1, XP_001744863.1, XP_001745409.1, XP_001747052.1, XP_001747082.1, XP_001747115.1, XP_001747456.1, XP_001748242.1, XP_001749130.1, XP_001749218.1, XP_001749512.1	Mor_al_ADAG01001022.1|m.28438_ADAG01001022.1|g.28438_type_complete_len_113_gc_universal_ADAG01001022.1_41619-41281_-_, Mor_al_ADAG01001058.1|m.18716_ADAG01001058.1|g.18716_type_complete_len_113_gc_universal_ADAG01001058.1_90228-90566_+_, Mor_al_ADAG01001058.1|m.18783_ADAG01001058.1|g.18783_type_complete_len_100_gc_universal_ADAG01001058.1_163630-163331_-_, Mor_al_ADAG01001059.1|m.18217_ADAG010010…	KFH62990.1, KFH63505.1, KFH63941.1, KFH65010.1, KFH65352.1, KFH65567.1, KFH66977.1, KFH67534.1, KFH67762.1, KFH69160.1, KFH69902.1, KFH71294.1, KFH72267.1, KFH73412.1	KAF1795970.1, KAF1796461.1, KAF1797422.1, KAF1798989.1, KAF1800215.1, KAF1801669.1, KAF1801732.1, KAF1803379.1, KAF1803484.1, KAF1803507.1, KAF1803513.1, KAF1804310.1, KAF1804791.1, KAF1804872.1, KAF1806558.1	Neo_ca_ORY10909.1_cyclophilin_B_precursor_[Neocallimastix_californiae], Neo_ca_ORY23569.1_peptidyl-prolyl_cis-trans_isomerase_cyp6_[Neocallimastix_californiae], Neo_ca_ORY27963.1_peptidyl-prolyl_cis-trans_isomerase-like_2-like_protein_[Neocallimastix_californiae], Neo_ca_ORY31323.1_cyclophilin_B_precursor__partial_[Neocallimastix_californiae], Neo_ca_ORY35095.1_peptidyl-prolyl_cis-trans_isomerase…	Nuc_th_JP100_TRINITY_DN18174_c0_g1_i1|m.68059, Nuc_th_JP100_TRINITY_DN22342_c0_g1_i1|m.65361, Nuc_th_JP100_TRINITY_DN24010_c0_g1_i1|m.21132, Nuc_th_JP100_TRINITY_DN24184_c0_g1_i1|m.6383, Nuc_th_JP100_TRINITY_DN27812_c1_g1_i1|m.4785, Nuc_th_JP100_TRINITY_DN28320_c0_g1_i1|m.35613, Nuc_th_JP100_TRINITY_DN30043_c0_g1_i1|m.75132, Nuc_th_JP100_TRINITY_DN30043_c1_g2_i1|m.75133, Nuc_th_JP100_TRINITY_DN30…	PJF17736.1_hypothetical_protein_PSACC_02453_[Paramicrosporidium_saccamoebae], PJF17819.1_Peptidyl-prolyl_cis-trans_isomerase_[Paramicrosporidium_saccamoebae], PJF18782.1_hypothetical_protein_PSACC_01396_[Paramicrosporidium_saccamoebae], PJF19164.1_Peptidyl-prolyl_cis-trans_isomerase_[Paramicrosporidium_saccamoebae], PJF19529.1_Peptidyl-prolyl_cis-trans_isomerase_[Paramicrosporidium_saccamoebae], …	Partr_v1_DN10105_c0_g1_i1_m74331_putative_PPIases_accelerate_the_folding_of_proteins, Partr_v1_DN1207_c0_g1_i1_m60132_putative_PPIases_accelerate_the_folding_of_proteins, Partr_v1_DN22277_c0_g1_i1_m59156_putative_PPIases_accelerate_the_folding_of_proteins, Partr_v1_DN22277_c0_g1_i2_m59157_putative_PPIases_accelerate_the_folding_of_proteins, Partr_v1_DN23885_c0_g1_i1_m63721_putative_PPIases_accele…	Contig12314_Nuclearia_a.p2, Contig12315_Nuclearia_a.p1, Contig13334_Nuclearia_a.p1, Contig169_Nuclearia_a.p1, Contig20069_Nuclearia_a.p1, Contig23963_Nuclearia_a.p1, Contig28158_Nuclearia_a.p1, Contig4060_Nuclearia_a.p3, Contig4061_Nuclearia_a.p1, Contig4062_Nuclearia_a.p1, Contig4497_Nuclearia_a.p1, Contig5987_Nuclearia_a.p1, Contig7555_Nuclearia_a.p1, Contig8676_Nuclearia_a.p2, Contig9424_Nucle…	ASRE01000961.1_Pecoramyces_ruminatium_strain_C1A_ctg7180000052600__whole_genome_shotgun_sequence.p2, ASRE01010114.1_Pecoramyces_ruminatium_strain_C1A_ctg7180000092883__whole_genome_shotgun_sequence.p1, ASRE01012390.1_Pecoramyces_ruminatium_strain_C1A_deg7180000064951__whole_genome_shotgun_sequence.p2, ASRE01028532.1_Pecoramyces_ruminatium_strain_C1A_deg7180000082375__whole_genome_shotgun_sequence…	XP_018283934.1, XP_018287443.1, XP_018288358.1, XP_018288388.1, XP_018288954.1, XP_018289609.1, XP_018294254.1, XP_018294828.1, XP_018297750.1, XP_018297866.1, XP_018297872.1, XP_018298089.1, XP_018298595.1	jgi|Pipcy3_1|12168|e_gw1.820.3.1.p1, jgi|Pipcy3_1|12851|e_gw1.1145.5.1.p1, jgi|Pipcy3_1|14551|fgenesh1_pg.NODE_25_#_1.p1, jgi|Pipcy3_1|15657|fgenesh1_pg.NODE_180_#_1.p1, jgi|Pipcy3_1|15970|fgenesh1_pg.NODE_244_#_3.p1, jgi|Pipcy3_1|18105|fgenesh1_pg.NODE_1314_#_1.p1, jgi|Pipcy3_1|18481|gm1.317_g.p1, jgi|Pipcy3_1|18610|gm1.446_g.p1, jgi|Pipcy3_1|19147|gm1.983_g.p1, jgi|Pipcy3_1|19877|gm1.1713_g.p1,…	OUM56862.1, OUM59278.1, OUM62544.1, OUM63218.1, OUM64519.1, OUM64646.1, OUM64692.1, OUM65461.1, OUM65499.1, OUM66395.1, OUM69119.1, OUM69425.1	XP_024333542.1, XP_024335129.1, XP_024335706.1, XP_024335864.1, XP_024336720.1, XP_024339288.1, XP_024339537.1, XP_024339870.1, XP_024340131.1, XP_024340872.1, XP_024342031.1, XP_024342282.1, XP_024343094.1, XP_024344160.1	XP_003324829.1_hypothetical_protein_PGTG_06366_[Puccinia_graminis_f._sp._tritici_CRL_75-36-700-3], XP_003325300.1_hypothetical_protein_PGTG_07133_[Puccinia_graminis_f._sp._tritici_CRL_75-36-700-3], XP_003325433.2_peptidylprolyl_isomerase_[Puccinia_graminis_f._sp._tritici_CRL_75-36-700-3], XP_003326815.2_peptidyl-prolyl_cis-trans_isomerase_B__cyclophilin_B__[Puccinia_graminis_f._sp._tritici_CRL_75…	Rhi_gl_ORY25384.1_hypothetical_protein_BCR33DRAFT_727025_[Rhizoclosmatium_globosum], Rhi_gl_ORY28398.1_hypothetical_protein_BCR33DRAFT_793422_[Rhizoclosmatium_globosum], Rhi_gl_ORY30465.1_hypothetical_protein_BCR33DRAFT_755212_[Rhizoclosmatium_globosum], Rhi_gl_ORY36365.1_cyclophilin-like_protein_[Rhizoclosmatium_globosum], Rhi_gl_ORY37464.1_cyclophilin_A_[Rhizoclosmatium_globosum], Rhi_gl_ORY385…	XP_025167155.1, XP_025173608.1, XP_025175908.1, XP_025177389.1, XP_025179633.1, XP_025180385.1, XP_025180405.1, XP_025182657.1, XP_025185318.1, XP_025187227.1	KK998351.1|m.9677, KK998351.1|m.9704, KK998351.1|m.9761, KK998515.1|m.15735, KK998524.1|m.15957, KK998524.1|m.15980, KK998602.1|m.19057, KK998719.1|m.23831	EPZ30963.1, EPZ31049.1, EPZ31132.1, EPZ31251.1, EPZ32319.1, EPZ32811.1, EPZ33303.1, EPZ33607.1, EPZ34503.1, EPZ35240.1	NP_010439.1_peptidylprolyl_isomerase_CPR1_[Saccharomyces_cerevisiae_S288C], NP_010590.3_peptidylprolyl_isomerase_family_protein_CPR5_[Saccharomyces_cerevisiae_S288C], NP_011924.1_peptidylprolyl_isomerase_CPR2_[Saccharomyces_cerevisiae_S288C], NP_012566.1_peptidylprolyl_isomerase_CPR7_[Saccharomyces_cerevisiae_S288C], NP_013317.1_peptidylprolyl_isomerase_CPR6_[Saccharomyces_cerevisiae_S288C], NP_0…	XP_019021407.1, XP_019021431.1, XP_019021771.1, XP_019022143.1, XP_019023245.1, XP_019024215.1, XP_019026267.1, XP_019026311.1, XP_019026342.1, XP_019026504.1, XP_019027309.1	XP_004988211.1_peptidyl-prolyl_cis-trans_isomerase_[Salpingoeca_rosetta], XP_004989528.1_peptidyl-prolyl_cis-trans_isomerase_[Salpingoeca_rosetta], XP_004990131.1_peptidyl-prolyl_cis-trans_isomerase_[Salpingoeca_rosetta], XP_004990144.1_hypothetical_protein_PTSG_12788_[Salpingoeca_rosetta], XP_004990257.1_peptidylprolyl_isomerase_H_[Salpingoeca_rosetta], XP_004991071.1_Ppil2_protein_[Salpingoeca_…	NODE_120_length_17920_cov_0.559782.p19, NODE_203_length_12996_cov_1.033961.p2, NODE_290_length_10614_cov_1.553590.p6, NODE_290_length_10614_cov_1.553590.p8, NODE_817_length_3729_cov_0.988154.p1, NODE_96_length_20709_cov_1.429161.p7
[truncated: 68,492 more rows]
[truncated: 10 more columns]

## Sheet: Unique Sanchytridiomycota genes
Supplementary Data 2. Proteins shared exclusively by Amoeboradix gromovi and Sanchytrium tribonematis
Orthogroups	Amoeboradix gromovi	Sanchytrium tibonematis
OG0006620	NODE_701_length_5037_cov_0.452318.p2, NODE_701_length_5037_cov_0.452318.p4	NODE_117_length_18329_cov_0.420954.p8, NODE_117_length_18329_cov_0.420954.p9, NODE_1301_length_1394_cov_0.245560.p1, NODE_139_length_16235_cov_0.569038.p12, NODE_139_length_16235_cov_0.569038.p3, NODE_1776_length_602_cov_0.596421.p1, NODE_189_length_13483_cov_0.581067.p2, NODE_222_length_12365_cov_0.759009.p1, NODE_222_length_12365_cov_0.759009.p3, NODE_584_length_5696_cov_0.763623.p4, NODE_596_l…
OG0008203	NODE_11_length_46995_cov_0.451872.p9, NODE_154_length_16838_cov_0.293327.p2, NODE_42_length_29671_cov_0.584810.p3, NODE_61_length_25240_cov_0.547194.p3, NODE_62_length_25126_cov_0.447277.p3, NODE_682_length_5232_cov_0.148646.p2, NODE_682_length_5232_cov_0.148646.p4, NODE_808_length_4048_cov_0.263105.p1, NODE_817_length_3942_cov_0.627374.p1, NODE_86_length_22163_cov_0.379442.p3	NODE_1081_length_2307_cov_0.795743.p1, NODE_1363_length_1217_cov_0.886404.p1, NODE_289_length_10645_cov_0.615115.p2, NODE_30_length_37342_cov_0.449507.p7, NODE_336_length_9298_cov_0.577889.p2, NODE_490_length_6857_cov_0.383249.p3
OG0008206	NODE_141_length_17903_cov_0.288643.p2	NODE_1135_length_2061_cov_0.325688.p3, NODE_1203_length_1802_cov_0.487375.p2, NODE_175_length_14138_cov_1.015314.p13, NODE_187_length_13529_cov_1.102606.p3, NODE_213_length_12556_cov_0.937063.p3, NODE_228_length_12276_cov_0.305337.p2, NODE_228_length_12276_cov_0.305337.p3, NODE_254_length_11700_cov_0.671580.p6, NODE_262_length_11424_cov_0.885828.p4, NODE_433_length_7485_cov_0.465746.p2, NODE_444_…
OG0008841	NODE_148_length_17471_cov_0.413136.p9, NODE_26_length_35450_cov_0.398320.p15, NODE_26_length_35450_cov_0.398320.p16, NODE_26_length_35450_cov_0.398320.p21, NODE_658_length_5456_cov_0.429158.p2, NODE_658_length_5456_cov_0.429158.p4	NODE_120_length_17920_cov_0.559782.p9, NODE_345_length_9042_cov_0.258973.p7, NODE_35_length_36362_cov_0.944434.p26, NODE_436_length_7460_cov_0.466105.p7, NODE_621_length_5335_cov_0.249618.p2, NODE_621_length_5335_cov_0.249618.p3, NODE_70_length_24940_cov_0.663138.p16, NODE_79_length_23048_cov_0.747614.p11
OG0009741	NODE_824_length_3906_cov_0.315209.p3	NODE_16_length_49026_cov_1.035992.p14, NODE_28_length_38599_cov_0.791792.p9, NODE_373_length_8576_cov_0.988557.p3, NODE_634_length_5185_cov_0.548565.p2, NODE_639_length_5118_cov_0.568440.p1, NODE_643_length_5058_cov_0.251664.p1, NODE_643_length_5058_cov_0.251664.p2, NODE_68_length_25399_cov_0.885771.p5, NODE_697_length_4659_cov_0.783991.p2, NODE_72_length_24857_cov_0.454399.p3, NODE_984_length_27…
OG0010936	NODE_131_length_18300_cov_0.442668.p9, NODE_41_length_29768_cov_0.533924.p5, NODE_41_length_29768_cov_0.533924.p7, NODE_501_length_7561_cov_0.489547.p6, NODE_53_length_26956_cov_0.387348.p9, NODE_735_length_4708_cov_0.180122.p1	NODE_71_length_24927_cov_1.205937.p10, NODE_71_length_24927_cov_1.205937.p9, NODE_7_length_67686_cov_1.621421.p12, NODE_7_length_67686_cov_1.621421.p15
OG0011788	NODE_295_length_11479_cov_0.183480.p1, NODE_295_length_11479_cov_0.183480.p5, NODE_295_length_11479_cov_0.183480.p8, NODE_39_length_29903_cov_0.529057.p15, NODE_481_length_7843_cov_0.394835.p1, NODE_670_length_5356_cov_0.415066.p5, NODE_836_length_3822_cov_0.351330.p1	NODE_343_length_9136_cov_0.948656.p2, NODE_343_length_9136_cov_0.948656.p7
OG0011798	NODE_434_length_8679_cov_0.241142.p1, NODE_434_length_8679_cov_0.241142.p2	NODE_119_length_18186_cov_1.929397.p2, NODE_1228_length_1701_cov_0.430712.p1, NODE_240_length_11935_cov_0.818773.p1, NODE_240_length_11935_cov_0.818773.p2, NODE_310_length_10051_cov_0.839228.p3, NODE_678_length_4811_cov_0.248302.p1, NODE_946_length_2957_cov_0.391882.p1
OG0012820	NODE_1013_length_2220_cov_0.669967.p2, NODE_29_length_33183_cov_0.333666.p30, NODE_329_length_10886_cov_0.296653.p7	NODE_234_length_12000_cov_0.516343.p11, NODE_379_length_8451_cov_0.593630.p8, NODE_411_length_7931_cov_0.531920.p5, NODE_53_length_30760_cov_1.203712.p15, NODE_787_length_3895_cov_0.922813.p4
OG0012824	NODE_140_length_17926_cov_0.139620.p12, NODE_140_length_17926_cov_0.139620.p13, NODE_584_length_6418_cov_0.079601.p3, NODE_591_length_6340_cov_0.231533.p3	NODE_1101_length_2211_cov_0.531723.p1, NODE_55_length_29507_cov_0.809712.p25, NODE_715_length_4508_cov_0.874121.p2, NODE_934_length_3016_cov_1.575591.p4
OG0012827	NODE_205_length_14851_cov_0.317584.p10, NODE_544_length_6876_cov_0.251439.p5, NODE_544_length_6876_cov_0.251439.p6, NODE_611_length_6023_cov_0.126435.p4	NODE_329_length_9526_cov_0.701708.p10, NODE_33_length_36935_cov_1.609241.p33, NODE_369_length_8668_cov_1.088575.p7, NODE_3_length_80033_cov_0.932970.p54
OG0012829	NODE_337_length_10662_cov_0.497207.p4, NODE_337_length_10662_cov_0.497207.p5, NODE_415_length_9032_cov_0.580992.p4, NODE_663_length_5420_cov_0.347679.p3, NODE_752_length_4544_cov_0.307312.p1, NODE_752_length_4544_cov_0.307312.p2	NODE_177_length_14091_cov_0.996141.p7, NODE_253_length_11722_cov_0.375118.p11
OG0012834	NODE_618_length_5937_cov_0.118191.p3	NODE_115_length_18417_cov_0.666012.p12, NODE_123_length_17687_cov_0.732261.p8, NODE_123_length_17687_cov_0.732261.p9, NODE_18_length_47517_cov_0.674814.p13, NODE_18_length_47517_cov_0.674814.p18, NODE_433_length_7485_cov_0.465746.p4, NODE_7_length_67686_cov_1.621421.p26
OG0014188	NODE_8_length_47770_cov_0.334354.p8	NODE_122_length_17689_cov_1.046219.p12, NODE_122_length_17689_cov_1.046219.p3, NODE_122_length_17689_cov_1.046219.p4, NODE_362_length_8790_cov_0.566678.p5, NODE_53_length_30760_cov_1.203712.p8, NODE_974_length_2818_cov_0.228393.p1
OG0014189	NODE_11_length_46995_cov_0.451872.p13, NODE_139_length_17940_cov_0.254190.p1, NODE_924_length_3063_cov_0.274291.p1	NODE_345_length_9042_cov_0.258973.p1, NODE_388_length_8234_cov_1.030731.p2, NODE_621_length_5335_cov_0.249618.p1, NODE_859_length_3481_cov_0.720875.p1
OG0014195	NODE_105_length_19900_cov_0.306550.p4, NODE_166_length_16344_cov_0.418775.p9, NODE_215_length_14308_cov_0.330987.p1, NODE_215_length_14308_cov_0.330987.p3, NODE_215_length_14308_cov_0.330987.p7, NODE_351_length_10383_cov_0.336153.p4	NODE_284_length_10808_cov_1.215613.p3
OG0014197	NODE_183_length_15731_cov_0.226778.p3	NODE_1068_length_2347_cov_0.425267.p1, NODE_174_length_14184_cov_0.583671.p4, NODE_224_length_12322_cov_0.795549.p10, NODE_224_length_12322_cov_0.795549.p13, NODE_573_length_5876_cov_0.470833.p3, NODE_622_length_5328_cov_0.497609.p2
OG0016090	NODE_1235_length_338_cov_0.142259.p1, NODE_149_length_17312_cov_0.399349.p12, NODE_16_length_41655_cov_0.272813.p19, NODE_858_length_3653_cov_0.483118.p1	NODE_141_length_15967_cov_0.946118.p3, NODE_228_length_12276_cov_0.305337.p1
OG0016096	NODE_108_length_19701_cov_0.369452.p10, NODE_34_length_31639_cov_0.254375.p20, NODE_38_length_30618_cov_0.377142.p19	NODE_281_length_10828_cov_0.749837.p7, NODE_506_length_6690_cov_0.762858.p6, NODE_532_length_6386_cov_0.597264.p6
OG0016097	NODE_221_length_13987_cov_0.244888.p4, NODE_248_length_12985_cov_0.286357.p3, NODE_422_length_8880_cov_0.172759.p1, NODE_42_length_29671_cov_0.584810.p8	NODE_18_length_47517_cov_0.674814.p15, NODE_275_length_10988_cov_0.409863.p6
OG0016100	NODE_51_length_27121_cov_0.309452.p7, NODE_720_length_4814_cov_0.354613.p3	NODE_1173_length_1905_cov_0.460133.p2, NODE_26_length_40862_cov_0.679513.p19, NODE_468_length_7060_cov_0.310157.p6, NODE_929_length_3035_cov_0.464918.p2
OG0016103	NODE_395_length_9429_cov_0.550054.p4, NODE_94_length_21515_cov_0.130417.p5	NODE_286_length_10728_cov_0.553298.p4, NODE_364_length_8749_cov_0.472254.p4, NODE_432_length_7521_cov_0.745891.p2, NODE_473_length_7005_cov_0.742977.p2
OG0016107	NODE_125_length_18781_cov_0.243015.p7	NODE_1043_length_2486_cov_0.484290.p1, NODE_257_length_11653_cov_0.298858.p6, NODE_583_length_5729_cov_0.479574.p2, NODE_977_length_2811_cov_0.444322.p1, NODE_977_length_2811_cov_0.444322.p2
OG0016109	NODE_155_length_16773_cov_0.488785.p2, NODE_513_length_7367_cov_0.288663.p1, NODE_600_length_6246_cov_0.137628.p5	NODE_275_length_10988_cov_0.409863.p2, NODE_408_length_7975_cov_0.539487.p5, NODE_481_length_6950_cov_0.533353.p4
OG0016110	NODE_190_length_15503_cov_0.365814.p8, NODE_326_length_10940_cov_0.392122.p5, NODE_326_length_10940_cov_0.392122.p6, NODE_426_length_8844_cov_0.449857.p2	NODE_18_length_47517_cov_0.674814.p22, NODE_548_length_6182_cov_1.284564.p5
OG0016113	NODE_301_length_11418_cov_0.342521.p5, NODE_301_length_11418_cov_0.342521.p7, NODE_793_length_4199_cov_0.962195.p3	NODE_398_length_8105_cov_1.375094.p5, NODE_398_length_8105_cov_1.375094.p6, NODE_93_length_21530_cov_0.700387.p12
OG0018814	NODE_1_length_95616_cov_0.657642.p37, NODE_314_length_11212_cov_0.272924.p4, NODE_314_length_11212_cov_0.272924.p8, NODE_60_length_25605_cov_0.732377.p2	NODE_137_length_16306_cov_0.462640.p2
OG0018816	NODE_101_length_20473_cov_0.516590.p4, NODE_8_length_47770_cov_0.334354.p27	NODE_1022_length_2595_cov_0.559696.p2, NODE_362_length_8790_cov_0.566678.p10, NODE_362_length_8790_cov_0.566678.p2
OG0018817	NODE_313_length_11219_cov_0.287770.p2, NODE_9_length_47730_cov_0.323718.p4	NODE_2095_length_453_cov_0.197740.p1, NODE_2273_length_410_cov_0.160772.p1, NODE_920_length_3051_cov_0.826897.p1
OG0018818	NODE_22_length_38364_cov_0.248661.p22, NODE_38_length_30618_cov_0.377142.p13	NODE_492_length_6837_cov_0.395963.p5, NODE_971_length_2831_cov_1.606515.p2, NODE_971_length_2831_cov_1.606515.p3
OG0018819	NODE_185_length_15706_cov_0.275902.p2, NODE_24_length_36516_cov_0.652470.p7	NODE_1063_length_2378_cov_0.813076.p1, NODE_144_length_15804_cov_0.729131.p5, NODE_465_length_7087_cov_1.060962.p2
OG0018820	NODE_26_length_35450_cov_0.398320.p19	NODE_1035_length_2508_cov_1.125363.p1, NODE_467_length_7071_cov_0.830752.p3, NODE_467_length_7071_cov_0.830752.p4, NODE_87_length_21893_cov_0.496559.p12
OG0018829	NODE_122_length_18870_cov_0.236908.p3, NODE_122_length_18870_cov_0.236908.p4, NODE_628_length_5819_cov_0.468881.p1	NODE_1092_length_2249_cov_1.067875.p1, NODE_183_length_13752_cov_1.079103.p2
OG0018830	NODE_127_length_18646_cov_0.421632.p10, NODE_127_length_18646_cov_0.421632.p6, NODE_127_length_18646_cov_0.421632.p7, NODE_523_length_7257_cov_0.781922.p3	NODE_1255_length_1599_cov_0.450000.p1
OG0018839	NODE_311_length_11244_cov_0.423419.p5, NODE_421_length_8910_cov_0.283623.p3, NODE_479_length_7889_cov_0.324390.p2	NODE_108_length_18904_cov_0.654826.p10, NODE_78_length_23230_cov_1.644979.p10
OG0018842	NODE_358_length_10198_cov_0.265076.p5	NODE_175_length_14138_cov_1.015314.p7, NODE_175_length_14138_cov_1.015314.p8, NODE_62_length_26495_cov_0.832853.p18, NODE_62_length_26495_cov_0.832853.p20
OG0018847	NODE_603_length_6200_cov_0.292739.p2	NODE_1603_length_783_cov_1.356725.p1, NODE_191_length_13422_cov_1.451025.p9, NODE_2036_length_471_cov_2.115591.p1, NODE_507_length_6688_cov_1.276673.p3
OG0018849	NODE_746_length_4600_cov_0.209287.p2	NODE_264_length_11354_cov_1.067170.p7, NODE_265_length_11346_cov_0.635814.p8, NODE_354_length_8925_cov_1.106050.p5, NODE_354_length_8925_cov_1.106050.p6
OG0023004	NODE_1_length_95616_cov_0.657642.p41, NODE_61_length_25240_cov_0.547194.p10	NODE_137_length_16306_cov_0.462640.p6, NODE_471_length_7033_cov_0.382031.p2
OG0023005	NODE_42_length_29671_cov_0.584810.p5, NODE_4_length_55019_cov_0.425091.p17, NODE_576_length_6549_cov_0.390078.p3	NODE_97_length_20652_cov_0.832093.p5
OG0023006	NODE_60_length_25605_cov_0.732377.p10, NODE_60_length_25605_cov_0.732377.p3, NODE_6_length_48303_cov_0.387022.p3	NODE_203_length_12996_cov_1.033961.p1
OG0023009	NODE_10_length_47437_cov_0.363429.p1	NODE_37_length_35953_cov_1.028037.p2, NODE_37_length_35953_cov_1.028037.p4, NODE_7_length_67686_cov_1.621421.p1
OG0023010	NODE_10_length_47437_cov_0.363429.p29, NODE_563_length_6640_cov_0.236661.p2, NODE_968_length_2692_cov_0.410721.p1	NODE_459_length_7203_cov_0.898226.p3
OG0023011	NODE_11_length_46995_cov_0.451872.p6, NODE_29_length_33183_cov_0.333666.p2	NODE_148_length_15570_cov_0.950100.p1, NODE_150_length_15491_cov_0.365644.p2
OG0023013	NODE_11_length_46995_cov_0.451872.p24, NODE_348_length_10403_cov_0.608210.p2, NODE_707_length_4970_cov_0.408335.p3	NODE_16_length_49026_cov_1.035992.p11
OG0023017	NODE_148_length_17471_cov_0.413136.p1, NODE_23_length_38171_cov_0.318108.p2	NODE_293_length_10559_cov_1.046463.p1, NODE_623_length_5327_cov_0.695103.p1
OG0023018	NODE_24_length_36516_cov_0.652470.p9, NODE_323_length_10965_cov_0.441561.p5, NODE_763_length_4425_cov_0.192094.p2	NODE_172_length_14331_cov_0.709177.p3
OG0023020	NODE_155_length_16773_cov_0.488785.p4, NODE_27_length_33950_cov_0.349739.p21, NODE_395_length_9429_cov_0.550054.p6	NODE_19_length_47148_cov_1.447810.p9
OG0023022	NODE_31_length_32452_cov_0.352672.p5, NODE_486_length_7793_cov_0.204315.p2, NODE_84_length_22349_cov_0.357888.p5	NODE_408_length_7975_cov_0.539487.p2
OG0023024	NODE_41_length_29768_cov_0.533924.p8	NODE_24_length_41419_cov_0.818780.p11, NODE_614_length_5380_cov_0.964022.p3, NODE_71_length_24927_cov_1.205937.p8
[truncated: 1,167 more rows]

## Sheet: Eggnog annotations
Supplementary Dataset 2.c, eggNOG annotation of 93 of the 1217 proteins unique to both Amoeboradix gromovi and Sanchytrium tribonematis.
[truncated: 97 more rows]
[truncated: 316 more columns]
