# Supplementary material for: Phylogenomics of a new fungal phylum reveals multiple waves of reductive evolution across Holomycota
Source: Nat Commun. 2021 Aug 17;12:4973. doi: 10.1038/s41467-021-25308-w (PMC8371127; doi:10.1038/s41467-021-25308-w)
Supplement: Supplementary file 5 — Supplementary Data 3 [file 41467_2021_25308_MOESM5_ESM.xlsx]

## Sheet: results
Supplementary Data 3. Alternative topology tests of phylogenomic analyses and removal of fast-evolving sites test. IQ-tree output alternative topology tests; and progressive exclusion of fastest evolving sites. B+F = Blastocladiomycota+Sanchytriaceae sister of all other fungi, C+F = Chytridiomycota sister of all other fungi, S+B = Sanchytriaceae within Blastocladiomycota, Dicarya = The Dicarya mo…
GBE59
	logL	deltaL	bp-RELL	p-KH	p-SH	p-WKH	p-WSH	c-ELW	p-AU
B+F	-4.13971e+06	38.761	0.101	0.134	0.25	0.134	0.2	0.101	0.148
C+F	-4.13967e+06	0	0.491	0.563	1	0.563	0.803	0.491	0.669
GBE57
	logL	deltaL	bp-RELL	p-KH	p-SH	p-WKH	p-WSH	c-ELW	p-AU
B+F	-3.97451e+06	87.463	0.027	0.0285	0.0285	0.0285	0.0285	0.026	0.0323
C+F	-3.97443e+06	0	0.489	0.508	1	0.508	0.789	0.487	0.599
											B+F	Blastocladiomycota+Sanchytriaceae sister of all other fungi
											C+F	Chytridiomycota sister of all other fungi
											S+B	Sanchytriaceae within Blastocladiomycota
											Dicarya	The dicarya monophyly
GBE59
all_taxa	C+F (%)	B+F (%)	S+B (%)	Dicarya (%)
93,743 aa	91.6	8.4	100	100
89,056 aa	96.4	3.6	100	100
84,369 aa	96.1	3.9	100	100
79,682 aa	99	1	100	100
74,995 aa	99.1	0.9	100	100
70,308 aa	98.8	1.2	100	100
65,621 aa	96.1	3.9	100	100
60,933 aa	92.7	6.6	100	100
56,246 aa	83.9	15.9	100	100
51,559 aa	93.7	6.2	100	100
46,872 aa	98.2	1.1	100	100
42,185 aa	93.5	5.3	100	100
37,498 aa	69.6	16.4	100	100
32,811 aa	72.1	25.5	100	100
28,123 aa	6.8	15.7	100	100
23,436 aa	0.1	21.8	100	100
18,749 aa	11.2	0	98.9	98.3
14,062 aa	0	0	0	78.8
9,375 aa	0	0	0	0
4,688 aa	0	0	0	0
