# Supplementary material for: Phylogenomics of a new fungal phylum reveals multiple waves of reductive evolution across Holomycota
Source: Nat Commun. 2021 Aug 17;12:4973. doi: 10.1038/s41467-021-25308-w (PMC8371127; doi:10.1038/s41467-021-25308-w)
Supplement: Supplementary file 6 — Supplementary Data 4 [file 41467_2021_25308_MOESM6_ESM.xlsx]

## Sheet: Primary_metabolism_KOGs
Supplementary Data 4. Proteins involved in primary metabolism present in various eukaryotic genomes compared in this work. Primary metabolism-related proteins are based on eggNOG classification.
	Acanthamoeba_castellanii	Dictyostelium_discoideum	Thecamonas_traens	Monosiga_brevicollis	Salpingoeca_rosetta	Fonticula_alba	Parvularia_atlantis	Rozella_allomycis	Paramicrosporidium_sacamoebae	Mitosporidium_dafniae	Metchnikovella_incurvata	Amphiamblys_sp	Edhazardia_aedis	Encephalitozoon_cuniculi	Paraphelidium_tribonemae	Amoeboradix_gromovi	Sanchytrium_tribonematis	Allomyces_macrogynus	Catenaria_anguillulae	Gonapodia_prolifera	Anaeromyces_robustus	Piromyces_sp	Neocallimastix_californiae	Caulochytrium_protosteliodes	Rhizoclosmatium_globosum	Spizellomyces_punctatus	Batrachochytrium_dendrobatidis	Entomophthora_muscae	Conidiobolus_coronatus	Coemansia_reversa	Capniomyces_stellatus	Rhizophagus_irregularis	Morteriela_alpina	Umbelopsis_isabellina	Rhizopus_oryzae	Cokeromyces_recurvatus	Cryptococcus_neoformans	Postia_placenta	Ustilago_maydis	Puccinia_graminis	Saitoella_complicata	Schizosaccharomyces_pombe	Yarrowia_lipolytica
KOG0016	1	0	1	1	0	0	4	1	0	0	0	0	0	0	1	0	0	2	1	19	0	0	0	6	0	2	0	0	0	0	0	1	0	0	1	0	0	0	1	0	1	0	0
KOG0017	33	75	0	2	86	3	12	23	0	2	14	33	0	0	45	12	92	4	3	120	2	45	3	348	2	2	2	118	1	11	48	1	92	0	140	36	3	15	14	155	0	10	5
KOG0021	1	1	1	1	1	2	4	1	1	0	0	0	1	0	1	1	1	2	1	2	1	0	1	18	1	1	2	1	2	1	1	1	2	0	2	0	1	2	2	2	1	1	1
KOG0022	0	1	0	2	1	1	1	0	1	0	0	0	0	0	1	1	1	3	0	5	0	0	0	9	1	0	1	0	1	0	0	0	2	0	1	1	1	1	3	1	1	2	1
KOG0023	2	8	1	2	0	0	1	1	0	1	0	0	0	0	1	0	1	6	1	5	0	0	0	17	0	3	0	5	5	4	2	0	9	4	13	4	8	11	7	2	10	1	3
KOG0024	0	0	0	3	3	0	0	1	0	0	0	0	0	0	5	1	1	2	1	6	0	1	1	14	1	3	0	1	0	0	0	2	1	6	3	4	10	7	5	6	8	2	1
KOG0025	1	1	1	1	2	1	0	1	1	2	0	0	0	0	2	1	1	7	3	0	2	1	3	9	1	1	2	2	20	2	4	1	2	1	1	1	0	1	0	1	1	1	1
KOG0026	1	0	0	2	2	0	4	0	0	0	0	0	0	0	2	1	2	3	1	3	2	2	3	7	1	1	1	1	1	3	2	1	1	1	1	1	1	2	1	1	1	1	1
KOG0029	7	6	1	2	0	2	6	1	0	0	0	0	0	0	0	0	0	7	1	4	0	0	1	0	2	2	1	0	1	0	0	0	5	0	2	0	2	3	2	1	1	2	2
KOG0036	3	1	4	3	1	0	4	0	0	0	0	0	0	0	2	1	1	4	2	17	1	2	1	16	1	1	2	2	2	0	1	1	2	4	4	4	1	1	2	3	1	1	1
KOG0039	2	3	8	2	5	1	2	4	0	1	0	0	0	0	8	5	5	16	8	32	0	0	0	44	8	8	5	2	8	4	7	5	7	7	3	4	10	9	12	9	7	2	15
KOG0042	1	1	1	0	1	1	1	1	1	1	0	0	1	1	3	1	1	2	1	0	0	0	0	11	1	1	1	1	1	1	2	1	2	2	5	4	2	2	1	1	1	1	1
KOG0047	2	2	0	1	0	0	3	0	1	1	0	0	0	0	0	1	2	0	0	0	0	0	0	8	0	0	0	2	1	3	1	0	3	3	0	0	4	4	0	7	3	1	3
KOG0053	1	2	1	3	1	1	8	1	1	1	0	0	0	0	5	3	3	13	3	18	1	1	2	27	3	3	6	9	4	4	6	3	6	9	7	5	3	4	6	4	5	3	4
KOG0054	8	13	9	11	9	2	15	5	4	1	2	3	0	0	34	10	17	74	39	41	9	13	15	52	62	13	18	6	5	28	13	13	101	28	18	18	11	21	13	8	5	4	10
KOG0055	1	4	0	2	3	4	17	2	0	1	1	0	0	0	17	3	7	20	3	80	21	26	18	47	8	8	2	9	13	4	2	8	9	23	13	15	2	9	5	1	4	2	4
KOG0056	0	0	0	1	0	0	3	0	0	0	0	0	0	0	0	0	0	0	0	0	0	1	0	8	0	0	0	0	3	0	0	0	0	0	0	0	0	0	1	0	0	0	0
KOG0057	1	2	1	2	2	2	1	2	0	2	0	1	0	0	6	3	4	7	3	6	2	1	3	9	2	3	2	3	1	2	0	3	7	4	3	3	3	2	1	2	2	2	1
KOG0058	3	7	4	4	3	4	9	1	0	1	0	1	0	0	2	1	1	2	2	17	1	1	2	16	3	0	2	1	3	1	2	0	0	3	3	4	2	1	2	1	1	1	1
KOG0059	2	7	11	6	8	1	11	5	0	0	0	0	0	0	7	6	7	11	16	8	50	118	89	0	13	4	14	0	0	1	7	0	9	0	0	0	0	1	1	0	1	0	1
KOG0060	3	3	2	1	1	1	4	1	1	0	0	0	0	0	3	2	2	4	1	1	1	1	2	2	2	1	0	0	1	2	1	1	1	1	0	1	0	0	0	0	0	0	0
KOG0061	23	8	18	8	8	12	27	5	5	4	3	3	14	5	33	5	8	14	8	72	1	1	2	10	30	8	6	1	4	4	3	10	20	5	5	4	3	2	4	3	4	1	1
KOG0062	1	2	2	3	1	1	5	5	0	1	1	1	1	1	6	2	3	4	2	22	2	5	2	27	5	4	4	6	3	2	4	2	11	10	10	9	3	3	4	4	4	3	3
KOG0064	2	0	4	1	1	3	3	4	1	1	0	0	0	0	3	4	3	4	3	9	0	0	0	17	2	3	2	2	2	3	5	3	6	7	6	5	2	2	2	2	2	0	2
KOG0065	10	16	0	0	2	0	1	0	0	0	0	0	0	0	0	0	0	0	0	18	0	0	0	25	2	2	0	0	0	3	0	0	14	6	13	8	8	5	4	6	4	2	5
KOG0068	0	1	1	1	1	0	2	0	1	0	0	0	0	0	2	1	1	2	1	14	2	2	4	9	2	1	2	1	1	1	1	1	2	1	3	3	2	1	1	1	1	1	1
KOG0069	1	1	0	2	5	0	1	0	0	0	0	0	0	0	0	2	1	0	0	9	0	0	0	0	1	1	0	0	2	1	1	2	4	2	4	2	9	8	6	0	3	2	7
KOG0089	3	3	1	1	0	0	1	0	0	0	0	0	0	0	1	1	1	2	1	5	0	0	0	9	1	1	1	1	1	1	0	2	1	2	2	1	1	1	1	0	1	1	1
KOG0134	1	7	1	3	2	0	0	0	0	0	0	0	0	0	0	1	0	4	0	0	1	2	2	0	1	0	0	3	16	0	1	1	5	5	5	3	5	20	4	3	5	3	6
KOG0135	3	8	0	0	0	0	4	0	0	0	0	0	0	0	0	0	0	0	0	0	0	0	0	6	0	0	0	0	0	0	0	0	1	0	0	0	0	1	0	0	0	0	0
KOG0136	5	1	5	1	1	2	14	3	1	1	0	0	0	0	6	2	3	13	7	0	0	0	0	18	4	4	1	5	3	2	6	5	19	9	16	7	1	2	6	2	2	0	6
KOG0137	1	2	2	1	1	2	2	0	0	0	0	0	0	0	4	0	0	2	1	28	0	0	0	29	6	4	0	3	4	0	0	1	4	4	6	7	0	4	2	2	2	0	1
KOG0138	2	2	0	1	1	0	1	0	1	1	0	0	0	0	1	0	1	2	1	5	0	0	0	9	1	1	1	1	1	1	1	3	1	2	1	0	2	1	1	1	1	0	1
KOG0139	0	1	2	2	2	1	1	2	0	2	0	0	0	0	9	1	1	2	2	4	0	0	0	9	1	1	2	1	1	1	1	3	2	3	3	2	1	1	3	2	0	0	0
KOG0140	1	1	2	3	2	2	4	2	2	0	0	0	0	0	3	2	4	4	2	15	0	0	0	9	2	1	3	2	2	1	1	1	5	1	1	1	1	0	1	1	1	0	1
KOG0141	0	1	2	2	2	0	2	0	0	1	0	0	0	0	2	0	0	1	1	15	0	0	0	17	4	1	2	0	4	0	1	1	2	4	4	7	2	2	1	2	1	0	1
KOG0142	1	1	1	1	1	1	2	1	1	1	0	0	2	1	3	1	1	2	1	3	1	2	1	9	1	1	1	1	1	1	1	1	1	0	1	0	1	1	1	1	1	1	1
KOG0143	1	5	0	2	1	0	1	0	0	0	0	0	0	0	0	0	1	3	1	42	0	0	0	9	2	5	1	2	3	1	0	3	6	3	2	0	6	21	5	3	6	2	3
KOG0156	0	43	0	0	0	0	0	0	0	0	0	0	0	0	0	0	0	15	4	0	0	0	0	0	1	0	0	9	8	0	0	10	0	3	13	4	0	110	4	3	3	0	1
KOG0157	12	2	3	5	8	4	17	3	0	0	0	0	0	0	6	4	7	45	16	76	0	1	0	19	27	6	2	31	73	10	21	116	34	22	18	8	5	71	11	9	7	1	13
KOG0158	0	0	0	0	0	0	0	0	0	0	0	0	0	0	0	0	1	2	2	59	0	1	0	0	1	0	3	26	50	2	1	42	4	12	2	2	0	26	4	3	2	0	2
KOG0159	0	0	1	0	0	0	0	0	0	0	0	0	0	0	0	0	0	11	4	7	0	0	0	0	4	1	0	2	1	0	0	6	0	4	0	1	0	0	0	2	0	0	0
KOG0169	1	1	1	8	7	2	14	0	0	0	0	0	0	0	3	1	1	7	1	6	1	2	2	4	2	1	1	1	2	1	2	1	1	0	0	0	1	2	4	1	1	1	1
KOG0172	5	2	3	3	3	1	5	1	1	2	0	0	0	0	5	4	4	6	4	8	2	1	4	27	4	3	3	4	4	3	4	3	7	5	5	4	3	3	2	2	4	2	2
KOG0186	0	1	1	1	1	1	1	1	0	2	0	0	0	0	1	1	1	2	1	4	0	0	0	8	2	1	1	1	1	1	1	1	2	3	4	3	2	1	1	1	1	1	2
KOG0189	0	0	0	1	1	0	1	0	0	0	0	0	0	0	0	0	0	0	0	1	0	0	0	0	1	1	0	1	1	1	1	1	1	1	1	2	1	1	1	0	1	1	1
KOG0202	2	1	1	2	2	2	5	2	2	1	1	1	0	0	20	4	5	10	7	18	4	4	7	25	5	7	3	4	2	4	7	8	23	24	12	11	3	2	4	3	2	2	3
KOG0203	1	2	2	4	6	0	4	3	2	1	0	0	1	0	11	8	7	6	4	20	0	0	0	18	11	4	3	6	8	2	2	4	10	14	2	4	0	2	2	1	1	0	0
KOG0204	2	4	6	3	2	1	4	2	1	1	1	1	1	0	3	6	6	10	3	33	1	4	4	9	6	3	3	2	11	2	2	3	9	5	22	12	1	1	1	2	1	1	1
KOG0205	2	1	1	0	0	1	14	0	0	1	0	0	0	0	1	0	0	0	0	0	0	0	0	18	0	1	0	5	9	2	0	0	1	5	7	4	2	3	2	5	1	2	1
KOG0206	7	6	6	3	2	2	23	2	1	1	0	0	2	1	15	2	3	17	5	20	6	10	13	37	4	6	4	3	4	2	1	5	12	11	19	14	3	3	3	6	1	3	4
KOG0207	3	4	4	2	4	1	4	3	0	1	0	0	1	0	4	0	1	5	2	6	1	1	1	9	2	3	2	2	1	2	2	5	5	4	5	5	1	3	2	1	1	1	2
KOG0208	0	3	0	1	1	1	7	2	1	3	6	3	1	1	4	3	3	4	6	16	2	3	3	18	4	2	4	7	12	6	6	1	9	4	13	12	1	1	3	1	1	2	1
KOG0209	1	1	2	2	2	1	3	1	1	2	1	1	1	1	5	1	1	3	1	5	1	1	1	8	1	1	1	0	1	1	1	1	2	5	2	3	1	1	1	2	1	1	1
KOG0210	0	1	0	0	0	1	12	1	1	2	2	2	1	1	4	1	1	1	1	0	2	6	3	18	1	1	1	1	2	1	2	1	4	4	7	2	1	1	2	1	1	1	1
KOG0222	1	3	0	0	0	0	0	0	0	0	0	0	0	0	2	0	0	3	1	0	0	0	0	0	1	0	0	0	0	0	0	0	0	0	0	0	0	1	2	2	3	0	0
KOG0223	3	4	4	2	2	0	4	0	1	1	1	1	1	1	2	1	1	2	1	5	1	1	2	14	7	2	1	0	0	0	0	2	4	1	0	1	1	0	2	6	4	0	1
KOG0224	0	0	0	0	0	0	0	0	0	0	0	0	0	0	1	0	0	10	1	0	0	0	0	0	0	1	1	9	0	2	5	1	1	1	2	1	0	2	4	4	4	2	2
KOG0225	0	1	1	1	1	1	1	1	1	1	0	0	1	1	2	2	2	2	1	5	0	0	0	9	1	1	1	1	1	1	2	1	4	1	1	3	1	1	1	1	1	1	1
KOG0228	1	0	1	1	1	0	0	0	0	0	0	0	0	0	0	0	0	0	0	1	0	0	0	0	0	0	0	0	0	0	0	0	0	1	0	0	1	0	2	1	3	2	1
KOG0231	10	1	6	10	11	0	0	3	0	0	0	0	0	0	9	2	2	8	4	5	3	1	5	9	4	4	6	0	0	0	0	0	0	0	0	0	0	0	0	0	0	0	0
KOG0232	1	1	1	1	1	2	2	2	1	2	2	2	1	1	5	2	2	4	2	5	2	2	4	18	2	2	2	4	1	2	1	2	1	0	0	0	2	2	1	2	3	2	2
KOG0233	1	1	1	1	1	1	1	1	1	0	1	1	1	1	1	1	1	2	1	5	1	1	2	9	1	1	1	1	1	1	1	1	1	0	2	0	2	1	1	1	1	1	1
KOG0234	4	2	1	1	2	3	5	2	1	2	0	0	0	0	4	4	4	7	3	15	2	2	4	2	2	3	2	2	2	3	3	3	7	4	4	5	2	2	2	3	3	4	3
KOG0235	1	2	1	1	1	0	0	0	0	0	0	0	0	0	0	0	0	1	1	2	0	2	1	5	0	0	0	1	3	1	0	0	0	0	0	0	0	0	4	6	0	1	1
KOG0236	5	4	4	4	3	1	3	2	1	0	0	0	2	1	4	2	3	4	2	11	4	2	3	12	12	6	3	10	12	4	4	5	9	11	19	9	3	4	2	3	5	4	3
KOG0237	1	1	0	1	0	0	1	0	0	0	0	0	0	0	3	1	1	2	1	3	1	1	2	10	1	1	1	1	1	1	2	1	1	2	2	2	1	1	1	1	1	1	1
KOG0238	2	2	0	2	2	2	7	2	3	0	0	0	0	0	6	2	2	7	1	7	0	0	0	9	2	2	2	1	3	1	1	2	3	3	5	4	2	2	3	1	2	0	2
KOG0252	4	1	0	0	0	0	0	0	0	0	0	0	0	0	1	0	0	7	2	6	1	2	4	16	9	4	2	0	14	3	0	5	7	11	6	5	5	10	8	3	4	5	5
KOG0253	0	0	0	2	4	0	2	0	0	0	0	0	0	0	0	0	0	0	0	0	2	2	3	0	3	0	2	1	10	1	0	2	2	3	2	2	1	3	6	3	0	1	2
KOG0255	1	0	0	0	0	1	4	0	0	0	0	0	0	0	0	0	0	0	0	40	1	2	0	18	3	2	0	8	14	1	0	8	4	16	13	13	21	21	44	3	17	17	18
KOG0256	0	2	0	1	1	0	2	0	0	0	0	0	0	0	3	0	1	0	0	10	5	11	21	0	3	2	0	0	0	1	2	0	2	0	0	1	1	1	1	1	1	0	0
KOG0257	3	1	2	4	4	1	2	0	0	0	0	0	0	0	2	1	2	2	1	3	0	0	0	9	3	2	1	1	1	1	2	1	0	2	4	4	3	4	3	3	1	1	3
KOG0258	2	1	1	2	2	1	1	3	1	1	0	0	0	0	4	2	2	4	1	11	2	3	4	9	1	1	1	3	1	1	3	1	2	2	5	2	2	1	1	2	1	1	1
KOG0259	1	1	1	1	1	1	2	0	1	0	0	0	0	0	2	1	1	2	1	0	0	0	0	9	0	1	1	1	1	1	1	1	1	1	2	1	2	0	0	0	0	0	0
KOG0278	1	1	0	1	1	1	2	0	0	0	0	0	0	0	0	0	0	0	0	0	0	0	0	0	1	1	0	1	2	1	0	1	1	1	1	1	1	1	2	2	1	0	1
KOG0280	1	1	1	1	1	1	2	1	1	0	1	0	1	1	2	1	2	2	1	1	1	2	2	4	1	1	1	0	4	1	0	1	1	1	1	1	1	1	2	1	1	1	1
KOG0293	2	1	0	1	2	0	2	1	1	0	0	0	0	0	9	1	2	4	1	5	1	4	2	6	1	1	1	1	2	1	1	1	0	1	1	1	1	1	2	1	1	1	1
KOG0301	2	1	2	1	1	1	6	1	1	0	1	1	1	1	2	1	1	2	1	7	1	0	1	16	1	1	1	1	2	1	2	1	1	2	1	2	1	1	4	3	1	1	1
KOG0316	1	2	1	1	1	1	6	0	1	1	0	0	0	0	3	1	1	1	1	1	0	0	1	2	1	1	1	1	4	1	0	1	1	2	0	1	1	1	6	1	1	1	0
KOG0325	0	0	0	0	1	0	1	1	0	1	0	0	0	0	1	1	1	2	1	2	0	0	0	4	1	1	1	1	1	1	1	1	1	1	0	1	1	1	2	2	1	1	1
KOG0368	1	1	1	1	1	1	1	0	1	0	0	0	2	0	1	1	1	2	1	2	1	1	2	4	2	1	1	5	2	1	1	2	4	1	2	3	1	1	1	1	1	1	1
KOG0369	0	0	0	0	0	0	0	0	0	0	0	0	0	0	1	0	0	0	0	0	0	0	0	0	0	0	0	0	1	0	0	0	0	1	0	0	0	0	4	0	0	0	0
KOG0370	2	1	0	2	2	1	5	0	0	0	0	0	0	0	9	2	3	7	2	9	2	4	4	27	2	2	1	2	5	2	2	2	8	4	3	4	2	2	3	2	2	2	2
KOG0372	5	2	3	0	0	1	4	1	0	0	1	1	1	2	1	2	2	4	2	8	2	1	4	18	2	2	2	2	2	2	0	2	1	3	1	0	1	1	2	1	2	1	1
KOG0380	3	3	2	1	1	2	5	2	1	2	1	1	1	1	8	4	3	6	2	3	0	0	0	16	2	2	3	2	0	2	2	1	5	4	3	6	2	1	1	1	3	2	2
KOG0382	0	0	1	0	0	0	0	0	0	0	0	0	0	0	0	0	0	0	0	0	0	0	0	0	1	1	0	0	0	0	0	0	1	1	0	0	0	0	0	0	1	0	0
KOG0391	1	2	1	0	0	1	4	1	0	0	0	0	0	0	0	0	0	0	0	0	0	0	0	8	0	0	0	0	0	1	1	1	0	0	2	1	0	1	1	0	0	0	0
KOG0399	2	0	0	1	0	0	0	0	0	0	0	0	0	0	1	1	2	2	1	2	1	1	3	9	1	2	1	1	2	1	2	1	5	2	5	7	2	1	1	3	1	1	1
KOG0405	0	1	2	2	3	0	2	1	1	0	0	0	1	0	3	1	1	2	1	8	0	0	0	9	1	1	1	1	1	1	1	1	1	2	3	1	1	1	2	1	1	1	1
KOG0410	0	0	0	1	1	0	0	0	0	0	0	0	0	0	0	0	0	0	0	0	0	0	0	0	0	0	0	0	0	0	0	0	0	0	0	0	0	0	0	0	0	0	0
KOG0411	1	1	1	0	1	1	2	1	1	1	1	1	1	2	2	1	1	2	1	3	0	0	0	5	1	1	1	1	1	1	1	1	3	2	1	2	1	1	1	1	1	1	1
KOG0430	5	1	3	1	1	0	0	0	1	0	0	0	0	0	4	0	0	0	0	8	0	0	0	0	0	0	1	2	1	1	0	1	4	0	0	0	0	0	1	0	1	0	0
KOG0441	2	6	3	0	0	1	3	0	0	0	0	0	0	0	2	0	0	2	1	7	0	0	0	9	1	3	1	2	0	1	2	2	0	0	0	0	1	1	0	0	1	1	1
KOG0449	1	1	0	1	0	1	1	1	1	1	0	0	0	0	1	0	1	2	1	2	0	0	0	8	1	1	1	1	1	1	0	1	0	0	0	0	1	1	1	1	1	1	1
KOG0450	2	1	2	3	3	2	1	2	2	2	0	0	0	0	4	2	4	5	2	9	0	0	0	7	2	2	2	3	2	3	2	4	5	7	5	8	1	2	1	1	1	1	1
KOG0451	0	1	0	0	0	0	3	0	0	0	0	0	0	0	1	0	0	0	0	0	0	0	0	11	0	0	0	0	0	0	0	0	0	0	0	0	0	0	0	0	0	0	0
KOG0453	3	1	1	3	2	1	4	2	1	3	0	0	0	0	6	4	5	6	3	10	3	4	7	25	3	3	2	5	7	3	1	3	8	8	5	5	5	4	4	4	4	3	4
KOG0454	0	0	0	0	0	0	0	0	0	0	0	0	0	0	1	0	0	0	0	2	0	0	0	9	0	1	0	0	0	0	0	0	1	1	2	1	1	1	1	1	1	1	1
KOG0455	0	0	0	1	1	0	4	0	0	0	0	0	0	0	2	1	0	2	1	0	1	1	2	9	1	1	1	0	1	1	1	1	1	1	2	1	1	1	1	2	1	1	1
KOG0456	0	0	0	1	1	0	0	0	2	0	0	0	0	0	1	1	2	4	1	3	3	3	4	9	2	2	1	2	1	1	1	3	3	1	8	1	1	1	1	1	1	1	1
KOG0470	1	1	2	2	2	1	1	2	1	0	0	0	0	0	3	2	2	2	1	10	3	4	5	13	1	2	1	1	1	1	1	2	4	3	5	1	1	1	1	2	1	0	1
KOG0471	2	2	1	2	2	0	1	0	0	0	0	0	0	0	0	0	0	0	0	0	1	1	0	0	0	1	0	1	1	0	0	1	0	2	1	0	8	3	3	0	2	7	0
KOG0474	5	4	2	4	1	0	0	0	0	0	0	0	0	0	8	0	0	9	2	0	0	0	0	0	3	1	0	0	0	0	0	0	0	0	0	0	0	0	0	0	0	1	0
KOG0475	0	0	0	1	1	2	0	2	0	0	0	0	0	0	0	3	3	5	2	12	3	4	3	17	6	3	3	4	3	3	6	3	6	3	4	5	2	3	5	5	2	1	3
KOG0476	1	2	2	2	2	0	0	0	0	0	0	0	0	0	0	0	0	0	0	0	0	0	0	0	0	0	0	0	0	0	0	0	0	0	0	0	0	0	0	0	0	0	0
KOG0496	1	3	0	4	2	1	2	0	0	0	0	0	0	0	0	1	0	0	0	0	0	0	0	2	3	0	0	1	2	1	0	0	0	5	1	1	0	1	1	1	0	0	0
KOG0497	1	1	1	1	1	1	2	1	0	0	0	0	0	0	3	0	0	2	1	4	2	1	3	0	1	1	2	1	1	1	1	1	3	3	2	2	1	1	2	3	1	1	1
KOG0498	2	0	6	0	1	1	4	1	0	0	0	0	0	0	1	1	1	6	4	2	6	4	2	2	65	7	3	1	2	0	1	0	3	2	0	0	0	0	0	0	1	0	1
KOG0499	0	0	0	0	1	0	0	0	0	0	0	0	0	0	0	1	3	5	4	2	0	0	0	0	2	0	0	0	0	0	0	0	1	0	0	0	0	0	0	0	0	0	0
KOG0500	0	0	3	2	1	0	0	1	0	0	0	0	0	0	0	3	3	29	10	6	0	4	1	0	5	3	1	0	2	0	0	0	2	1	1	0	0	0	0	0	0	0	0
KOG0501	0	0	1	0	0	0	0	0	0	0	0	0	0	0	0	0	0	0	0	0	0	0	0	0	0	0	0	0	1	0	0	0	0	0	0	0	0	0	0	0	0	0	0
KOG0503	1	1	1	1	1	2	2	1	1	1	0	0	1	0	5	1	1	2	1	8	1	1	2	9	1	1	1	1	1	1	2	1	2	2	2	2	1	1	1	1	1	4	0
KOG0504	48	5	67	23	39	8	26	22	9	1	2	1	2	1	22	8	19	15	30	74	130	12	171	32	59	14	11	7	6	7	12	12	15	8	10	11	4	7	6	4	5	4	6
KOG0506	3	1	1	2	4	0	1	0	0	0	0	0	0	0	1	1	0	0	0	3	0	0	0	0	1	1	1	0	0	0	0	0	0	0	0	0	0	0	0	0	0	0	0
KOG0513	7	2	2	1	0	0	0	0	0	0	0	0	0	0	0	0	0	0	0	0	0	0	0	0	0	0	0	0	0	0	0	8	0	0	0	0	0	0	0	0	0	0	0
KOG0522	1	1	1	2	2	1	8	0	1	0	0	0	0	0	4	0	0	0	0	3	13	8	14	0	1	1	0	1	2	0	0	0	2	0	0	0	0	0	0	0	0	0	0
KOG0523	1	2	1	1	1	1	1	1	1	1	1	1	1	1	3	1	3	5	1	2	2	4	3	9	0	1	1	1	1	1	1	1	3	2	4	2	9	2	1	1	1	1	1
KOG0524	1	1	1	1	1	1	1	1	1	1	0	0	1	1	1	1	1	2	1	2	0	0	0	9	1	1	1	1	1	1	1	1	1	1	1	1	1	1	1	0	1	1	1
KOG0525	1	1	1	1	1	1	1	1	1	1	0	0	0	0	2	1	1	2	1	5	0	0	0	9	1	1	1	2	1	1	1	1	4	1	1	1	1	1	1	1	0	0	1
KOG0534	4	1	5	2	3	2	3	3	0	2	0	0	1	0	11	1	3	12	7	13	0	0	0	27	10	10	2	5	4	4	7	10	9	6	4	7	4	5	4	3	4	2	4
KOG0535	1	1	1	0	0	0	1	1	0	0	0	0	0	0	4	0	0	0	0	9	0	0	0	0	1	4	1	1	1	1	0	2	3	2	1	3	0	4	2	0	3	0	0
KOG0536	0	1	2	1	1	1	1	1	0	0	0	0	0	0	1	1	1	2	2	3	1	1	1	7	0	1	0	1	1	1	0	2	1	0	0	0	1	1	1	1	1	2	1
KOG0537	6	10	7	2	2	6	5	2	1	1	0	0	1	0	15	1	1	10	6	53	1	1	1	46	18	15	5	9	11	3	7	10	11	9	15	12	8	13	8	7	8	3	4
KOG0538	0	1	1	0	1	0	3	0	0	0	0	0	0	0	4	1	3	0	0	15	3	2	3	0	2	1	1	2	1	2	1	1	2	3	4	2	6	11	3	1	5	1	2
KOG0539	0	1	0	1	1	2	1	1	1	1	0	0	0	0	3	1	1	4	1	4	0	0	0	9	1	2	1	1	0	1	2	1	2	2	5	4	1	1	1	1	1	1	1
KOG0540	0	2	0	2	2	1	3	0	2	0	0	0	0	0	7	2	2	3	2	5	0	0	0	9	2	2	2	0	2	0	1	3	3	3	3	1	1	1	5	1	1	0	1
KOG0553	2	2	1	1	2	1	2	1	0	1	0	1	1	1	2	0	1	3	1	2	1	2	1	9	1	1	1	1	1	1	1	1	1	1	0	1	1	2	3	1	1	1	1
KOG0557	1	2	1	2	1	1	3	1	1	1	0	0	0	0	7	1	1	4	2	4	0	0	0	9	1	2	1	2	2	2	1	1	3	1	1	1	2	2	2	3	2	2	2
KOG0558	1	1	1	1	1	1	1	1	1	1	0	0	0	0	3	1	1	3	1	1	0	0	0	9	1	1	1	1	1	1	1	1	2	1	1	2	1	1	2	1	0	0	1
KOG0559	1	1	1	2	1	1	2	1	1	1	0	0	0	0	3	1	1	2	1	2	0	0	0	9	1	1	1	1	1	1	1	1	2	1	2	0	1	1	1	0	1	1	1
KOG0560	0	0	0	1	1	0	2	0	0	0	0	0	0	0	0	0	0	0	0	2	0	1	0	0	1	1	0	1	1	1	1	1	2	2	2	4	2	2	1	0	1	1	1
KOG0562	2	1	1	1	1	0	2	1	0	0	0	0	0	0	1	0	0	2	2	0	1	2	1	4	1	3	0	0	0	0	0	1	1	0	0	0	1	1	2	0	1	1	1
KOG0563	2	2	1	2	3	0	0	0	1	1	1	1	1	1	2	2	2	3	1	8	0	0	0	9	1	3	1	1	1	2	1	1	8	3	8	6	1	1	1	1	1	3	1
KOG0564	1	1	1	1	1	1	5	0	0	0	0	0	0	0	5	1	1	1	2	2	1	1	2	9	2	1	1	4	2	2	4	2	6	6	3	3	2	2	2	2	2	2	2
KOG0566	0	1	0	1	1	1	2	1	1	1	1	1	1	1	3	1	2	3	1	8	3	1	5	8	2	1	1	2	1	1	1	1	2	1	1	4	1	1	2	1	1	2	1
KOG0567	1	2	1	1	1	1	1	1	1	1	1	1	1	1	3	1	1	2	1	2	0	0	0	7	1	1	1	1	1	1	1	1	2	1	0	1	1	1	1	1	1	1	1
KOG0569	0	2	0	1	1	2	1	2	0	1	2	1	0	0	1	2	6	12	5	2	0	0	1	9	1	1	0	3	4	5	3	1	4	4	10	9	3	1	1	3	4	0	1
KOG0571	1	12	0	0	0	0	2	1	0	0	0	0	0	0	2	1	3	2	1	2	0	0	0	9	2	2	0	1	1	1	2	1	4	2	3	2	1	1	1	1	1	1	1
KOG0572	1	1	0	1	0	0	2	0	0	0	0	0	0	0	1	0	0	2	1	2	1	1	2	9	1	1	1	1	1	1	1	2	2	1	0	1	1	1	1	1	1	1	1
KOG0573	0	1	1	1	1	1	1	1	1	1	1	1	1	1	5	1	1	2	1	4	1	0	1	2	1	1	1	0	1	1	1	1	3	1	2	2	1	1	1	1	1	1	1
KOG0599	0	0	2	0	0	0	0	1	0	0	1	0	0	0	0	0	0	0	0	0	0	0	0	0	0	0	0	0	0	0	0	0	0	0	0	0	0	0	0	0	0	0	0
KOG0602	0	1	1	1	1	0	5	2	2	1	1	2	2	1	5	2	3	2	1	5	1	2	1	19	1	3	1	9	2	3	3	1	3	3	7	8	2	3	2	3	2	1	1
KOG0622	0	3	1	3	4	1	2	0	0	0	0	0	0	0	8	1	1	6	1	2	2	1	2	9	2	2	1	6	3	1	1	2	4	4	3	2	1	1	1	1	1	1	1
KOG0623	0	0	0	1	1	0	1	0	0	0	0	0	0	0	1	0	0	2	0	1	1	1	1	9	1	1	1	0	2	1	1	1	1	1	1	0	1	1	1	2	1	1	1
KOG0625	1	1	0	1	1	0	1	1	0	0	0	0	0	0	3	1	3	2	1	4	1	1	2	9	1	1	1	1	1	1	2	1	2	3	4	1	2	1	1	2	1	1	1
KOG0626	0	0	0	0	0	0	0	0	0	0	0	0	0	0	3	0	0	0	0	0	7	13	16	8	4	0	0	0	0	0	0	0	0	3	0	0	0	2	0	0	1	0	0
KOG0628	0	0	0	0	0	1	3	1	0	0	0	0	0	0	0	1	1	0	0	3	0	0	0	0	2	0	0	2	3	2	2	1	1	1	0	0	1	1	1	0	1	0	0
KOG0629	1	0	0	1	1	0	5	0	0	0	0	0	0	0	0	1	1	3	1	0	0	1	0	0	1	0	1	1	2	1	1	1	2	2	1	3	0	0	2	0	1	0	1
KOG0630	0	0	0	0	0	0	2	0	0	0	0	0	0	0	0	0	0	0	0	0	0	0	0	0	0	1	0	0	0	0	0	0	0	0	0	0	0	0	0	0	0	0	0
KOG0631	1	1	1	3	3	0	4	0	0	0	0	0	0	0	3	0	2	1	1	4	0	0	0	10	3	2	1	1	1	2	2	2	3	1	3	4	3	2	1	2	1	1	1
KOG0632	1	1	0	1	0	3	2	1	1	0	0	0	0	0	1	0	0	7	2	0	2	2	2	0	2	1	1	2	0	0	0	1	3	2	3	3	0	0	0	2	1	1	0
KOG0633	1	0	1	1	1	0	1	0	0	0	0	0	0	0	4	0	0	2	1	5	2	2	2	9	1	1	1	2	1	1	0	1	2	1	2	2	1	1	1	1	1	1	1
KOG0634	2	2	1	1	1	1	4	1	0	0	0	0	0	0	2	1	0	3	1	12	2	2	2	0	2	2	1	1	2	2	1	0	3	4	5	1	4	4	2	1	3	3	3
KOG0635	1	1	0	1	1	1	1	1	0	1	0	0	0	0	1	0	0	0	0	3	0	0	0	0	1	1	0	1	1	1	1	1	0	0	1	0	1	1	1	0	1	1	1
KOG0636	0	1	0	0	0	1	1	0	0	0	0	0	0	0	2	0	0	0	0	1	0	0	0	0	1	1	0	1	1	1	1	1	1	2	2	2	1	1	1	0	1	1	1
KOG0637	0	1	3	0	0	0	0	0	0	0	0	0	0	0	2	1	1	3	1	6	1	2	2	16	1	2	1	1	2	2	3	3	2	5	3	3	1	1	4	1	2	1	1
KOG0638	1	4	1	1	1	1	1	1	1	1	0	0	0	0	2	1	1	2	1	8	0	0	0	9	1	1	1	2	1	1	1	1	1	1	2	2	0	0	0	0	0	0	1
KOG0657	0	1	1	1	2	0	0	0	1	0	1	0	1	1	1	2	4	4	0	5	2	2	6	9	1	1	0	9	1	1	1	2	1	1	5	5	2	1	2	1	1	2	1
KOG0672	0	1	0	1	1	0	1	2	1	1	0	0	0	0	3	1	1	13	76	3	1	1	1	10	4	1	2	1	1	2	0	1	0	0	0	1	2	1	1	1	0	1	2
KOG0673	3	0	1	1	2	2	3	2	3	1	0	1	0	3	0	1	1	3	2	2	2	1	3	12	2	2	2	2	1	1	1	1	2	2	1	1	1	1	1	1	1	1	1
KOG0682	1	3	0	4	3	0	2	0	0	0	0	0	0	0	5	7	8	8	2	6	3	4	7	0	9	2	1	2	1	2	3	3	5	4	6	4	2	2	2	2	2	3	6
KOG0683	3	2	0	1	1	1	1	0	1	0	0	0	0	0	1	0	0	0	0	5	0	0	0	4	1	2	1	1	1	0	0	4	6	1	9	3	3	4	2	4	2	1	2
KOG0684	4	1	1	2	3	1	3	0	0	0	0	0	0	0	2	0	0	2	1	12	0	0	0	0	3	2	2	3	1	1	1	3	3	3	3	3	1	3	2	2	2	1	1
KOG0685	0	0	0	1	1	0	2	0	0	0	0	0	0	0	0	0	0	0	0	2	0	0	0	0	0	0	0	0	0	0	0	0	0	0	0	0	0	0	0	0	0	0	0
KOG0692	1	0	0	1	1	1	4	0	0	0	0	0	0	0	5	1	1	2	1	4	1	1	1	9	2	1	1	1	3	1	1	2	2	4	4	4	1	1	3	3	3	1	1
KOG0693	1	1	1	1	0	1	1	1	0	2	0	0	0	0	3	1	2	2	1	4	2	1	4	9	1	1	2	1	1	1	1	1	1	1	1	1	1	1	1	1	1	0	1
KOG0707	1	1	2	3	4	2	1	2	1	1	0	1	1	1	5	1	2	6	4	8	3	1	4	9	3	3	2	1	1	1	0	2	1	0	0	1	1	1	1	1	2	1	1
KOG0711	1	3	2	1	1	1	1	1	1	1	0	0	2	1	1	1	1	2	1	2	1	1	1	9	1	1	1	1	1	1	1	1	2	1	2	0	1	2	1	2	1	2	1
KOG0725	5	7	1	12	10	1	7	1	1	0	0	0	0	0	4	1	1	6	2	41	0	0	0	9	3	3	1	4	9	3	5	9	16	14	1	2	22	40	17	15	23	5	13
KOG0747	3	3	2	1	1	2	5	1	0	0	0	0	0	0	8	0	1	2	1	1	0	0	0	9	1	2	1	0	0	0	0	1	2	2	1	1	0	0	0	0	0	1	1
KOG0749	2	1	1	2	1	1	6	2	1	1	0	0	0	0	4	1	1	3	2	5	2	4	4	18	4	2	1	1	6	1	1	2	4	1	2	2	5	2	2	1	1	1	2
KOG0750	0	0	0	0	0	0	0	0	0	0	0	0	0	0	1	1	1	1	1	3	0	0	0	16	3	2	1	2	2	1	1	1	2	0	2	1	1	1	2	1	1	1	1
KOG0751	4	3	1	1	0	1	6	2	2	0	0	0	0	0	5	2	2	5	2	6	0	0	1	16	1	1	2	2	2	2	2	1	7	2	5	2	1	1	2	2	1	0	1
KOG0752	10	6	7	2	3	3	8	2	1	2	0	0	0	0	7	3	2	4	2	7	2	2	1	52	4	2	2	2	2	3	3	3	6	2	7	3	2	2	4	3	3	3	3
KOG0753	5	2	4	3	3	1	3	0	0	0	0	0	0	0	0	1	1	1	0	3	0	0	0	0	1	0	1	0	0	0	0	0	0	0	0	0	0	1	0	0	0	0	0
KOG0754	1	1	2	1	1	0	4	1	1	1	0	0	0	0	3	1	1	2	1	11	0	0	0	18	1	1	1	2	2	1	1	1	1	0	2	0	1	1	2	1	1	1	1
KOG0755	2	1	0	2	2	2	2	1	1	0	0	0	0	0	1	3	2	4	2	12	0	0	0	0	3	2	2	1	4	1	1	2	3	1	1	1	1	0	2	1	1	1	1
KOG0756	3	1	0	1	1	1	4	2	1	1	0	0	0	0	5	3	3	9	4	16	0	0	0	56	5	5	2	6	6	3	2	4	4	4	4	3	5	3	10	4	3	2	4
KOG0757	4	2	0	1	1	1	1	1	1	3	0	0	0	0	5	1	2	3	1	4	1	0	1	11	1	2	1	1	1	1	1	1	1	1	1	0	1	1	1	1	1	1	1
KOG0758	8	3	7	2	4	4	14	4	1	4	0	0	0	0	13	3	2	9	7	12	2	4	5	80	9	9	4	8	14	4	3	1	4	2	5	6	3	2	12	5	4	2	4
KOG0759	6	1	1	3	7	1	9	0	0	0	0	0	0	0	4	0	0	2	1	12	0	0	0	4	3	1	0	2	2	2	2	1	2	4	4	4	1	2	6	1	2	0	1
KOG0760	1	1	1	1	2	1	6	2	1	1	0	0	0	0	2	1	1	2	1	2	0	2	1	28	2	3	1	1	6	1	2	2	3	3	5	4	1	1	2	1	2	2	3
KOG0761	1	1	1	1	1	1	2	1	1	0	0	0	0	0	2	1	1	2	1	0	0	0	0	4	1	1	1	1	2	1	2	1	2	1	2	1	1	1	2	1	1	1	1
KOG0762	4	2	2	2	1	2	10	0	0	0	0	0	0	0	0	0	0	6	1	2	0	0	0	16	3	1	0	1	2	1	1	1	1	1	3	2	3	2	4	1	2	0	1
KOG0763	3	0	1	1	2	0	4	2	0	0	0	0	0	0	2	1	1	2	2	2	1	0	2	0	1	2	0	2	0	2	1	2	2	3	2	1	2	2	0	4	2	0	1
KOG0764	1	2	1	2	1	2	4	2	2	1	0	0	0	0	4	2	1	4	2	7	1	0	2	46	2	2	2	4	4	2	2	2	1	2	1	1	2	2	4	2	2	2	2
KOG0765	2	1	3	1	1	0	4	0	1	0	0	0	0	0	1	0	0	2	1	0	0	0	0	8	1	2	1	0	0	0	0	1	0	0	0	0	0	0	0	0	0	0	0
KOG0766	0	0	0	1	1	1	2	1	1	0	0	0	0	0	1	1	1	3	1	2	0	0	0	18	0	1	1	1	2	1	0	1	1	0	0	1	2	1	2	1	1	1	1
KOG0767	4	2	1	1	1	1	6	0	2	1	1	1	0	0	2	3	2	4	1	8	0	0	0	18	2	2	1	3	4	1	1	2	2	3	1	2	2	2	4	2	2	1	2
KOG0768	3	0	1	1	1	1	2	1	2	1	0	0	0	0	3	2	2	3	2	2	0	0	0	14	1	2	1	1	0	1	0	1	1	1	2	2	1	1	4	1	2	2	1
KOG0769	1	1	1	0	0	0	2	2	0	0	0	0	0	0	5	2	3	4	4	11	1	2	4	18	3	2	2	2	2	2	1	2	2	2	2	3	3	3	3	3	3	0	3
KOG0770	1	1	0	0	0	0	2	1	0	0	0	0	0	0	1	0	0	0	0	5	0	0	0	0	0	2	1	2	2	0	0	1	3	1	1	1	0	0	0	0	1	1	1
KOG0776	1	1	1	0	0	0	1	0	0	0	0	0	0	0	3	1	1	2	1	2	0	0	0	0	1	1	1	1	1	1	1	1	2	1	2	2	1	1	1	1	1	2	1
KOG0777	1	1	1	2	2	1	1	0	0	0	0	0	0	0	1	0	0	3	3	2	1	1	1	0	1	1	1	0	1	1	0	1	0	1	0	0	1	2	1	2	1	0	1
KOG0782	0	0	0	1	1	1	0	0	0	0	0	0	0	0	0	0	0	0	0	0	0	0	0	0	0	0	0	0	0	0	0	0	0	0	0	0	0	0	0	0	0	0	0
KOG0784	0	0	0	1	2	1	2	1	1	1	0	0	0	0	4	1	1	2	1	3	0	0	0	9	1	1	1	2	1	1	1	1	1	2	1	1	1	1	1	0	1	1	1
KOG0785	2	2	0	3	2	1	4	1	1	2	0	0	0	0	5	2	2	4	2	5	1	1	1	18	2	2	2	3	2	2	1	2	2	2	1	1	5	2	3	4	3	2	2
KOG0786	0	0	0	0	0	0	0	0	0	0	0	0	0	0	0	0	0	1	1	4	0	1	2	9	1	1	0	0	1	0	0	0	1	1	1	2	1	1	2	1	1	1	1
KOG0788	1	1	1	1	1	1	2	0	0	0	0	0	0	0	0	1	1	5	1	3	1	2	2	0	1	1	1	1	2	1	1	1	1	1	3	2	1	1	2	1	1	1	1
KOG0795	1	0	0	1	0	0	0	0	0	0	0	0	0	0	1	0	0	3	1	1	1	1	1	6	1	1	0	1	1	1	1	1	1	0	1	0	1	1	1	1	1	1	1
KOG0799	1	3	0	1	2	0	2	1	0	0	0	0	0	0	3	3	1	0	0	0	0	0	0	26	4	1	2	0	2	0	0	0	0	0	0	0	0	0	0	0	0	0	0
KOG0805	0	0	0	0	0	0	0	0	0	0	0	0	0	0	0	0	0	0	0	0	0	0	0	0	0	0	0	0	0	0	0	0	0	2	0	0	1	0	1	0	2	0	0
KOG0806	1	3	3	3	4	1	3	0	1	0	0	0	0	0	5	2	2	4	2	6	1	1	1	12	2	2	1	2	2	1	0	2	0	1	2	1	3	2	3	5	5	3	2
KOG0807	1	2	1	1	0	1	1	0	0	0	2	0	0	0	1	1	1	1	0	0	0	0	0	0	0	0	0	1	1	1	1	1	0	0	0	1	1	0	1	1	1	1	1
KOG0808	1	1	1	0	0	0	0	0	0	0	0	0	0	0	0	0	0	0	0	0	0	0	0	0	0	0	0	0	0	0	0	0	0	0	0	0	0	0	0	0	0	0	0
KOG0814	0	1	0	1	2	0	0	0	0	0	0	0	0	0	0	0	0	0	0	0	0	1	0	2	2	0	0	0	1	0	0	0	0	1	0	0	1	1	0	0	1	0	0
KOG0817	4	3	1	2	1	2	4	3	1	1	0	0	0	0	4	1	1	6	3	1	4	3	3	13	2	3	1	2	3	1	0	4	0	2	1	0	5	4	3	2	1	1	1
KOG0831	8	1	2	3	4	2	6	0	1	0	0	0	0	0	1	3	3	11	4	6	1	2	1	34	5	5	1	20	24	1	0	1	2	3	5	4	1	1	2	1	1	1	1
KOG0833	0	1	0	1	0	1	1	0	0	1	0	0	0	0	0	2	2	2	1	0	1	0	1	8	1	0	1	1	1	1	0	1	1	0	0	0	1	2	1	1	1	1	1
KOG0872	2	3	2	3	4	2	4	0	0	0	0	0	0	0	2	1	1	2	1	10	0	0	0	0	3	1	1	1	1	1	1	1	5	2	2	1	1	1	1	2	1	2	1
KOG0873	6	3	5	2	1	1	8	0	0	0	0	0	0	0	1	0	0	4	3	29	0	0	0	0	2	3	1	4	1	2	2	1	4	1	3	4	1	1	2	1	1	1	1
KOG0874	1	0	0	0	0	0	0	0	0	0	0	0	0	0	0	0	0	0	0	2	0	0	0	8	3	1	0	0	0	0	0	1	2	2	2	2	1	1	3	1	1	1	1
KOG0876	0	1	0	1	1	1	1	2	2	1	0	0	0	1	3	1	1	2	1	6	0	0	0	8	1	1	1	4	3	1	1	2	1	0	2	1	1	2	3	2	2	3	4
KOG0888	1	4	5	5	5	1	4	5	2	1	0	1	0	1	4	2	4	13	6	14	4	2	3	24	7	5	4	5	4	5	1	1	0	0	2	3	2	1	3	1	1	1	1
KOG0913	0	0	0	0	0	0	1	0	1	0	0	0	0	0	2	1	0	2	0	0	1	0	1	0	0	1	0	1	1	0	0	0	0	0	0	0	0	0	0	0	0	0	0
KOG0945	1	1	1	0	2	0	1	0	0	0	0	0	0	0	1	0	0	0	0	0	1	0	1	0	2	2	1	1	1	0	0	1	0	0	0	0	1	1	1	2	0	1	1
KOG0975	1	1	1	2	3	2	2	1	1	1	0	0	0	0	3	1	1	4	1	16	2	0	4	9	2	2	1	2	2	2	0	1	6	3	4	4	2	2	4	1	3	1	2
KOG1014	1	2	0	4	3	1	1	1	1	0	0	0	1	1	4	1	1	2	1	10	1	1	1	8	2	2	1	1	1	3	1	1	1	0	1	1	1	6	3	1	1	1	1
KOG1018	1	2	0	0	1	1	2	0	1	1	1	1	0	1	2	1	1	3	1	3	1	1	1	10	1	1	1	1	1	1	1	1	0	0	0	0	4	2	4	1	2	2	2
KOG1021	3	0	0	1	17	2	12	0	1	0	0	0	0	0	0	0	0	2	0	5	0	0	0	0	1	0	0	0	0	0	0	0	2	2	2	2	1	0	0	0	0	0	0
KOG1022	1	0	0	0	0	0	0	0	0	0	0	0	0	0	0	0	0	0	0	0	0	0	0	0	1	0	1	0	0	0	0	0	0	0	0	0	0	0	0	0	0	0	0
KOG1030	5	0	4	2	2	0	4	0	0	0	0	0	0	0	2	1	0	1	3	1	1	2	1	0	0	0	0	5	10	0	0	0	1	0	0	1	0	0	0	0	0	0	0
KOG1032	10	6	3	1	1	2	20	2	1	0	0	0	0	0	6	2	1	3	2	3	4	8	7	24	3	4	2	2	4	1	1	2	3	3	3	2	1	1	2	1	1	1	1
KOG1046	5	5	3	1	3	2	8	2	1	3	2	1	2	3	1	2	8	11	3	7	4	4	15	0	10	2	3	5	10	3	1	1	15	3	6	0	1	4	1	1	2	1	3
KOG1047	1	1	1	1	1	0	3	1	5	1	0	0	0	0	2	2	3	2	1	3	2	1	2	9	1	1	1	1	2	1	1	3	5	3	5	1	1	1	2	1	1	1	1
KOG1050	3	3	0	0	0	0	7	2	3	3	2	1	1	2	10	3	5	11	2	16	5	6	7	29	4	3	3	3	2	4	5	3	13	16	15	12	2	3	3	7	3	5	3
KOG1052	1	1	0	0	0	1	0	0	0	0	0	0	0	0	0	1	0	0	0	0	1	0	0	0	0	0	0	0	0	0	0	0	0	0	0	0	0	0	0	0	0	0	0
KOG1065	2	1	1	2	2	1	2	1	2	0	0	0	0	0	2	0	0	0	0	17	6	5	8	0	0	2	0	3	0	1	1	1	3	13	0	2	1	2	1	1	1	3	0
KOG1066	2	1	3	10	5	1	4	1	1	0	0	0	0	0	4	2	2	3	1	5	1	1	1	9	3	1	1	1	1	1	1	1	5	5	6	4	2	2	2	2	2	1	1
KOG1096	1	1	1	1	1	1	3	1	0	1	0	0	1	0	2	1	3	4	1	2	0	0	0	8	1	1	1	1	1	2	1	1	4	6	2	3	1	1	1	1	1	1	1
KOG1097	3	2	1	1	3	2	0	0	0	0	0	0	0	0	3	0	0	0	0	3	2	2	3	0	2	1	1	0	0	0	1	1	0	0	1	1	0	1	2	1	2	2	0
KOG1102	7	5	3	1	1	0	2	1	1	1	1	0	0	0	0	0	0	0	0	0	1	1	1	8	0	1	1	0	1	0	0	1	0	0	0	0	1	1	3	1	1	2	0
KOG1110	1	1	1	1	2	2	3	3	1	0	0	0	0	0	3	2	2	7	3	6	1	4	0	40	5	3	2	4	6	3	1	2	3	0	0	0	4	2	5	4	2	1	3
KOG1112	1	1	1	1	1	1	5	1	1	1	2	1	1	1	3	1	2	2	1	5	0	0	0	9	1	1	1	1	1	1	1	2	6	5	6	6	1	1	1	1	1	1	2
KOG1115	0	0	0	1	1	0	0	0	0	0	0	0	0	0	0	0	0	0	0	0	0	0	0	0	0	0	0	0	0	0	0	0	0	0	0	0	0	0	0	0	0	0	0
KOG1116	3	3	3	2	3	1	7	0	1	0	0	0	0	0	2	0	2	2	2	0	0	1	1	2	1	4	0	1	0	1	1	2	2	2	2	2	1	1	1	1	1	1	1
KOG1119	1	1	1	1	1	0	1	1	0	1	0	0	0	0	0	1	1	2	1	2	1	1	2	0	1	1	0	1	1	0	0	1	0	0	0	0	1	1	1	1	1	1	1
KOG1120	1	1	0	1	1	1	1	1	0	1	0	0	0	0	0	1	1	2	1	1	1	1	2	7	1	1	1	0	1	1	0	1	0	0	0	0	1	1	1	1	1	1	1
KOG1124	5	2	8	5	10	0	3	3	1	0	0	1	0	1	7	2	3	8	4	13	7	9	8	33	7	7	7	0	2	1	2	3	2	0	5	3	2	1	2	0	3	1	1
KOG1154	1	0	1	1	1	2	1	0	0	0	0	0	0	0	0	0	0	2	1	8	1	2	3	0	1	1	1	0	0	1	2	1	2	4	1	4	2	1	1	1	1	1	1
KOG1158	6	4	3	3	3	3	6	2	0	2	0	0	1	1	1	2	2	5	2	13	2	2	2	13	4	5	2	3	4	3	3	4	5	8	8	8	2	4	2	2	3	4	2
KOG1159	1	1	1	1	1	1	2	1	1	1	1	1	1	1	1	1	1	2	1	4	2	2	1	8	1	1	1	1	1	1	1	1	2	3	3	1	1	1	1	1	2	1	1
KOG1160	0	0	0	1	1	0	0	1	0	1	0	0	1	0	1	1	1	0	0	0	0	0	0	0	1	1	0	1	0	0	0	1	3	2	1	1	0	0	0	1	1	1	1
KOG1161	0	0	0	0	0	1	4	2	0	1	0	0	1	1	4	2	3	4	2	9	4	7	6	18	4	2	2	4	4	2	2	4	16	15	21	19	2	3	2	2	4	2	3
KOG1169	9	1	2	1	0	0	2	0	0	0	0	0	0	0	0	0	0	0	0	4	1	2	2	14	0	3	1	0	0	1	0	0	0	1	1	1	0	0	0	0	0	0	0
KOG1170	1	0	0	1	1	0	0	0	0	0	0	0	0	0	0	0	0	0	0	0	0	0	0	0	0	0	0	0	0	0	0	0	0	0	0	0	0	0	2	0	0	0	0
KOG1171	0	1	1	1	1	1	2	0	0	0	0	0	0	0	0	0	0	0	0	0	0	0	0	0	0	0	0	0	0	0	0	0	0	0	0	0	0	0	0	0	0	0	0
KOG1172	1	1	0	0	0	0	2	0	0	0	0	0	0	0	3	0	0	0	0	0	0	0	0	0	0	1	0	0	0	0	1	0	0	0	0	0	1	1	4	1	4	1	1
KOG1175	0	28	1	3	3	1	4	2	1	1	1	1	3	1	8	1	2	10	4	20	0	0	0	9	2	2	2	3	6	3	2	2	5	4	7	9	2	2	4	1	2	1	1
KOG1176	2	7	1	3	3	0	6	1	0	0	0	0	3	0	7	0	0	7	3	29	33	2	45	26	3	2	2	4	21	6	13	11	4	10	15	13	3	9	14	4	7	1	12
KOG1177	0	0	0	0	0	0	0	0	0	0	0	0	0	0	0	0	0	0	0	0	5	2	3	0	0	0	0	0	6	0	0	0	0	0	0	0	0	1	1	1	1	0	1
KOG1178	2	2	2	3	5	0	4	1	0	0	0	0	0	0	4	1	3	5	2	3	4	2	4	11	4	7	4	2	25	1	1	1	4	4	6	5	1	15	10	1	4	3	1
KOG1179	0	0	0	0	0	1	24	0	0	0	0	0	0	0	0	0	0	0	0	25	0	2	0	32	0	0	1	0	0	0	0	0	8	2	4	2	0	0	2	0	1	0	1
KOG1180	0	0	1	0	0	0	0	0	0	0	0	0	0	0	0	0	0	0	0	0	0	1	0	9	0	0	0	0	3	0	0	0	0	0	1	0	0	0	1	0	0	0	0
KOG1182	0	1	1	1	1	1	2	1	1	2	0	0	0	0	2	2	2	2	1	6	0	0	0	16	2	1	1	1	1	1	2	1	2	1	5	3	1	1	1	1	0	0	1
KOG1184	0	0	0	0	0	0	0	0	0	0	0	0	0	0	0	0	0	0	0	0	0	0	0	0	0	1	0	1	0	0	0	1	0	0	3	3	1	1	1	0	2	4	2
KOG1185	1	4	0	0	0	0	1	1	1	0	0	0	0	0	3	2	2	2	1	9	3	1	5	0	1	1	0	2	1	2	4	2	1	5	4	3	1	1	0	1	1	2	2
KOG1186	1	0	0	0	0	0	0	0	0	0	0	0	0	0	0	0	0	0	0	2	0	0	0	0	0	1	1	0	0	0	0	0	0	8	4	2	1	3	2	1	1	2	2
KOG1192	2	4	0	1	1	1	8	2	0	0	0	0	0	0	3	3	2	2	4	14	0	0	0	0	5	2	1	42	100	1	0	26	4	8	12	5	4	2	6	6	2	0	1
KOG1197	0	2	0	1	1	0	0	0	1	0	0	0	0	0	2	0	0	0	1	4	0	0	0	1	1	1	1	1	7	1	0	1	2	0	1	1	1	2	1	0	1	1	1
KOG1198	3	4	2	3	3	0	5	1	0	0	0	0	0	0	1	0	0	2	2	19	0	0	0	3	8	4	0	1	5	2	1	3	2	9	2	1	7	19	8	2	8	4	8
KOG1199	0	1	0	2	2	0	0	0	0	0	0	0	0	0	0	0	0	0	0	0	0	0	0	0	0	0	0	0	0	0	0	0	0	0	0	0	5	0	2	1	1	0	0
KOG1200	0	0	0	2	1	0	1	0	0	0	0	0	0	0	0	0	0	3	1	4	0	0	0	4	1	2	1	0	1	0	1	1	2	0	1	2	1	4	4	0	3	1	0
KOG1201	1	0	2	1	2	1	0	0	0	0	0	0	0	0	0	1	1	2	1	2	0	0	0	0	1	1	1	1	4	2	0	1	1	0	0	0	1	1	5	2	1	1	2
KOG1202	1	45	2	2	2	0	0	0	0	0	0	0	0	0	0	0	0	0	0	1	1	1	4	0	2	2	0	0	0	1	0	0	0	2	0	0	0	15	5	0	0	0	0
KOG1203	1	0	0	0	0	0	0	0	0	0	0	0	0	0	0	1	1	0	0	0	0	0	0	0	0	0	0	0	0	0	0	0	0	0	0	0	1	0	1	0	0	1	0
KOG1204	0	1	1	0	1	1	2	1	2	0	0	0	0	0	1	2	1	2	1	6	1	1	1	20	0	2	2	2	3	4	1	1	1	1	1	0	1	1	1	2	1	1	1
KOG1205	8	36	4	3	2	0	3	0	0	0	0	0	0	0	0	0	0	2	0	5	1	0	1	0	0	1	0	2	2	0	0	1	0	0	1	0	1	9	3	0	0	1	2
KOG1206	2	2	0	2	2	1	1	1	1	1	0	0	0	0	2	1	2	5	2	24	1	1	3	0	1	4	1	4	1	1	2	2	5	3	2	1	1	2	1	2	1	0	1
KOG1207	0	0	0	1	1	0	0	0	0	0	0	0	0	0	0	0	0	0	0	0	0	0	0	0	0	0	0	0	0	0	0	0	0	0	0	0	0	0	0	0	0	0	0
KOG1208	10	8	8	4	3	1	10	2	1	1	0	0	0	0	1	3	2	7	5	85	7	2	8	0	23	7	5	10	28	4	4	23	10	22	2	3	2	17	8	6	6	2	9
KOG1209	0	2	0	0	0	0	0	0	0	0	0	0	0	0	0	0	0	0	0	4	0	0	0	0	1	0	0	2	2	0	0	0	0	0	1	0	0	11	1	0	1	3	0
KOG1210	1	3	1	1	2	1	2	1	0	1	0	0	1	2	2	1	1	2	0	4	2	2	1	16	2	1	1	1	2	1	1	1	0	0	0	2	1	1	2	1	1	1	1
KOG1212	1	0	1	1	2	0	1	0	1	0	0	0	0	0	6	1	0	3	1	30	0	0	0	0	0	1	0	1	7	0	0	0	0	1	0	0	3	10	6	2	6	2	5
KOG1220	4	1	1	1	1	1	4	1	1	1	1	2	2	1	2	1	1	2	1	2	1	1	1	9	1	0	1	1	1	1	1	1	1	2	2	1	0	1	1	3	0	1	1
KOG1221	2	2	1	0	0	1	1	0	0	0	0	0	0	0	0	0	0	0	0	2	0	2	0	0	0	0	0	13	2	0	0	0	1	3	6	2	0	0	1	0	0	0	0
KOG1223	2	0	0	1	1	0	2	0	0	0	0	0	0	0	3	0	0	1	0	2	1	1	1	9	1	1	1	1	1	1	1	1	1	1	1	1	1	1	1	4	1	1	1
KOG1231	0	1	1	1	1	0	0	0	0	0	0	0	0	0	0	0	0	0	0	12	0	0	0	0	1	1	1	0	0	0	0	0	0	2	2	2	1	2	4	1	1	0	1
KOG1232	1	1	1	1	1	0	4	1	1	0	0	0	0	0	2	1	1	2	1	1	1	1	1	9	1	1	1	2	2	2	4	1	1	2	1	2	2	1	1	4	1	1	1
KOG1233	3	1	1	0	0	0	0	0	0	0	0	0	0	0	0	0	0	0	0	0	0	0	0	0	0	0	0	0	0	0	0	1	0	0	0	0	0	0	0	0	0	0	0
KOG1236	1	1	0	1	1	1	1	2	1	2	0	0	1	0	3	0	0	0	0	3	0	0	0	8	2	2	1	1	1	1	1	1	3	3	3	3	1	5	1	1	1	1	1
KOG1237	1	3	2	1	1	0	1	2	1	0	1	1	1	1	1	3	2	6	2	3	0	0	0	8	5	2	0	24	8	1	3	1	8	8	4	8	1	1	1	1	2	1	7
KOG1238	1	1	1	1	0	0	2	0	0	0	0	0	0	0	0	0	0	1	1	16	0	0	1	0	0	1	0	11	6	1	0	1	1	1	1	0	2	29	9	9	1	0	1
KOG1249	0	1	0	0	0	0	0	0	1	0	0	0	0	0	2	0	0	2	0	2	0	0	0	0	0	0	0	0	0	0	0	1	1	0	0	0	0	0	0	0	0	0	0
KOG1250	1	2	1	2	3	0	0	1	0	0	0	0	0	0	13	0	1	5	1	13	2	2	3	9	2	2	2	4	2	2	1	1	4	3	6	3	3	3	2	1	3	2	4
KOG1251	0	1	0	0	0	0	3	0	0	0	0	0	0	0	0	0	0	0	0	4	0	0	0	0	2	1	0	0	1	0	0	0	0	0	0	2	0	0	1	0	0	0	0
KOG1252	1	1	1	1	2	1	4	1	1	2	0	0	0	0	6	2	2	2	2	11	1	1	2	17	1	2	1	2	2	2	1	3	3	3	3	2	1	1	2	1	1	0	1
KOG1254	1	1	0	1	1	1	2	0	1	0	0	0	0	0	2	1	1	3	1	3	0	0	0	10	1	1	1	1	1	1	1	1	4	2	3	3	1	1	1	3	2	2	2
KOG1255	1	1	1	1	1	1	1	0	1	1	0	0	0	0	1	1	1	2	1	4	2	2	3	9	1	1	1	3	1	1	1	1	1	1	1	1	1	1	2	1	2	1	1
KOG1256	10	4	6	3	5	3	6	3	1	4	1	1	2	2	14	4	6	24	7	24	7	5	12	17	16	5	4	8	13	9	14	7	20	14	23	21	2	2	1	7	2	2	1
KOG1257	1	1	2	1	1	2	1	0	0	0	0	0	0	0	0	0	0	0	0	5	2	2	6	0	2	3	0	1	1	3	1	1	3	4	8	10	3	3	1	2	2	2	1
KOG1260	0	1	0	1	1	0	1	1	1	1	0	0	0	0	7	1	1	2	1	6	0	0	0	11	1	1	1	3	2	1	2	1	2	2	2	5	1	2	3	2	2	1	2
KOG1261	0	2	0	0	0	0	1	1	1	1	0	0	0	0	2	1	1	2	1	3	0	0	0	9	1	1	1	1	1	1	1	1	4	3	2	2	1	1	1	1	1	0	2
KOG1262	0	0	0	1	1	0	0	0	0	0	0	0	0	0	0	0	0	0	1	1	0	0	0	0	1	0	0	1	1	0	0	0	0	0	0	0	0	0	0	0	2	0	0
KOG1263	0	0	0	2	3	0	0	0	0	0	0	0	0	0	0	0	0	6	1	20	0	0	0	11	9	2	3	17	1	13	5	13	7	10	5	7	5	4	6	14	5	1	3
KOG1264	0	0	0	0	3	0	0	0	0	0	0	0	0	0	0	0	0	0	0	0	0	0	0	0	0	0	0	0	0	0	1	0	0	0	0	0	0	0	0	0	0	0	0
KOG1265	0	0	0	3	1	0	0	0	0	0	0	0	0	0	0	0	0	0	0	0	0	0	0	0	0	0	0	0	0	0	0	0	0	0	0	0	0	0	0	0	0	0	0
KOG1269	3	2	3	2	0	1	4	0	0	0	0	0	0	0	2	0	0	0	0	5	0	0	0	0	0	1	1	1	0	1	2	2	4	2	4	4	1	4	2	2	1	2	1
KOG1270	1	1	0	1	1	0	2	0	0	0	0	0	0	0	0	1	0	0	1	0	0	0	0	0	1	0	0	1	1	1	0	2	1	1	1	1	1	2	3	1	2	2	2
KOG1276	0	1	0	1	1	3	1	0	0	0	0	0	0	0	1	1	1	2	1	0	0	0	0	2	3	1	1	1	1	1	2	1	3	3	3	2	1	1	1	1	1	1	1
KOG1281	2	0	0	0	0	0	1	1	1	0	0	0	0	0	3	3	2	6	1	7	0	0	0	9	1	1	1	1	1	1	2	1	5	2	6	8	1	1	1	3	1	1	1
KOG1284	0	0	0	0	0	0	1	0	1	0	0	0	0	0	3	0	0	4	2	5	2	2	2	11	4	1	2	1	3	2	2	2	5	1	1	2	2	2	3	3	2	2	2
KOG1285	2	0	1	0	0	0	0	1	1	0	0	0	0	0	4	0	0	6	2	9	2	2	3	0	4	1	0	0	0	0	1	1	7	6	5	6	0	1	2	0	1	0	1
KOG1286	3	3	0	0	0	1	0	1	2	1	0	0	0	0	1	0	0	0	1	2	0	0	0	8	1	0	0	0	12	0	0	0	2	2	2	0	8	6	9	8	6	7	11
KOG1287	3	1	1	1	1	0	0	0	1	0	2	2	1	1	0	3	5	13	4	3	1	1	2	17	1	2	1	1	0	3	1	11	4	7	4	3	3	3	1	1	2	0	5
KOG1288	0	0	3	2	3	0	0	2	0	0	0	0	0	0	1	1	1	3	1	0	0	0	0	0	0	2	0	2	0	1	2	0	2	3	0	0	0	0	1	1	1	1	1
KOG1289	0	0	0	0	0	0	0	0	0	0	0	0	0	0	0	0	0	0	0	128	0	0	0	0	6	1	0	0	0	0	0	0	4	12	8	5	8	11	6	12	7	8	9
KOG1291	1	2	0	2	2	0	0	0	0	0	0	0	0	0	0	0	0	0	0	1	0	0	0	8	1	0	0	1	2	2	0	2	0	4	7	2	1	1	1	5	1	1	2
KOG1292	0	0	0	0	0	0	0	0	0	0	0	0	0	0	0	0	0	0	0	4	0	0	0	0	0	0	0	0	0	0	0	0	5	4	5	4	1	1	0	0	1	1	2
KOG1298	1	1	1	0	0	1	1	0	0	0	0	0	0	0	2	0	0	4	1	4	0	0	0	0	1	1	1	1	1	1	1	1	2	1	2	2	1	1	1	1	1	1	1
KOG1303	0	0	2	0	0	0	2	1	0	0	1	0	0	0	0	0	1	0	0	0	2	3	3	8	2	0	1	21	16	4	0	2	7	7	10	10	0	0	1	0	0	0	0
KOG1304	5	1	2	1	3	1	6	0	0	0	0	0	0	0	1	6	10	12	1	4	1	1	2	11	1	1	1	4	1	4	1	1	9	15	21	15	1	1	1	2	1	1	1
KOG1305	5	0	9	5	5	4	8	5	5	4	1	1	4	6	8	2	2	5	3	6	3	3	10	17	1	3	3	3	1	4	4	2	4	8	7	6	2	2	2	2	2	1	2
KOG1306	0	3	5	5	5	20	0	0	0	0	0	0	0	0	0	0	0	0	0	0	0	0	0	0	0	0	0	0	0	0	0	0	0	0	0	0	0	0	0	0	0	0	0
KOG1307	0	0	1	0	0	0	0	0	0	0	0	0	0	0	0	0	0	0	0	0	0	0	0	0	0	0	0	0	0	0	0	0	0	0	0	0	0	0	0	0	0	0	0
KOG1316	0	0	0	1	2	0	0	0	0	0	0	0	0	0	3	1	1	2	1	5	1	1	2	9	1	1	1	1	1	1	1	1	2	3	2	2	1	1	1	1	1	2	1
KOG1317	1	2	2	1	1	1	1	1	0	2	0	0	0	0	1	1	1	6	1	11	1	0	2	9	1	2	1	1	2	1	1	2	3	2	1	2	1	1	1	1	1	1	1
KOG1321	1	1	1	0	0	1	1	1	0	0	0	0	0	0	3	2	1	2	1	2	3	2	2	9	1	1	2	1	1	1	1	1	2	2	1	1	1	1	1	1	1	1	1
KOG1324	1	0	1	1	1	1	2	1	2	1	0	1	0	3	0	2	1	2	1	1	1	1	2	3	1	1	1	1	1	1	0	1	3	0	0	0	1	1	1	1	1	1	1
KOG1325	0	0	0	0	0	1	0	0	0	0	0	0	0	0	0	0	0	1	1	1	0	0	0	4	1	2	0	0	0	1	0	0	2	3	4	4	1	5	4	18	1	6	6
KOG1329	8	3	0	0	0	1	4	1	1	1	0	0	0	1	3	1	1	4	1	6	0	0	0	9	0	1	0	2	2	1	1	6	10	7	16	14	3	2	1	2	2	1	1
KOG1330	0	0	4	2	2	1	1	0	0	0	0	0	0	0	0	0	0	0	0	0	0	0	0	0	0	0	0	0	0	0	0	0	0	0	0	0	0	0	0	0	0	0	0
KOG1331	2	1	1	1	1	1	1	1	1	1	2	1	1	1	0	2	2	2	1	3	1	0	0	8	4	3	2	1	1	1	0	2	1	0	0	0	1	1	1	2	1	1	1
KOG1335	1	1	2	3	2	1	3	1	1	1	0	0	0	0	1	1	1	2	2	3	0	0	0	9	1	1	1	1	1	1	1	1	2	1	2	2	1	1	1	1	1	1	1
KOG1336	1	0	1	1	1	1	4	0	1	0	0	0	0	0	2	1	2	1	2	20	0	0	0	0	1	3	2	0	1	4	2	2	2	5	8	2	5	4	1	2	2	1	0
KOG1340	6	13	1	0	1	0	0	0	0	0	0	0	0	0	0	0	0	0	0	0	0	0	0	0	0	0	0	0	0	0	0	0	0	0	0	0	0	0	0	0	0	0	0
KOG1341	4	1	1	0	0	1	2	0	0	0	0	0	0	0	0	0	0	2	2	0	0	0	0	8	0	0	0	0	0	0	0	0	0	2	4	4	3	2	1	0	2	2	1
KOG1350	1	1	1	1	1	1	2	1	1	1	0	0	0	0	3	2	2	4	1	5	1	1	1	9	1	1	1	3	1	1	1	1	1	1	4	1	1	1	1	1	1	1	1
KOG1351	1	1	1	1	1	1	1	1	1	1	1	1	1	1	1	1	1	2	1	4	1	1	2	9	1	1	1	1	1	1	1	1	3	1	1	1	1	1	1	1	1	1	1
KOG1352	3	2	1	1	1	1	4	1	1	1	1	1	1	1	1	1	2	2	1	5	1	1	2	11	1	1	1	1	1	1	1	1	2	1	2	2	1	1	1	1	1	1	1
KOG1353	0	0	1	1	1	2	2	1	1	1	0	0	0	0	2	2	2	3	1	1	1	1	1	9	1	1	1	2	1	1	1	1	2	1	4	1	1	1	1	3	1	1	1
KOG1355	2	1	1	1	1	0	2	0	0	1	0	0	0	0	3	1	2	2	1	3	1	1	2	9	1	1	1	1	1	1	1	1	3	1	2	1	1	1	1	1	1	1	1
KOG1359	1	0	2	1	1	1	1	0	1	0	0	0	0	0	0	0	0	2	0	0	0	0	0	0	1	1	0	1	2	1	1	1	3	1	1	1	1	3	1	0	1	0	1
KOG1360	0	1	0	1	1	0	1	1	0	0	0	0	0	0	3	1	2	2	1	3	0	0	0	9	1	1	2	1	1	1	1	1	1	2	2	3	1	1	1	1	1	1	1
KOG1362	2	4	6	2	2	1	6	3	4	2	0	0	0	0	11	3	5	15	6	6	11	20	10	30	4	5	4	3	8	2	1	3	6	2	3	2	3	2	4	1	1	1	2
KOG1367	1	1	2	1	2	1	2	1	1	1	1	1	1	1	3	1	1	2	1	3	2	2	4	9	2	1	1	4	1	1	1	1	1	2	1	2	1	1	1	1	1	1	1
KOG1368	0	0	1	1	1	1	0	1	0	0	0	0	0	0	3	1	1	3	2	6	1	1	2	0	1	1	1	0	1	0	2	1	3	2	4	2	1	1	1	1	1	1	1
KOG1369	0	0	0	0	0	1	1	1	1	1	1	1	1	1	2	1	2	4	2	11	5	4	9	18	3	2	2	2	2	4	2	2	8	16	20	11	3	2	3	9	3	2	3
KOG1370	1	3	1	1	1	1	1	1	1	1	0	0	0	0	1	1	1	2	1	7	1	1	2	9	1	1	1	3	1	1	1	2	2	1	2	1	1	1	1	1	1	1	1
KOG1372	0	1	0	1	1	1	1	1	1	1	1	1	0	0	2	0	2	0	0	6	1	0	1	0	1	1	0	0	1	0	0	1	6	2	2	1	0	1	0	1	0	0	0
KOG1377	1	1	0	1	1	1	1	0	0	0	0	0	0	0	1	1	1	2	1	2	1	2	1	8	1	1	1	1	1	1	1	1	2	1	1	1	1	1	2	1	1	1	0
KOG1378	13	6	6	9	8	1	2	0	0	0	0	0	0	0	3	0	0	0	0	0	0	0	0	0	0	0	0	0	0	0	0	0	0	1	1	0	0	0	2	0	0	0	2
KOG1380	1	1	1	1	1	1	2	1	1	1	0	0	0	0	1	1	2	3	1	1	0	0	0	8	1	1	1	1	1	1	1	1	2	2	2	1	1	1	1	3	1	1	1
KOG1381	0	1	1	0	0	0	5	0	1	1	0	0	0	0	2	1	1	2	1	4	0	0	0	0	1	1	1	1	1	1	2	1	2	2	1	1	1	5	1	4	1	1	1
KOG1382	1	2	0	0	0	0	2	0	0	0	0	0	0	0	0	0	0	0	0	2	1	2	2	0	0	5	0	1	2	1	0	3	1	1	1	1	3	7	10	3	1	3	1
KOG1383	2	5	1	2	2	2	4	0	1	0	0	0	0	0	4	1	3	2	1	16	1	3	1	18	2	2	1	5	1	2	2	2	3	3	4	3	2	2	2	2	2	0	2
KOG1385	0	0	0	2	2	0	0	1	1	2	0	1	1	1	4	1	1	0	1	1	1	3	2	9	1	2	1	1	1	1	1	1	4	3	3	2	1	1	1	1	1	1	2
KOG1386	0	0	1	1	1	1	1	1	0	0	0	0	0	0	3	1	0	2	1	2	2	2	4	8	2	1	1	2	5	1	1	1	1	2	1	1	1	1	1	1	1	1	2
KOG1389	3	1	1	1	1	1	3	1	2	1	0	0	1	0	4	1	1	2	1	6	0	0	0	9	1	2	1	1	1	1	4	1	5	4	3	3	1	3	3	2	3	0	1
KOG1390	2	1	2	1	1	2	3	1	3	0	0	0	0	1	2	1	2	5	2	10	1	1	2	9	2	2	3	2	2	2	2	2	3	1	2	3	1	1	1	1	2	1	2
KOG1391	0	1	2	1	1	1	1	1	0	0	0	0	0	0	3	1	2	2	1	0	0	0	0	9	1	1	1	1	1	1	1	1	2	1	1	1	1	0	1	1	0	0	0
KOG1392	0	0	1	2	2	1	2	0	0	0	0	0	0	0	0	0	0	0	0	0	0	0	0	0	0	0	0	0	0	0	0	0	0	0	0	0	0	0	0	0	0	0	0
KOG1393	1	2	1	1	0	1	1	1	1	2	0	0	1	1	2	2	1	2	1	5	2	2	2	9	1	1	1	1	1	1	2	1	2	2	2	2	2	1	1	1	1	1	1
KOG1394	0	1	0	1	1	0	1	0	1	1	0	0	0	0	4	1	0	2	1	0	0	0	0	9	1	1	1	1	1	1	2	1	1	1	0	2	0	0	0	0	1	1	1
KOG1395	1	0	0	1	1	0	2	0	0	0	0	0	0	0	2	1	1	3	1	2	2	3	1	23	1	1	1	2	2	3	1	1	2	1	2	1	1	1	1	2	1	1	1
KOG1397	5	1	1	0	0	1	1	2	0	0	0	0	0	0	5	2	3	6	2	8	2	2	4	4	8	2	2	2	0	3	1	12	10	4	12	3	5	9	3	5	3	2	2
KOG1399	3	7	1	5	4	1	7	0	0	0	0	0	0	0	0	0	0	0	0	19	0	0	0	3	2	5	1	0	10	1	0	1	2	5	6	3	7	15	11	5	7	1	7
KOG1401	0	1	0	0	0	0	5	0	0	0	0	0	0	0	0	0	0	4	1	1	1	1	0	9	1	1	0	1	2	1	1	2	2	1	2	1	1	1	3	1	1	1	2
KOG1402	0	1	1	1	1	1	1	1	1	1	0	0	0	0	1	2	3	2	1	3	0	0	0	9	1	1	1	3	1	1	1	1	1	2	2	2	1	1	1	11	1	2	1
KOG1403	0	0	0	1	1	0	0	0	0	0	0	0	0	0	0	0	0	0	0	0	0	0	0	0	0	0	0	0	0	0	0	0	0	0	0	0	0	0	0	0	0	0	0
KOG1404	2	1	1	1	0	0	0	0	0	0	0	0	0	0	0	0	0	0	0	4	0	0	0	0	0	0	0	0	0	0	0	0	0	0	1	0	2	1	0	0	1	1	0
KOG1405	1	1	0	0	0	0	0	0	0	0	0	0	0	0	0	0	0	0	0	0	0	0	0	9	0	0	0	0	0	1	1	0	2	1	1	1	2	0	1	1	1	1	1
KOG1406	3	0	0	1	1	0	6	0	0	0	0	0	0	0	0	0	0	0	1	19	0	0	0	16	3	1	1	0	0	0	0	1	1	1	1	1	0	1	2	0	1	0	1
KOG1411	5	2	3	3	2	2	2	2	0	1	0	1	0	0	5	4	4	4	2	5	4	2	5	17	4	2	2	3	1	2	2	2	3	2	4	1	4	2	1	5	2	2	2
KOG1412	0	0	0	0	0	0	0	0	0	0	0	0	0	0	0	1	0	0	0	0	0	3	0	0	0	0	0	0	1	0	0	0	0	0	0	0	0	0	1	1	0	0	0
KOG1413	1	2	2	1	1	0	2	1	0	0	0	0	0	0	0	0	0	0	0	0	0	0	0	0	0	0	0	0	0	0	0	0	0	0	0	0	0	0	0	0	0	0	0
KOG1417	1	1	1	1	1	1	1	1	1	0	0	0	0	0	5	2	2	2	1	23	0	0	0	9	2	1	1	1	1	1	1	1	1	1	1	1	0	0	1	0	1	0	0
KOG1418	0	0	6	2	2	0	4	0	0	0	0	0	0	0	0	0	0	0	0	9	2	4	4	0	1	1	0	2	12	1	1	0	1	0	0	0	1	1	2	1	1	0	2
KOG1419	0	0	1	0	0	0	0	0	0	0	0	0	0	0	0	0	0	0	0	0	0	0	0	0	0	0	0	0	0	0	0	0	0	0	0	0	0	0	0	0	0	0	0
KOG1420	3	3	5	0	0	0	4	1	0	0	0	0	0	0	4	2	3	9	2	0	0	0	0	8	3	2	2	1	0	2	1	2	1	1	2	2	0	0	0	0	1	0	0
KOG1422	0	0	0	1	0	0	0	0	0	0	0	0	0	0	0	0	0	0	0	0	0	0	0	0	0	0	0	0	0	0	0	0	0	0	0	0	0	0	0	0	0	0	0
KOG1426	43	19	12	6	9	3	16	4	1	3	1	1	11	1	6	1	2	7	2	15	2	2	4	11	6	5	6	5	4	4	3	10	6	5	7	6	2	3	5	3	3	2	3
KOG1429	1	0	1	2	2	1	3	1	1	0	0	0	0	0	3	0	0	0	0	8	0	0	0	9	2	1	1	0	0	0	0	3	2	1	4	2	1	2	1	1	0	0	1
KOG1430	4	2	1	6	5	1	7	0	0	0	0	0	0	0	1	0	0	3	1	12	0	0	0	11	3	1	1	2	5	2	1	2	2	2	4	2	1	6	2	3	1	1	1
KOG1431	2	1	1	1	1	1	1	1	1	0	1	2	0	0	2	0	1	0	1	3	1	1	1	0	1	1	0	0	1	0	0	1	1	2	0	0	0	2	0	1	0	0	0
KOG1435	2	2	1	4	3	2	12	0	1	0	0	0	0	0	7	0	1	5	1	4	0	0	0	0	4	2	3	3	4	2	3	3	7	5	9	10	2	2	4	6	4	2	2
KOG1436	1	0	0	1	1	1	2	0	0	0	0	0	0	0	3	1	1	2	1	4	1	0	1	9	1	1	1	1	1	1	2	1	2	0	0	0	1	2	1	3	2	1	1
KOG1438	0	0	0	0	0	0	2	0	0	0	0	0	0	0	2	0	0	2	1	3	1	1	2	6	1	1	1	1	1	2	1	1	1	2	1	1	1	1	1	1	1	1	1
KOG1440	0	1	2	1	1	0	2	1	1	1	0	0	1	1	2	1	1	4	1	0	1	1	2	9	1	1	1	1	1	1	1	1	1	2	2	3	1	1	1	0	1	1	1
KOG1441	4	2	8	6	7	1	10	2	2	0	0	2	0	0	13	2	3	7	4	8	1	2	2	32	10	5	3	2	2	1	2	2	8	6	6	3	4	3	4	4	4	1	2
KOG1442	3	1	2	1	1	1	4	1	1	1	0	2	0	0	3	0	0	0	0	6	1	0	2	0	1	1	0	1	4	0	0	2	2	2	1	0	0	2	0	2	1	1	0
KOG1443	0	0	0	1	1	1	2	1	1	0	0	0	1	1	2	1	1	4	2	4	1	1	1	9	2	1	2	1	2	1	2	1	4	2	3	5	1	1	1	1	1	1	1
KOG1444	2	2	2	2	3	2	5	1	1	1	0	0	1	1	2	2	3	2	1	5	0	0	2	9	3	1	1	1	2	1	2	1	1	2	2	2	2	1	1	1	1	1	1
KOG1447	1	1	0	0	0	1	1	0	0	0	0	0	0	0	2	0	0	0	0	0	0	0	0	0	0	0	0	0	0	0	0	0	0	0	0	0	0	0	0	0	0	0	0
KOG1448	3	3	1	1	2	3	4	3	2	3	1	0	0	0	12	2	2	12	4	10	5	5	9	27	3	3	3	3	3	4	6	3	6	3	7	6	2	2	2	3	3	3	4
KOG1455	2	2	3	7	3	0	1	1	0	0	0	0	0	0	1	1	0	6	1	0	0	0	0	5	1	3	1	10	1	1	1	2	1	0	0	0	1	2	3	0	1	1	1
KOG1458	1	1	0	1	1	1	1	1	1	1	0	0	0	0	4	1	1	8	1	3	0	0	0	9	1	1	1	2	1	1	2	1	1	1	1	0	1	1	1	1	1	1	1
KOG1459	1	1	1	1	1	1	1	0	1	0	0	0	0	0	5	0	0	2	1	3	1	1	2	0	2	1	1	1	1	1	1	2	1	2	2	2	1	1	1	1	1	1	1
KOG1469	0	0	1	1	2	0	0	0	0	0	0	0	0	0	0	0	0	2	1	10	0	0	0	9	1	1	1	1	1	0	4	1	4	2	1	1	1	1	1	1	2	0	1
KOG1470	4	3	5	1	2	1	10	1	2	2	0	0	0	0	4	3	0	8	3	17	3	4	4	12	10	2	3	5	30	7	4	2	16	3	5	3	1	5	10	5	3	4	5
KOG1471	3	3	5	8	11	2	34	3	0	1	0	0	0	0	5	0	1	4	3	11	2	6	5	32	4	6	4	1	2	2	0	3	2	1	0	0	4	6	4	5	2	1	3
KOG1478	0	0	0	0	0	2	4	0	0	0	0	0	0	0	1	0	0	2	1	1	0	0	0	0	1	1	1	0	2	1	0	1	0	1	0	0	2	0	2	0	2	1	1
KOG1479	1	3	2	1	2	1	8	0	2	2	1	0	0	0	4	1	1	1	1	1	1	0	1	8	1	0	1	3	2	2	1	1	1	1	1	1	1	1	2	1	1	0	1
KOG1481	2	1	1	3	4	1	3	1	0	1	0	0	0	0	2	2	2	4	2	17	0	0	0	8	1	2	1	2	2	2	1	2	2	3	2	2	2	2	2	2	2	2	2
KOG1482	1	1	1	0	0	0	2	1	0	1	0	0	0	1	0	2	1	2	1	4	2	2	5	12	4	2	0	0	0	0	0	1	2	1	0	1	0	0	0	0	0	0	2
KOG1483	1	1	0	1	1	0	4	0	0	0	0	0	1	0	2	0	0	4	1	2	0	0	0	0	3	0	1	2	2	1	4	1	2	0	0	0	2	1	1	1	1	1	1
KOG1484	1	2	2	1	1	1	2	1	0	1	0	0	0	0	1	1	1	2	3	3	0	0	0	7	1	1	1	2	2	1	1	1	3	0	2	2	1	1	1	0	1	1	1
KOG1485	1	1	2	0	0	1	2	0	0	0	0	0	0	0	2	1	1	7	2	4	1	0	1	11	5	3	1	0	1	2	3	2	4	2	2	3	4	5	3	4	3	1	2
KOG1490	3	2	1	1	2	1	2	1	1	3	1	1	2	1	2	1	1	2	1	2	1	1	2	9	1	1	1	2	1	1	1	1	2	2	2	1	1	1	1	1	1	1	1
KOG1494	0	0	1	1	1	1	1	1	1	1	1	1	0	0	3	1	0	2	1	11	1	2	4	18	2	3	2	5	2	3	2	2	3	1	3	5	2	2	2	2	2	1	2
KOG1495	0	0	0	1	1	0	0	0	0	0	0	0	0	0	2	1	1	0	0	2	0	0	0	0	0	1	0	1	1	1	0	1	2	1	2	1	0	0	0	0	0	1	0
KOG1496	3	3	1	2	1	1	3	1	1	0	0	0	0	0	0	2	1	4	1	0	0	0	0	0	0	1	1	0	0	0	0	0	0	0	0	0	0	0	0	0	0	0	0
KOG1503	0	0	0	1	1	0	0	0	0	0	0	0	0	0	0	0	0	0	0	0	0	0	0	0	0	0	0	0	0	0	0	0	0	0	0	0	0	0	0	0	0	0	0
KOG1504	0	0	0	0	0	0	0	0	0	0	0	0	0	0	1	1	0	2	1	4	2	3	3	9	1	1	0	1	1	1	1	1	2	2	2	0	1	1	1	1	1	1	1
KOG1505	1	2	3	4	3	1	3	1	1	2	1	2	2	2	4	2	3	6	3	8	2	3	2	8	8	1	2	4	2	1	3	2	3	2	0	1	2	1	1	2	1	1	1
KOG1506	1	1	1	1	1	1	1	1	1	1	0	0	1	0	5	1	2	2	1	4	2	2	4	9	1	1	1	2	1	1	2	1	2	1	2	1	1	1	1	2	1	1	1
KOG1511	1	1	1	0	1	1	1	1	0	0	0	0	1	1	2	1	0	2	1	7	1	1	1	8	1	2	1	1	1	1	1	1	1	3	1	1	1	1	1	1	1	1	1
KOG1516	4	3	0	3	1	1	3	0	1	0	0	0	0	0	1	0	0	0	0	12	0	28	0	4	1	0	0	0	3	0	0	0	3	1	1	1	3	12	4	3	6	1	4
KOG1518	1	1	1	1	1	1	1	1	0	0	0	0	0	0	3	1	2	2	1	8	1	1	1	13	1	1	1	2	1	1	2	1	2	1	2	1	1	2	1	1	1	1	1
KOG1520	1	1	1	0	0	0	0	0	0	0	0	0	0	0	0	0	0	0	0	0	0	0	0	0	0	0	0	0	0	0	0	0	0	0	0	0	0	0	0	0	0	0	0
KOG1524	0	0	1	1	1	0	0	0	0	0	0	0	0	0	4	1	1	2	1	6	1	1	1	4	1	2	1	0	0	0	0	0	0	0	0	0	0	0	0	0	0	0	0
KOG1526	2	2	0	0	0	1	2	1	1	2	0	0	0	0	1	2	0	1	1	2	1	1	2	9	1	1	1	2	1	1	1	1	3	3	2	2	1	1	2	1	1	1	1
KOG1527	0	0	0	2	2	0	2	0	0	0	0	0	0	0	0	0	0	0	0	1	0	0	0	0	1	1	0	2	2	1	1	1	2	2	3	2	1	1	1	0	1	1	1
KOG1528	1	1	0	1	1	1	3	0	0	1	1	1	0	0	2	1	1	2	1	2	1	1	0	9	1	1	1	1	1	1	0	1	2	1	0	0	1	1	1	1	2	1	1
KOG1530	1	1	1	1	1	0	0	1	1	0	0	0	0	0	0	1	0	2	1	0	0	0	0	0	0	1	1	2	0	2	3	1	0	0	1	0	1	1	1	1	1	1	2
KOG1531	0	1	1	1	1	1	1	1	1	1	0	0	0	0	2	1	1	2	1	6	1	1	1	9	1	1	1	2	1	1	1	1	0	1	0	0	1	1	1	1	1	1	1
KOG1535	1	2	1	2	2	0	2	1	0	1	0	0	0	0	2	1	1	2	1	12	0	1	2	9	1	1	1	1	2	1	1	2	3	3	1	0	3	4	2	1	3	1	2
KOG1536	0	3	1	0	0	0	2	2	1	1	0	0	0	0	2	0	0	2	0	4	1	1	2	4	1	1	1	7	1	1	1	1	2	2	3	2	1	1	1	1	1	1	1
KOG1537	1	0	0	0	0	0	2	0	0	0	0	0	0	0	1	1	1	2	1	1	1	1	2	8	1	1	1	1	1	1	1	1	1	1	1	1	1	1	1	1	1	1	1
KOG1539	1	1	1	1	1	1	8	1	1	1	0	1	1	1	5	0	0	2	1	3	1	2	1	16	1	1	1	1	2	1	2	1	3	2	4	2	1	1	2	2	1	1	1
KOG1540	1	1	1	0	0	0	1	0	1	1	0	0	0	0	2	1	1	2	1	0	0	0	0	0	1	1	1	1	1	2	0	1	0	1	0	0	1	1	1	1	1	1	1
KOG1541	2	1	1	1	1	1	1	1	1	1	1	0	1	1	3	1	1	3	1	3	1	1	2	9	1	2	1	1	1	1	0	1	1	1	1	0	1	1	1	2	1	1	1
KOG1545	1	1	0	1	1	0	0	1	0	0	0	0	0	0	0	5	5	1	0	0	1	0	2	4	0	0	0	0	0	0	0	15	0	0	0	0	0	0	0	0	0	0	0
KOG1549	1	1	1	3	5	1	3	1	1	1	1	1	1	1	3	1	1	2	1	8	1	3	1	9	1	1	1	1	6	1	3	1	2	1	2	2	1	1	4	2	1	1	1
KOG1557	0	1	1	0	0	1	1	1	1	1	1	1	2	1	2	1	1	4	2	9	0	0	0	9	1	1	1	1	1	0	0	0	0	0	0	0	0	0	0	0	0	0	0
KOG1558	3	6	2	0	1	3	6	0	1	2	1	1	1	1	1	2	2	0	1	13	5	8	15	30	6	2	3	5	4	3	3	2	8	4	6	6	3	4	4	2	2	1	5
KOG1559	3	2	2	2	3	0	0	0	0	0	0	0	0	0	3	0	0	0	0	0	0	0	0	0	0	0	0	0	0	0	0	0	0	0	0	0	0	0	0	0	0	0	0
KOG1562	2	1	0	2	2	1	2	0	0	0	0	0	0	0	1	1	1	2	2	1	2	1	1	0	1	2	1	4	1	1	1	1	1	1	1	1	1	1	1	1	1	1	2
KOG1563	1	2	1	1	1	1	1	1	1	0	0	0	0	0	2	1	1	2	1	1	0	0	0	7	0	1	1	1	1	1	1	1	3	1	1	0	1	1	1	1	1	1	0
KOG1567	2	3	1	1	1	1	3	1	1	1	1	1	1	1	4	1	2	2	3	7	0	0	0	9	2	2	2	1	1	1	1	1	2	1	3	3	2	2	1	1	1	1	1
KOG1575	0	1	0	0	2	1	4	0	0	0	0	0	0	0	1	0	0	5	0	56	0	1	0	2	0	1	0	3	25	0	0	4	3	9	11	3	9	31	4	5	3	8	3
KOG1576	0	0	0	1	0	0	0	0	0	0	0	0	0	0	0	0	0	0	0	3	0	0	0	0	0	0	0	1	1	1	1	1	1	1	1	1	1	1	1	5	1	0	1
KOG1578	0	2	0	0	0	0	0	0	0	0	0	0	0	0	1	2	0	0	0	0	1	0	0	8	1	0	0	0	0	0	1	0	0	0	0	0	2	2	1	2	1	1	1
KOG1579	2	1	1	1	1	1	3	0	0	0	0	0	0	0	2	1	1	2	1	6	0	0	0	0	2	1	0	0	0	1	1	1	2	3	3	3	0	0	1	0	0	0	0
KOG1580	2	1	1	1	1	0	0	0	0	0	0	0	0	0	0	0	0	0	0	0	0	0	0	0	1	0	0	0	0	0	0	0	0	0	0	0	0	0	0	0	0	0	0
KOG1581	0	1	0	0	1	2	2	1	1	2	1	0	1	1	4	1	1	2	1	3	1	1	1	9	1	1	1	1	1	1	1	1	2	1	2	1	2	1	1	1	1	1	1
KOG1582	3	0	1	0	1	0	0	0	0	0	0	0	0	0	0	0	0	0	0	0	0	0	0	0	0	0	0	0	0	0	0	0	0	0	0	0	0	0	0	0	0	0	0
KOG1583	0	1	1	0	0	0	6	0	0	0	0	0	0	0	4	1	1	2	0	0	2	4	2	12	0	1	0	1	4	1	1	1	1	1	2	1	1	2	4	0	1	1	1
KOG1591	0	1	4	5	3	0	6	0	0	0	0	0	0	0	0	0	0	0	0	6	0	0	0	0	0	0	0	0	0	0	0	0	0	0	0	0	0	0	0	0	0	0	0
KOG1592	1	2	0	0	1	4	0	1	1	0	0	0	0	0	2	0	1	1	1	2	1	1	1	2	1	1	1	0	1	1	0	0	0	0	0	0	0	2	1	0	1	1	0
KOG1594	1	1	1	2	2	0	1	2	0	0	0	0	0	0	1	0	0	2	1	2	2	1	1	8	2	1	1	0	2	1	1	1	1	0	1	0	1	1	1	1	1	0	1
KOG1599	1	1	0	0	0	0	0	0	0	0	0	0	0	0	0	0	0	0	0	0	0	0	0	0	0	0	1	1	3	1	0	1	2	2	1	1	1	1	1	1	1	1	1
KOG1600	1	3	2	0	0	2	3	0	1	0	0	0	0	0	3	0	0	3	2	4	0	0	0	0	6	1	1	3	1	2	5	2	5	2	3	3	1	3	1	3	1	1	1
KOG1602	1	1	1	1	1	0	1	1	1	1	0	0	1	1	5	1	1	2	1	2	1	1	1	0	1	1	1	2	1	1	0	1	1	0	1	0	1	2	1	2	1	1	2
KOG1603	1	0	1	0	1	0	0	0	0	0	0	0	0	0	0	0	0	3	1	1	0	0	0	14	1	1	1	0	2	0	0	0	0	0	0	0	1	1	2	1	0	1	1
KOG1604	0	0	0	3	0	0	0	0	0	0	0	0	0	0	1	0	0	0	0	2	0	0	0	0	0	1	2	1	0	0	0	2	2	3	0	0	0	1	2	3	1	0	1
KOG1606	1	1	0	1	1	0	2	1	0	1	0	0	0	0	3	0	0	2	1	2	0	0	1	9	1	1	1	2	1	5	0	1	1	1	1	1	1	1	1	1	1	1	1
KOG1610	2	0	0	2	2	1	12	0	0	0	0	0	0	0	1	0	0	0	0	23	0	0	0	0	2	1	0	0	0	0	0	1	1	0	0	0	0	0	0	0	1	0	0
KOG1611	1	0	0	1	0	0	0	1	0	1	0	0	0	0	3	1	3	2	1	26	1	1	1	0	3	0	0	1	0	0	0	0	0	2	2	2	3	19	1	1	1	4	0
KOG1615	1	1	1	1	1	0	2	0	0	0	0	0	0	0	3	1	0	2	1	1	2	2	3	8	1	1	1	1	1	1	1	1	1	0	0	0	0	0	0	0	1	1	1
KOG1616	2	1	1	1	1	1	2	1	0	0	0	0	0	0	3	1	1	3	1	4	1	6	4	20	1	2	2	2	2	1	1	3	1	1	1	1	1	1	2	1	1	1	2
KOG1617	1	0	1	5	1	1	1	1	1	0	0	0	0	0	3	1	1	2	2	1	1	0	1	5	1	1	1	1	1	1	0	1	1	1	0	0	1	1	1	1	1	1	1
KOG1618	2	1	1	0	0	1	0	0	0	0	0	0	0	0	1	0	0	1	1	0	1	1	2	6	1	1	0	0	0	1	1	1	0	0	0	0	1	1	1	1	2	1	2
KOG1619	2	0	0	2	1	0	0	0	0	0	0	0	0	0	0	1	1	0	0	0	0	0	0	0	0	0	0	0	0	0	0	0	0	0	0	0	0	0	0	0	0	0	0
KOG1620	1	2	1	0	0	1	8	1	0	0	0	0	0	0	2	0	0	2	0	5	2	8	2	34	0	1	0	0	4	0	1	1	2	2	4	2	1	1	4	2	1	0	0
KOG1621	0	0	0	3	1	0	0	0	0	0	0	0	0	0	0	0	0	0	0	0	0	0	0	0	0	0	0	0	0	0	0	0	0	0	0	0	0	0	0	0	0	0	0
KOG1622	1	1	1	1	1	1	1	0	0	0	0	0	0	0	1	1	2	2	1	1	1	1	2	9	1	1	1	0	1	1	2	1	2	2	2	2	1	1	1	1	2	1	1
KOG1626	1	1	2	1	1	2	2	1	1	1	1	1	1	1	2	0	1	4	1	1	2	2	3	19	1	1	1	3	2	2	0	1	0	2	0	0	1	1	1	1	1	2	2
KOG1638	1	0	2	1	1	1	2	0	0	0	0	0	0	0	1	0	0	0	0	1	1	0	1	0	0	2	1	0	2	1	1	1	0	1	2	0	1	1	2	0	1	1	0
KOG1639	1	1	0	0	0	1	4	0	3	0	0	0	0	0	1	0	0	2	1	0	1	2	2	18	1	1	1	1	2	1	1	1	2	1	2	1	1	1	2	1	1	1	1
KOG1640	1	1	0	0	1	0	2	0	0	0	0	0	0	0	1	0	0	2	0	1	0	0	1	0	1	0	1	1	2	1	0	1	1	1	1	1	0	0	0	0	1	1	1
KOG1643	1	1	2	1	1	1	1	0	0	1	1	1	0	1	2	1	1	5	1	4	1	1	2	7	2	1	1	1	1	1	1	1	2	0	1	1	1	1	3	1	1	1	2
KOG1647	1	1	1	1	1	1	1	1	1	1	1	1	1	1	3	1	1	2	2	4	1	0	2	9	1	1	1	1	1	1	0	1	0	0	0	0	1	1	1	1	1	1	1
KOG1650	4	2	0	1	1	0	2	2	1	0	0	0	0	0	4	1	1	3	0	10	2	2	4	17	2	1	2	1	1	1	1	3	5	4	4	6	2	3	2	1	1	1	0
KOG1662	0	1	1	1	1	1	2	0	1	0	0	0	0	0	2	1	1	2	1	1	0	0	0	9	1	1	1	3	1	1	0	1	1	0	0	0	1	1	1	1	1	1	1
KOG1663	0	3	1	0	0	0	0	0	0	0	0	0	0	0	0	0	0	2	1	4	0	0	0	0	0	1	0	4	3	3	3	1	0	1	0	0	1	1	1	0	2	2	1
KOG1664	1	1	0	1	1	1	1	1	1	1	1	1	1	1	1	1	1	2	1	1	1	1	2	9	1	1	1	2	1	1	0	1	0	1	0	1	1	1	1	1	1	1	1
KOG1671	1	1	1	1	1	1	2	0	1	1	0	0	0	0	1	1	1	2	1	6	0	0	0	9	1	3	1	3	1	1	1	1	1	1	1	1	1	1	1	1	1	1	1
KOG1672	0	1	1	1	0	1	1	1	0	1	1	1	1	1	2	1	1	2	0	4	0	0	1	6	1	1	1	1	1	1	0	1	1	0	0	0	1	1	1	1	1	2	1
KOG1679	0	1	0	0	0	1	1	1	0	1	0	0	0	0	3	1	1	2	2	3	0	0	0	9	1	1	2	1	1	1	1	1	0	0	0	0	1	1	2	1	0	0	1
KOG1680	2	4	3	3	2	1	4	1	0	1	0	0	0	0	1	2	2	9	3	33	0	0	0	9	0	1	1	2	2	1	2	4	1	1	1	1	1	3	6	2	2	0	1
KOG1681	1	1	2	1	1	1	2	0	0	1	0	0	0	0	4	1	1	3	1	21	0	0	0	18	1	1	1	1	2	1	2	1	0	0	2	1	3	2	4	1	2	0	1
KOG1682	0	0	0	0	0	0	0	0	0	0	0	0	0	0	0	0	0	0	0	2	0	0	0	0	0	0	0	0	0	0	0	0	0	0	0	0	0	0	0	0	0	0	0
KOG1683	3	0	1	3	2	1	3	0	0	0	0	0	0	0	0	0	0	0	0	0	0	0	0	0	0	0	0	0	0	0	0	0	0	0	0	0	0	0	0	0	0	0	0
KOG1684	3	4	2	1	1	1	1	1	2	1	0	0	0	0	2	1	1	2	1	6	0	0	0	10	3	1	1	3	1	1	2	1	1	4	4	2	1	1	1	1	1	1	1
KOG1687	1	1	1	1	1	1	2	0	0	0	0	0	0	0	1	1	1	1	1	12	0	0	0	18	1	1	1	2	1	1	0	1	2	0	0	1	1	1	1	1	1	0	1
KOG1706	0	0	0	1	1	0	0	0	0	0	0	0	0	0	3	2	1	2	1	3	2	1	2	9	1	1	1	2	1	1	1	1	1	2	1	1	1	1	1	2	1	1	0
KOG1709	0	0	1	1	1	0	0	1	0	0	0	0	0	0	1	0	0	2	1	4	1	2	3	16	1	1	1	1	2	1	1	1	1	1	1	1	1	1	2	3	1	1	1
KOG1712	1	2	0	1	1	1	1	0	0	0	0	0	0	0	2	1	1	2	1	2	1	1	2	0	1	1	1	1	1	1	1	1	1	0	1	0	1	1	1	1	1	1	1
KOG1713	0	1	1	1	1	2	1	0	1	0	0	0	0	0	1	1	1	2	3	3	0	0	0	9	2	1	1	1	0	1	1	1	1	1	1	1	1	1	1	1	1	0	1
KOG1738	0	0	0	0	0	0	2	0	0	0	0	0	0	0	0	0	0	0	0	0	0	0	0	0	0	0	0	0	0	0	0	0	0	0	0	0	0	0	0	0	0	0	0
KOG1748	1	1	1	3	3	1	1	0	1	1	0	0	0	0	1	1	0	2	2	0	0	0	0	8	1	1	1	2	1	1	0	1	0	0	0	0	3	1	1	2	2	1	2
KOG1758	1	1	1	1	1	1	2	1	1	1	1	0	0	0	2	1	1	2	1	0	1	1	1	6	1	2	1	2	1	1	0	1	1	1	0	0	1	1	1	1	1	1	1
KOG1763	1	1	1	1	1	1	2	1	1	1	1	1	1	1	1	1	1	2	1	4	1	2	2	9	1	1	1	2	1	1	1	1	0	0	1	1	1	3	1	2	1	1	1
KOG1764	21	5	5	4	6	1	4	2	1	1	0	0	0	0	9	2	2	8	2	12	3	2	4	12	4	6	2	1	1	2	1	2	0	1	1	2	2	2	2	1	2	2	2
KOG1771	0	2	1	0	1	1	2	1	1	1	0	0	1	0	3	1	1	3	1	4	1	2	2	4	1	1	1	1	2	1	1	1	3	1	2	2	1	1	2	3	2	1	1
KOG1772	1	0	0	1	1	0	0	1	1	0	0	1	0	0	1	1	1	2	1	1	1	2	2	6	1	1	1	1	2	1	0	1	0	0	0	0	1	1	2	1	0	1	1
KOG1777	1	1	0	0	0	0	0	0	0	0	0	0	0	0	0	0	0	0	1	0	0	0	0	0	0	0	0	0	0	0	0	2	0	0	0	0	0	0	0	0	0	0	0
KOG1791	1	0	1	0	0	1	4	1	1	1	1	0	0	0	0	0	0	2	1	0	1	2	2	0	1	1	1	1	2	0	1	1	4	3	2	4	2	1	2	0	0	0	1
KOG1794	1	1	1	1	1	0	1	0	0	0	0	0	0	0	0	0	0	0	0	0	0	0	0	0	0	0	0	0	0	0	0	0	0	0	0	0	0	0	0	0	0	0	0
KOG1799	1	1	1	0	0	0	0	0	0	0	0	0	0	0	0	0	0	0	0	0	0	0	0	0	0	0	0	0	0	0	0	0	0	0	0	0	0	0	0	0	0	0	0
KOG1800	1	1	1	1	1	1	1	1	1	1	1	1	1	1	7	1	1	3	1	3	0	0	0	8	1	1	1	2	1	1	2	1	4	4	2	2	1	1	1	1	1	1	1
KOG1808	4	2	3	2	1	2	18	2	2	2	1	1	3	1	8	1	1	9	2	12	1	4	8	8	2	4	2	2	2	2	1	2	7	5	2	6	1	4	2	1	1	1	1
KOG1819	4	1	1	1	0	1	8	1	0	0	0	0	0	0	0	0	0	0	0	2	0	2	0	4	1	1	0	3	2	1	0	0	0	0	0	0	0	0	0	0	0	0	0
KOG1843	1	1	0	1	1	1	2	2	0	0	0	0	0	0	1	0	0	6	1	0	1	2	1	18	15	2	2	1	1	2	4	3	4	1	2	4	3	2	4	3	1	1	2
KOG1879	1	1	1	1	2	0	8	1	1	0	0	0	0	0	4	2	2	3	0	3	1	6	1	0	3	1	1	1	2	1	1	1	6	3	1	4	1	1	2	1	1	1	1
KOG1888	4	2	2	1	1	2	3	1	0	0	0	0	0	0	4	1	1	2	1	6	1	1	3	8	2	1	1	1	1	1	2	1	3	2	1	2	1	1	1	1	1	1	1
KOG1889	2	2	1	1	1	2	1	1	1	0	1	1	1	1	5	1	2	3	2	6	1	2	2	9	3	2	4	2	1	1	1	1	3	2	3	3	1	1	1	1	1	2	1
KOG1890	1	1	0	1	1	0	2	0	0	1	0	0	0	0	2	2	2	2	1	4	0	0	0	0	0	0	0	1	1	1	0	1	2	1	0	1	2	2	2	1	1	0	1
KOG1907	1	1	0	1	0	0	0	0	0	0	0	0	0	0	1	0	0	0	0	0	0	1	0	9	0	0	0	1	2	1	1	1	1	2	2	2	1	1	1	2	1	1	1
KOG1917	1	1	1	1	1	1	4	0	0	0	0	0	0	0	2	1	1	2	1	1	1	2	1	8	0	1	1	0	0	0	0	0	0	0	0	0	0	0	0	0	0	0	0
KOG1928	0	0	0	0	1	0	4	0	0	0	0	0	0	0	0	0	0	0	0	0	0	0	0	0	6	1	0	0	0	0	0	0	2	1	1	1	0	0	0	0	0	0	0
KOG1933	1	3	1	2	3	2	12	1	0	1	0	0	0	0	7	1	1	2	1	1	1	0	2	0	1	2	0	1	2	0	0	2	3	3	3	2	2	2	4	1	2	1	2
KOG1939	2	1	1	1	1	0	2	0	0	0	0	0	0	0	4	1	2	3	1	9	1	1	2	9	1	1	1	3	1	1	2	1	4	2	3	2	3	1	2	2	2	2	1
KOG1944	8	4	1	1	2	1	10	1	1	1	0	0	0	0	6	1	2	5	5	3	1	2	2	18	2	4	2	1	6	2	3	3	1	1	1	2	3	2	4	5	2	2	2
KOG1950	3	1	2	1	1	2	2	1	4	0	2	4	0	0	4	3	1	8	1	10	4	5	6	8	3	4	1	1	1	2	1	1	3	3	2	2	6	5	2	1	4	3	3
KOG1958	0	3	0	0	0	0	4	0	0	0	0	0	0	0	0	0	0	0	0	1	0	0	0	0	0	0	0	0	0	0	1	0	0	0	0	0	0	0	0	0	0	0	0
KOG1959	2	5	5	2	6	1	22	0	0	0	0	0	0	0	3	0	0	0	0	0	0	0	0	0	0	0	0	0	0	1	0	0	0	0	0	0	0	0	0	0	0	0	0
KOG1965	1	2	3	4	5	0	7	2	0	0	0	0	0	0	3	0	0	4	2	3	0	0	0	13	2	2	2	1	1	1	0	2	3	1	1	2	1	1	1	1	1	1	1
KOG1966	0	0	0	2	2	0	0	0	0	0	0	0	0	0	1	0	0	0	0	0	0	0	0	0	0	0	0	0	0	0	0	0	0	0	0	0	0	0	0	0	0	0	0
KOG1976	0	0	0	1	1	0	0	0	0	0	0	0	0	0	0	0	0	0	0	0	0	0	0	0	0	0	0	0	0	0	0	0	0	0	0	0	0	0	0	0	0	0	0
KOG2002	1	1	1	1	1	1	1	0	1	1	1	1	0	1	3	0	0	2	2	2	1	1	1	3	1	1	1	1	1	1	1	1	3	3	5	4	1	1	1	2	1	1	1
KOG2017	0	1	1	1	1	2	2	0	1	1	1	1	1	1	2	1	1	3	1	5	3	3	2	9	1	2	1	1	1	1	1	1	0	2	0	1	1	1	1	2	1	1	1
KOG2024	4	0	0	4	3	0	0	0	0	0	0	0	0	0	1	0	0	0	0	1	0	0	1	0	0	0	0	0	0	0	0	0	0	1	0	0	0	0	0	4	1	0	0
KOG2030	1	1	1	1	1	1	2	1	2	1	3	1	2	1	0	1	1	2	1	2	1	1	1	4	3	2	1	1	1	1	1	1	2	2	1	2	0	0	0	0	1	1	1
KOG2036	0	1	1	1	1	1	3	1	1	1	1	1	1	1	1	1	1	3	1	2	1	0	2	9	1	1	1	1	1	1	1	1	3	2	1	1	1	1	1	1	1	1	1
KOG2040	0	1	0	1	1	1	2	0	1	0	0	0	0	0	3	1	0	3	1	4	0	0	0	9	0	0	1	2	1	1	1	1	2	2	1	1	1	1	1	1	1	1	1
KOG2056	1	2	1	2	2	2	4	2	2	1	1	1	0	0	5	1	3	5	2	5	2	6	6	18	2	2	2	2	4	2	0	2	0	2	1	1	2	3	4	3	2	2	2
KOG2082	0	0	1	1	1	0	0	1	0	0	0	0	0	0	0	1	1	8	3	0	0	0	0	2	1	0	0	0	0	0	0	0	0	0	0	0	0	0	0	0	0	0	0
KOG2083	0	0	3	0	0	0	0	1	0	0	0	0	0	0	0	0	0	0	1	0	0	0	0	0	0	0	0	0	0	0	0	0	0	0	0	0	0	0	0	0	0	0	0
KOG2088	2	3	1	0	1	0	4	1	1	2	0	1	0	0	3	2	3	8	3	4	3	12	6	24	5	5	3	3	4	2	2	2	0	3	5	2	0	0	6	0	1	0	1
KOG2091	1	1	1	1	1	0	4	0	0	0	0	0	0	0	2	0	0	2	1	3	0	0	0	2	1	0	1	0	0	0	0	0	0	1	0	0	0	0	2	0	1	0	0
KOG2099	1	2	1	2	1	1	3	1	1	0	0	0	0	0	3	1	1	2	2	4	1	1	2	0	1	1	1	1	0	1	1	1	2	1	2	2	1	1	0	0	1	0	1
KOG2105	1	0	1	0	0	1	2	0	0	0	0	0	0	0	0	0	0	2	2	0	0	0	0	0	1	0	1	1	0	0	1	0	1	1	1	1	1	1	0	0	1	0	1
KOG2112	1	2	2	1	1	1	1	1	1	1	0	0	0	0	3	1	1	2	1	7	0	0	0	9	1	1	2	1	2	1	0	1	3	0	0	1	1	2	4	5	2	2	1
KOG2116	1	1	1	1	1	1	2	1	1	2	0	0	1	1	6	1	1	4	2	7	1	1	3	6	2	1	1	1	1	1	1	1	2	1	1	1	1	1	1	1	1	1	1
KOG2118	3	1	1	2	2	0	1	1	1	1	0	0	0	0	1	1	0	3	1	14	0	0	0	5	1	1	1	2	2	2	2	2	1	3	2	2	3	2	2	5	2	1	1
KOG2119	1	1	0	0	0	0	0	0	0	0	0	0	0	0	0	0	0	0	0	0	0	0	0	0	0	0	0	0	0	0	0	0	0	0	0	0	0	0	0	0	0	0	0
KOG2121	4	4	2	3	2	4	2	1	1	0	1	1	1	1	5	1	1	3	1	7	2	2	5	2	5	3	1	1	0	1	1	3	2	3	5	3	2	3	2	3	2	2	1
KOG2142	3	2	1	1	1	0	0	0	0	0	0	0	0	0	2	0	0	0	0	3	0	0	0	0	0	0	1	1	1	1	0	2	2	1	0	0	0	1	2	1	1	0	0
KOG2143	2	1	1	1	1	0	4	1	1	0	0	0	0	0	2	1	1	2	1	2	0	0	0	0	1	2	1	0	8	1	2	0	2	1	1	1	1	1	2	1	1	1	0
KOG2161	1	2	1	1	2	0	4	2	1	0	0	0	0	0	3	2	3	2	1	10	0	0	0	0	2	1	1	1	2	1	2	1	4	1	1	2	1	2	4	2	2	1	2
KOG2175	1	1	1	1	1	0	4	1	1	1	1	1	0	0	5	0	0	3	1	5	1	2	2	4	1	2	1	1	2	1	2	1	2	1	1	0	1	1	2	3	1	1	1
KOG2178	1	2	2	2	1	2	4	1	2	4	0	2	0	1	3	3	3	6	2	9	2	2	3	12	2	4	3	3	3	2	3	3	4	4	5	3	7	2	2	3	3	4	3
KOG2189	1	1	1	1	1	1	5	1	1	1	0	1	1	1	1	2	2	3	1	2	4	3	5	11	1	1	1	3	1	1	2	1	6	4	3	5	1	1	1	1	1	1	2
KOG2195	6	1	0	2	2	2	15	1	1	0	0	0	0	0	6	0	2	2	2	5	0	0	0	9	9	2	3	5	16	3	1	1	3	7	11	5	2	3	4	1	2	1	4
KOG2201	1	1	2	2	2	1	1	0	1	1	0	0	0	0	0	1	1	4	1	12	2	3	3	9	1	1	1	1	2	3	1	1	1	0	1	1	1	1	1	1	1	1	1
KOG2204	0	5	1	0	0	0	6	0	0	0	1	0	0	0	0	1	1	0	0	3	0	0	0	0	1	0	0	4	12	3	1	0	0	3	2	1	0	1	4	5	2	0	1
KOG2212	0	0	0	1	0	0	1	0	0	0	0	0	0	0	0	0	0	0	0	1	1	1	2	0	0	0	0	0	0	0	0	0	0	0	0	0	0	0	0	2	0	0	0
KOG2214	1	0	2	2	2	2	4	2	2	2	1	1	0	0	5	4	3	5	3	7	0	0	0	26	3	4	3	3	6	1	0	4	5	2	3	4	1	1	1	2	3	3	3
KOG2230	3	1	0	3	1	0	1	1	0	0	0	0	0	0	3	0	0	0	0	1	0	0	0	3	1	1	0	0	0	0	0	0	2	0	0	0	0	3	1	4	1	0	0
KOG2234	1	0	3	3	4	2	2	1	1	1	1	0	0	0	5	2	1	3	2	5	3	4	5	9	3	5	2	0	1	1	3	2	4	4	6	5	2	2	3	5	2	1	1
KOG2236	1	0	1	0	1	0	2	1	0	1	1	0	0	0	3	0	0	2	1	1	1	2	1	4	1	1	1	1	2	1	0	1	1	1	0	1	1	1	2	1	1	1	1
KOG2246	0	0	0	7	5	0	4	0	0	0	0	0	0	0	0	0	0	0	7	1	0	0	0	8	0	0	0	0	0	0	0	0	0	0	0	0	0	0	4	1	0	0	0
KOG2250	0	1	0	1	2	1	2	1	1	0	0	0	0	0	10	0	0	2	2	4	14	14	12	9	0	0	1	1	2	2	2	1	1	2	1	0	1	0	2	0	1	1	1
KOG2254	0	0	0	0	0	0	0	0	0	0	0	0	0	0	0	0	0	0	0	0	0	0	0	0	0	0	0	4	0	0	0	0	3	5	1	3	0	0	0	1	1	2	4
KOG2258	1	1	0	0	0	0	2	1	0	2	0	0	0	0	2	0	0	3	1	2	0	1	1	5	3	1	1	0	2	1	0	2	2	1	1	0	3	2	1	2	1	2	1
KOG2263	0	1	0	0	0	0	1	0	0	0	0	0	0	0	2	0	0	0	0	2	0	1	0	9	1	0	2	3	1	1	1	1	1	1	1	1	1	1	1	1	1	1	1
KOG2275	3	3	1	2	2	2	3	0	1	0	0	0	0	0	2	1	1	2	1	3	0	0	0	10	8	4	1	6	9	1	14	1	2	1	0	0	5	5	1	0	3	2	4
KOG2276	1	2	1	2	3	1	3	1	0	0	0	0	0	0	10	1	1	4	2	2	0	0	0	9	1	1	1	2	2	2	5	4	6	4	6	4	3	2	2	1	2	1	3
KOG2282	0	1	1	1	1	1	2	0	1	0	0	0	0	0	2	1	1	2	2	4	0	0	0	9	1	1	1	1	1	1	2	1	4	1	1	1	1	1	1	1	1	0	1
KOG2287	0	0	0	0	2	0	4	0	0	0	0	0	0	0	0	0	6	0	0	0	0	0	0	8	21	2	1	0	0	0	0	1	0	0	0	0	0	0	2	0	0	0	0
KOG2288	1	0	0	2	1	0	0	0	0	0	0	0	0	0	2	3	1	3	1	0	0	0	0	0	0	1	0	0	0	0	0	1	1	1	2	2	0	0	2	0	0	0	0
KOG2296	1	2	1	1	1	1	2	1	1	0	0	0	0	0	5	0	0	2	2	3	0	2	2	4	2	1	1	1	4	1	0	0	1	0	0	1	0	0	0	0	0	1	1
KOG2301	0	1	6	2	2	0	6	0	0	0	0	0	0	0	9	2	2	7	2	5	4	14	8	0	0	0	0	5	10	0	1	1	9	11	7	8	1	2	2	1	1	1	1
KOG2302	0	0	0	0	1	0	0	1	0	0	0	0	0	0	0	0	0	2	0	0	0	2	1	0	0	0	0	0	0	0	0	0	0	0	0	0	0	0	0	0	0	0	0
KOG2303	0	1	1	0	1	0	1	1	0	1	0	0	0	0	12	1	1	2	1	4	1	1	1	9	3	1	3	1	1	1	2	1	2	2	1	1	1	1	1	1	1	1	1
KOG2304	1	1	1	1	1	2	2	1	1	2	0	0	0	0	3	2	2	4	2	0	0	0	0	18	2	2	2	2	2	2	3	2	2	1	2	2	2	1	2	2	1	0	1
KOG2305	0	0	0	1	1	0	0	0	0	0	0	0	0	0	0	0	0	0	0	0	0	0	0	0	0	0	0	0	0	0	0	0	0	0	0	0	0	0	0	0	1	0	0
KOG2308	0	4	0	2	3	0	2	3	1	0	0	0	0	0	4	1	1	3	2	5	2	4	2	12	2	2	2	1	2	1	0	2	4	4	3	4	1	0	4	2	2	2	2
KOG2316	2	1	1	1	1	1	1	1	1	1	1	1	1	1	2	1	1	2	1	2	1	1	1	8	2	1	1	1	1	1	1	1	2	1	1	0	2	1	1	1	1	1	1
KOG2323	1	2	1	1	1	1	1	2	1	1	1	1	1	1	1	3	2	4	1	6	0	2	0	18	1	2	2	1	1	1	1	1	6	3	8	5	2	1	1	1	1	1	1
KOG2325	1	2	1	1	1	1	4	0	0	0	0	0	0	0	1	0	0	0	0	0	0	0	0	0	0	0	0	0	0	0	0	0	0	0	0	0	0	1	2	0	1	1	0
KOG2329	1	2	1	1	2	0	2	0	0	0	0	0	0	0	3	1	3	3	4	5	1	0	1	12	5	2	0	0	0	3	3	1	0	0	0	0	1	1	2	3	1	0	1
KOG2331	0	1	0	1	2	0	2	1	0	0	0	0	0	0	2	0	0	0	1	0	0	0	0	0	1	1	1	0	0	0	0	0	1	1	0	2	0	1	1	1	0	0	0
KOG2332	0	0	0	0	0	0	0	0	0	1	0	0	1	1	2	1	1	2	1	0	0	0	0	0	0	0	0	3	2	0	0	0	4	0	0	0	0	0	0	0	0	0	0
KOG2348	1	0	0	0	0	0	0	0	0	0	0	0	0	0	0	0	0	0	0	3	0	0	2	0	0	1	0	0	0	0	1	1	3	1	2	0	1	4	3	0	3	3	4
KOG2349	0	0	0	0	0	0	0	0	0	0	0	0	0	0	0	0	0	0	0	0	0	0	0	0	0	0	0	0	0	0	0	0	0	0	0	0	0	0	0	0	0	0	0
KOG2352	7	2	1	0	0	0	4	0	1	0	0	0	0	0	1	0	1	0	0	5	1	2	1	8	1	2	1	0	0	1	1	1	1	2	0	1	1	1	2	1	2	0	0
KOG2353	0	0	0	1	2	0	0	0	0	0	0	0	0	0	0	0	0	0	0	0	0	0	0	0	0	0	0	0	0	0	0	0	0	0	0	0	0	0	0	0	0	0	0
KOG2357	1	1	0	1	1	1	2	1	0	0	0	0	0	0	0	0	0	1	1	1	1	2	2	0	1	1	1	1	2	1	0	1	0	0	0	0	1	1	2	1	1	1	1
KOG2362	0	3	1	1	0	0	1	0	0	0	0	0	0	0	0	0	0	0	0	5	0	0	0	0	1	0	0	0	0	0	0	0	0	0	0	0	0	1	2	0	2	0	0
KOG2366	4	2	2	11	5	0	0	0	0	0	0	0	0	0	6	0	1	0	0	8	0	0	0	0	3	0	0	0	0	0	0	2	0	3	0	0	0	3	2	14	1	1	0
KOG2367	0	0	0	1	1	0	2	0	0	0	0	0	0	0	1	2	2	5	2	3	4	3	9	18	2	3	1	3	2	2	1	2	4	2	1	3	2	3	2	2	2	2	2
KOG2368	1	1	1	1	1	1	1	0	0	0	0	0	0	0	1	1	1	2	1	3	0	0	0	9	1	1	1	1	1	1	0	1	1	1	0	0	1	3	1	2	1	0	1
KOG2369	11	0	3	4	3	1	14	1	1	2	0	0	2	0	0	2	2	0	0	1	1	2	2	16	0	1	0	1	2	1	5	1	2	1	2	4	1	1	2	1	1	1	1
KOG2371	2	1	1	1	2	0	3	0	0	0	0	0	0	0	2	0	0	0	0	5	0	0	0	0	1	1	1	2	1	1	0	1	2	1	1	2	0	1	1	0	2	0	0
KOG2380	0	0	0	1	0	0	0	0	0	0	0	0	0	0	1	1	1	2	1	1	1	1	2	9	0	1	0	1	0	1	2	1	1	1	1	1	1	1	1	2	1	1	1
KOG2387	1	1	1	1	1	1	1	1	1	1	0	2	0	2	3	2	2	3	1	3	1	1	2	9	1	1	1	1	1	1	1	1	3	1	2	2	1	1	1	0	1	1	1
KOG2388	1	1	1	1	1	2	2	1	1	1	1	1	1	1	3	1	2	7	1	4	0	1	2	9	4	1	1	2	3	1	4	1	5	4	3	4	1	1	1	2	1	1	1
KOG2394	0	7	1	1	1	1	1	1	0	0	0	0	0	0	4	0	0	2	1	1	1	1	3	6	1	1	0	1	1	1	1	1	3	2	2	1	2	1	1	1	1	1	1
KOG2399	0	0	1	1	1	2	6	1	1	1	1	1	0	0	7	1	1	2	1	5	1	0	2	0	1	1	0	3	1	1	1	1	4	3	5	4	1	1	1	1	1	1	1
KOG2403	0	1	1	1	1	1	5	1	1	2	0	0	0	0	3	2	2	2	1	3	0	2	1	9	1	1	1	2	1	1	2	1	1	2	2	2	1	1	1	1	1	1	1
KOG2404	1	0	1	2	0	0	2	1	0	0	0	0	0	0	1	1	2	6	1	11	2	2	3	9	2	1	1	2	1	1	1	1	3	4	4	4	1	1	1	2	1	1	0
KOG2407	2	1	1	0	1	1	4	1	4	1	0	0	0	0	2	1	1	3	1	3	1	2	1	18	1	1	1	1	2	2	0	1	1	1	1	1	1	1	2	4	1	1	1
KOG2410	4	0	3	2	2	1	2	1	1	1	0	0	1	1	2	3	3	5	3	16	0	0	0	8	2	2	1	4	9	2	2	2	4	4	4	5	4	2	3	2	3	2	2
KOG2413	0	1	1	1	1	1	2	1	1	1	1	1	1	1	3	1	1	2	1	6	0	1	2	0	2	1	1	1	1	1	2	1	4	2	6	3	2	2	2	1	1	1	1
KOG2414	1	1	1	1	2	1	3	1	0	1	0	0	0	0	3	1	1	2	1	2	1	1	1	2	2	1	1	1	1	1	1	2	1	0	0	2	1	1	1	1	1	1	1
KOG2415	0	1	0	1	1	1	2	1	1	0	0	0	0	0	2	1	1	2	1	3	0	0	0	9	1	1	1	2	1	1	2	1	2	3	4	2	1	1	1	3	1	1	1
KOG2419	3	1	4	0	0	1	6	1	1	0	0	2	0	0	2	1	1	2	1	10	1	1	2	0	0	1	1	4	2	0	0	2	8	7	2	4	4	3	3	1	4	1	1
KOG2420	1	2	1	0	1	0	2	1	1	0	0	0	0	0	1	1	1	4	1	3	1	1	1	11	1	1	1	1	1	1	2	1	1	2	1	1	1	1	2	3	1	2	1
KOG2421	1	3	1	0	1	1	3	2	1	0	0	0	1	1	4	2	3	2	1	7	2	3	1	8	4	2	1	2	1	1	2	2	7	4	4	5	0	1	1	1	2	1	2
KOG2422	1	1	1	1	1	1	4	1	1	1	0	0	0	0	2	1	1	2	1	3	1	2	1	0	1	1	1	1	2	1	1	1	2	2	1	2	1	1	2	1	1	1	1
KOG2426	0	1	0	0	1	0	1	0	0	0	0	0	0	0	0	0	0	0	0	1	0	0	0	0	1	1	0	1	1	1	1	1	0	2	3	0	3	1	1	1	1	2	3
KOG2427	0	2	1	1	1	1	4	1	0	0	0	0	0	0	4	0	1	3	2	1	1	2	2	2	1	1	1	1	0	1	0	1	1	0	1	1	0	1	2	2	1	1	1
KOG2429	2	1	2	3	3	0	8	0	0	0	0	0	0	0	1	1	1	2	2	4	4	6	6	0	3	2	2	1	2	1	1	1	2	1	1	1	1	1	0	3	1	1	1
KOG2431	2	0	2	2	2	1	4	3	5	0	0	1	0	0	5	2	4	0	0	14	0	2	0	0	4	2	2	8	6	2	2	4	8	8	7	3	2	3	2	7	1	1	2
KOG2436	0	2	0	0	0	0	1	0	0	0	0	0	0	0	2	2	3	2	1	3	1	2	1	11	1	1	0	2	2	1	1	1	2	1	2	2	2	1	2	4	2	1	1
KOG2440	1	1	0	1	1	0	2	1	1	1	1	0	1	1	2	1	1	2	1	12	4	4	6	9	2	1	1	1	1	1	4	1	3	4	3	2	1	1	1	1	1	1	1
KOG2446	0	1	1	1	1	0	1	1	1	0	0	0	1	1	1	0	0	2	1	1	1	1	2	9	0	0	0	1	1	1	2	0	1	2	2	2	1	1	1	1	1	1	1
KOG2448	0	0	0	1	1	0	0	0	0	0	0	0	0	0	1	1	0	0	0	4	0	1	0	9	0	0	0	0	0	1	1	1	1	1	2	3	3	2	2	1	2	1	1
KOG2449	2	1	2	1	1	1	2	1	1	0	0	0	0	0	6	1	1	4	3	3	0	0	0	18	2	1	2	1	4	2	1	3	4	1	1	1	2	1	4	1	2	0	1
KOG2450	2	7	3	5	2	1	4	0	0	0	0	0	0	0	4	0	1	2	2	28	0	0	0	9	3	1	2	2	3	0	3	2	2	5	7	5	5	9	9	6	7	3	5
KOG2451	0	0	0	1	0	0	0	0	0	0	0	0	0	0	0	0	0	0	0	0	0	0	0	0	0	0	0	0	1	0	0	1	2	1	3	2	2	1	3	1	2	2	1
KOG2453	1	1	1	1	1	1	2	1	1	1	0	0	0	0	8	1	1	2	1	5	0	0	0	9	1	1	1	1	1	1	2	0	2	1	1	0	1	1	1	0	0	0	0
KOG2454	1	1	2	1	1	1	1	0	0	0	0	0	0	0	5	0	0	0	0	2	0	0	0	0	1	0	1	0	0	1	1	1	2	1	1	1	2	1	1	0	1	1	1
KOG2455	0	1	1	1	1	1	1	1	1	1	0	0	0	0	2	1	2	2	1	8	0	0	0	9	1	1	1	5	1	1	1	1	2	1	1	1	1	1	1	1	1	1	1
KOG2456	0	1	2	1	1	1	1	0	1	0	0	0	0	0	0	1	1	2	2	16	0	0	0	9	2	2	1	3	5	1	1	2	8	2	2	6	4	5	1	2	2	0	4
KOG2466	0	0	0	0	0	0	0	0	0	0	0	0	0	0	0	0	0	0	0	3	0	0	0	0	0	0	0	0	0	0	1	0	0	3	0	0	6	10	2	0	7	3	2
KOG2467	2	2	2	2	1	3	2	2	2	1	0	1	0	2	3	1	1	4	2	4	2	2	3	18	3	2	2	3	2	2	3	2	2	2	2	1	1	1	1	2	2	2	2
KOG2468	1	1	1	1	1	2	2	1	1	1	0	0	0	0	4	0	0	2	2	5	1	0	1	4	1	0	1	1	1	1	0	1	1	1	0	0	2	1	1	2	1	1	1
KOG2469	2	2	2	2	3	0	3	0	0	0	0	0	0	0	0	0	0	0	0	0	0	1	0	0	0	0	0	0	1	0	0	0	0	0	0	0	0	0	0	0	0	0	0
KOG2470	1	1	1	0	0	0	3	0	0	0	0	0	0	0	0	0	0	0	0	0	1	1	2	0	0	0	0	1	1	1	0	0	0	0	2	1	0	0	0	0	0	0	0
KOG2474	5	1	1	3	2	0	1	1	0	0	0	0	0	0	1	0	0	4	2	4	0	0	1	4	2	2	1	1	6	1	1	2	1	1	0	2	0	0	0	0	1	1	1
KOG2480	2	2	2	1	1	0	0	1	1	1	0	0	1	1	4	0	0	2	1	3	0	0	0	0	1	0	1	1	1	1	1	1	2	4	3	3	1	1	1	1	1	1	1
KOG2485	1	1	0	1	1	1	3	1	1	1	0	0	0	0	2	0	0	2	1	2	0	0	0	7	1	1	1	0	1	1	1	1	1	1	1	1	2	1	1	1	1	1	1
KOG2486	1	2	0	0	1	1	1	1	0	0	0	0	0	0	2	0	0	4	1	0	0	0	0	0	0	0	0	1	3	1	0	1	1	0	0	0	0	1	0	0	1	0	1
KOG2493	2	0	0	2	1	1	2	0	0	1	0	0	0	0	8	3	7	0	1	6	0	1	5	0	10	1	0	2	2	1	1	2	3	1	0	1	1	0	1	0	1	0	1
KOG2495	8	7	2	1	1	5	3	3	2	1	0	0	0	0	4	3	3	11	3	10	0	0	0	25	5	4	1	5	10	3	0	2	3	7	6	3	2	4	9	2	3	2	2
KOG2497	4	2	0	1	1	1	4	0	0	0	0	0	0	0	0	1	1	2	2	0	1	2	1	4	1	1	1	1	2	1	0	0	0	0	0	0	1	0	2	1	1	1	1
KOG2499	2	5	2	7	5	0	2	0	0	0	0	0	0	0	0	0	0	2	1	1	0	0	0	0	13	3	0	3	5	2	1	1	5	5	5	3	1	2	1	1	1	0	0
KOG2504	0	0	0	0	1	0	0	0	0	0	0	0	0	0	0	0	0	15	3	56	0	0	0	0	10	1	4	7	44	5	14	0	11	8	11	12	4	18	14	5	3	0	6
KOG2508	4	1	3	8	4	1	1	2	0	0	0	0	0	0	2	0	0	4	2	5	0	0	0	2	2	1	1	0	0	0	0	0	1	0	1	1	3	3	2	2	2	1	1
KOG2511	2	1	1	1	1	0	0	0	0	0	0	0	0	0	0	0	0	0	0	7	0	0	0	9	0	1	0	0	0	1	1	0	1	1	2	2	1	1	1	1	1	1	1
KOG2515	1	1	1	1	1	0	2	1	1	0	0	0	0	0	1	1	1	2	1	4	1	2	1	8	1	1	1	1	2	1	2	1	3	2	2	2	1	1	2	1	1	1	1
KOG2516	0	1	1	1	1	0	4	0	1	0	0	0	0	0	0	1	1	2	1	3	1	2	2	0	1	2	1	1	2	1	0	1	1	1	1	1	2	1	4	1	1	1	1
KOG2517	3	2	0	2	2	1	1	1	1	1	0	0	0	0	6	1	1	2	1	2	0	0	0	9	1	1	4	2	1	1	1	1	2	4	6	7	1	1	2	1	1	0	1
KOG2524	3	2	2	1	1	1	8	3	1	0	0	0	0	0	6	1	1	2	1	0	1	0	2	0	0	1	0	1	2	2	2	2	2	1	2	2	0	1	0	0	0	1	1
KOG2525	3	1	1	1	1	1	1	2	1	0	0	0	0	0	8	1	1	3	2	3	2	3	2	12	1	1	1	2	2	2	1	1	1	3	3	2	2	2	2	4	2	2	2
KOG2526	1	3	1	0	1	0	0	0	0	0	0	0	0	0	0	0	0	0	0	0	0	0	0	0	0	0	0	0	0	0	0	0	0	0	0	0	0	0	0	0	0	0	0
KOG2531	1	0	1	2	1	0	0	0	0	0	0	0	0	0	2	0	0	0	0	3	0	0	0	0	1	1	0	0	0	1	2	1	2	3	1	1	1	2	1	1	1	1	1
KOG2532	1	2	0	2	2	0	0	0	1	3	0	1	0	0	0	0	0	0	0	0	0	0	0	0	0	0	0	0	0	0	0	2	0	0	0	0	0	0	0	0	0	0	0
KOG2533	0	0	0	0	1	0	3	0	0	0	0	0	0	0	2	0	0	0	1	218	0	0	0	0	14	2	1	13	17	6	32	5	14	22	25	13	34	16	16	20	13	6	28
KOG2536	0	0	0	0	0	1	2	1	0	2	0	0	0	0	2	0	1	2	1	2	0	0	0	8	1	2	1	2	4	1	1	2	1	0	0	0	1	1	2	1	1	1	1
KOG2537	0	0	1	1	1	2	2	0	1	1	1	1	1	1	1	2	2	2	1	4	1	1	2	9	1	1	1	2	2	1	2	1	4	2	0	1	1	1	1	1	2	2	1
KOG2541	4	3	4	2	3	0	0	1	1	0	0	0	0	0	1	0	0	2	1	6	1	1	2	1	1	1	1	1	1	1	1	1	0	1	0	1	1	1	1	0	1	1	1
KOG2542	1	0	2	1	1	1	1	0	0	0	0	0	0	0	0	0	0	0	0	5	0	0	1	0	1	1	2	1	0	0	0	2	2	2	1	1	1	2	1	0	1	1	1
KOG2544	2	1	0	0	0	1	1	1	0	0	0	0	0	0	1	1	1	2	1	3	1	1	1	8	1	1	1	2	1	1	2	1	1	1	1	1	1	1	1	3	1	1	1
KOG2547	0	0	1	1	1	0	0	1	0	0	0	0	0	0	5	1	1	3	1	4	0	0	0	7	3	1	1	0	0	1	1	1	4	1	1	1	1	1	1	3	1	0	1
KOG2550	0	1	2	2	2	1	2	0	0	0	0	0	0	0	1	1	1	2	1	3	3	3	7	9	2	1	1	2	1	1	2	0	1	0	1	2	1	1	1	1	1	1	1
KOG2551	1	1	0	0	1	1	2	0	0	0	0	0	0	0	2	1	1	5	1	2	1	2	2	4	2	1	2	2	14	3	0	1	0	1	0	0	2	1	2	1	2	2	1
KOG2555	0	1	1	1	1	0	1	0	0	0	0	0	0	0	1	1	1	2	2	3	1	0	2	3	1	1	2	3	1	1	1	1	1	1	1	1	1	1	1	2	1	1	1
KOG2566	0	0	0	0	0	0	0	0	0	0	0	0	0	0	0	0	0	0	0	0	0	0	0	0	0	0	0	0	0	0	0	0	0	0	0	0	0	3	2	0	0	0	0
KOG2567	0	2	0	0	0	0	2	0	0	0	0	0	0	0	0	0	1	1	1	0	1	2	2	2	0	1	0	0	0	0	0	0	0	0	0	0	0	0	0	0	0	0	0
KOG2575	1	1	1	0	1	1	4	1	0	0	0	0	0	0	2	1	1	2	1	1	0	0	0	34	1	1	1	1	2	1	1	1	2	1	3	1	0	1	2	3	1	1	1
KOG2576	1	1	1	0	1	1	4	1	0	0	0	0	0	0	15	1	1	4	1	11	0	0	0	0	1	1	1	1	2	1	0	2	2	1	0	0	0	1	2	1	1	1	1
KOG2579	0	0	5	1	5	0	0	0	0	0	0	0	0	0	0	0	4	0	0	0	0	0	0	0	0	0	0	0	0	0	1	0	0	0	0	0	0	0	0	0	0	0	0
KOG2583	0	0	1	1	1	1	2	1	1	1	0	0	0	0	1	1	0	3	1	1	0	0	0	7	1	1	1	1	1	1	1	1	0	1	0	0	1	1	1	1	1	1	1
KOG2584	2	3	0	0	0	0	0	0	0	0	0	0	0	0	6	0	0	0	0	2	0	0	0	0	1	0	1	1	0	2	0	2	2	2	2	2	1	2	0	1	1	0	1
KOG2585	2	1	1	0	1	0	1	0	2	1	0	0	1	0	1	2	1	2	2	3	2	1	2	1	2	2	1	1	3	1	0	2	2	2	0	4	1	1	2	2	2	2	2
KOG2586	0	1	0	1	1	0	0	0	0	0	1	0	0	0	0	0	0	0	0	0	0	0	0	0	0	1	0	0	0	0	0	1	0	0	0	0	1	3	1	2	1	1	1
KOG2594	1	1	1	1	2	1	2	1	1	0	0	0	0	0	2	0	0	2	2	0	1	2	2	4	1	1	1	1	0	1	1	1	1	1	1	1	1	1	0	2	1	1	1
KOG2596	2	1	1	1	1	1	1	1	1	0	1	1	1	0	3	1	2	4	2	5	1	1	1	9	1	2	1	1	4	1	2	2	1	2	2	2	1	1	2	1	2	1	3
KOG2598	0	0	0	0	0	0	0	0	0	0	0	0	0	0	0	0	0	2	1	11	1	1	1	0	1	1	0	0	1	1	0	0	1	0	0	2	1	1	1	1	1	3	1
KOG2599	1	1	1	1	2	3	1	1	0	0	0	0	0	0	2	1	1	2	1	1	0	0	0	0	1	1	0	1	1	1	0	0	1	1	1	0	1	1	1	0	1	2	1
KOG2601	3	2	0	1	1	0	0	0	0	0	0	0	0	0	0	0	0	1	1	6	0	0	0	0	1	1	0	1	0	0	0	0	1	0	0	0	1	1	2	0	1	0	0
KOG2614	0	1	3	2	2	0	2	1	1	2	0	0	0	0	4	1	4	5	1	7	0	0	0	9	5	2	1	3	2	1	2	1	11	1	2	1	3	9	5	1	2	0	1
KOG2616	1	0	0	2	1	0	1	0	0	0	0	0	0	0	4	0	0	2	1	1	2	1	1	9	1	1	1	1	1	1	2	1	2	2	2	2	1	2	1	1	1	1	1
KOG2617	1	4	1	0	1	3	7	2	3	1	0	1	0	0	2	3	3	5	4	5	1	1	2	9	3	4	4	3	2	1	1	2	1	2	1	2	1	4	1	2	2	1	2
KOG2619	3	10	2	0	0	1	0	2	1	0	0	0	0	0	2	0	0	4	2	2	5	4	4	0	0	0	0	1	0	0	0	0	4	0	2	3	0	0	0	1	0	0	0
KOG2620	1	4	1	1	1	1	2	1	2	1	0	0	0	0	2	0	0	4	1	4	0	0	1	4	2	2	1	1	1	1	1	1	3	0	2	1	0	0	0	0	1	1	1
KOG2621	0	2	1	0	0	0	0	2	0	1	0	0	0	0	3	2	2	3	6	14	0	0	0	0	4	1	1	3	4	1	1	2	2	1	0	0	1	1	1	0	1	0	1
KOG2624	6	6	2	1	1	0	4	1	1	1	0	0	0	0	6	1	1	4	1	8	0	0	0	14	3	2	2	1	1	1	0	2	1	2	3	5	1	2	2	2	2	3	2
KOG2630	1	1	0	1	2	0	1	0	0	0	0	0	0	0	2	0	0	1	0	3	0	0	0	0	2	2	1	1	0	1	0	1	0	0	0	0	0	0	0	0	1	1	1
KOG2631	1	1	0	1	1	1	1	0	0	0	0	0	0	0	3	1	1	2	2	2	0	0	0	0	1	1	1	1	1	1	1	1	1	1	1	1	1	0	0	1	1	2	1
KOG2637	0	1	1	1	1	1	2	1	1	0	0	0	0	0	0	0	0	2	1	0	1	2	1	4	1	1	1	1	2	1	1	1	2	2	2	2	1	1	2	1	1	1	1
KOG2638	3	2	1	1	1	1	1	1	1	3	1	1	1	1	2	2	2	5	1	7	1	1	2	9	1	2	1	3	1	1	1	1	2	2	1	2	1	2	1	2	1	2	1
KOG2639	6	1	1	2	1	0	4	0	0	0	0	0	0	0	0	0	0	0	0	0	0	0	0	0	0	1	0	1	1	0	0	1	0	0	0	0	0	0	0	0	0	0	0
KOG2642	1	1	1	0	1	0	4	1	0	0	0	0	0	0	6	1	1	2	1	1	0	0	0	0	1	0	1	1	2	1	1	1	0	1	1	1	0	1	2	1	1	1	1
KOG2643	2	1	1	1	1	1	4	0	0	0	0	0	0	0	0	1	1	4	1	0	0	0	0	4	0	2	0	0	0	0	0	0	0	0	0	0	0	0	0	0	0	0	0
KOG2644	1	1	1	0	1	1	2	1	0	1	0	0	0	0	2	1	1	2	1	2	1	1	2	10	2	1	1	1	1	1	1	1	2	0	0	0	1	1	2	2	1	1	1
KOG2645	0	1	0	0	0	0	3	0	0	1	0	0	0	0	1	2	2	1	1	5	2	1	4	0	2	1	1	1	1	1	1	0	2	3	4	3	1	1	1	2	1	1	1
KOG2647	1	1	1	0	1	1	2	1	0	1	1	1	1	1	2	1	1	3	1	2	1	1	1	2	1	1	1	2	0	1	1	1	1	0	1	2	1	1	1	1	1	1	1
KOG2650	3	0	3	2	0	4	12	1	2	1	0	0	0	0	7	4	5	7	10	18	0	0	0	0	8	3	3	11	29	0	0	0	9	2	0	0	2	1	1	0	1	1	1
KOG2653	0	1	1	1	1	0	0	1	1	1	0	1	1	1	3	1	1	2	1	6	0	0	0	9	1	2	1	1	1	1	1	3	2	1	3	2	2	2	1	1	2	1	1
KOG2658	1	1	1	1	1	1	1	0	1	0	0	0	0	0	3	2	1	3	1	5	2	1	2	9	1	1	1	1	2	1	1	1	2	1	2	0	1	1	2	1	1	1	1
KOG2662	2	1	0	0	0	1	2	1	1	0	0	0	0	0	1	1	1	2	1	1	0	0	0	8	1	1	0	1	0	1	1	0	2	2	2	1	1	1	2	2	2	1	2
KOG2663	0	0	0	0	0	0	0	0	0	0	0	0	0	0	3	0	1	2	1	1	1	1	2	9	1	1	0	1	1	2	2	1	3	0	0	3	1	1	1	0	1	1	1
KOG2666	1	0	0	1	1	2	1	1	1	1	1	2	0	0	4	1	1	0	0	4	1	2	8	9	1	1	1	0	1	1	0	1	1	2	1	3	1	1	1	1	1	0	1
KOG2670	1	2	2	1	1	1	1	1	1	1	1	1	1	1	3	1	1	4	1	6	1	1	2	9	2	1	1	2	1	1	2	1	2	1	3	2	2	1	1	1	1	2	1
KOG2672	1	0	1	1	2	1	2	1	1	1	0	0	0	0	3	1	1	3	1	2	0	0	0	9	1	1	1	1	1	1	1	1	0	2	1	1	1	1	1	1	1	1	1
KOG2686	0	1	1	0	0	1	1	1	1	1	0	0	1	0	6	1	0	3	1	3	0	0	0	5	0	1	0	1	2	1	2	1	2	4	2	0	1	1	1	1	1	1	1
KOG2690	1	0	1	0	1	0	2	1	0	0	0	0	0	0	0	0	0	0	0	2	0	2	1	0	1	0	0	1	2	1	0	0	0	0	0	1	0	0	0	0	1	1	1
KOG2693	2	0	3	2	3	1	2	0	1	0	0	0	0	0	2	1	0	5	2	2	2	2	2	0	0	0	0	1	1	1	1	1	1	1	2	2	1	1	0	0	1	1	1
KOG2694	0	0	0	1	1	0	0	0	0	1	0	0	0	0	0	0	0	0	0	0	0	0	0	0	0	0	0	0	0	0	0	0	0	0	0	0	0	0	0	0	0	0	0
KOG2697	1	0	1	1	1	0	1	0	0	0	0	0	0	0	2	1	2	2	1	2	1	1	1	9	1	1	1	1	1	1	1	1	2	1	3	3	1	1	1	1	1	1	1
KOG2698	2	1	1	0	1	1	1	1	0	0	0	0	0	0	1	1	1	4	1	5	1	1	2	9	1	1	1	2	1	1	0	1	0	2	1	0	1	3	1	1	1	1	1
KOG2700	2	1	1	1	1	0	4	0	0	1	0	0	0	0	1	1	1	3	1	1	1	1	2	9	1	1	1	1	1	1	1	1	2	2	4	2	1	1	2	1	1	2	1
KOG2702	0	1	0	0	0	0	0	0	0	0	0	0	0	0	1	0	0	2	1	3	0	0	0	0	1	1	0	1	1	1	0	1	0	1	0	0	2	1	1	1	1	1	1
KOG2711	5	0	1	1	1	1	1	1	1	1	1	1	1	1	2	1	1	2	1	6	1	0	2	8	2	1	2	2	1	1	2	2	2	2	5	4	2	0	1	0	1	2	1
KOG2716	0	0	0	0	1	0	0	0	0	0	0	0	0	0	0	0	0	0	0	0	0	2	0	0	0	0	0	0	0	0	0	0	0	0	1	0	0	0	0	0	1	0	0
KOG2718	0	0	1	0	0	0	0	0	0	0	0	0	0	0	0	0	0	0	0	0	2	2	3	0	0	0	0	0	0	0	0	0	0	0	0	0	0	0	0	0	0	0	0
KOG2721	0	1	1	1	1	1	1	0	0	1	0	0	0	0	2	1	0	3	1	2	1	1	2	9	1	1	1	1	1	1	0	1	1	0	1	1	1	1	2	1	1	1	1
KOG2723	6	3	1	1	2	0	0	0	0	0	0	0	0	0	0	0	0	0	0	1	0	0	0	0	0	1	0	0	0	0	0	2	0	0	2	0	0	0	0	0	0	0	0
KOG2734	1	1	1	1	1	1	4	1	1	0	0	0	0	0	2	0	0	2	1	2	1	2	0	8	2	1	1	0	2	1	1	1	2	2	2	2	1	1	2	1	1	1	1
KOG2735	2	1	2	0	1	0	2	1	1	1	1	1	0	0	1	1	1	2	1	0	1	2	2	0	1	1	1	0	0	1	1	1	1	0	0	1	0	1	0	1	0	0	0
KOG2737	2	1	1	1	2	1	3	0	0	0	0	0	0	0	3	0	0	2	1	2	1	0	0	17	4	2	1	1	1	1	1	0	2	2	5	4	1	1	0	1	1	0	1
KOG2741	0	0	0	1	1	0	1	0	0	0	0	0	0	0	1	0	0	0	0	16	0	0	0	0	2	0	0	0	0	0	0	0	1	1	0	0	6	6	2	2	5	1	0
KOG2742	1	0	0	0	0	0	1	0	0	0	0	0	0	0	0	0	0	0	0	0	0	1	0	0	0	1	0	0	0	0	0	0	0	0	0	0	2	2	1	0	2	2	1
KOG2743	3	2	1	4	3	2	2	2	1	0	0	0	0	0	8	2	1	5	2	6	0	0	0	6	2	2	2	2	2	2	1	2	3	2	1	2	5	2	1	2	3	1	2
KOG2745	0	0	0	1	3	0	0	0	0	0	0	0	0	0	0	0	0	0	0	0	0	0	0	0	0	0	0	0	0	0	0	0	0	0	0	0	0	0	0	0	0	0	0
KOG2757	1	1	1	1	1	2	1	1	1	1	1	1	0	0	3	1	1	2	1	2	2	3	5	32	1	1	1	1	0	1	2	1	2	2	3	3	2	2	1	1	2	1	1
KOG2759	1	1	1	1	1	1	1	1	1	1	1	1	1	1	1	1	1	2	1	3	1	1	2	9	1	1	1	1	1	1	1	1	1	0	0	0	1	1	1	1	1	1	1
KOG2761	1	0	1	1	0	0	6	0	1	0	0	0	0	0	1	0	1	0	0	0	1	2	0	0	0	0	0	0	0	0	0	1	1	0	2	0	0	0	0	0	0	0	0
KOG2762	1	2	1	1	1	0	2	1	0	0	0	0	0	0	2	0	1	2	1	3	1	2	1	0	1	1	1	1	2	1	0	1	1	1	1	2	1	1	2	1	1	1	1
KOG2763	1	2	0	1	2	3	4	2	1	1	0	0	0	0	6	3	2	5	1	4	1	1	2	8	2	1	1	6	5	1	2	2	2	2	3	3	2	0	2	0	2	0	1
KOG2765	1	3	2	0	0	2	1	1	1	0	0	0	0	0	3	0	0	2	1	5	1	2	2	4	0	0	0	3	1	1	1	1	5	1	0	1	1	1	1	2	1	1	1
KOG2766	2	1	1	1	1	1	1	1	0	1	0	0	0	0	0	1	1	3	1	0	0	0	0	0	0	0	0	3	3	1	1	1	4	1	1	2	0	1	0	0	0	1	1
KOG2770	1	1	1	0	0	1	1	2	1	1	0	0	0	0	1	1	1	3	1	5	0	0	0	9	1	1	1	1	1	1	1	1	1	1	2	2	2	1	1	1	1	1	1
KOG2772	1	1	0	1	1	0	0	1	1	0	0	0	0	0	2	1	1	2	1	5	1	3	2	14	1	1	1	1	1	1	1	1	2	2	2	1	2	3	3	1	1	1	1
KOG2779	1	1	1	1	0	1	1	1	1	1	1	1	1	1	1	1	1	2	1	1	1	2	2	9	1	0	1	1	1	1	1	1	1	1	1	1	1	1	1	1	1	1	1
KOG2782	0	1	0	0	0	0	0	0	0	0	0	0	0	0	0	0	0	0	0	0	0	0	0	0	0	1	1	0	0	0	0	0	0	0	0	1	0	0	0	0	0	0	0
KOG2786	0	1	0	0	0	0	1	0	0	0	0	0	0	0	2	0	0	2	0	3	0	1	1	9	1	1	0	1	1	1	1	1	1	2	2	2	1	1	2	1	1	1	1
KOG2788	1	0	1	1	1	1	1	1	1	1	1	1	1	0	2	1	1	2	1	3	0	1	1	11	1	1	2	1	1	1	1	1	1	1	2	1	1	1	1	1	1	1	1
KOG2790	0	1	0	1	1	0	1	0	1	0	0	0	0	0	2	1	1	2	1	1	1	1	2	9	1	1	1	2	1	1	1	1	0	1	0	0	1	1	1	1	1	1	1
KOG2791	0	0	0	0	4	0	4	0	0	0	0	0	0	0	0	0	0	0	0	0	0	0	0	0	0	0	0	0	0	0	0	0	0	0	0	0	0	0	0	0	0	0	0
KOG2792	1	1	2	1	1	1	1	1	0	1	0	0	0	0	4	1	1	2	1	3	0	0	0	8	1	1	1	1	1	1	0	1	1	1	1	1	1	1	1	1	1	1	1
KOG2794	0	1	1	1	1	3	1	1	0	0	0	0	0	0	3	1	1	3	1	3	0	0	0	9	1	1	1	1	1	1	1	1	1	1	1	1	1	1	1	1	2	1	1
KOG2797	0	0	0	1	0	0	1	0	0	0	0	0	0	0	2	0	0	2	1	0	0	1	0	6	1	0	0	1	2	0	0	0	0	0	0	1	1	1	1	1	1	1	1
KOG2798	0	2	1	2	2	1	2	0	2	0	0	0	0	0	4	0	1	2	0	6	1	2	2	0	1	1	3	1	2	1	1	1	2	1	0	1	1	2	2	1	1	1	1
KOG2799	1	1	2	3	2	2	2	1	1	2	0	0	0	0	4	1	1	2	1	2	0	1	2	28	1	1	1	1	1	1	1	1	4	2	3	2	1	1	2	1	3	1	1
KOG2802	1	0	2	1	1	0	0	0	0	0	0	0	0	0	2	0	0	2	1	1	2	1	3	0	1	1	1	0	0	0	0	0	0	0	0	0	0	0	0	0	0	0	0
KOG2803	2	1	2	1	1	1	1	1	1	1	0	0	1	1	5	2	1	2	1	0	1	1	1	9	2	1	1	0	0	1	1	1	1	1	2	2	0	0	0	2	0	1	1
KOG2804	1	1	0	0	0	1	1	1	1	1	0	1	1	1	1	1	1	2	1	0	0	0	0	14	0	1	0	1	1	1	1	1	1	1	2	3	1	2	1	1	1	1	1
KOG2806	1	4	0	2	2	0	0	2	1	1	0	0	1	0	1	3	4	4	6	8	4	5	5	6	12	3	1	11	22	8	8	1	10	6	4	4	4	6	2	18	3	0	1
KOG2818	0	0	0	0	1	0	0	0	0	0	0	0	0	0	0	0	0	0	1	0	1	1	1	0	1	1	1	1	0	1	0	1	0	0	0	0	0	0	0	1	1	1	1
KOG2820	0	2	1	1	1	0	1	0	0	0	0	0	0	0	1	0	0	2	0	5	0	0	1	0	1	0	0	0	2	0	0	0	0	1	1	0	6	4	1	1	2	2	0
KOG2822	1	1	0	1	1	1	1	0	0	0	0	0	0	0	5	0	0	0	0	2	0	0	1	7	0	1	0	1	0	1	1	0	4	0	0	0	1	1	1	1	1	1	1
KOG2825	1	1	1	1	1	1	1	1	1	1	0	2	0	0	3	1	2	3	1	3	1	0	3	8	3	1	1	1	1	1	1	1	1	0	1	1	1	1	1	29	1	1	1
KOG2827	1	0	0	0	1	1	2	1	1	1	0	0	0	0	1	0	0	2	0	1	1	0	1	4	1	1	1	1	2	1	1	1	0	1	1	1	1	1	2	1	1	1	1
KOG2828	0	1	1	1	1	0	0	0	0	0	0	0	0	0	1	0	0	0	0	0	1	1	2	0	0	1	0	0	0	0	0	1	0	1	1	1	0	0	0	0	1	1	1
KOG2831	0	0	0	1	1	0	2	0	0	0	0	0	0	0	1	1	1	1	1	2	1	1	2	9	1	1	1	2	1	1	1	1	2	2	2	4	1	1	1	1	1	1	1
KOG2833	1	1	1	1	1	1	2	1	1	1	0	0	1	1	3	1	1	6	1	5	1	1	1	9	1	1	1	1	1	1	1	1	1	1	1	1	1	1	1	2	1	1	1
KOG2835	0	1	0	2	0	0	2	0	0	0	0	0	0	0	4	1	1	4	1	3	1	2	1	18	2	2	2	2	2	2	1	3	4	2	1	1	2	2	2	2	2	2	2
KOG2843	1	1	1	1	1	1	1	1	1	0	0	0	0	0	1	2	1	1	1	6	0	0	0	8	0	1	1	1	1	1	1	1	2	0	0	2	0	0	2	0	0	0	0
KOG2847	0	1	3	1	0	1	2	1	0	1	0	0	0	0	1	1	1	2	1	3	1	2	1	12	0	1	1	1	2	1	0	1	1	1	1	0	1	1	2	1	1	0	1
KOG2848	1	1	0	0	1	0	1	0	0	0	0	0	0	0	2	0	0	3	1	2	1	0	2	9	3	1	1	2	1	2	2	1	1	1	2	1	2	1	1	1	1	1	1
KOG2852	0	0	1	1	1	0	2	0	0	0	0	0	0	0	0	0	0	0	0	3	1	1	0	0	1	1	0	1	0	1	1	1	0	2	0	0	1	3	1	0	1	2	1
KOG2854	3	1	1	1	1	1	1	1	0	1	0	0	1	0	1	1	1	2	1	4	1	1	1	8	3	1	1	1	1	1	0	2	1	2	2	1	1	1	1	2	1	1	1
KOG2855	0	1	0	1	0	0	0	0	0	0	0	0	0	0	0	0	0	0	1	0	0	0	0	0	0	0	0	0	1	0	2	0	0	0	0	0	1	0	1	1	1	1	1
KOG2861	0	2	0	2	2	1	1	4	2	2	1	1	0	1	4	4	3	8	3	10	1	1	2	26	5	3	3	2	1	1	2	2	2	4	5	4	3	3	3	0	2	2	3
KOG2862	2	1	1	0	0	0	0	0	0	0	0	0	0	0	1	2	1	6	1	3	0	0	0	7	1	1	1	1	1	1	1	1	1	3	1	1	1	1	1	1	1	0	1
KOG2865	1	1	1	1	1	1	2	1	1	0	0	0	0	0	1	2	1	2	1	2	0	0	0	9	1	1	1	2	1	1	0	2	1	1	2	0	2	1	1	1	1	0	1
KOG2870	0	1	0	0	1	1	2	0	1	0	0	0	0	0	3	1	1	2	1	2	0	0	0	9	1	1	1	1	1	1	2	1	2	1	1	1	1	1	1	1	1	0	1
KOG2872	1	1	1	1	1	2	1	1	0	0	0	0	0	0	3	1	1	5	0	0	0	0	0	9	1	1	1	1	1	1	1	1	6	2	2	2	1	1	1	1	2	1	1
KOG2873	1	1	1	1	3	1	2	0	0	0	0	0	0	0	2	0	0	2	1	2	0	0	0	8	1	1	1	1	2	1	1	1	0	0	0	0	1	1	2	1	1	1	1
KOG2876	1	1	2	1	1	0	1	0	0	0	0	0	0	0	2	0	0	0	0	4	0	0	0	0	1	1	1	1	1	1	0	1	2	1	1	1	0	1	1	0	1	0	0
KOG2877	7	4	3	1	1	3	5	2	1	0	1	1	1	1	10	2	2	7	2	1	2	2	4	15	2	2	1	1	1	2	0	1	3	5	6	8	1	1	1	2	1	1	2
KOG2878	0	0	0	0	0	0	0	1	1	0	0	0	0	0	2	1	0	1	1	2	1	1	1	2	1	1	1	1	1	1	1	1	1	1	2	1	2	1	1	1	1	1	1
KOG2882	1	1	1	1	1	0	1	1	0	1	0	0	0	0	2	2	2	4	3	3	2	2	2	9	1	1	2	1	2	1	0	2	2	0	0	1	2	1	1	2	1	1	1
KOG2892	0	1	1	1	1	0	1	1	0	0	0	0	0	0	0	1	0	0	0	1	0	0	0	9	1	0	1	0	0	0	2	0	2	0	1	1	1	1	1	1	1	1	1
KOG2893	1	1	0	1	1	0	2	1	1	0	0	0	0	0	4	1	1	2	1	1	1	2	2	0	1	0	1	1	2	1	0	1	0	0	0	1	1	0	2	1	1	0	0
KOG2894	1	1	1	1	1	1	2	1	0	0	0	0	0	0	3	0	0	2	1	5	1	2	1	18	1	1	1	1	0	2	1	1	0	1	0	0	1	1	4	2	1	1	1
KOG2898	0	1	1	1	0	1	2	0	0	1	0	1	1	1	1	0	0	0	0	0	0	0	0	0	1	1	1	0	1	0	0	0	0	0	1	0	0	0	1	0	0	1	0
KOG2900	0	0	0	0	0	0	1	0	0	0	0	0	0	0	0	0	0	2	1	0	0	0	0	0	1	1	1	0	1	0	0	1	1	0	1	1	1	1	1	1	1	1	1
KOG2901	1	1	1	1	1	1	2	0	0	0	0	0	0	0	3	0	1	3	2	5	0	0	0	10	1	1	1	1	1	1	2	1	1	1	2	0	1	1	1	1	1	0	1
KOG2902	0	0	0	1	1	1	3	0	0	0	0	0	0	0	3	1	1	4	1	6	1	1	1	8	1	1	1	1	1	1	1	1	0	1	1	1	2	1	1	1	2	1	1
KOG2904	0	0	0	0	1	0	0	0	0	1	0	0	0	0	0	0	0	1	0	1	0	1	0	1	0	1	1	1	1	1	0	1	0	0	0	0	1	1	1	1	1	1	1
KOG2909	1	1	1	1	1	1	1	1	1	0	1	1	2	1	1	1	1	2	1	2	1	1	2	9	1	1	1	1	1	1	0	2	0	0	0	0	1	1	1	1	1	1	1
KOG2912	1	1	1	1	1	2	1	0	1	0	0	0	0	0	3	1	0	3	1	4	1	1	1	0	1	1	1	2	1	1	0	1	0	1	1	1	1	1	1	1	2	1	1
KOG2914	2	0	1	0	0	0	2	1	1	1	0	0	0	0	3	1	1	4	2	5	1	0	1	3	5	1	1	1	1	1	0	2	0	1	1	1	5	1	2	1	2	2	1
KOG2922	0	0	2	1	1	0	18	1	0	0	0	0	1	1	6	3	4	8	3	22	0	0	0	38	14	3	5	0	10	3	2	5	8	4	4	2	3	3	6	6	2	0	3
KOG2926	0	1	0	1	1	0	1	0	0	0	0	0	0	0	0	0	0	0	0	0	0	0	0	9	0	0	0	0	1	0	0	0	0	0	0	0	0	0	1	0	0	1	1
KOG2938	3	1	1	1	1	0	0	0	0	0	0	0	0	0	3	0	0	2	1	3	1	2	3	0	2	0	0	5	1	0	2	1	1	0	0	0	1	2	2	0	2	3	2
KOG2940	1	1	1	1	1	1	1	0	0	0	0	0	0	0	5	1	1	2	1	1	0	0	0	9	1	1	1	1	1	1	2	1	2	0	0	1	1	1	1	0	1	0	1
KOG2941	1	1	1	1	2	1	2	1	1	1	0	0	0	0	4	1	1	4	2	7	1	0	1	9	1	1	1	1	1	1	1	1	1	1	1	1	1	1	1	1	1	1	1
KOG2943	0	1	0	0	1	0	0	0	0	0	0	0	0	0	0	0	0	0	0	1	0	0	0	0	0	0	0	0	0	0	0	0	0	0	0	0	0	0	0	0	0	0	0
KOG2944	1	1	2	2	2	1	1	1	1	0	0	0	0	0	3	0	0	4	1	0	0	0	0	8	2	1	0	0	1	0	0	2	0	0	2	0	2	2	2	2	1	1	1
KOG2947	2	0	0	0	0	0	0	0	0	0	0	0	0	0	0	0	0	0	1	1	0	0	0	0	1	2	0	0	0	0	0	0	1	1	0	0	0	1	0	0	0	0	0
KOG2949	1	1	1	1	1	0	1	0	0	0	0	0	0	0	1	0	0	2	1	7	1	1	1	9	1	1	2	1	1	0	1	1	1	1	2	1	1	1	1	1	2	1	1
KOG2951	2	1	2	0	1	1	0	0	0	1	0	0	0	0	0	0	0	2	1	2	1	1	2	9	1	1	1	1	0	1	1	1	0	1	0	1	3	1	1	1	2	0	1
KOG2954	0	0	0	0	0	0	2	0	0	0	0	0	0	0	0	0	0	0	0	0	0	0	0	0	0	0	0	0	0	0	0	0	0	1	0	0	0	0	0	0	0	0	0
KOG2957	1	2	1	1	1	1	1	1	1	1	1	1	1	1	1	1	1	2	2	2	1	1	2	9	1	1	1	1	1	1	0	1	2	0	1	0	1	1	1	2	1	1	1
KOG2958	0	0	0	1	1	0	1	0	0	0	0	0	0	0	4	0	0	0	1	2	0	0	0	0	1	0	0	1	0	1	1	1	2	2	1	1	2	1	1	1	1	1	1
KOG2960	0	0	0	0	0	0	0	0	0	0	0	0	0	0	0	0	0	2	1	0	0	0	0	0	1	1	0	0	1	0	0	0	1	2	1	0	0	1	1	1	1	1	1
KOG2964	1	0	0	0	0	0	0	0	0	0	0	0	0	0	0	0	0	2	1	8	0	0	0	0	1	1	0	0	0	0	0	0	0	3	2	0	1	4	1	0	1	3	1
KOG2965	0	0	0	1	1	0	0	0	1	1	0	0	0	0	1	1	1	2	1	4	0	0	0	9	1	1	1	3	1	1	2	1	4	1	3	2	2	1	1	1	1	2	1
KOG2970	1	0	0	0	0	2	2	1	0	2	0	0	2	1	1	1	1	2	1	7	1	1	1	9	1	1	1	1	1	1	1	1	1	1	1	2	1	1	1	1	1	1	1
KOG2986	1	1	1	1	1	1	2	2	1	1	0	0	0	0	2	1	1	2	1	3	1	0	1	16	1	1	1	1	2	1	1	1	2	0	2	2	1	1	2	1	1	1	1
KOG2987	0	1	1	2	0	1	6	0	1	1	0	0	1	0	1	1	1	5	1	1	0	0	0	16	1	1	1	2	4	1	2	1	1	2	2	2	1	1	2	1	1	1	1
KOG2989	1	1	1	1	1	1	2	1	0	1	0	0	0	1	1	1	1	2	1	1	1	1	1	2	1	1	1	1	1	1	1	1	1	1	1	1	1	1	1	1	1	1	1
KOG2998	2	4	3	1	1	0	4	2	0	0	1	1	0	0	3	0	1	3	1	1	1	2	2	8	1	1	1	1	2	0	0	0	0	1	1	1	0	0	0	1	0	0	1
KOG3006	2	1	0	0	0	0	0	0	0	0	0	0	0	0	1	0	0	0	0	1	0	0	0	0	0	0	1	0	1	1	0	1	1	0	0	0	1	1	2	1	1	1	1
KOG3007	0	1	0	2	0	0	0	0	0	0	0	0	0	0	0	0	0	0	0	0	0	0	0	0	0	0	0	1	0	0	0	0	1	1	2	1	1	1	1	0	0	1	1
KOG3008	1	1	1	0	1	0	1	1	0	1	0	0	0	0	3	1	1	2	1	4	1	1	2	9	1	1	1	1	1	1	1	1	2	1	1	0	1	1	1	1	1	0	1
KOG3009	0	1	1	1	1	0	1	0	0	0	0	0	0	0	0	1	1	2	2	3	0	0	0	0	1	1	1	0	1	2	0	2	0	0	0	0	1	1	2	1	1	1	1
KOG3010	1	6	0	1	1	0	1	0	0	0	0	0	0	0	0	0	0	0	0	5	0	0	0	4	1	0	0	0	2	1	1	1	1	2	0	1	1	1	3	1	2	2	1
KOG3015	1	1	1	1	1	1	1	1	0	1	1	0	0	0	2	1	1	2	2	1	0	0	0	6	2	1	1	1	1	1	0	1	0	1	1	1	1	1	2	1	2	1	1
KOG3016	0	0	1	0	0	0	1	1	1	0	0	0	1	1	1	0	0	0	1	0	0	0	0	1	1	0	0	0	0	1	5	0	2	0	0	0	2	0	1	2	1	0	1
KOG3018	2	1	0	0	0	0	2	0	0	0	0	0	0	0	0	0	0	0	0	1	0	0	0	5	1	1	1	0	1	0	0	1	0	0	0	0	0	0	0	0	0	0	0
KOG3019	1	1	0	0	1	0	2	0	0	0	0	0	0	0	0	0	0	0	0	0	0	0	0	0	0	0	0	0	0	0	0	0	0	0	0	0	0	0	0	0	0	0	0
KOG3023	0	0	0	1	1	0	1	0	0	0	0	0	0	0	0	0	0	0	0	0	0	0	0	0	0	0	0	1	0	0	1	1	1	0	0	0	0	0	1	0	1	1	1
KOG3025	0	1	0	1	0	0	0	0	1	0	0	0	0	0	0	0	0	0	0	0	0	0	0	0	2	0	0	0	1	1	0	0	0	0	0	0	1	1	0	0	0	1	1
KOG3029	1	0	1	1	1	0	0	0	0	0	0	0	0	0	0	0	0	0	0	0	0	0	0	0	0	0	0	0	0	0	0	0	0	0	0	0	0	0	0	0	0	0	0
KOG3030	0	3	1	2	1	1	2	1	1	0	0	0	1	1	3	1	2	9	5	5	6	4	13	16	1	5	1	5	3	4	3	4	8	2	1	0	2	2	1	2	1	1	2
KOG3035	0	0	1	1	1	0	0	1	0	0	0	0	0	0	2	1	2	2	1	0	1	0	2	8	15	4	2	2	4	3	2	1	2	2	1	1	5	2	0	1	1	1	2
KOG3040	0	0	0	1	1	0	1	0	0	0	0	0	0	0	0	0	0	0	0	1	0	0	0	2	1	1	0	0	0	1	0	1	0	0	0	0	2	0	1	0	0	0	0
KOG3042	0	1	1	1	0	0	1	0	0	0	0	0	0	0	1	1	0	2	1	2	0	1	1	3	1	1	0	1	1	1	1	1	1	1	1	1	1	1	1	2	1	1	1
KOG3043	1	0	1	1	2	1	2	1	0	0	0	0	0	0	5	2	2	4	1	34	0	0	0	8	4	3	1	2	3	1	1	4	3	2	0	1	3	8	2	3	3	2	1
KOG3049	3	1	0	1	1	1	3	1	1	1	0	0	0	0	2	1	1	1	1	4	1	1	2	9	1	1	1	3	1	1	1	1	0	1	2	1	1	1	1	0	1	1	1
KOG3052	1	1	2	1	1	1	1	1	1	1	0	0	0	0	1	1	1	2	0	1	0	0	0	9	1	1	1	1	1	1	1	1	1	1	0	0	1	1	1	1	1	1	1
KOG3055	0	0	0	1	1	0	1	0	0	0	0	0	0	0	2	1	0	2	1	5	1	1	1	6	1	1	1	1	1	1	0	1	0	0	1	0	1	1	1	1	1	1	1
KOG3057	1	2	1	2	2	1	2	1	1	1	0	0	0	0	0	0	0	0	1	2	0	0	0	14	1	0	1	0	2	1	0	1	1	0	0	0	2	1	2	1	1	1	1
KOG3058	0	0	1	0	0	0	0	1	0	0	0	0	3	0	1	0	1	1	3	0	0	2	0	0	0	1	0	3	6	3	1	0	1	1	1	1	0	0	0	0	0	0	0
KOG3059	2	1	1	0	1	0	2	1	1	1	0	1	0	1	2	1	1	3	1	0	1	0	2	12	1	1	1	1	2	1	1	1	1	0	2	0	1	1	2	1	1	1	1
KOG3071	5	7	7	5	3	1	12	0	0	0	0	0	0	0	7	4	4	4	2	13	5	6	7	18	2	2	2	6	12	3	3	3	4	4	3	2	1	1	4	1	1	1	1
KOG3072	5	0	3	2	3	0	0	0	1	0	0	0	1	0	0	0	0	2	1	0	0	0	0	0	0	1	0	4	0	5	1	1	1	1	1	1	0	0	2	1	1	1	1
KOG3075	1	1	1	1	1	1	1	1	1	0	0	1	1	1	2	1	1	0	0	1	0	0	0	9	1	1	1	0	1	1	1	1	1	2	2	0	1	1	1	1	1	1	1
KOG3076	1	1	0	1	0	0	1	0	0	0	0	0	0	0	2	1	1	3	1	4	1	2	2	18	1	1	1	1	1	1	1	1	1	1	1	1	1	1	3	1	2	1	1
KOG3077	4	3	5	2	2	0	4	1	0	0	0	0	0	0	18	1	1	5	2	5	1	2	2	18	2	2	0	1	2	1	0	0	1	1	1	1	1	2	2	1	1	1	1
KOG3078	4	3	3	4	4	2	2	3	2	1	0	0	0	0	6	2	1	14	4	3	5	7	7	27	7	5	4	3	2	2	1	2	2	2	3	1	3	2	2	2	2	1	2
KOG3079	1	1	3	3	4	1	3	3	1	1	1	3	0	1	2	2	2	8	4	13	3	5	6	23	6	4	4	1	3	1	1	1	0	1	2	2	1	1	1	2	1	1	1
KOG3093	1	0	1	1	1	1	1	1	0	0	0	0	0	0	4	0	0	2	1	6	1	0	1	9	1	1	1	1	1	1	0	1	0	0	0	0	1	1	1	3	1	1	1
KOG3099	0	1	1	1	1	0	0	0	0	0	0	0	0	0	0	0	0	0	0	0	1	1	1	0	0	0	0	0	0	0	0	0	0	0	0	0	0	0	0	0	0	0	0
KOG3101	1	1	1	2	3	0	0	0	0	0	0	0	0	0	2	0	1	0	1	3	0	0	0	9	1	1	1	2	0	1	0	0	0	0	0	2	1	1	1	0	1	0	1
KOG3110	0	0	1	1	1	1	1	1	0	1	0	0	0	0	2	1	1	2	1	3	1	0	1	7	1	1	1	1	1	2	0	1	1	0	1	0	1	1	1	1	1	1	1
KOG3111	1	1	1	0	1	1	1	1	1	0	0	0	1	1	1	1	1	1	1	4	1	1	2	9	1	1	1	1	1	1	1	1	1	1	1	1	1	1	1	1	1	1	1
KOG3114	1	2	1	0	0	1	2	1	1	0	0	0	0	0	2	1	1	2	2	2	1	2	1	8	1	1	2	1	2	1	1	1	2	1	1	1	1	0	0	1	0	1	1
KOG3124	0	2	0	2	2	1	1	0	0	0	0	0	0	0	4	0	0	2	1	0	1	1	1	0	1	2	1	0	1	0	0	1	2	1	1	0	1	1	1	1	1	1	1
KOG3125	1	1	1	1	2	0	0	0	0	0	0	0	0	1	0	0	0	0	0	0	0	0	0	0	0	0	0	0	0	0	0	0	0	0	0	0	0	0	0	0	0	0	0
KOG3126	1	0	1	1	1	1	2	1	1	1	0	0	0	0	1	1	1	4	1	4	1	2	2	18	2	1	1	5	4	1	2	2	0	0	0	0	1	1	2	1	1	1	1
KOG3127	1	0	1	2	2	1	1	0	0	1	0	0	1	0	1	1	1	4	2	1	1	1	2	8	1	1	2	1	1	1	1	1	3	1	1	1	1	1	1	1	1	1	1
KOG3128	0	0	0	1	1	0	4	0	0	0	0	0	0	0	2	0	0	2	1	8	2	4	5	12	2	1	1	9	0	0	0	1	0	1	1	1	0	0	0	0	1	0	0
KOG3130	0	1	0	1	1	0	0	0	0	0	0	0	0	0	0	0	0	2	1	0	1	0	1	4	1	2	0	1	2	1	0	1	0	0	0	1	0	0	0	0	1	0	0
KOG3140	3	5	4	1	2	1	2	0	0	0	0	0	0	0	6	1	1	7	2	0	1	1	0	10	0	1	1	0	2	0	0	5	2	2	1	2	6	4	5	5	2	1	1
KOG3143	1	0	1	1	1	0	1	0	0	0	0	0	0	0	1	0	1	2	1	1	1	1	1	9	1	2	2	1	1	1	0	1	0	1	0	0	1	1	1	1	1	1	1
KOG3145	1	1	0	1	2	1	2	1	0	0	0	0	0	0	2	1	2	2	3	10	0	0	0	16	1	1	1	1	2	1	2	1	1	0	0	0	1	0	2	1	1	0	1
KOG3146	1	1	0	0	0	1	1	0	1	0	0	0	0	0	0	1	1	2	1	1	1	1	2	8	2	1	1	1	1	1	0	1	3	1	0	1	2	1	1	0	1	1	1
KOG3147	1	1	1	1	2	0	0	1	1	1	0	1	1	1	2	1	2	2	1	2	0	0	0	7	1	1	1	1	1	1	1	1	0	2	1	1	2	1	1	2	1	1	2
KOG3148	1	2	0	1	1	0	1	0	0	0	0	0	0	0	0	0	0	0	0	0	0	0	0	0	1	0	0	2	1	2	1	1	2	2	2	4	1	1	1	0	1	0	1
KOG3153	2	1	0	1	1	1	1	1	0	0	0	0	0	0	3	1	1	0	1	1	3	1	5	3	1	1	1	1	1	1	0	1	0	0	0	0	2	2	1	2	1	1	1
KOG3157	1	1	1	1	1	1	2	2	1	0	0	0	0	0	2	1	1	2	1	3	1	0	2	8	1	1	1	1	1	1	1	1	0	1	0	0	1	1	1	1	1	1	1
KOG3159	2	2	1	1	1	1	0	1	0	1	0	0	0	0	2	1	1	2	1	6	0	0	0	8	1	0	0	1	1	1	0	0	1	2	1	1	1	0	1	1	1	1	1
KOG3177	1	2	1	0	0	0	1	0	1	0	0	0	0	0	0	1	1	2	1	2	0	0	0	0	1	1	1	1	0	1	0	1	1	0	0	0	1	1	1	1	1	1	1
KOG3179	1	3	1	0	0	0	0	0	1	0	0	0	0	0	2	0	0	0	0	13	0	0	0	17	1	1	0	1	1	0	0	1	1	2	1	1	1	1	1	2	1	1	1
KOG3180	0	1	0	1	1	1	1	1	1	0	0	0	0	0	0	0	1	3	1	0	0	0	0	8	0	0	0	1	1	0	1	1	1	0	0	0	1	1	1	1	1	1	1
KOG3182	1	1	0	1	1	1	1	1	0	0	0	0	0	0	2	1	1	2	1	3	0	0	0	0	1	1	1	1	1	1	1	1	0	0	0	0	1	1	1	2	1	1	1
KOG3189	1	2	1	1	1	1	1	1	1	1	1	2	1	1	1	1	1	2	1	4	1	1	1	9	1	1	1	1	1	1	1	1	0	0	1	1	1	2	1	1	1	1	1
KOG3193	0	0	0	3	3	0	4	0	0	0	0	0	0	0	3	0	0	5	1	0	0	0	0	0	1	0	0	0	0	0	0	0	1	0	1	1	0	0	0	0	0	0	0
KOG3195	1	2	0	1	1	1	6	1	1	0	0	0	0	0	2	1	1	2	1	6	1	2	2	8	1	0	1	1	2	1	0	2	1	0	0	0	1	1	0	1	0	1	1
KOG3196	1	1	0	1	1	1	1	0	1	0	0	0	0	0	2	1	1	3	1	3	1	1	2	9	1	1	1	1	1	1	0	1	0	1	2	1	1	1	1	1	1	1	1
KOG3197	1	1	0	1	2	1	2	1	1	1	0	0	0	0	0	1	1	2	1	8	1	1	1	8	0	1	1	1	1	1	0	1	1	1	1	0	1	1	1	2	1	1	1
KOG3199	3	1	0	1	1	1	1	1	1	1	0	1	0	0	2	1	0	3	2	3	1	0	1	10	2	1	1	1	1	1	1	2	1	1	1	1	2	1	1	1	2	1	1
KOG3200	2	2	1	1	1	0	2	0	0	0	0	0	0	0	0	0	0	0	0	6	0	0	0	0	1	1	1	1	0	0	0	1	0	1	0	0	2	1	4	1	0	0	0
KOG3209	0	0	0	3	4	0	3	0	0	0	0	0	0	0	0	0	0	2	0	0	0	0	0	2	2	1	0	0	0	0	0	0	0	0	0	0	0	0	0	0	0	0	0
KOG3210	1	1	0	1	1	0	1	0	0	0	0	0	0	0	0	1	1	4	1	2	0	0	1	8	1	1	1	1	1	1	0	1	1	1	1	1	1	1	2	1	1	1	1
KOG3212	0	0	0	0	1	1	1	1	0	0	0	0	0	0	0	0	0	2	0	0	0	0	0	0	0	0	0	0	1	1	0	1	0	0	0	0	0	0	0	0	0	0	0
KOG3216	0	1	0	0	0	0	0	0	0	0	0	0	0	0	0	0	0	0	0	0	0	0	0	0	0	0	0	0	0	0	0	0	1	0	0	0	0	0	1	0	0	1	1
KOG3220	2	1	3	1	1	2	2	1	1	1	0	0	0	1	2	1	1	2	1	1	1	1	2	9	1	1	1	1	0	1	1	1	1	1	2	0	1	1	1	1	1	1	1
KOG3221	0	0	0	2	2	1	2	1	0	0	0	0	0	0	2	1	1	2	1	4	0	0	0	18	1	1	1	1	0	1	0	2	0	0	0	0	1	2	2	1	1	0	1
KOG3222	1	1	0	1	1	1	1	1	1	2	0	0	1	2	4	1	1	2	1	3	1	1	1	6	1	2	1	1	1	1	1	1	0	0	0	0	1	1	1	1	1	1	1
KOG3234	0	1	1	1	1	1	1	1	1	1	2	1	1	1	4	1	1	2	1	5	1	0	1	7	1	1	1	1	1	1	1	1	1	0	1	1	1	2	1	1	1	1	1
KOG3235	1	1	0	1	1	1	2	1	0	1	1	1	1	1	1	1	1	3	1	3	2	1	2	9	0	1	1	1	1	0	0	1	0	1	0	0	1	1	1	1	1	1	1
KOG3238	1	0	0	0	0	0	2	1	0	0	0	0	0	0	2	0	0	0	1	0	1	0	1	0	0	0	0	0	2	1	0	0	0	0	0	0	0	0	0	0	0	0	0
KOG3240	0	1	2	1	2	1	2	1	1	1	0	0	1	1	3	1	1	2	0	3	1	0	2	8	1	1	1	1	1	2	0	1	1	0	0	0	1	1	1	1	1	1	1
KOG3243	1	0	0	1	1	1	1	0	0	0	0	0	0	0	3	1	1	2	1	2	0	1	5	3	1	1	1	1	1	1	1	1	1	0	1	1	1	1	1	1	1	1	1
KOG3244	1	1	1	0	0	0	2	0	1	1	0	0	0	0	1	1	1	2	1	3	0	0	0	0	1	1	0	1	1	1	1	1	2	1	1	1	1	1	1	1	1	1	1
KOG3256	0	1	1	1	1	1	1	0	0	0	0	0	0	0	1	1	1	2	2	5	0	0	0	9	1	1	1	1	1	1	1	1	3	1	0	0	1	1	1	1	1	0	1
KOG3266	1	1	0	1	0	0	0	0	0	0	0	0	0	0	0	0	0	2	0	0	0	0	0	0	0	0	0	0	0	1	0	1	0	1	0	0	0	0	0	0	0	0	0
KOG3267	2	0	0	0	0	1	0	0	0	0	0	0	0	0	0	1	1	3	3	4	2	1	7	0	1	1	1	2	1	1	1	1	2	0	1	1	2	1	2	1	1	1	1
KOG3272	1	1	0	1	1	1	4	1	1	1	0	1	0	0	2	1	1	2	1	2	1	0	1	16	1	1	1	1	2	1	1	1	1	0	0	1	1	1	2	1	1	0	1
KOG3277	1	1	0	1	1	1	4	0	1	0	0	0	0	0	2	0	0	1	1	1	1	2	1	14	1	1	3	1	2	1	1	1	1	1	1	1	1	1	2	1	1	1	1
KOG3290	0	2	1	1	1	0	3	0	1	0	0	0	0	0	1	1	1	2	1	6	0	0	0	0	1	1	1	1	1	1	1	0	1	1	2	0	1	1	1	0	1	0	1
KOG3292	1	2	1	1	1	1	2	1	1	0	0	0	0	0	2	1	1	4	1	3	0	0	0	8	3	1	0	1	1	1	4	1	1	0	0	0	1	1	1	2	1	1	1
KOG3299	0	1	1	1	1	0	1	0	0	0	0	0	0	0	1	1	1	2	1	2	1	1	2	4	3	2	0	1	1	1	1	1	0	1	1	1	3	2	2	3	3	2	1
KOG3300	0	0	0	1	1	1	2	0	1	0	0	0	0	0	2	1	1	2	1	2	0	0	0	18	1	1	1	1	2	1	0	1	1	0	0	1	1	1	2	1	1	0	1
KOG3307	0	1	1	1	2	0	1	0	0	0	0	0	0	0	3	0	0	0	0	2	0	0	0	0	0	1	1	1	1	1	0	1	1	1	0	0	0	1	1	0	1	0	0
KOG3308	1	0	0	0	0	0	0	1	0	0	0	0	0	0	1	0	0	1	1	1	0	0	0	7	0	0	0	1	1	1	0	2	0	1	2	1	2	1	1	1	1	1	1
KOG3309	1	1	1	1	2	1	2	1	0	1	1	1	1	1	0	1	1	3	1	1	0	0	1	6	0	1	1	1	1	1	0	1	2	0	0	0	1	1	1	1	2	1	1
KOG3310	0	0	0	1	1	0	1	0	1	0	0	0	0	0	0	1	1	2	1	3	1	1	1	9	1	2	1	2	1	2	0	2	2	1	1	1	1	1	1	1	2	1	1
KOG3318	1	1	1	1	1	1	2	1	0	0	0	0	0	0	1	0	0	2	1	1	1	0	2	12	1	1	1	1	2	1	0	1	0	0	1	0	1	1	2	2	1	1	1
KOG3319	1	2	1	1	1	1	1	1	1	2	0	0	1	1	2	1	0	2	0	2	0	0	2	5	1	1	1	1	3	1	0	1	0	0	0	0	1	1	1	1	1	1	1
KOG3327	0	1	1	2	1	2	2	0	1	0	2	1	1	1	2	1	1	3	1	5	1	1	1	8	1	1	1	0	1	1	0	2	0	0	1	1	1	1	1	1	2	1	1
KOG3328	0	3	1	1	1	0	2	0	0	0	0	0	0	0	0	2	2	9	2	3	1	0	1	0	1	2	2	3	1	1	0	1	0	0	0	0	1	1	3	0	0	1	1
KOG3338	0	0	0	0	1	0	0	0	0	1	0	0	1	1	1	0	0	0	0	4	0	0	0	0	1	1	0	0	0	0	0	1	0	0	0	0	0	0	0	0	0	0	0
KOG3339	2	1	1	1	1	1	0	1	0	1	0	1	0	0	0	2	1	2	1	6	1	0	1	0	0	0	1	1	2	1	0	1	1	0	0	0	1	1	2	1	1	1	1
KOG3340	2	2	0	9	4	0	0	0	0	0	0	0	0	0	3	0	0	0	0	0	0	0	0	0	0	0	0	0	0	0	0	0	0	2	0	1	0	0	0	0	0	0	0
KOG3347	1	1	1	1	0	1	1	1	1	1	1	1	1	1	0	1	1	1	1	3	1	0	1	4	1	1	1	1	0	1	0	1	1	0	0	0	1	1	1	1	2	1	1
KOG3349	1	1	1	1	1	1	1	1	1	0	1	1	0	0	1	1	1	2	2	1	1	0	3	1	2	1	1	1	1	1	0	1	1	1	0	1	2	1	1	0	1	1	1
KOG3351	2	1	3	0	1	1	1	0	1	0	0	0	0	0	3	0	1	3	1	1	1	1	1	2	1	1	1	1	1	1	0	1	0	0	2	0	1	1	1	3	2	1	1
KOG3352	0	0	1	1	1	0	2	0	1	2	0	0	0	0	1	1	1	2	2	3	0	0	0	8	0	2	1	2	2	1	0	0	2	0	1	1	1	1	2	1	1	1	1
KOG3354	0	1	0	1	0	0	0	1	0	0	0	0	0	0	0	0	0	0	0	0	0	0	0	2	0	0	0	0	2	0	1	1	0	1	0	0	1	1	1	1	1	1	1
KOG3360	1	0	0	0	0	0	0	0	0	0	0	0	0	0	0	1	1	1	1	1	1	0	2	0	0	1	0	0	0	0	0	1	0	0	0	0	0	0	0	0	1	0	0
KOG3361	0	1	1	1	1	1	1	1	0	1	1	0	1	1	1	1	1	2	1	5	1	0	2	8	1	2	1	1	1	1	1	1	0	0	1	1	1	1	1	0	1	1	1
KOG3365	1	1	1	1	1	0	2	0	0	0	0	0	0	0	2	0	0	2	1	5	0	0	0	16	0	1	1	1	2	1	0	1	0	0	1	0	1	1	2	1	1	0	1
KOG3366	0	0	0	0	0	0	0	0	1	0	0	0	0	0	2	1	1	1	1	1	0	0	0	18	1	2	1	2	2	1	1	1	1	1	1	1	1	1	2	1	2	1	1
KOG3367	0	1	1	1	1	1	2	1	0	0	0	0	0	0	1	1	1	2	1	8	1	1	2	0	1	1	1	1	1	1	0	0	1	0	2	1	0	0	0	0	0	0	0
KOG3370	4	1	1	1	1	1	1	0	0	1	3	1	2	2	2	1	1	1	2	1	1	1	3	9	1	1	1	1	1	6	1	1	0	0	0	0	2	4	1	1	1	1	1
KOG3373	0	4	1	1	1	0	1	1	0	0	0	0	0	0	0	1	1	2	0	0	0	0	0	0	1	0	1	1	0	0	0	1	1	0	0	0	1	1	1	1	1	1	1
KOG3378	0	2	0	1	2	0	2	0	0	0	0	0	0	0	0	0	2	0	0	0	0	0	0	0	0	0	0	0	2	0	0	0	0	1	0	0	1	0	0	0	0	1	3
KOG3379	2	1	1	1	2	2	1	1	1	1	2	1	1	1	0	2	2	2	1	3	1	0	1	7	1	1	1	1	1	1	0	1	1	0	0	0	1	1	1	1	2	1	1
KOG3382	1	1	1	1	1	0	2	0	0	0	0	0	0	0	3	1	1	2	1	1	0	0	0	16	1	1	1	1	0	1	1	1	1	0	0	0	1	1	2	2	1	0	1
KOG3386	0	2	0	0	1	0	0	0	0	0	0	0	0	0	0	0	0	2	1	3	0	0	0	16	0	1	0	1	10	1	0	1	1	0	1	1	5	1	10	1	1	3	1
KOG3389	1	1	1	1	1	1	2	0	1	0	0	0	0	0	1	1	1	2	0	6	0	0	0	14	1	1	1	1	2	1	1	1	0	0	0	0	1	1	2	1	1	0	1
KOG3413	1	1	1	1	1	1	1	1	0	1	0	0	1	1	3	1	1	2	1	1	0	1	1	7	1	1	1	1	1	1	0	1	0	0	0	0	1	1	1	1	1	1	1
KOG3425	0	0	1	0	1	1	2	0	0	0	0	0	0	0	1	1	0	2	1	4	1	2	1	4	2	1	1	1	2	1	0	1	0	0	0	1	0	0	0	0	1	1	0
KOG3426	0	1	0	1	1	1	2	0	0	0	0	0	0	0	1	1	1	2	1	1	0	0	0	16	1	1	1	1	2	1	0	1	0	0	0	0	1	1	2	2	1	0	1
KOG3432	1	1	0	1	1	1	1	1	1	1	1	1	1	1	1	1	1	2	1	1	1	1	2	9	1	2	1	1	1	1	0	0	0	0	0	0	1	1	1	1	1	1	1
KOG3440	1	0	1	0	1	1	4	1	0	1	0	0	0	0	1	0	1	2	2	3	0	0	0	14	1	1	1	1	2	1	1	1	0	0	0	0	1	1	2	1	1	1	1
KOG3446	1	1	1	0	1	1	2	0	0	0	0	0	0	0	1	0	0	2	1	3	0	0	0	14	1	1	1	0	2	1	0	1	0	0	0	0	1	1	2	1	1	0	1
KOG3453	1	1	1	2	1	1	1	1	0	1	0	0	0	0	1	0	0	4	2	5	0	0	0	8	1	1	1	2	1	1	0	1	0	0	1	0	1	1	1	1	1	1	1
KOG3455	2	1	0	0	0	0	4	0	0	0	0	0	0	0	1	0	0	2	0	4	0	0	0	0	0	1	1	2	2	1	0	1	0	0	0	0	1	1	2	1	1	1	1
KOG3456	1	1	1	1	0	1	2	0	1	0	0	0	0	0	4	0	0	2	1	2	0	0	0	8	1	1	1	1	2	1	0	1	0	1	0	0	1	1	2	1	1	0	1
KOG3458	1	0	1	0	1	1	2	0	1	0	0	0	0	0	2	1	1	2	1	1	0	0	0	16	1	1	1	1	2	1	0	1	1	1	0	0	1	1	2	1	1	0	1
KOG3466	0	0	1	1	1	0	0	0	0	0	0	0	0	0	0	0	0	0	0	0	0	0	0	0	0	0	1	0	2	0	0	0	0	0	0	0	0	0	0	0	0	0	0
KOG3468	2	1	1	1	0	1	0	0	0	0	0	0	0	0	1	1	0	2	1	0	0	0	0	14	1	1	1	0	2	1	0	1	1	1	0	0	1	1	2	1	1	0	1
KOG3469	0	0	0	1	2	0	4	0	0	0	0	0	0	0	1	1	1	2	1	0	0	0	0	4	0	1	0	2	2	1	0	1	0	0	0	0	1	1	2	1	1	1	1
KOG3474	1	0	1	0	2	0	0	0	0	0	0	0	0	0	0	0	0	0	0	0	0	0	0	0	0	1	0	0	2	1	0	1	0	0	0	0	0	0	0	0	0	0	0
KOG3477	1	1	0	0	1	1	2	1	0	0	0	0	0	0	0	0	0	2	1	2	0	0	0	6	1	0	1	0	0	1	0	1	0	0	0	0	1	0	2	1	1	1	1
KOG3494	0	0	0	0	0	0	0	0	0	0	0	0	0	0	0	0	0	0	0	0	0	0	0	8	0	0	0	0	2	0	0	0	0	0	0	0	0	0	2	0	0	1	0
KOG3495	1	0	0	0	0	0	0	0	0	0	0	0	0	0	0	0	0	0	0	0	0	0	0	0	0	0	0	0	2	1	0	0	0	0	0	0	0	0	2	0	0	1	0
KOG3500	0	0	0	0	1	0	0	0	0	0	0	0	0	0	0	0	0	0	0	0	0	0	0	0	0	0	0	0	0	0	0	0	0	0	0	0	0	0	0	0	0	0	0
KOG3568	0	0	4	0	0	0	2	0	0	0	0	0	0	0	0	0	0	0	0	6	0	0	0	0	7	0	0	0	0	0	0	0	0	0	0	0	0	0	0	0	0	0	0
KOG3574	1	1	1	2	1	1	1	1	1	0	0	0	0	0	2	2	2	2	1	3	1	1	1	9	1	1	1	2	1	1	2	1	3	2	1	1	1	1	1	1	1	1	1
KOG3581	0	0	0	5	6	0	0	0	0	0	0	0	0	0	0	0	0	0	0	0	0	0	0	0	0	0	0	0	0	0	0	0	0	0	0	0	0	0	0	0	0	0	0
KOG3588	0	0	0	3	5	0	4	0	0	0	0	0	0	0	0	0	0	0	0	0	0	0	0	0	0	0	0	0	0	0	0	1	1	0	0	0	0	0	0	0	0	0	0
KOG3599	0	1	11	1	1	0	6	1	0	0	0	0	0	0	0	0	0	0	0	1	0	0	0	0	0	0	0	0	0	0	0	1	0	0	0	0	0	0	0	0	0	0	0
KOG3603	0	2	1	0	0	0	2	0	0	0	0	0	0	0	0	0	0	0	0	0	0	0	0	0	0	0	0	0	0	0	0	0	0	0	0	0	0	0	0	0	0	0	0
KOG3609	0	0	1	1	1	0	2	0	0	0	0	0	0	0	0	0	0	0	0	0	0	0	0	0	0	0	0	0	0	0	0	0	0	0	0	0	0	0	2	0	0	0	0
KOG3614	0	0	0	3	9	0	0	0	0	0	0	0	0	0	0	0	0	0	0	0	0	0	0	0	0	0	0	0	0	0	0	0	0	0	0	0	0	0	0	0	0	0	0
KOG3619	0	1	0	0	0	2	2	1	0	0	0	0	0	0	10	0	1	0	0	0	0	0	0	0	0	1	1	0	0	0	0	0	0	0	0	0	0	0	0	0	0	0	0
KOG3622	0	0	1	1	0	0	8	0	0	0	0	0	0	0	0	0	0	0	0	0	1	0	0	0	1	0	1	0	0	0	0	0	2	1	1	1	0	0	0	0	0	0	0
KOG3624	1	0	0	0	1	0	0	0	0	0	0	0	0	0	2	0	0	4	3	17	32	33	19	8	2	2	0	0	0	0	0	1	11	5	9	4	1	1	1	0	1	0	0
KOG3625	0	1	1	1	1	1	1	1	1	0	0	0	0	0	2	1	2	2	1	8	1	1	1	8	2	1	1	1	3	1	1	1	6	3	4	3	1	1	1	1	1	0	1
KOG3626	0	0	1	1	1	0	2	0	0	0	0	1	0	0	0	0	0	2	0	0	0	0	0	0	0	0	0	0	0	0	0	0	0	0	0	0	0	0	0	0	0	0	0
KOG3628	0	0	0	1	1	0	1	1	0	0	0	0	0	0	2	0	0	3	2	1	1	1	1	2	0	1	1	1	1	1	2	2	10	3	4	6	0	0	0	0	1	2	1
KOG3635	0	0	0	0	0	0	0	0	0	0	0	0	0	0	0	0	1	1	0	1	0	0	0	16	0	0	1	0	2	0	0	0	4	2	3	1	0	0	0	0	0	0	0
KOG3641	0	0	2	6	4	0	0	1	0	0	0	0	0	0	0	0	0	0	0	0	6	3	5	0	1	1	1	0	0	0	0	0	0	0	0	0	0	0	0	0	0	0	0
KOG3652	4	0	0	0	0	1	4	1	1	0	0	0	0	0	0	0	0	0	0	2	1	4	3	6	0	1	1	2	0	0	0	1	2	1	1	1	0	0	0	0	0	0	0
KOG3659	0	0	0	0	0	0	0	0	0	0	0	0	0	0	0	1	0	0	0	7	0	0	0	0	0	0	0	0	0	0	0	0	0	0	0	0	0	0	0	0	0	0	0
KOG3668	2	4	2	0	0	2	1	1	1	2	1	1	1	1	2	1	1	0	0	0	0	0	0	0	0	0	0	0	0	1	0	1	1	0	2	2	0	0	0	0	1	0	0
KOG3669	0	0	1	0	1	0	6	1	0	0	0	0	0	0	0	0	0	0	3	0	0	0	0	2	0	0	0	0	0	0	0	0	0	0	0	0	0	0	0	0	0	0	0
KOG3670	4	0	4	1	1	0	0	0	1	1	1	1	0	0	6	2	2	2	1	7	0	0	0	12	0	4	0	0	0	0	0	2	0	1	3	3	2	0	0	0	0	0	0
KOG3676	0	0	1	0	1	0	8	0	0	0	0	0	0	0	0	0	0	0	0	0	0	2	0	0	13	0	0	0	0	0	0	0	0	0	0	0	0	0	0	0	0	0	0
KOG3683	0	0	1	2	2	0	2	0	0	0	0	0	0	0	0	0	0	3	0	0	0	0	0	0	0	2	1	1	0	0	0	0	0	0	0	0	0	0	0	0	1	1	0
KOG3684	0	0	1	0	0	0	0	0	0	0	0	0	0	0	0	0	0	0	0	0	0	0	0	0	0	0	0	0	0	0	0	0	0	0	0	0	0	0	0	0	0	0	0
KOG3690	0	0	0	0	0	0	0	0	0	0	0	0	0	0	0	0	0	0	0	2	0	0	0	0	0	1	0	0	0	0	0	0	0	0	0	0	0	0	0	0	0	0	0
KOG3713	1	0	2	0	0	0	5	0	1	0	0	0	0	0	0	1	5	5	2	4	2	1	1	0	2	0	0	1	0	2	2	3	2	0	0	0	1	1	0	0	1	0	0
KOG3715	0	1	1	1	1	0	2	0	0	0	0	0	0	0	0	0	0	1	0	0	1	2	2	0	0	1	0	1	2	0	0	1	1	1	1	0	0	0	0	0	1	1	1
KOG3716	0	0	2	1	1	0	4	0	0	0	0	0	0	0	0	0	0	0	0	0	0	2	0	0	0	0	0	0	0	0	0	0	0	0	0	0	0	0	0	0	0	0	0
KOG3717	2	0	2	0	0	3	12	4	0	2	0	0	0	0	7	4	5	8	4	11	0	0	0	70	5	3	3	3	10	5	6	3	11	7	7	8	2	3	4	4	1	0	1
KOG3718	0	0	0	0	0	0	0	0	0	0	0	0	0	0	0	0	0	0	0	0	0	0	0	0	0	0	0	0	0	0	0	0	1	0	0	0	0	0	0	0	0	0	0
KOG3719	2	0	2	1	1	1	8	0	0	0	0	0	0	0	0	0	0	0	0	1	0	0	0	0	0	0	0	0	0	0	1	1	0	3	4	4	1	1	2	1	1	0	1
KOG3720	2	2	6	2	2	1	2	1	2	0	5	2	2	1	2	1	1	6	3	3	1	4	2	0	2	2	1	4	8	3	4	1	1	0	0	0	0	1	6	0	1	1	0
KOG3721	0	1	1	2	2	2	1	0	0	0	0	0	0	0	0	1	1	2	1	3	0	0	0	8	1	2	1	1	2	1	1	1	0	2	4	2	1	1	1	1	1	1	1
KOG3728	0	0	1	1	0	0	0	0	0	0	0	0	0	0	0	0	0	0	0	0	0	0	0	0	0	0	0	0	0	0	0	0	0	0	0	0	0	0	0	0	0	0	0
KOG3729	1	0	2	0	0	0	1	0	0	0	0	0	0	0	2	1	0	0	0	3	0	0	0	8	1	1	1	1	0	0	0	0	2	0	1	2	0	0	0	0	1	0	1
KOG3730	1	1	1	0	0	1	3	0	0	0	0	0	0	0	0	0	0	2	1	1	0	0	0	0	0	0	0	3	2	0	0	1	1	4	7	3	0	0	2	0	0	0	0
KOG3731	2	0	0	8	4	0	0	0	0	0	0	0	0	0	0	0	0	0	1	6	0	0	0	0	3	1	0	0	0	0	0	0	2	1	2	0	1	0	0	0	1	0	0
KOG3733	1	1	0	1	1	0	0	0	0	0	0	0	0	0	0	0	0	0	0	0	0	0	0	0	0	0	0	0	0	0	0	0	0	0	0	0	0	0	0	0	0	0	0
KOG3742	1	1	1	1	1	1	2	1	2	0	0	0	0	0	2	1	2	4	1	8	2	2	4	9	1	1	1	1	1	1	4	2	5	3	5	4	2	3	1	7	1	0	1
KOG3747	0	0	0	0	0	0	0	0	0	0	0	0	0	0	0	0	0	2	2	0	0	0	0	0	3	1	1	4	1	1	4	0	4	2	5	7	0	1	1	3	1	0	2
KOG3749	0	1	0	0	0	0	3	0	0	0	0	0	0	0	0	0	0	0	0	0	0	3	0	0	0	0	0	0	0	0	0	0	1	0	0	0	0	0	0	0	0	0	0
KOG3750	0	0	0	0	0	0	0	0	0	0	0	0	0	0	2	0	0	2	1	1	1	0	1	2	1	1	1	1	2	1	1	1	1	1	2	1	1	1	2	2	1	1	1
KOG3754	2	1	1	4	1	1	2	1	1	1	0	0	1	0	2	1	1	2	1	4	2	4	2	36	1	1	1	1	2	2	1	1	2	2	1	2	2	1	2	1	3	1	1
KOG3762	1	2	0	3	2	0	4	1	3	0	0	1	0	0	1	0	0	0	0	2	0	0	0	0	0	1	0	0	0	0	0	0	0	2	0	1	0	0	0	0	0	0	0
KOG3765	3	9	0	6	8	0	6	1	0	0	0	0	0	0	5	1	2	0	0	4	0	0	1	0	0	0	0	0	0	0	0	3	9	7	9	9	0	1	0	2	0	0	0
KOG3770	2	2	0	0	0	1	2	0	0	0	0	0	0	0	3	0	0	0	0	0	0	0	0	16	0	1	0	10	16	0	0	1	6	1	0	2	1	5	4	1	1	0	13
KOG3780	0	0	0	0	1	3	0	0	1	0	0	0	0	0	0	2	3	7	6	2	0	0	0	4	2	2	1	1	10	3	1	8	6	8	13	10	2	2	2	1	2	4	2
KOG3787	0	0	0	0	0	1	1	0	0	0	0	0	0	0	0	0	0	0	0	0	0	0	0	0	2	0	0	0	0	0	0	0	0	0	0	0	0	0	0	0	0	0	0
KOG3788	0	0	0	1	1	0	2	0	0	0	0	0	1	1	1	1	1	0	0	1	2	1	3	0	1	0	0	0	0	1	1	1	4	1	3	2	1	1	1	1	1	0	0
KOG3789	1	1	1	1	0	1	8	1	0	0	0	0	0	0	2	1	1	3	1	2	1	2	1	14	1	1	1	0	2	1	1	1	1	2	1	1	1	1	4	1	1	1	1
KOG3796	3	2	1	1	1	0	2	0	0	0	0	0	0	0	0	0	0	0	0	0	0	0	0	0	0	0	0	0	0	0	0	0	0	0	0	0	0	0	0	0	0	0	0
KOG3808	1	0	1	1	2	1	0	0	0	0	0	0	0	0	0	0	0	1	1	2	1	2	1	4	1	0	1	0	2	1	0	1	0	0	0	0	1	2	2	0	1	1	1
KOG3810	0	0	1	0	1	1	4	1	0	0	0	0	0	0	2	0	0	0	0	0	0	0	0	0	0	0	0	0	0	0	0	0	0	0	0	0	0	0	0	0	0	0	0
KOG3812	0	0	0	1	1	0	0	0	0	0	0	0	0	0	0	0	0	0	0	0	0	0	0	0	0	0	0	0	0	0	0	0	0	0	0	0	0	0	0	0	0	0	0
KOG3820	1	1	1	2	1	1	1	1	1	0	0	0	0	0	1	1	2	3	1	6	0	0	0	7	2	1	1	2	1	1	2	1	2	1	2	1	0	0	0	0	0	0	0
KOG3822	1	1	1	1	1	1	2	0	3	2	0	0	0	0	0	0	0	0	0	4	0	0	0	9	1	0	0	1	1	1	0	0	1	3	0	0	1	2	1	1	1	0	1
KOG3823	1	1	1	1	1	0	2	1	0	0	0	0	0	0	0	0	0	2	1	8	1	2	2	8	2	1	1	0	0	0	0	0	0	1	0	1	1	1	2	2	1	1	1
KOG3826	0	0	1	0	0	0	0	1	0	0	0	0	0	0	2	0	0	0	0	0	0	0	0	0	2	1	1	0	0	0	0	0	0	0	0	0	0	0	0	0	0	0	0
KOG3827	0	0	0	2	2	0	2	0	0	0	0	0	0	0	0	0	0	0	0	0	0	0	0	0	0	0	0	0	0	0	0	0	0	0	0	0	0	0	0	0	0	0	0
KOG3845	1	0	0	0	1	0	2	0	0	0	0	0	0	0	0	0	0	0	0	0	0	0	0	0	0	0	0	0	0	0	0	1	1	0	0	0	0	0	0	0	0	0	0
KOG3846	1	1	0	1	1	1	1	0	1	0	0	0	0	0	4	0	0	2	1	2	0	0	0	9	1	1	1	1	1	1	2	1	2	0	1	1	1	1	1	1	1	0	1
KOG3847	1	0	0	0	0	0	0	1	2	0	0	0	0	0	0	0	0	2	1	1	0	0	0	0	3	1	2	1	2	0	1	0	0	0	0	0	1	1	2	1	2	1	0
KOG3851	0	1	0	1	4	0	0	0	0	0	0	0	0	0	1	0	0	0	0	2	0	0	0	0	0	1	0	1	1	1	1	1	2	1	1	1	1	1	1	0	1	1	0
KOG3855	1	1	2	0	0	0	2	0	1	1	0	0	0	0	3	1	1	2	1	2	0	0	0	0	1	1	1	1	1	0	2	1	1	2	3	2	1	14	4	0	2	1	1
KOG3857	1	1	0	0	0	0	2	0	0	0	0	0	0	0	0	0	0	0	0	0	0	0	0	9	1	1	0	1	1	1	0	0	2	3	1	1	1	2	2	1	3	1	1
KOG3867	0	0	1	28	18	0	10	0	0	0	0	0	0	0	3	0	0	0	0	3	0	0	0	0	1	0	0	0	0	0	0	0	0	1	0	0	1	0	2	0	0	1	1
KOG3870	0	0	0	1	1	0	0	1	0	0	0	0	0	0	2	1	1	2	1	5	1	2	1	0	1	2	1	1	2	1	1	2	0	2	2	1	2	2	4	2	2	2	1
KOG3877	0	1	2	0	0	0	0	0	0	0	0	0	0	0	0	0	0	0	0	0	0	0	0	0	0	0	0	0	0	0	0	0	0	0	0	0	0	0	0	0	0	0	0
KOG3879	0	0	0	0	0	0	2	0	0	0	0	0	0	0	0	0	0	0	0	0	0	0	0	0	0	0	0	0	0	0	0	0	0	0	0	0	0	0	0	0	0	0	0
KOG3880	1	1	2	1	1	0	0	0	1	0	0	0	0	0	2	1	1	0	0	0	0	0	0	0	0	0	0	1	0	0	1	0	0	0	0	0	1	1	2	2	2	1	1
KOG3882	0	0	1	1	4	2	16	0	0	0	0	0	0	0	0	0	0	1	2	0	0	0	0	10	1	1	1	0	4	1	0	0	0	0	0	0	0	0	0	0	0	0	0
KOG3888	0	0	0	1	1	1	2	0	0	0	0	0	0	0	2	1	1	2	3	3	0	0	0	0	1	1	2	2	1	0	2	1	3	3	3	2	1	1	1	1	1	0	1
KOG3889	1	0	1	1	1	2	2	2	0	0	0	0	0	0	2	1	2	2	1	3	0	0	0	0	1	2	2	0	1	1	1	1	1	1	1	1	1	1	2	1	1	0	1
KOG3892	0	0	0	1	1	0	1	0	0	0	0	0	0	0	0	0	0	0	0	0	0	0	0	0	2	0	0	1	1	1	1	1	8	3	2	2	1	1	1	0	1	0	1
KOG3893	1	1	0	1	1	1	6	0	1	1	1	1	0	0	1	1	1	3	2	4	1	2	1	18	1	1	1	1	2	1	1	1	2	3	1	1	1	1	2	1	1	1	1
KOG3906	0	1	0	1	1	1	3	0	0	0	0	0	0	0	0	0	0	0	0	0	0	0	0	0	0	0	0	0	0	0	0	0	0	0	0	0	0	0	0	0	0	0	0
KOG3907	0	0	0	24	1	1	2	0	0	0	0	0	0	0	5	1	1	2	1	5	0	0	0	10	1	1	1	1	0	1	2	1	2	1	1	2	1	1	2	2	1	0	1
KOG3916	1	0	0	0	0	0	0	0	0	0	0	0	0	0	0	0	0	0	0	0	0	0	0	0	1	0	0	0	0	0	0	0	0	0	0	0	0	0	0	0	0	0	0
KOG3917	0	0	0	1	1	0	0	0	0	0	0	0	0	0	0	0	0	0	0	0	0	0	0	0	0	0	0	0	0	0	0	0	0	0	0	0	0	0	0	0	0	0	0
KOG3923	0	2	0	1	0	1	1	0	0	0	0	0	0	0	2	0	1	2	1	8	0	0	0	0	1	1	0	1	4	1	3	3	4	1	0	1	3	3	3	2	1	1	4
KOG3925	0	1	1	1	1	0	0	0	0	0	0	0	0	0	0	1	1	2	1	0	1	1	1	0	1	0	0	1	0	0	0	1	1	0	1	1	0	0	1	1	1	1	1
KOG3935	0	0	0	1	0	0	0	0	0	0	0	0	0	0	0	0	0	0	0	0	0	0	0	0	0	0	0	0	0	0	0	0	0	0	0	0	0	0	0	0	0	0	0
KOG3936	0	0	0	0	1	0	1	0	0	0	0	0	0	0	0	0	0	0	0	0	0	0	0	0	0	0	0	0	0	0	0	0	0	0	0	0	0	0	0	0	0	0	0
KOG3940	0	0	2	1	1	0	0	0	0	0	0	0	0	0	0	1	1	2	1	2	1	0	1	2	2	1	2	0	2	0	0	0	0	0	0	0	0	0	0	0	0	0	0
KOG3954	0	1	0	1	1	1	2	1	0	0	0	0	0	0	5	0	0	2	1	4	0	0	0	9	1	1	1	1	1	1	0	1	1	2	2	0	1	1	1	1	1	1	1
KOG3957	2	1	3	2	3	0	1	0	0	0	0	0	0	0	2	0	0	2	1	19	0	0	1	0	2	1	1	1	2	1	2	3	5	5	2	2	1	4	4	1	3	0	3
KOG3964	1	1	1	1	1	1	1	1	1	2	0	0	1	1	1	1	1	2	1	2	1	1	2	4	1	1	1	1	1	1	1	1	1	1	2	1	1	1	1	2	1	1	1
KOG3968	3	2	1	0	0	0	2	0	1	0	0	0	0	0	2	0	0	0	0	3	0	0	0	8	1	1	1	1	2	1	0	2	1	1	1	1	1	3	2	2	1	2	1
KOG3969	1	0	1	0	0	0	1	0	1	1	0	0	1	1	0	0	0	0	0	1	1	0	1	0	1	0	0	1	1	1	0	1	2	1	1	1	1	1	1	1	2	1	2
KOG3974	1	1	1	0	0	1	1	1	1	0	1	1	1	1	4	1	1	2	1	5	1	1	1	6	1	2	1	1	1	1	0	1	1	0	1	0	1	1	1	4	1	1	1
KOG3975	1	1	1	0	1	1	2	0	0	0	0	0	0	0	3	1	1	2	1	2	1	2	2	0	4	1	1	1	2	1	0	1	1	1	1	1	1	1	2	2	1	0	2
KOG3976	0	0	0	0	0	1	2	0	1	0	0	0	0	0	1	0	1	2	1	3	0	0	0	18	1	2	1	3	4	1	1	1	0	1	1	1	1	1	2	1	1	1	1
KOG3981	0	0	0	1	1	0	0	0	0	0	0	0	0	0	0	0	0	0	0	0	0	0	0	0	0	0	0	0	0	0	0	0	0	1	0	0	0	0	1	0	0	0	0
KOG3984	0	0	0	1	1	0	0	1	1	0	0	0	0	0	1	2	1	4	1	5	1	1	0	14	2	0	1	1	1	2	3	1	3	2	1	1	0	1	1	2	0	1	1
KOG3985	0	0	0	1	1	0	0	0	0	0	0	0	0	0	0	0	0	2	0	2	0	1	1	0	1	0	0	1	1	1	1	0	0	0	0	1	1	1	1	2	1	1	1
KOG3995	2	1	1	0	1	0	2	1	0	0	0	0	0	0	2	1	1	2	1	6	0	0	0	18	1	1	1	1	2	1	0	1	1	0	0	0	1	1	2	1	1	0	1
KOG3996	1	1	2	2	2	0	0	3	2	2	0	0	0	0	3	2	2	4	1	1	0	0	0	32	2	2	2	2	4	2	2	2	2	2	2	3	2	2	4	2	2	2	2
KOG4009	0	0	0	0	0	0	0	0	0	0	0	0	0	0	0	0	0	0	0	0	0	0	0	8	1	1	1	1	0	0	0	0	0	0	0	0	0	0	0	0	0	0	0
KOG4013	1	1	0	1	1	0	1	0	0	0	0	0	0	0	0	0	0	0	0	1	0	0	0	0	1	0	0	0	0	0	0	1	0	0	0	0	0	1	0	0	0	0	0
KOG4015	0	0	0	0	0	0	2	0	0	0	0	0	0	0	0	0	0	0	0	0	0	0	0	0	0	0	0	0	0	0	1	0	0	0	0	0	0	0	0	0	0	0	0
KOG4022	1	1	1	1	2	1	1	1	1	0	0	0	0	0	1	1	1	1	1	1	0	0	0	6	0	1	1	1	1	1	0	1	0	0	0	0	0	0	0	0	0	0	0
KOG4040	0	0	0	2	1	0	0	0	1	0	0	0	0	0	0	0	0	0	0	0	0	0	0	0	0	1	1	0	0	0	0	0	0	0	0	0	0	0	0	0	0	0	0
KOG4044	2	5	1	1	1	1	2	1	0	0	0	0	0	0	3	1	1	2	1	0	1	0	2	6	2	1	1	2	1	1	0	1	0	0	0	0	4	0	1	1	1	0	0
KOG4061	0	1	0	1	0	0	1	0	0	1	0	0	0	0	2	1	1	2	1	3	0	0	0	0	1	1	1	1	1	1	1	1	1	1	1	1	1	1	1	0	1	1	1
KOG4064	1	1	0	1	1	1	2	1	0	0	0	0	0	0	2	1	2	2	1	0	0	0	0	4	1	1	1	2	4	1	1	0	4	1	1	1	0	0	0	0	1	0	1
KOG4067	1	1	0	0	0	1	2	1	0	0	0	0	0	0	3	0	0	2	1	4	1	2	1	0	1	1	1	0	2	1	0	1	0	0	0	0	1	1	2	2	1	1	1
KOG4069	1	1	0	0	1	0	2	0	0	0	0	0	0	0	0	0	0	1	0	0	1	2	1	0	0	0	0	0	2	1	1	0	0	0	0	0	0	0	0	0	0	0	0
KOG4075	0	0	0	0	0	1	2	0	0	1	0	0	0	0	1	1	1	1	2	3	0	0	0	6	1	2	1	2	2	1	0	1	1	0	0	0	1	1	2	1	1	1	1
KOG4077	0	0	0	1	1	1	2	1	1	1	0	0	0	0	2	1	1	2	1	1	0	2	0	12	1	1	1	1	2	1	1	1	1	1	1	1	1	1	2	1	1	1	1
KOG4093	0	0	0	0	0	1	0	0	0	1	0	0	0	0	1	1	1	2	1	1	1	0	2	18	1	0	1	0	0	1	1	1	0	0	0	0	1	1	4	2	1	1	1
KOG4097	0	0	0	1	1	1	2	0	0	1	0	0	0	0	0	1	1	4	1	1	1	0	1	14	2	2	1	2	2	1	1	1	0	0	0	1	1	1	2	1	1	1	1
KOG4100	0	0	1	0	0	1	2	1	0	1	0	0	0	0	2	0	0	2	0	1	0	0	0	2	1	1	0	0	2	1	1	1	1	0	0	0	1	1	2	1	1	1	1
KOG4102	1	0	0	0	1	0	2	1	0	0	0	0	0	0	0	1	0	0	0	1	0	0	3	4	0	0	0	0	2	0	0	0	0	0	0	0	0	0	0	0	0	1	1
KOG4103	0	0	0	1	1	0	2	0	0	0	0	0	0	0	0	1	1	0	1	1	0	0	0	8	0	1	0	2	2	1	0	1	0	0	0	0	0	0	2	0	1	0	1
KOG4105	1	1	1	1	2	0	0	1	1	0	0	0	0	0	2	1	1	2	1	3	0	0	0	8	0	1	1	1	1	1	0	1	0	0	1	0	0	0	0	0	1	0	0
KOG4116	0	0	0	1	1	1	2	0	0	0	0	0	0	0	0	0	0	2	1	2	0	0	0	0	0	0	1	0	2	1	0	1	0	0	0	0	1	1	2	1	1	1	1
KOG4123	1	1	1	1	0	0	4	0	0	0	0	0	0	0	0	1	1	0	0	0	1	2	1	0	0	0	0	0	2	1	0	1	1	0	1	0	0	1	2	1	1	1	1
KOG4125	2	1	0	2	1	0	0	0	0	0	0	0	0	0	0	0	0	0	0	0	0	0	0	0	0	0	0	0	0	0	0	0	4	3	0	0	0	0	0	1	0	0	1
KOG4126	1	1	1	0	0	2	2	2	0	1	0	0	0	0	3	1	0	4	5	7	1	0	2	0	8	3	3	3	7	2	3	2	3	3	7	7	0	0	2	1	2	1	1
KOG4128	0	0	1	1	1	0	0	0	0	0	0	0	0	0	0	0	0	0	0	0	0	0	0	0	0	0	0	0	0	1	1	1	2	1	2	3	0	1	1	1	0	0	2
KOG4129	1	0	0	1	1	1	1	0	1	0	1	2	1	1	0	0	0	1	1	2	1	1	1	2	1	1	0	1	0	1	2	1	1	0	1	1	1	1	2	2	1	1	0
KOG4132	0	0	0	0	0	1	1	0	0	0	0	0	0	0	3	0	0	0	0	1	0	0	0	1	1	0	0	1	1	1	0	1	0	0	1	1	1	1	1	1	1	1	1
KOG4135	0	1	0	1	1	1	2	0	1	0	0	0	0	0	2	1	2	2	1	1	1	0	1	8	1	1	1	1	2	1	0	1	0	0	0	0	1	1	2	1	1	1	0
KOG4136	1	1	1	0	0	1	2	0	0	0	0	0	1	1	3	0	0	4	0	4	1	0	2	0	1	1	1	1	0	1	0	1	1	0	1	0	1	1	2	2	1	1	1
KOG4142	1	2	1	1	1	1	4	0	0	0	0	0	0	0	4	1	1	4	2	9	2	2	1	6	0	2	0	1	2	1	0	1	1	0	0	0	1	1	4	1	1	1	1
KOG4145	0	1	0	0	0	0	0	0	0	0	0	0	0	0	0	0	0	0	0	6	0	0	0	0	1	0	2	2	2	2	1	1	6	2	3	4	1	2	1	2	1	1	1
KOG4153	0	0	0	1	1	0	0	0	0	0	0	0	0	0	1	1	0	0	0	11	1	2	3	0	1	1	0	2	0	1	1	1	2	3	2	2	3	1	1	1	1	1	1
KOG4157	3	2	0	1	4	1	4	0	0	0	0	0	0	0	2	1	1	0	0	0	0	2	0	24	3	1	0	0	0	0	0	3	0	1	0	0	2	3	4	0	3	1	2
KOG4165	1	0	1	1	1	2	1	0	0	0	0	0	0	0	1	1	1	2	2	1	1	1	2	0	1	1	1	0	0	1	1	1	2	1	2	1	1	1	1	1	1	1	1
KOG4166	0	0	0	0	0	0	0	0	0	0	0	0	0	0	0	0	0	0	0	0	0	3	0	9	0	0	0	0	1	0	0	0	0	0	0	0	0	0	1	0	0	0	0
KOG4169	1	0	0	0	0	0	0	1	0	0	0	0	0	0	3	0	0	5	1	19	0	0	0	9	1	1	1	2	9	4	1	2	3	1	1	1	0	0	0	0	1	0	0
KOG4170	2	0	1	0	0	0	10	1	1	0	0	0	0	0	3	0	1	0	1	12	0	2	0	16	1	0	0	0	10	0	2	0	0	0	0	1	0	0	4	0	0	0	0
KOG4171	5	0	1	4	13	1	0	1	0	0	0	0	0	0	0	0	0	0	2	4	0	1	0	0	0	3	0	1	0	0	0	0	0	0	0	0	0	0	0	0	0	0	0
KOG4175	1	0	0	1	1	0	2	0	0	0	0	0	0	0	2	1	1	3	1	2	2	3	1	23	1	1	1	2	2	3	1	1	2	1	2	1	1	1	1	2	1	1	1
KOG4176	4	1	1	1	3	0	2	1	0	0	2	0	0	0	4	2	4	5	2	1	0	0	0	6	3	4	7	2	4	2	1	3	1	1	2	1	1	1	1	1	1	1	0
KOG4178	1	1	0	0	0	0	4	0	0	0	0	0	0	0	0	0	0	0	0	9	0	0	0	0	0	0	0	3	10	0	2	1	0	1	0	1	0	1	3	1	0	0	1
KOG4184	1	1	1	1	1	0	0	0	0	0	0	0	0	0	0	0	0	0	0	0	0	0	0	0	0	0	0	0	0	0	0	0	0	0	0	0	0	0	0	0	0	0	0
KOG4195	0	0	0	6	16	0	0	0	0	0	0	0	0	0	0	0	0	0	0	0	0	0	0	0	0	0	0	0	0	0	0	0	0	0	0	0	0	0	0	0	0	0	0
KOG4201	1	0	0	1	1	0	4	0	0	0	0	0	0	0	2	1	2	3	1	3	2	2	3	7	1	1	1	1	1	3	2	1	1	1	1	1	1	2	1	1	1	1	1
KOG4202	1	0	0	1	1	0	4	0	0	0	0	0	0	0	2	1	1	2	1	3	1	2	2	7	1	1	1	1	1	3	1	1	1	1	1	1	1	2	1	1	1	1	1
KOG4203	3	2	2	2	3	4	4	2	1	1	0	0	1	0	4	2	1	3	2	6	1	1	2	23	2	2	1	1	2	2	1	2	4	2	2	0	3	3	3	3	4	4	3
KOG4230	0	0	1	1	1	2	1	1	0	0	0	0	0	0	6	1	1	2	1	7	1	0	2	9	1	1	1	1	1	1	1	1	5	3	6	3	1	1	1	1	1	2	2
KOG4231	1	8	1	0	1	0	0	0	0	0	0	0	0	0	1	0	0	0	0	0	0	0	0	0	0	0	0	0	0	0	0	0	0	0	0	0	0	0	0	0	0	0	0
KOG4232	4	3	7	4	4	1	4	2	0	0	0	0	0	0	6	2	2	7	4	34	0	0	0	19	5	3	2	3	2	1	1	3	3	4	3	4	1	1	2	1	1	0	1
KOG4235	0	0	1	0	0	0	0	0	0	0	0	0	0	0	0	0	0	0	0	0	0	0	0	0	0	0	0	0	0	0	0	1	0	0	0	0	0	0	0	0	0	0	0
KOG4238	0	0	1	1	1	0	0	1	0	0	0	0	0	0	0	0	0	0	0	0	0	0	0	0	0	0	0	0	0	0	0	0	0	0	0	0	0	0	0	0	0	0	0
KOG4245	0	1	1	1	1	0	1	0	1	0	0	0	0	0	2	0	0	2	1	6	0	0	0	5	1	0	1	1	1	0	2	1	1	1	0	0	0	5	2	0	1	0	0
KOG4254	2	0	0	2	2	2	1	0	0	0	0	0	0	0	0	0	0	2	1	0	0	0	0	0	1	1	0	0	0	0	0	0	0	2	4	2	0	0	1	1	1	0	0
KOG4255	1	0	0	1	0	0	0	0	0	0	0	0	0	0	0	0	0	0	0	0	0	0	0	0	0	0	0	0	0	0	0	0	0	0	0	0	0	0	0	0	0	0	0
KOG4262	1	1	1	3	1	2	4	0	1	1	1	1	0	0	0	1	1	0	0	2	1	2	2	2	0	1	1	1	2	1	1	2	1	0	0	1	0	0	0	0	0	0	0
KOG4267	3	0	0	0	0	0	2	1	0	0	0	0	0	0	2	0	0	4	1	2	0	0	0	4	1	2	1	2	4	2	0	2	0	0	0	0	2	1	2	1	1	1	1
KOG4268	1	0	0	0	0	0	2	0	0	0	0	0	0	0	0	0	0	0	0	0	0	0	0	0	0	0	0	0	0	0	0	0	0	0	0	0	0	0	0	0	0	0	0
KOG4288	0	0	0	0	0	0	1	0	1	1	0	0	0	0	0	1	1	2	2	1	0	0	0	0	0	0	0	1	1	1	0	0	1	1	0	0	1	1	1	0	1	1	1
KOG4292	0	0	0	1	1	0	0	0	0	0	0	0	0	0	0	0	0	0	0	0	0	0	0	0	0	0	0	0	0	0	0	0	0	0	0	0	0	0	0	0	0	0	0
KOG4294	0	1	0	0	0	0	0	0	0	0	0	0	0	0	0	0	0	0	0	0	0	0	0	0	0	0	0	0	0	0	0	1	0	0	0	0	0	0	0	0	0	0	0
KOG4300	0	2	1	0	1	2	1	0	0	0	0	0	0	0	0	0	1	0	0	5	0	0	0	8	1	0	0	0	1	2	1	0	1	0	1	0	0	0	1	0	1	1	1
KOG4303	1	0	0	0	0	0	0	0	0	0	0	0	0	0	4	1	1	0	0	19	1	0	2	0	1	2	1	0	0	0	0	3	0	3	2	1	2	0	0	1	1	0	1
KOG4308	11	16	25	13	62	9	14	3	0	0	0	1	0	0	9	1	3	10	4	90	6	16	11	8	10	7	6	2	0	1	0	2	38	1	1	1	0	0	0	0	0	0	0
KOG4311	1	0	1	1	1	0	1	0	0	0	0	0	0	0	2	1	2	2	1	1	0	1	2	9	1	1	1	1	1	1	1	1	2	1	3	3	1	1	1	1	1	1	1
KOG4313	0	0	1	0	0	0	1	1	0	0	0	0	0	0	2	1	1	2	1	5	2	2	3	3	1	1	1	1	1	1	1	1	0	1	2	1	2	4	1	1	1	1	1
KOG4321	0	0	1	0	0	0	0	0	0	0	0	0	0	0	0	0	0	0	0	0	0	0	0	0	0	0	0	0	0	0	0	0	0	0	0	0	0	0	0	0	0	0	0
KOG4323	0	2	0	0	0	0	4	0	0	0	0	0	5	0	0	0	0	0	0	1	3	0	5	4	0	0	0	0	4	1	0	1	1	2	0	0	0	0	0	0	1	2	1
KOG4332	0	1	2	2	2	0	2	0	0	0	0	0	0	0	2	0	0	2	1	2	1	0	2	0	1	1	1	0	0	0	0	1	2	1	1	1	0	1	0	0	0	0	0
KOG4342	1	1	0	0	0	0	2	1	1	0	0	0	0	0	2	1	2	5	0	7	2	2	1	0	4	1	0	2	2	2	2	1	3	4	3	2	1	1	2	1	1	1	1
KOG4347	6	3	0	1	1	2	6	1	1	0	2	2	0	0	4	2	2	4	2	5	2	3	3	12	2	2	2	1	1	2	1	2	3	7	5	2	1	1	1	1	1	2	1
KOG4351	1	0	1	1	1	0	2	0	0	0	0	0	0	0	0	0	0	0	0	9	0	0	0	0	0	0	0	0	0	1	0	5	1	0	0	0	1	0	0	1	0	1	0
KOG4354	0	1	0	0	0	0	1	0	0	0	0	0	0	0	2	1	2	3	1	3	1	1	1	9	1	1	0	2	1	1	1	1	2	1	2	2	2	1	1	4	2	1	1
KOG4356	0	0	2	2	3	0	0	1	0	0	0	0	0	0	3	0	1	5	2	0	3	2	4	16	3	3	2	0	0	0	0	1	0	1	0	1	0	1	0	0	1	0	1
KOG4373	0	2	2	1	0	0	0	0	0	0	0	0	0	0	1	0	0	2	2	1	1	4	1	2	4	2	0	0	0	1	0	1	1	0	0	0	2	2	2	3	2	0	0
KOG4380	1	0	1	0	1	0	2	0	0	0	0	0	0	0	0	0	0	0	0	0	0	0	0	0	0	0	0	0	0	0	0	0	0	0	0	0	0	0	0	0	0	0	0
KOG4387	0	0	0	0	0	0	0	0	0	0	0	0	0	0	0	0	0	0	0	0	0	2	1	0	0	0	0	0	0	0	0	1	0	0	0	0	0	0	2	0	0	1	0
KOG4388	0	0	1	2	2	2	2	1	0	1	0	0	0	0	1	1	1	3	1	4	0	0	0	5	1	1	1	1	3	1	2	1	3	3	5	3	1	1	1	2	1	0	1
KOG4390	1	1	0	0	0	0	0	0	0	0	0	0	0	0	0	0	0	0	0	0	0	0	0	0	0	0	0	0	2	0	0	1	0	0	0	0	0	0	0	0	0	0	0
KOG4404	0	0	0	1	1	0	0	0	0	0	0	0	0	0	0	0	0	0	0	0	0	0	0	0	0	0	0	0	0	0	0	0	0	0	0	0	0	0	0	0	0	0	0
KOG4408	1	1	1	1	2	0	2	0	0	0	0	0	0	0	2	0	0	0	0	1	0	0	0	0	0	0	0	0	0	1	0	0	0	0	0	0	0	0	0	0	0	0	0
KOG4409	1	0	1	1	0	0	1	1	1	0	0	0	0	0	4	2	2	5	2	3	0	0	0	8	1	2	1	1	2	1	4	1	1	1	1	2	1	1	1	0	1	1	3
KOG4410	0	0	0	0	0	0	0	0	0	0	0	0	0	0	0	0	0	0	0	0	0	0	0	0	0	0	0	1	0	0	0	0	0	0	0	0	0	0	0	0	0	0	0
KOG4411	1	1	0	1	1	1	2	0	1	0	0	0	0	0	2	1	1	2	1	1	0	0	0	4	1	1	1	1	1	1	0	1	1	1	1	1	1	1	1	2	1	0	1
KOG4419	5	0	2	2	2	0	2	0	0	0	0	0	0	0	2	1	1	3	6	2	0	0	0	15	2	1	5	13	5	3	2	2	11	1	3	0	3	2	3	3	0	3	1
KOG4436	0	1	0	2	2	1	2	1	0	0	0	0	0	0	5	1	1	2	1	0	3	2	5	0	2	2	1	1	2	2	3	3	9	8	20	18	1	1	0	0	2	1	2
KOG4453	0	2	1	0	1	0	0	0	1	0	0	0	0	0	0	0	0	0	0	0	0	0	0	0	0	0	0	0	0	0	0	1	0	1	1	0	1	1	1	1	1	1	1
KOG4471	24	11	2	1	2	0	10	0	0	0	0	0	0	0	0	0	0	1	0	0	0	2	0	0	0	0	0	0	0	0	0	3	0	0	0	0	0	0	0	0	0	0	0
KOG4472	0	0	0	0	0	0	2	3	2	0	1	1	1	1	0	0	0	0	0	5	1	1	1	0	0	1	0	3	16	11	14	3	5	13	22	19	1	4	2	2	5	6	4
KOG4476	0	0	0	0	1	0	0	1	2	1	1	2	2	2	2	2	3	11	7	4	4	4	7	19	29	4	2	12	4	4	2	4	4	5	7	5	3	5	2	2	2	2	3
KOG4480	0	0	0	0	0	0	0	0	0	1	0	0	0	0	0	0	0	0	1	0	0	0	0	0	1	2	0	1	0	0	0	0	0	0	0	1	1	1	1	0	1	0	1
KOG4492	2	0	0	1	1	1	1	0	0	0	0	0	0	0	2	1	1	2	1	4	1	1	1	9	1	1	1	1	1	1	1	1	2	1	1	1	1	1	1	1	1	1	1
KOG4494	3	0	1	1	1	0	0	0	0	0	0	0	0	0	0	0	0	0	0	0	0	0	0	0	0	0	0	0	0	0	0	0	0	0	0	0	0	0	0	0	0	0	0
KOG4499	0	1	0	0	0	0	0	0	0	0	0	0	0	0	0	0	0	0	0	0	0	0	0	0	0	0	0	0	0	0	0	0	0	1	0	0	2	1	0	0	1	0	1
KOG4505	0	0	0	0	0	0	0	3	1	1	0	0	2	1	0	0	1	5	2	3	2	1	2	8	4	1	2	5	1	2	0	2	4	2	5	5	1	3	3	5	2	2	2
KOG4510	0	3	1	0	0	0	0	0	0	0	0	0	0	0	2	4	4	4	4	1	1	0	2	0	0	1	1	4	9	2	0	0	1	1	2	2	2	1	2	0	2	0	1
KOG4513	0	0	0	0	0	1	2	0	1	1	1	2	2	1	2	0	0	3	1	4	0	0	0	12	2	1	1	1	1	1	3	1	2	2	2	2	1	1	0	0	1	0	0
KOG4518	0	0	1	1	0	0	0	0	0	0	0	0	0	0	0	0	0	0	0	0	0	0	0	0	0	0	0	0	0	0	0	0	0	0	0	0	0	0	0	0	0	0	0
KOG4519	1	1	1	0	0	1	2	1	0	0	0	0	0	0	2	1	1	2	2	6	1	2	1	2	1	1	1	1	0	1	1	1	1	1	0	0	1	1	1	2	1	1	1
KOG4527	0	0	0	0	0	0	0	0	0	0	0	0	0	0	0	0	0	0	0	0	0	0	0	0	0	0	0	0	0	0	0	0	0	0	0	0	0	0	0	0	0	0	1
KOG4533	0	0	1	0	1	1	2	1	1	0	1	1	0	0	0	0	0	0	0	0	1	0	1	0	0	0	0	0	0	1	0	1	0	1	1	1	1	1	2	1	1	1	1
KOG4540	0	0	0	0	0	1	1	2	1	2	0	0	0	1	3	1	1	1	1	5	1	0	2	8	2	2	1	3	2	1	2	2	5	2	0	0	1	3	1	1	1	1	1
KOG4550	0	1	0	0	0	0	2	1	1	2	1	1	1	0	2	0	1	2	1	0	1	2	2	10	1	1	1	2	2	1	1	1	1	0	0	2	1	1	2	1	0	0	0
KOG4553	1	1	1	0	1	0	2	1	1	0	1	1	0	0	4	0	0	3	0	3	1	2	2	0	1	0	2	2	2	1	0	1	2	1	2	4	0	0	0	0	0	0	0
KOG4554	0	1	1	0	0	1	0	0	1	1	1	1	1	1	0	0	0	3	1	1	2	0	4	7	1	1	1	2	2	1	0	1	1	1	1	1	1	1	1	2	1	2	1
KOG4569	5	0	1	0	0	0	4	6	0	0	0	0	0	0	7	3	3	12	11	4	0	0	0	0	5	2	8	86	80	2	0	7	0	0	4	0	0	0	2	2	2	0	15
KOG4576	0	0	1	0	0	0	0	0	0	0	0	0	0	0	4	0	0	0	0	5	0	0	0	0	1	1	1	0	0	0	0	0	2	0	0	0	0	0	0	0	0	0	0
KOG4580	0	1	1	0	0	0	0	1	0	1	0	0	1	1	2	1	1	4	2	7	8	5	12	15	3	2	2	4	4	4	3	3	14	11	22	18	3	3	3	2	3	3	3
KOG4584	1	0	0	1	1	0	1	0	0	0	0	0	0	0	0	1	1	2	0	4	1	2	1	9	1	1	1	0	1	1	1	1	0	0	0	0	0	0	0	0	0	0	0
KOG4595	0	0	0	0	0	0	0	0	1	0	0	0	0	0	0	0	0	1	0	0	1	0	0	0	1	0	1	1	0	0	0	1	0	0	0	0	1	2	2	1	0	1	1
KOG4604	0	0	0	0	0	0	0	0	0	0	0	0	0	0	0	0	0	0	0	0	0	0	0	2	0	0	0	0	2	0	0	0	0	0	0	0	0	0	2	0	0	0	0
KOG4609	0	0	0	0	0	1	2	0	0	0	0	0	0	0	0	0	0	0	0	0	0	0	0	0	0	0	0	0	0	0	0	0	0	0	0	0	0	0	0	0	0	0	0
KOG4626	1	4	3	1	5	0	0	0	0	0	0	0	0	0	0	1	0	1	0	7	0	1	1	8	0	1	1	1	1	1	1	2	3	2	1	1	0	1	1	2	0	0	1
KOG4627	0	0	0	2	1	0	2	0	0	0	0	0	0	0	0	0	0	0	0	0	0	0	0	0	0	0	0	0	0	0	0	0	0	0	0	0	0	0	0	0	0	0	0
KOG4643	0	0	1	1	1	0	0	0	0	0	0	0	0	0	0	0	0	0	0	0	0	0	1	0	0	0	0	0	0	0	0	0	0	0	0	0	0	0	0	0	0	0	0
KOG4644	2	1	0	1	1	0	1	0	0	0	0	0	0	0	0	0	0	0	0	0	0	0	0	0	0	0	0	0	0	0	0	0	0	0	0	0	0	0	0	0	0	0	0
KOG4649	0	0	0	0	2	0	3	1	0	0	0	0	0	0	0	0	0	0	1	1	1	1	1	0	0	1	2	0	0	0	0	0	0	0	0	0	0	0	0	0	0	0	0
KOG4653	1	2	1	1	1	0	0	1	0	0	0	0	0	0	0	0	0	0	0	0	1	4	1	4	1	1	1	0	2	1	0	0	1	0	1	0	0	0	2	0	0	0	0
KOG4656	0	1	0	0	0	0	0	0	0	0	0	0	0	0	0	0	0	2	1	2	0	0	0	2	0	1	0	0	0	0	1	0	0	0	0	0	1	0	0	0	1	1	1
KOG4662	0	0	0	0	0	0	0	0	0	0	0	0	0	0	0	0	0	0	0	0	0	0	0	0	0	0	0	0	0	0	0	0	0	0	0	0	1	1	0	0	0	0	1
KOG4663	0	1	0	2	0	0	1	0	1	0	0	0	0	0	0	2	2	0	0	0	0	0	0	0	2	0	0	0	0	2	2	0	0	0	0	3	1	5	0	0	0	1	3
KOG4664	0	1	0	1	0	1	1	0	1	0	0	0	0	0	0	0	1	0	0	0	0	0	0	0	1	0	0	0	0	0	1	0	1	0	0	0	1	1	0	0	0	0	1
KOG4665	0	0	0	1	0	0	2	0	0	0	0	0	0	0	0	2	2	0	0	0	0	0	0	0	1	0	0	1	1	1	1	0	1	0	0	1	1	1	0	1	0	1	1
KOG4666	5	0	3	1	2	0	0	0	0	0	0	0	0	0	0	1	1	0	0	0	2	1	4	0	0	0	0	0	0	0	0	0	0	0	0	0	0	0	0	0	0	0	0
KOG4667	0	0	1	0	0	0	2	0	0	0	0	0	0	0	1	0	0	0	0	3	1	2	2	2	1	0	0	1	1	1	0	1	0	1	0	0	0	1	3	0	0	0	0
KOG4668	0	2	0	2	0	1	2	0	1	0	0	0	0	0	0	1	1	0	0	0	0	0	0	0	1	0	0	3	0	1	4	0	2	0	0	3	1	2	0	0	0	0	4
KOG4669	0	0	0	1	0	0	0	0	0	0	0	0	0	0	0	0	0	0	0	0	0	0	0	0	0	0	0	0	0	0	0	0	0	0	0	0	0	0	0	0	0	0	0
KOG4683	2	2	1	2	2	0	2	0	0	0	0	0	0	0	0	0	0	0	0	1	0	0	0	0	2	0	0	0	1	0	0	0	1	0	0	0	0	0	0	0	0	0	0
KOG4686	7	3	1	0	1	1	5	4	1	1	0	0	2	1	3	0	0	8	7	14	0	0	0	6	7	4	4	2	1	1	0	0	5	5	1	0	0	0	1	0	0	0	0
KOG4701	1	0	0	0	0	0	0	1	0	0	1	0	0	0	6	0	0	2	1	9	3	2	1	8	15	2	0	6	6	4	0	0	3	3	5	4	0	3	0	0	2	1	2
KOG4711	0	0	0	0	0	0	6	2	0	0	0	1	0	0	2	0	0	0	0	5	1	2	1	10	6	4	0	1	2	1	0	2	8	7	14	13	4	4	8	1	4	2	7
KOG4720	2	1	1	1	1	0	0	1	1	0	1	1	0	0	2	1	1	2	1	0	1	1	1	0	2	1	1	0	0	1	0	1	3	0	0	1	0	0	0	0	0	0	1
KOG4734	0	0	0	0	0	0	0	0	0	0	0	0	0	0	0	0	0	0	0	0	0	2	0	0	0	1	0	0	0	0	0	0	0	1	0	0	0	0	0	0	0	0	0
KOG4737	0	0	0	0	1	0	0	0	0	0	0	0	0	0	0	0	0	0	0	0	0	0	0	0	0	0	0	0	0	0	0	0	0	0	0	0	0	0	0	0	0	0	0
KOG4738	0	0	0	0	0	0	0	0	0	0	0	0	0	0	0	0	0	0	0	0	0	0	0	0	0	0	0	0	0	0	0	0	0	0	0	0	0	0	0	0	0	1	0
KOG4748	1	0	0	0	0	0	4	0	0	0	0	0	0	0	0	0	0	0	0	0	0	0	0	6	3	0	0	0	0	0	0	1	0	0	0	0	0	0	0	0	3	7	4
KOG4750	0	4	0	0	0	0	0	0	0	0	0	0	0	0	0	0	0	0	1	0	0	0	0	0	0	1	0	0	0	0	0	1	0	0	0	0	3	0	1	3	1	1	2
KOG4754	1	1	0	1	1	0	4	0	0	0	0	0	0	0	0	0	0	0	0	0	0	0	0	0	0	1	0	0	0	0	0	0	0	0	0	0	6	2	4	1	0	0	1
KOG4763	1	1	1	1	1	0	0	0	0	0	0	0	0	0	0	0	0	0	0	2	0	0	0	0	0	1	0	0	2	0	0	0	0	0	0	0	0	0	2	0	0	0	0
KOG4767	0	0	0	1	0	1	1	0	1	0	0	0	0	0	0	0	1	0	0	0	0	0	0	0	1	0	0	0	0	0	1	0	1	0	0	1	1	0	0	0	0	1	1
KOG4769	0	2	0	2	0	1	3	1	1	0	0	0	0	0	0	0	1	0	0	0	0	0	0	0	2	0	0	1	1	0	5	1	2	0	0	5	1	5	0	0	0	1	6
KOG4770	0	0	0	1	0	0	1	0	1	0	0	0	0	0	0	0	0	0	0	0	0	0	0	0	2	0	0	0	1	1	0	2	0	0	0	1	1	1	0	0	0	0	1
KOG4773	0	0	0	2	3	0	22	0	1	0	0	0	0	0	1	4	6	4	1	0	2	8	3	6	1	1	2	3	6	1	1	1	4	3	3	6	1	1	2	6	1	1	1
KOG4777	0	0	0	1	1	0	1	0	1	0	0	0	0	0	3	1	1	2	1	1	1	0	2	9	1	1	1	1	1	1	1	1	2	1	2	1	1	1	1	1	1	1	1
KOG4779	0	0	1	0	1	1	0	0	0	0	0	0	1	0	0	0	0	2	1	2	1	0	0	2	1	0	1	0	0	1	0	1	0	0	0	0	2	1	2	1	1	1	0
KOG4781	1	0	0	0	0	1	2	0	0	0	0	0	0	0	0	1	1	0	0	1	0	0	0	14	3	2	1	2	0	1	1	1	2	0	0	0	1	1	2	1	2	3	2
KOG4821	0	0	1	1	1	1	1	0	0	0	0	0	0	0	0	1	1	0	1	1	0	0	0	0	0	0	1	0	0	0	0	1	2	0	4	1	1	0	0	0	1	0	2
KOG4826	2	0	1	0	0	1	0	0	0	0	0	0	0	0	2	0	0	3	1	2	0	0	0	0	2	1	1	3	6	2	2	2	2	2	1	1	0	2	2	0	0	0	0
KOG4830	0	0	2	0	1	0	0	0	0	0	0	0	0	0	0	0	0	0	0	0	0	0	0	0	0	0	0	0	0	0	0	0	0	0	0	0	0	0	0	0	0	0	0
KOG4841	0	0	0	0	0	0	0	0	0	0	0	0	0	0	0	0	0	0	0	0	0	0	0	0	0	0	0	0	2	0	0	0	0	0	0	0	0	0	0	0	0	1	0
KOG4845	0	1	0	1	0	1	2	0	1	0	0	0	0	0	0	1	1	0	0	0	0	0	0	0	1	0	0	2	0	0	1	0	1	0	0	1	1	1	0	0	0	0	1
