# Supplementary material for: Phylogenomics of a new fungal phylum reveals multiple waves of reductive evolution across Holomycota
Source: Nat Commun. 2021 Aug 17;12:4973. doi: 10.1038/s41467-021-25308-w (PMC8371127; doi:10.1038/s41467-021-25308-w)
Supplement: Supplementary file 7 — Supplementary Data 5 [file 41467_2021_25308_MOESM7_ESM.xlsx]

## Sheet: Datafile S5
Supplementary Data 5. Carotenoid biosynthesis (Beta-carotene), and cleavage enzymes found in sanchytrids, Blastocladiomycota and Tribonema gayanum (sanchytrid host), including the initial isoprenoid biosynthesis steps. NF: not found.
Enzyme Name	Enzyme Symbol	Role	PFAM	Sanchytrium tribonematis	evalue	Amoeboradix gromovi	evalue	Tribonema gayanum	evalue
Isopentenyl diphosphate (IPP) isomerase	idI	Isoprenoid biosynthesis		>NODE_559_length_6071_cov_0.798895.p5 type:complete len:199 gc:universal NODE_559_length_6071_cov_0.798895:1671-1075(-) MLQKVNSKQLQFLKNEFCILVDQCDKSLGYASKEDCHLVSKGLPLHRAFSVFIFHENQILLQQRSENKVTWPLKWANSCCSHPLRINNNEEDVYSAIQRKCVQELGIIPKNLKFKGKILYKALEKDWGEHELDHIYTAHIHQKLIPFDREEVNAIRWCNAVEIQNMDESVLTPWFSLIKKEFDIFNIKEWPSIIPLKS*	6e-33	>NODE_234_length_13549_cov_0.394349.p5 type:complete len:200 gc:universal NODE_234_length_13549_cov_0.394349:12560-11961(-) MKPRVSINFKQLRYLKEEHCILVDKNDNSIGTDTKFNCHALERQLPLHRAFSLFLFHQNRLLLQKRSKYKVTWPLKWTNSCCSHPLSINGQEETMEEAINRKSTDELGIVPLNLRFMGKIIYRAEQDGWGEHELDHIFIGELDSQDVPFNQEEISEIVWVKKNRIEMIQESEMTPWIKLIMSRTDIYNMRPWPNIINFN*	2e-32	>TRINITY_DN283_c0_g1_i1.p2 type:complete len:293 gc:universal TRINITY_DN283_c0_g1_i1:1056-178(-) MTRAWCLGLVAACSPLTSAFVGPLAAHMVNARPASVHYAEAPPAAAAAEQFTDQLGQIDPEQAAMMEELCIVVDRDDKPLAPATKVQAHLCSEGLALHRAFSVFLFDSSGRMLLQRRALSKHTFPGYWTNACCSHPLWNDFEMGLDGDGGSSSALEAAARGARRAAARKLEQELGVPSGQLPESALRLMTRIHYRAESEDGVWGEHEVDYIFLAQADVDVAPNANEVAEAAYVTRAELRALLARADAGDARFTPWSRHVIDAFAHAWWDALGDTAALDALADEVIHRVGDCA*	2e-60
Farnesyl diphosphate synthase (FPP)	IspA	Isoprenoid biosynthesis	polyprenyl_synt (PF00348)	>NODE_444_length_7340_cov_0.313631.p3 type:complete len:321 gc:universal NODE_444_length_7340_cov_0.313631:4209-3247(-) MLKSAIQKIANNIKDPHFKNVIHSNILDGKLMRGNLAFSIATQNKQQAAILGACSEYLQSSYLILDDIMDGAEYRRGKPAWHKQVGTSAINDGIFLRELIHQVLLEEFQGHPNYTNIINLFNHCHLYTMFGQHLDMQSHPCHFSICKFKTSYYSFYLPIMLGLYVDNTDIDRSMPKPMSSLPWHYNAKNIDLYKNPLIRTSNSLQGHVHELSIDLGYYFQSQDDLLDILPKSVTGKDQYQDVESGKQTWLKMELKRTTGRETFTPMEQIDYYKKLDFQS…	1e-30	>NODE_666_length_5382_cov_0.356048.p2 type:complete len:335 gc:universal NODE_666_length_5382_cov_0.356048:5304-4300(-) MLKKAIQGIANQISDPHFLEVIKNNLSNGKLIRGSLTISVSKELNNSNLFFASLLGASVEYLQSSYLILDDIMDQSDYRRGHLAWHKQVGLSAINDGIFLRELIHSTLSSHFKDHSNYLEIVDLFNNVHLCTMFGQHLDMKSDNTSNSIDISHSTHFHICQYKTSYYTFYLPIMLALLNANVDINQRIGSVIPSLPYLQSKRINKHFISNATNFFPKPETLAMHVHELSIDMGYYFQSQDDMLDILPKDLTGKDQFQDVNNNKTTWLKSELHRLTAKSQ…	2e-31	>TRINITY_DN34802_c0_g1_i1.p1 type:complete len:489 gc:universal TRINITY_DN34802_c0_g1_i1:112-1578(+) MTVSADHLHEAMEALLPVGVVVAAMAATNWITTLWFKGANRDAFLAIYFGGAVAIAAQMLSTSKAAEGAWHSFVMLPDTDKYLISVLVVSALHFISKLFPASDVAPPPALGSVPEASGARSLVSLGSSTRKDVQYPDNLDWEGDLKGSFASLCDVLIEEVLDELASDYEAIPEQLQWMRAMLEYNVKGGKMNRGLGVIDVQKAFAKSSGRTLSHREHCRAAVLGWCIEWLQAFFLVADDVMDDSHTRRGQPCWFRVPHVKQIAINDAFILESLVFKVLNRHFSQESYYLQLMELFHDV…	5e-113
GGPP synthase	crtE	Isoprenoid biosynthesis	polyprenyl_synt (PF00348)	NF	NF	NF	NF	>TRINITY_DN56786_c0_g1_i1.p1 type:internal len:173 gc:universal TRINITY_DN56786_c0_g1_i1:518-3(-) CTAPTCRQQQHVARGLQQLRCTATAADFDIKKYLYSKKVVVDQALEASIVPVGPQNQKICESMKYSLMAGGKRVRPILCIAACEMFGGTDAEAMPTAVALEMIHSMSLIHDDLPAMDNDDLRRGKPTNHVVYGEAMAILAGDALLSKSFEHVAKFTKGVPAERVVEVLRRLG	3e-63
Phytoene synthase	crtB	Carotenoid synthesis	Squalene/phytoene synthase (SQS_PSY) (PF00494.18)	NF	NF	NF	NF	>TRINITY_DN23294_c0_g1_i1.p1 type:complete len:448 gc:universal TRINITY_DN23294_c0_g1_i1:1447-104(-) MMILWVALVALPNVAGLAISKPSPLHTGAASWARSLTVSAAASAQAAGVTPVCMSAPASDASAATREDVLLKLKISSPKNQPISPGLALAMENAQKLSEGDLNNVEFISGPDDATKRKVILEKAYEECERITGIFAKTFYLGTKFMADDARKAVWAIYVWCRRTDDIVDGPRAMVRGKRSMQKDLDGWTQRLEGIFEGKGLDALDLALVDAKQRYPTLSIRPFKDMIGGMLLDVPGAGKQRYATFSELEEYCYRVAGTVGLMTLPVLGTAKGITEEQAKEPALSLGIALQLTNILRDV…	6e-118
Phytoene dehydrogenase-related protein	crtI	Carotenoid synthesis	Flavin containing amine oxidoruductase Amino_oxidase (PF01493.23)	NF	NF	NF	NF	>TRINITY_DN28116_c0_g1_i1.p1 type:5prime_partial len:595 gc:universal TRINITY_DN28116_c0_g1_i1:1816-32(-) EYMGTHTRSNAAAYFHGAGPGVAMVARSLLLLGTASLAAGFVAPPTKLAGAPARVRHASRVHMAGAAGDNTPWWADYPAPGVRRDFPRPPLEETSENQRASAQLSEYIKSLPRPEKPLKVAIIGAGLAGLSTAKYLTDAGHEPTIYESRDVLGGKVSAWQDADGDWVETGLHIFFGAYPNVNQMFKELGIEDRLQWKSHSMIFAMPGQQTAEGFQRFSRFEFPQFLPAPINGIAAILMNNEMLTWPEKIRFGIGLLPAILFGQAYVEECDKLSVSEWMRKQGVPERVNEEVFI…	0
Lycopene cyclase	crtY	Carotenoid synthesis	Lycopene cyclase protein Lycopene_cycl (PF05834)	NF	NF	NF	NF	>TRINITY_DN34469_c0_g1_i1.p1 type:5prime_partial len:622 gc:universal TRINITY_DN34469_c0_g1_i1:3-1868(+) TWGCRKRVRVESSSTASGARGALSAGLDCCRPAARHSAMAPHRTCCCMIALAILSCTLPASAWLPASSFVQAPRGRLHRSAAQPSTSSEAQRWQPTMTFDFNKLMSWGQKPSGGAPSQQQDLKKKLKEPFDVAVIGSGPGGSVMATMLAEKHGLRVAVIDPALERGWVPNYGVWLEEWEALDRLLDIGLGACLSRTWSVTDCFYGQSHGVPEGERLRIERPYARVARDVMRETLRDRMIRAGAVRIQGGVDAETVQHTATGSTFKLDTGDTVTARMILDCSGHNTKLVERQGPH…	1e-100
15,15'-Beta-carotene dioxygenase/carotenoid oxygenase	blh	Carotenoid cleavage	Beta-carotene 15,15'-dioxygenase, (BCD PF15461.5)	NF	NF	NF	NF	>TRINITY_DN31713_c0_g2_i1.p1 type:complete len:551 gc:universal TRINITY_DN31713_c0_g2_i1:1662-10(-) MAAADTATGSAASDSMPGAKSWRLRALEKLDDKLAYPEESAFLSGPFAPVKESAQAVACEVEGTIPNDIRGEFLRNGPNPKFKPIGGYHWFDGDGMVHGVRLHGSDKPPTYSARYVKTLHLEEEERTGRPQYLKMGDMKDKLAGLRILSSALKVKLGLVAHAPGTGNTALQFHAGRLLALHEADTPYALRVLCDGVVETIGSVTYDGKLKAPFTAHPKVDPATGIMYAFGYQVNAMPRVTFHVISPEGKMLRSVAITGIKEPIMMHDFAITESYAVFMDFPFKFDGSVMSKGELPFRLD…	7e-22
