# Supplementary material for: Phylogenomics of a new fungal phylum reveals multiple waves of reductive evolution across Holomycota
Source: Nat Commun. 2021 Aug 17;12:4973. doi: 10.1038/s41467-021-25308-w (PMC8371127; doi:10.1038/s41467-021-25308-w)
Supplement: Supplementary file 9 — Supplementary Data 7 [file 41467_2021_25308_MOESM9_ESM.xlsx]

## Sheet: Percentage_CBZ_NRA_H
Supplementary Data 7. Percentages of morphogenesis related genes predicted by COUNT (Csurös, 2010) for the CBZ (C: Chytridiomcota split, B: Blastocladiomycota + Sanchytrid split, Z: Zoopagomycota split) and NRA nodes (N: nucleariid split, R: Rozellida+Microsporidia split, A: Aphelida split), compared with the H node for the Holozoa split.
	all	actin	adhesion	cellcycle	cellwall	microtubule	polarity	septation	signaling	trascription	vesicles
Z (50)	90.14	98.1	33.3	100	93.4	100	86	92.9	87.8	92.2	99
B (51)	88.36	96.3	26.6	100	90.2	93.7	85	92.9	86.6	90.2	99
C (52)	87.88	94.5	26.6	100	90.2	93.7	85	92.9	85.4	90.2	98
A (53)	82.87	90.9	20	72.7	81.5	93.7	83.1	85.7	84.1	74.5	97.1
R(54)	79.32	90.9	20	72.7	71.7	93.7	82.2	78.5	84.1	60.8	96.1
N(55)	77.86	90.9	20	45.5	68.4	93.7	81.3	78.5	84.1	58.8	95.1
H (56)	68.65	76.3	20	45.4	56.5	78.1	72.9	76.8	80.5	23.5	93.2

## Sheet: all
	all	gains	losses
Acanthamoebacastellanii	365	0	23
Dictyosteliumdiscoideum	259	0	129
Thecamonastraens	248	0	154
Salpingoecarosetta	293	0	12
Monosigabrevicollis	274	0	31
Nucleariathermophila	344	0	104
Parvulariaatlantis	426	0	6
Fonticulaalba	359	0	73
Rozellaallomycis	324	0	97
Paramicrosporidiumsacamoebae	370	0	13
Mitosporidiumdafniae	280	0	103
Paraphelidiumtribonemae	460	0	53
Synchytriumtaraxaci	329	0	153
Synchytriummicrobalum	478	0	4
Rhizoclosmatiumglobosum	445	0	11
Caulochytriumprotosteliodes	439	0	61
Spizellomycespunctatus	369	0	104
Blyttiomyceshelicus	383	0	57
Homolaphlyctispolyrhiza	369	0	62
Batrachochytriumdendrobatidis	356	0	75
Gonapodiaprolifera	357	0	93
Piromycessp	423	0	51
Pecoramycesruminatum	334	0	128
Neocallimastixcaliforniae	453	0	9
Anaeromycesrobustus	459	0	11
Rhizophagusirregularis	494	0	6
Glomuscerebriforme	493	0	7
Saitoellacomplicata	541	1	31
Schizosaccharomycespombe	411	1	160
Sclerotiniasclerotiorum	558	10	26
Yarrowialipolytica	553	0	9
Saccharomycescerevisiae	500	19	81
Pucciniagraminis	374	1	150
Ustilagomaydis	393	0	130
Postiaplacenta	519	0	3
Laccariabicolor	388	0	134
Cryptococcusneoformans	373	0	149
Morteriellaverticillata	498	0	2
Morterielaalpina	414	0	86
Umbelopsisisabellina	434	0	86
Phycomycesblakesleeanus	391	0	97
Rhizopusoryzae	396	0	90
Mucorcircinelloides	390	0	96
Cokeromycesrecurvatus	405	0	81
Piptocephaliscylindrospora	381	0	141
Massosporacicadina	311	0	159
Entomophthoramuscae	465	0	5
Conidioboluscoronatus	375	0	106
Linderinapennispora	476	0	14
Coemansiareversa	393	0	97
Smittiumculicis	455	0	17
Capniomycesstellatus	416	0	56
Basidiobolusmeristosporus	511	0	5
Basidiobolusheterosporus	394	0	122
Sanchytriumtribonemae	408	0	4
Amoeboradixgromovi	404	0	8
Blastocladiellaemersonii	313	0	160
Catenariaanguillulae	337	0	134
Allomycesmacrogynus	334	0	139
1	388	0	0
2	305	0	120
3	432	1	17
4	448	0	34
5	383	0	38
6	421	0	70
7	462	0	8
8	470	0	4
9	474	0	52
10	482	0	34
11	431	0	40
12	451	0	20
13	471	0	18
14	489	0	2
15	491	0	25
16	516	0	3
17	519	0	7
18	526	0	18
19	412	0	48
20	375	0	17
21	392	0	68
22	460	0	87
23	516	0	8
24	524	0	10
25	470	0	11
26	481	0	28
27	490	0	8
28	472	0	26
29	498	0	11
30	509	0	25
31	534	0	24
32	500	0	38
33	500	0	19
34	486	0	0
35	486	0	2
36	488	0	10
37	498	0	21
38	519	0	19
39	538	0	27
40	542	1	29
41	562	6	18
42	574	5	1
43	570	8	6
44	522	0	0
45	522	1	2
46	523	4	4
47	523	0	45
48	568	3	0
49	565	7	0
50	558	11	0
51	547	3	0
52	544	31	0
53	513	22	0
54	491	9	0
55	482	57	0
56	425	23	0
57	402	14	0
58	388

## Sheet: actin
	all	gains	losses
Acanthamoebacastellanii	41	0	1
Dictyosteliumdiscoideum	33	0	9
Thecamonastraens	27	0	15
Salpingoecarosetta	30	0	0
Monosigabrevicollis	29	0	1
Nucleariathermophila	31	0	19
Parvulariaatlantis	48	0	2
Fonticulaalba	40	0	10
Rozellaallomycis	31	0	11
Paramicrosporidiumsacamoebae	40	0	1
Mitosporidiumdafniae	26	0	15
Paraphelidiumtribonemae	45	0	5
Synchytriumtaraxaci	23	0	25
Synchytriummicrobalum	48	0	0
Rhizoclosmatiumglobosum	42	0	4
Caulochytriumprotosteliodes	49	0	1
Spizellomycespunctatus	40	0	7
Blyttiomyceshelicus	39	0	2
Homolaphlyctispolyrhiza	32	0	7
Batrachochytriumdendrobatidis	36	0	3
Gonapodiaprolifera	38	0	9
Piromycessp	39	0	11
Pecoramycesruminatum	24	0	24
Neocallimastixcaliforniae	47	0	1
Anaeromycesrobustus	48	0	2
Rhizophagusirregularis	51	0	0
Glomuscerebriforme	51	0	0
Saitoellacomplicata	54	0	1
Schizosaccharomycespombe	45	0	10
Sclerotiniasclerotiorum	53	0	2
Yarrowialipolytica	55	0	0
Saccharomycescerevisiae	52	0	3
Pucciniagraminis	32	0	20
Ustilagomaydis	37	0	15
Postiaplacenta	52	0	0
Laccariabicolor	36	0	16
Cryptococcusneoformans	35	0	17
Morteriellaverticillata	50	0	0
Morterielaalpina	36	0	14
Umbelopsisisabellina	43	0	9
Phycomycesblakesleeanus	43	0	8
Rhizopusoryzae	43	0	8
Mucorcircinelloides	41	0	10
Cokeromycesrecurvatus	38	0	13
Piptocephaliscylindrospora	38	0	13
Massosporacicadina	23	0	26
Entomophthoramuscae	45	0	4
Conidioboluscoronatus	40	0	9
Linderinapennispora	44	0	4
Coemansiareversa	43	0	5
Smittiumculicis	46	0	1
Capniomycesstellatus	34	0	13
Basidiobolusmeristosporus	51	0	0
Basidiobolusheterosporus	34	0	17
Sanchytriumtribonemae	36	0	0
Amoeboradixgromovi	33	0	3
Blastocladiellaemersonii	33	0	14
Catenariaanguillulae	38	0	9
Allomycesmacrogynus	36	0	11
1	42	0	0
2	30	0	12
3	50	0	0
4	50	0	0
5	41	0	1
6	42	0	8
7	48	0	2
8	50	0	0
9	50	0	2
10	48	0	3
11	39	0	8
12	47	0	0
13	47	0	3
14	50	0	0
15	50	0	1
16	51	0	0
17	51	0	1
18	52	0	0
19	36	0	8
20	40	0	2
21	42	0	2
22	44	0	9
23	51	0	1
24	52	0	0
25	49	0	0
26	49	0	2
27	48	0	1
28	47	0	2
29	49	0	2
30	51	0	1
31	52	0	2
32	51	0	2
33	50	0	2
34	51	0	0
35	51	0	0
36	51	0	1
37	52	0	0
38	52	0	1
39	53	0	2
40	54	0	1
41	55	0	0
42	55	0	0
43	55	0	0
44	52	0	0
45	52	0	0
46	52	0	0
47	52	0	3
48	55	0	0
49	55	1	0
50	54	1	0
51	53	1	0
52	52	2	0
53	50	0	0
54	50	0	0
55	50	8	0
56	42	0	0
57	42	0	0
58	42

## Sheet: adhesion
	all	gains	losses
Acanthamoebacastellanii	2	0	2
Dictyosteliumdiscoideum	3	0	1
Thecamonastraens	3	0	2
Salpingoecarosetta	6	0	0
Monosigabrevicollis	2	0	4
Nucleariathermophila	2	0	0
Parvulariaatlantis	2	0	0
Fonticulaalba	2	0	0
Rozellaallomycis	2	0	0
Paramicrosporidiumsacamoebae	1	0	0
Mitosporidiumdafniae	0	0	1
Paraphelidiumtribonemae	2	0	4
Synchytriumtaraxaci	0	0	2
Synchytriummicrobalum	2	0	0
Rhizoclosmatiumglobosum	2	0	0
Caulochytriumprotosteliodes	3	0	1
Spizellomycespunctatus	3	0	0
Blyttiomyceshelicus	2	0	0
Homolaphlyctispolyrhiza	2	0	1
Batrachochytriumdendrobatidis	3	0	0
Gonapodiaprolifera	4	0	0
Piromycessp	2	0	2
Pecoramycesruminatum	2	0	1
Neocallimastixcaliforniae	2	0	1
Anaeromycesrobustus	3	0	1
Rhizophagusirregularis	2	0	0
Glomuscerebriforme	2	0	0
Saitoellacomplicata	2	0	5
Schizosaccharomycespombe	2	0	5
Sclerotiniasclerotiorum	11	7	3
Yarrowialipolytica	2	0	3
Saccharomycescerevisiae	10	6	1
Pucciniagraminis	2	0	7
Ustilagomaydis	11	0	2
Postiaplacenta	12	0	0
Laccariabicolor	9	0	3
Cryptococcusneoformans	3	0	9
Morteriellaverticillata	2	0	0
Morterielaalpina	1	0	1
Umbelopsisisabellina	1	0	2
Phycomycesblakesleeanus	3	0	0
Rhizopusoryzae	2	0	0
Mucorcircinelloides	2	0	0
Cokeromycesrecurvatus	1	0	1
Piptocephaliscylindrospora	1	0	2
Massosporacicadina	0	0	2
Entomophthoramuscae	2	0	0
Conidioboluscoronatus	3	0	0
Linderinapennispora	2	0	0
Coemansiareversa	2	0	0
Smittiumculicis	2	0	0
Capniomycesstellatus	0	0	2
Basidiobolusmeristosporus	2	0	2
Basidiobolusheterosporus	3	0	1
Sanchytriumtribonemae	2	0	0
Amoeboradixgromovi	1	0	1
Blastocladiellaemersonii	2	0	1
Catenariaanguillulae	3	0	0
Allomycesmacrogynus	2	0	1
1	4	0	0
2	6	0	0
3	2	0	0
4	2	0	4
5	1	0	1
6	2	0	4
7	3	0	1
8	4	0	0
9	4	0	2
10	2	0	2
11	3	0	0
12	3	0	0
13	3	0	1
14	4	0	0
15	4	0	0
16	4	0	2
17	6	0	0
18	6	0	2
19	2	0	1
20	3	0	0
21	3	0	0
22	3	0	5
23	4	0	0
24	4	0	1
25	2	0	1
26	3	0	0
27	2	0	0
28	2	0	0
29	2	0	1
30	3	0	2
31	5	0	5
32	2	0	1
33	2	0	1
34	2	0	0
35	2	0	1
36	3	0	0
37	3	0	0
38	3	0	0
39	3	0	7
40	2	0	5
41	5	0	2
42	7	0	0
43	7	0	5
44	12	0	0
45	12	1	2
46	13	4	0
47	9	0	3
48	12	2	0
49	10	0	0
50	10	2	0
51	8	0	0
52	8	2	0
53	6	0	0
54	6	0	0
55	6	0	0
56	6	1	0
57	5	1	0
58	4

## Sheet: cellcycle
	all	gains	losses
Acanthamoebacastellanii	5	0	0
Dictyosteliumdiscoideum	5	0	0
Thecamonastraens	5	0	0
Salpingoecarosetta	5	0	0
Monosigabrevicollis	5	0	0
Nucleariathermophila	5	0	0
Parvulariaatlantis	5	0	0
Fonticulaalba	5	0	0
Rozellaallomycis	5	0	3
Paramicrosporidiumsacamoebae	5	0	3
Mitosporidiumdafniae	8	0	0
Paraphelidiumtribonemae	8	0	0
Synchytriumtaraxaci	8	0	2
Synchytriummicrobalum	10	0	0
Rhizoclosmatiumglobosum	8	0	0
Caulochytriumprotosteliodes	8	0	3
Spizellomycespunctatus	6	0	5
Blyttiomyceshelicus	8	0	2
Homolaphlyctispolyrhiza	8	0	0
Batrachochytriumdendrobatidis	5	0	3
Gonapodiaprolifera	6	0	3
Piromycessp	8	0	0
Pecoramycesruminatum	8	0	0
Neocallimastixcaliforniae	8	0	0
Anaeromycesrobustus	8	0	0
Rhizophagusirregularis	9	0	0
Glomuscerebriforme	9	0	0
Saitoellacomplicata	11	0	0
Schizosaccharomycespombe	6	0	5
Sclerotiniasclerotiorum	11	0	0
Yarrowialipolytica	11	0	0
Saccharomycescerevisiae	11	0	0
Pucciniagraminis	6	0	5
Ustilagomaydis	6	0	5
Postiaplacenta	11	0	0
Laccariabicolor	6	0	5
Cryptococcusneoformans	6	0	5
Morteriellaverticillata	11	0	0
Morterielaalpina	9	0	2
Umbelopsisisabellina	6	0	3
Phycomycesblakesleeanus	6	0	3
Rhizopusoryzae	6	0	3
Mucorcircinelloides	6	0	3
Cokeromycesrecurvatus	9	0	0
Piptocephaliscylindrospora	5	0	6
Massosporacicadina	5	0	3
Entomophthoramuscae	8	0	0
Conidioboluscoronatus	6	0	2
Linderinapennispora	10	0	1
Coemansiareversa	6	0	5
Smittiumculicis	8	0	1
Capniomycesstellatus	9	0	0
Basidiobolusmeristosporus	9	0	0
Basidiobolusheterosporus	9	0	0
Sanchytriumtribonemae	5	0	0
Amoeboradixgromovi	5	0	0
Blastocladiellaemersonii	8	0	2
Catenariaanguillulae	5	0	5
Allomycesmacrogynus	5	0	5
1	5	0	0
2	5	0	0
3	5	0	0
4	5	0	0
5	8	0	0
6	8	0	0
7	8	0	0
8	8	0	0
9	8	0	3
10	10	0	1
11	8	0	1
12	9	0	0
13	9	0	0
14	9	0	0
15	9	0	2
16	11	0	0
17	11	0	0
18	11	0	0
19	5	0	3
20	8	0	0
21	8	0	0
22	8	0	3
23	9	0	0
24	9	0	2
25	8	0	0
26	8	0	3
27	11	0	0
28	9	0	2
29	11	0	0
30	11	0	0
31	11	0	0
32	9	0	2
33	11	0	0
34	9	0	0
35	9	0	0
36	9	0	0
37	9	0	2
38	11	0	0
39	11	0	0
40	11	0	0
41	11	0	0
42	11	0	0
43	11	0	0
44	11	0	0
45	11	0	0
46	11	0	0
47	11	0	0
48	11	0	0
49	11	0	0
50	11	0	0
51	11	0	0
52	11	3	0
53	8	0	0
54	8	3	0
55	5	0	0
56	5	0	0
57	5	0	0
58	5

## Sheet: cellwall
	all	gains	losses
Acanthamoebacastellanii	51	0	1
Dictyosteliumdiscoideum	8	0	44
Thecamonastraens	6	0	46
Salpingoecarosetta	26	0	2
Monosigabrevicollis	27	0	1
Nucleariathermophila	46	0	5
Parvulariaatlantis	36	0	0
Fonticulaalba	26	0	10
Rozellaallomycis	41	0	14
Paramicrosporidiumsacamoebae	47	0	5
Mitosporidiumdafniae	46	0	6
Paraphelidiumtribonemae	65	0	10
Synchytriumtaraxaci	61	0	11
Synchytriummicrobalum	71	0	1
Rhizoclosmatiumglobosum	61	0	0
Caulochytriumprotosteliodes	60	0	6
Spizellomycespunctatus	56	0	9
Blyttiomyceshelicus	50	0	13
Homolaphlyctispolyrhiza	56	0	2
Batrachochytriumdendrobatidis	56	0	2
Gonapodiaprolifera	52	0	8
Piromycessp	53	0	7
Pecoramycesruminatum	54	0	6
Neocallimastixcaliforniae	56	0	4
Anaeromycesrobustus	58	0	2
Rhizophagusirregularis	58	0	4
Glomuscerebriforme	62	0	0
Saitoellacomplicata	86	0	1
Schizosaccharomycespombe	69	0	18
Sclerotiniasclerotiorum	85	1	4
Yarrowialipolytica	84	0	0
Saccharomycescerevisiae	79	2	7
Pucciniagraminis	67	0	13
Ustilagomaydis	63	0	15
Postiaplacenta	78	0	0
Laccariabicolor	71	0	7
Cryptococcusneoformans	65	0	13
Morteriellaverticillata	74	0	0
Morterielaalpina	69	0	5
Umbelopsisisabellina	77	0	1
Phycomycesblakesleeanus	68	0	6
Rhizopusoryzae	68	0	6
Mucorcircinelloides	67	0	7
Cokeromycesrecurvatus	72	0	2
Piptocephaliscylindrospora	58	0	20
Massosporacicadina	69	0	7
Entomophthoramuscae	76	0	0
Conidioboluscoronatus	65	0	11
Linderinapennispora	76	0	0
Coemansiareversa	69	0	7
Smittiumculicis	71	0	5
Capniomycesstellatus	74	0	2
Basidiobolusmeristosporus	76	0	0
Basidiobolusheterosporus	74	0	2
Sanchytriumtribonemae	51	0	0
Amoeboradixgromovi	50	0	1
Blastocladiellaemersonii	49	0	20
Catenariaanguillulae	50	0	18
Allomycesmacrogynus	61	0	8
1	52	0	0
2	28	0	24
3	36	0	15
4	51	0	12
5	52	0	3
6	55	0	11
7	60	0	0
8	60	0	0
9	60	0	19
10	72	0	5
11	58	0	3
12	60	0	1
13	61	0	4
14	65	0	0
15	65	0	12
16	77	0	1
17	78	0	1
18	79	0	4
19	51	0	17
20	54	0	11
21	65	0	3
22	68	0	15
23	76	0	0
24	76	0	2
25	76	0	0
26	76	0	1
27	76	0	1
28	76	0	1
29	77	0	0
30	77	0	1
31	78	0	8
32	62	0	16
33	74	0	4
34	74	0	0
35	74	0	0
36	74	0	3
37	77	0	1
38	78	0	0
39	78	0	8
40	86	0	1
41	84	0	4
42	88	1	0
43	87	2	1
44	78	0	0
45	78	0	0
46	78	0	2
47	80	0	6
48	86	0	0
49	86	0	0
50	86	3	0
51	83	0	0
52	83	8	0
53	75	9	0
54	66	3	0
55	63	11	0
56	52	0	0
57	52	0	0
58	52

## Sheet: microtubules
	all	gains	losses
Acanthamoebacastellanii	4	0	14
Dictyosteliumdiscoideum	18	0	0
Thecamonastraens	21	0	0
Salpingoecarosetta	24	0	1
Monosigabrevicollis	22	0	3
Nucleariathermophila	27	0	3
Parvulariaatlantis	29	0	0
Fonticulaalba	28	0	1
Rozellaallomycis	22	0	7
Paramicrosporidiumsacamoebae	24	0	0
Mitosporidiumdafniae	20	0	4
Paraphelidiumtribonemae	28	0	2
Synchytriumtaraxaci	27	0	3
Synchytriummicrobalum	29	0	1
Rhizoclosmatiumglobosum	28	0	0
Caulochytriumprotosteliodes	27	0	3
Spizellomycespunctatus	24	0	4
Blyttiomyceshelicus	27	0	0
Homolaphlyctispolyrhiza	25	0	3
Batrachochytriumdendrobatidis	21	0	7
Gonapodiaprolifera	22	0	7
Piromycessp	26	0	4
Pecoramycesruminatum	19	0	11
Neocallimastixcaliforniae	29	0	1
Anaeromycesrobustus	30	0	0
Rhizophagusirregularis	29	0	0
Glomuscerebriforme	29	0	0
Saitoellacomplicata	29	0	3
Schizosaccharomycespombe	21	0	11
Sclerotiniasclerotiorum	31	0	1
Yarrowialipolytica	32	0	0
Saccharomycescerevisiae	17	0	15
Pucciniagraminis	23	0	7
Ustilagomaydis	27	0	3
Postiaplacenta	29	0	1
Laccariabicolor	27	0	3
Cryptococcusneoformans	27	0	3
Morteriellaverticillata	30	0	0
Morterielaalpina	23	0	7
Umbelopsisisabellina	28	0	4
Phycomycesblakesleeanus	22	0	8
Rhizopusoryzae	24	0	6
Mucorcircinelloides	21	0	9
Cokeromycesrecurvatus	29	0	1
Piptocephaliscylindrospora	25	0	7
Massosporacicadina	18	0	11
Entomophthoramuscae	29	0	0
Conidioboluscoronatus	22	0	8
Linderinapennispora	27	0	2
Coemansiareversa	22	0	7
Smittiumculicis	28	0	0
Capniomycesstellatus	22	0	6
Basidiobolusmeristosporus	28	0	2
Basidiobolusheterosporus	24	0	6
Sanchytriumtribonemae	27	0	1
Amoeboradixgromovi	28	0	0
Blastocladiellaemersonii	23	0	7
Catenariaanguillulae	23	0	7
Allomycesmacrogynus	22	0	8
1	18	0	0
2	25	0	0
3	29	0	1
4	30	0	0
5	24	0	5
6	29	0	1
7	30	0	0
8	30	0	0
9	30	0	0
10	30	0	0
11	28	0	1
12	28	0	1
13	29	0	1
14	30	0	0
15	30	0	0
16	30	0	0
17	30	0	0
18	30	0	0
19	28	0	1
20	27	0	1
21	28	0	1
22	29	0	1
23	30	0	2
24	32	0	0
25	29	0	1
26	30	0	0
27	29	0	0
28	28	0	1
29	29	0	1
30	30	0	2
31	32	0	0
32	29	0	1
33	30	0	0
34	30	0	0
35	30	0	0
36	30	0	0
37	30	0	0
38	30	0	0
39	30	0	2
40	30	0	2
41	32	0	0
42	32	0	0
43	32	0	0
44	30	0	0
45	30	0	0
46	30	0	0
47	30	0	2
48	32	0	0
49	32	0	0
50	32	2	0
51	30	0	0
52	30	0	0
53	30	0	0
54	30	0	0
55	30	5	0
56	25	4	0
57	21	3	0
58	18

## Sheet: polarity
	all	gains	losses
Acanthamoebacastellanii	76	0	1
Dictyosteliumdiscoideum	50	0	27
Thecamonastraens	52	0	26
Salpingoecarosetta	51	0	1
Monosigabrevicollis	49	0	3
Nucleariathermophila	59	0	24
Parvulariaatlantis	82	0	2
Fonticulaalba	79	0	5
Rozellaallomycis	51	0	21
Paramicrosporidiumsacamoebae	64	0	0
Mitosporidiumdafniae	42	0	22
Paraphelidiumtribonemae	83	0	6
Synchytriumtaraxaci	55	0	26
Synchytriummicrobalum	81	0	0
Rhizoclosmatiumglobosum	77	0	0
Caulochytriumprotosteliodes	72	0	16
Spizellomycespunctatus	55	0	28
Blyttiomyceshelicus	73	0	4
Homolaphlyctispolyrhiza	64	0	10
Batrachochytriumdendrobatidis	53	0	21
Gonapodiaprolifera	53	0	18
Piromycessp	74	0	8
Pecoramycesruminatum	65	0	11
Neocallimastixcaliforniae	75	0	1
Anaeromycesrobustus	77	0	2
Rhizophagusirregularis	87	0	2
Glomuscerebriforme	89	0	0
Saitoellacomplicata	89	0	5
Schizosaccharomycespombe	63	0	30
Sclerotiniasclerotiorum	87	1	7
Yarrowialipolytica	92	0	1
Saccharomycescerevisiae	89	10	14
Pucciniagraminis	52	0	34
Ustilagomaydis	57	0	29
Postiaplacenta	86	0	0
Laccariabicolor	55	0	31
Cryptococcusneoformans	56	0	30
Morteriellaverticillata	84	0	0
Morterielaalpina	68	0	16
Umbelopsisisabellina	73	0	17
Phycomycesblakesleeanus	60	0	22
Rhizopusoryzae	60	0	21
Mucorcircinelloides	60	0	21
Cokeromycesrecurvatus	53	0	28
Piptocephaliscylindrospora	74	0	16
Massosporacicadina	54	0	26
Entomophthoramuscae	80	0	0
Conidioboluscoronatus	58	0	23
Linderinapennispora	81	0	1
Coemansiareversa	59	0	23
Smittiumculicis	80	0	0
Capniomycesstellatus	66	0	14
Basidiobolusmeristosporus	87	0	0
Basidiobolusheterosporus	66	0	21
Sanchytriumtribonemae	81	0	1
Amoeboradixgromovi	82	0	0
Blastocladiellaemersonii	49	0	31
Catenariaanguillulae	55	0	25
Allomycesmacrogynus	53	0	27
1	77	0	0
2	52	0	26
3	84	1	0
4	83	0	4
5	64	0	8
6	72	0	16
7	76	0	3
8	79	0	3
9	82	0	6
10	81	0	7
11	74	0	11
12	80	0	5
13	85	0	2
14	87	0	0
15	87	0	1
16	88	0	0
17	88	0	0
18	88	0	3
19	82	0	1
20	58	0	2
21	60	0	23
22	83	0	8
23	87	0	2
24	89	0	1
25	80	0	1
26	81	0	5
27	82	0	2
28	80	0	4
29	84	0	2
30	86	0	4
31	90	0	2
32	89	0	3
33	84	0	7
34	81	0	0
35	81	0	1
36	82	0	3
37	85	0	6
38	91	0	1
39	92	0	1
40	89	0	5
41	93	1	1
42	93	0	1
43	94	1	0
44	86	0	0
45	86	0	0
46	86	0	0
47	86	0	7
48	93	0	0
49	93	1	0
50	92	1	0
51	91	0	0
52	91	2	0
53	89	1	0
54	88	1	0
55	87	9	0
56	78	0	0
57	78	1	0
58	77

## Sheet: septation
	all	gains	losses
Acanthamoebacastellanii	32	0	0
Dictyosteliumdiscoideum	21	0	11
Thecamonastraens	21	0	11
Salpingoecarosetta	30	0	0
Monosigabrevicollis	26	0	4
Nucleariathermophila	36	0	7
Parvulariaatlantis	43	0	0
Fonticulaalba	37	0	6
Rozellaallomycis	32	0	4
Paramicrosporidiumsacamoebae	36	0	0
Mitosporidiumdafniae	30	0	6
Paraphelidiumtribonemae	44	0	4
Synchytriumtaraxaci	33	0	11
Synchytriummicrobalum	43	0	1
Rhizoclosmatiumglobosum	42	0	3
Caulochytriumprotosteliodes	43	0	4
Spizellomycespunctatus	36	0	6
Blyttiomyceshelicus	31	0	10
Homolaphlyctispolyrhiza	33	0	6
Batrachochytriumdendrobatidis	35	0	4
Gonapodiaprolifera	34	0	7
Piromycessp	46	0	3
Pecoramycesruminatum	36	0	11
Neocallimastixcaliforniae	47	0	0
Anaeromycesrobustus	45	0	3
Rhizophagusirregularis	43	0	0
Glomuscerebriforme	41	0	2
Saitoellacomplicata	53	0	1
Schizosaccharomycespombe	44	1	11
Sclerotiniasclerotiorum	54	1	0
Yarrowialipolytica	51	0	0
Saccharomycescerevisiae	39	0	12
Pucciniagraminis	37	0	15
Ustilagomaydis	36	0	14
Postiaplacenta	50	0	0
Laccariabicolor	35	0	15
Cryptococcusneoformans	35	0	15
Morteriellaverticillata	45	0	0
Morterielaalpina	38	0	7
Umbelopsisisabellina	39	0	12
Phycomycesblakesleeanus	36	0	8
Rhizopusoryzae	37	0	7
Mucorcircinelloides	39	0	5
Cokeromycesrecurvatus	36	0	8
Piptocephaliscylindrospora	37	0	13
Massosporacicadina	29	0	14
Entomophthoramuscae	43	0	0
Conidioboluscoronatus	34	0	11
Linderinapennispora	46	0	1
Coemansiareversa	37	0	10
Smittiumculicis	45	0	0
Capniomycesstellatus	42	0	3
Basidiobolusmeristosporus	49	0	0
Basidiobolusheterosporus	37	0	12
Sanchytriumtribonemae	39	0	0
Amoeboradixgromovi	38	0	1
Blastocladiellaemersonii	35	0	6
Catenariaanguillulae	29	0	12
Allomycesmacrogynus	29	0	12
1	32	0	0
2	30	0	13
3	43	0	0
4	43	0	1
5	36	0	0
6	36	0	8
7	47	0	1
8	48	0	1
9	49	0	3
10	44	0	5
11	39	0	0
12	38	0	1
13	39	0	5
14	44	0	2
15	46	0	3
16	49	0	0
17	49	0	3
18	52	0	0
19	39	0	2
20	37	0	0
21	37	0	4
22	41	0	11
23	49	0	0
24	49	0	1
25	43	0	2
26	45	0	5
27	47	0	2
28	45	0	4
29	49	0	1
30	50	0	0
31	50	0	2
32	43	0	7
33	45	0	4
34	44	0	0
35	44	0	0
36	44	0	1
37	45	0	4
38	49	0	1
39	50	0	2
40	53	1	1
41	51	0	2
42	53	0	0
43	53	0	0
44	50	0	0
45	50	0	0
46	50	0	2
47	52	0	1
48	53	1	0
49	52	0	0
50	52	0	0
51	52	0	0
52	52	4	0
53	48	4	0
54	44	0	0
55	44	1	0
56	43	11	0
57	32	0	0
58	32

## Sheet: signaling
	all	gains	losses
Acanthamoebacastellanii	62	0	1
Dictyosteliumdiscoideum	43	0	20
Thecamonastraens	38	0	27
Salpingoecarosetta	42	0	1
Monosigabrevicollis	42	0	1
Nucleariathermophila	56	0	5
Parvulariaatlantis	61	0	0
Fonticulaalba	53	0	8
Rozellaallomycis	51	0	8
Paramicrosporidiumsacamoebae	51	0	0
Mitosporidiumdafniae	46	0	5
Paraphelidiumtribonemae	57	0	12
Synchytriumtaraxaci	49	0	16
Synchytriummicrobalum	65	0	0
Rhizoclosmatiumglobosum	64	0	1
Caulochytriumprotosteliodes	59	0	7
Spizellomycespunctatus	55	0	10
Blyttiomyceshelicus	62	0	1
Homolaphlyctispolyrhiza	56	0	3
Batrachochytriumdendrobatidis	47	0	12
Gonapodiaprolifera	50	0	10
Piromycessp	60	0	2
Pecoramycesruminatum	51	0	11
Neocallimastixcaliforniae	62	0	0
Anaeromycesrobustus	62	0	0
Rhizophagusirregularis	74	0	0
Glomuscerebriforme	73	0	1
Saitoellacomplicata	70	0	11
Schizosaccharomycespombe	57	0	24
Sclerotiniasclerotiorum	85	0	0
Yarrowialipolytica	78	0	1
Saccharomycescerevisiae	76	1	4
Pucciniagraminis	56	0	11
Ustilagomaydis	56	0	11
Postiaplacenta	67	0	0
Laccariabicolor	58	0	9
Cryptococcusneoformans	53	0	14
Morteriellaverticillata	62	0	0
Morterielaalpina	59	0	3
Umbelopsisisabellina	57	0	5
Phycomycesblakesleeanus	53	0	7
Rhizopusoryzae	53	0	7
Mucorcircinelloides	53	0	7
Cokeromycesrecurvatus	57	0	3
Piptocephaliscylindrospora	61	0	6
Massosporacicadina	46	0	12
Entomophthoramuscae	58	0	0
Conidioboluscoronatus	49	0	9
Linderinapennispora	61	0	0
Coemansiareversa	54	0	7
Smittiumculicis	59	0	1
Capniomycesstellatus	59	0	1
Basidiobolusmeristosporus	69	0	0
Basidiobolusheterosporus	63	0	6
Sanchytriumtribonemae	56	0	0
Amoeboradixgromovi	56	0	0
Blastocladiellaemersonii	48	0	13
Catenariaanguillulae	47	0	14
Allomycesmacrogynus	47	0	14
1	63	0	0
2	43	0	23
3	61	0	0
4	61	0	8
5	51	0	8
6	59	0	10
7	62	0	0
8	62	0	0
9	62	0	5
10	65	0	2
11	59	0	7
12	65	0	1
13	66	0	0
14	66	0	0
15	66	0	1
16	67	0	0
17	67	0	0
18	67	0	3
19	56	0	3
20	51	0	0
21	51	0	8
22	59	0	12
23	69	0	0
24	69	0	0
25	58	0	0
26	58	0	4
27	61	0	0
28	60	0	1
29	61	0	1
30	62	0	7
31	69	0	3
32	74	0	0
33	62	0	0
34	60	0	0
35	60	0	0
36	60	0	0
37	60	0	2
38	62	0	12
39	74	0	3
40	70	0	11
41	79	3	9
42	85	4	0
43	81	4	0
44	67	0	0
45	67	0	0
46	67	0	0
47	67	0	10
48	77	0	0
49	77	5	0
50	72	1	0
51	71	1	0
52	70	1	0
53	69	0	0
54	69	0	0
55	69	3	0
56	66	1	0
57	65	2	0
58	63

[truncated: 2 more sheets: transcription, vesicles]
