# Supplementary material for: Phylogenomics of a new fungal phylum reveals multiple waves of reductive evolution across Holomycota
Source: Nat Commun. 2021 Aug 17;12:4973. doi: 10.1038/s41467-021-25308-w (PMC8371127; doi:10.1038/s41467-021-25308-w)
Supplement: Supplementary file 10 — Supplementary Data 8 [file 41467_2021_25308_MOESM10_ESM.xlsx]

## Sheet: Metadata
Supplementary Data 8. Origin of sequence data used in this work.
Taxon	Database used	NCBI BioProject	NCBI BioSample	Sample source	Assembly/SRA/EST ID	Year published in NCBI	Reference publication	DOI
Dictyostelium discoideum AX4	NCBI	PRJNA13925	SAMN02953606	Northwestern University	GCA_000004695.1 dicty_2.7	2005	The genome of the social amoeba Dictyostelium discoideum	10.1038/nature03481
Acanthamoeba castellanii str. Neff	NCBI	PRJNA66753	SAMN02953809	JCVI	GCA_000313135.1 Acastellanii.strNEFF v1	2013	Genome of Acanthamoeba castellanii highlights extensive lateral gene transfer and early evolution of tyrosine kinase signaling	10.1186/gb-2013-14-2-r11
Thecamonas trahens ATCC 50062	NCBI	PRJNA274920	SAMN02953775	Broad Institute	GCA_000142905.1 TheTra_May2010	2014	Widespread occurrence of organelle genome-encoded 5S rRNAs including permuted molecules.	10.1093/nar/gku1266
Monosiga brevicollis MX1	NCBI	PRJNA28133	SAMN02953695	Joint Genome Institute	GCA_000002865.1 V1.0	2008	The genome of the choanoflagellate Monosiga brevicollis and the origin of metazoans	10.1038/nature06617
Salpingoeca rosetta	NCBI	PRJNA193541	SAMN00013333	Broad Institute	GCF_000188695.1	2011	Premetazoan genome evolution and the regulation of cell differentiation in the choanoflagellate Salpingoeca rosetta	10.1186/gb-2013-14-2-r15
Fonticula alba ATCC 38817	NCBI	PRJNA262900	SAMN02741864	Broad Institute	GCA_000388065.2 Font_alba_ATCC_38817_V2	2009	Phylogeny of the “Forgotten” Cellular Slime Mold, Fonticula alba, Reveals a Key Evolutionary Branch within Opisthokonta	10.1093/molbev/msp185
Parvularia atlantis ATCC 50694	Figshare	3898485	3898485	Multicellgenome Lab	https://figshare.com/articles/Nuclearia_sp_ATCC_50694_-_Transcriptome/3898485	2015	Phylogenomics Reveals Convergent Evolution of Lifestyles in Close Relatives of Animals and Fungi	10.1016/j.cub.2015.07.053
Nuclearia thermophila JP100	NCBI	PRJNA517920	SAMN10996516	ESE lab, CNRS, Paris-Saclay University	SRS4416880	2019	Combined cultivation and single-cell approaches to the phylogenomics of nucleariid amoebae, close relatives of fungi	10.1098/rstb.2019.0094
Rozella allomycis ATCC 50818	NCBI	PRJNA81749	SAMN01940551	University of Michigan	GCA_000442015.1 Rozella_k41_t100	2013	Shared signatures of parasitism and phylogenomics unite Cryptomycota and microsporidia	10.1016/j.cub.2013.06.057
Paramicrosporidium saccamoebae KSL3	NCBI	PRJNA331101	SAMN05861576	University of Michigan	GCA_002794465.1 KSL3_v6	2017	The genome of an intranuclear parasite, Paramicrosporidium saccamoebae, reveals alternative adaptations to obligate intracellular parasitism.	10.7554/eLife.29594
Mitosporidium daphniae UGP3	NCBI	PRJNA292596	SAMN02714227	Illinois Institute of Technology	GCA_000760515.2 UGP1.1	2014	Evolution of a morphological novelty occurred before genome compaction in a lineage of extreme parasites	10.1073/pnas.1410442111
Amphiamblys sp. WSBS2006	NCBI	PRJNA321520	SAMN04998954	Lomonosov Moscow State University	GCA_001875675.1 ASM187567v1	2017	Genomic Survey of a Hyperparasitic Microsporidian Amphiamblys sp. (Metchnikovellidae)	10.1093/gbe/evw235
Metchnikovella incurvata LNA5	NCBI	PRJNA477760	SAMN09479034	ESE lab, CNRS, Paris-Saclay University	GCA_003600395.1 ASM360039v1	2018	Evolutionary Genomics of Metchnikovella incurvata (Metchnikovellidae): An Early Branching Microsporidium	10.1093/gbe/evy205
Nematocida parisii ERTm1	NCBI	PRJNA51843	SAMN02981274	Broad Institute	GCA_000250985.1 Nema_parisii_ERTm1_V3	2012	Microsporidian genome analysis reveals evolutionary strategies for obligate intracellular growth	10.1101/gr.142802.112
Edhazardia aedis USNM 41457	NCBI	PRJNA65125	SAMN02981318	Broad Institute	GCA_000230595.3 Edha_aedis_V4b	2015	Contrasting host-pathogen interactions and genome evolution in two generalist and specialist microsporidian pathogens of mosquitoes	10.1038/ncomms8121
Antonospora locustae HM-2013	JGI	PRJNA185776	X	University of British Columbia	Go0038411 Antlo1.download.html	2004	Patterns of genome evolution among the microsporidian parasites / Genome compaction and stability in microsporidian intracellular parasites. Encephalitozoon cuniculi, Antonospora locustae and Enterocytozoon bieneusi	10.1371/journal.pone.0001277 / 10.1016/j.cub.2004.04.041
Anncaliia algerae PRA339	NCBI	PRJNA188095	SAMN01907312	Broad Institute	GCA_000385875.2 Annc_alge_insect_USDA_JJB_V2	2014	The Genome Sequence of Anncaliia algerae insect isolate PRA339	EMBL/GenBank/DDBJ databases
Pseudoloma neurophilia MK1	NCBI	PRJNA206217	SAMN02213404	University of Ottawa	GCA_001432165.1 ASM143216v1	2017	Genome Analysis of Pseudoloma neurophilia: A Microsporidian Parasite of Zebrafish (Danio rerio).	10.1111/jeu.12331
Trachipleistophora hominis	NCBI	PRJNA84343	SAMN02981473	Newcastle University	GCA_000316135.1 ASM31613v1	2012	The genome of the obligate intracellular parasite Trachipleistophora hominis: new insights into microsporidian genome dynamics and reductive evolution	10.1371/journal.ppat.1002979 / EMBL/GenBank/DDBJ databases
Vavraia culicis subsp. Floridensis	NCBI	PRJNA242548	SAMN02981300	Broad Institute	GCA_000192795.1 Vavr_culi_floridensis_V1	2011	Contrasting host–pathogen interactions and genome evolution in two generalist and specialist microsporidian pathogens of mosquitoes / The genome sequence of Vavraia culicis strain floridensis. / Microsporidian genome analysis reveals evolutionary strategies for obligate intracellular growth	10.1038/ncomms8121 / 10.1101/gr.142802.112
Vittaforma corneae ATCC 50505	NCBI	PRJNA242549	SAMN02981316	Broad Institute	GCA_000231115.1 Vitt_corn_V1	2011	Microsporidian genome analysis reveals evolutionary strategies for obligate intracellular growth / The Genome Sequence of Vittaforma corneae strain ATCC 50505	10.1101/gr.142802.112. / EMBL/GenBank/DDBJ databases
Enterocytozoon bieneusi H348	NCBI	PRJNA28163	SAMN00017218	Tufts Cummings School of Veterinary Medicine / Agencourt Bioscience Corporation	GCA_000209485.1 ASM20948v1	2007	Patterns of genome evolution among the microsporidian parasites Encephalitozoon cuniculi, Antonospora locustae and Enterocytozoon bieneusi / Genomic survey of the non-cultivatable opportunistic human pathogen, Enterocytozoon bieneusi.	10.1371/journal.pone.0001277 / 10.1371/journal.ppat.1000261
Nosema ceranae BRL01	NCBI	PRJNA32971	SAMN00002233	USDA-ARS Bee Research Laboratory / Roche Applied Sciences	GCA_000182985.1	2015	Genomic analyses of the microsporidian Nosema ceranae, an emergent pathogen of honey bees	10.1371/journal.ppat.1000466
Ordospora colligata OC4	NCBI	PRJNA210314	SAMN02867507	University of British Columbia	GCA_000803265.1 ASM80326v1	2015	The Ordospora colligata genome: Evolution of extreme reduction in microsporidia and host-to-parasite horizontal gene transfer	10.1128/mBio.02400-14
Encephalitozoon intestinalis ATCC 50506	NCBI	PRJNA51607	SAMN03081424	University of British Columbia	GCA_000146465.1 ASM14646v1	2010	The complete sequence of the smallest known nuclear genome from the microsporidian Encephalitozoon intestinalis	10.1038/ncomms1082
Encephalitozoon cuniculi GB-M1	NCBI	PRJNA155	SAMEA3138295	Genoscope / Universite Blaise Pascal	GCA_000091225.1 ASM9122v1	2001	Genome sequence and gene compaction of the eukaryote parasite Encephalitozoon cuniculi	10.1038/35106579
Paraphelidium tribonemae X-108	NCBI	PRJNA402032	SAMN07614855 / SAMN07614854	ESE lab, CNRS, Paris-Saclay University	SRR6014119 / SRR6014120	2018	Global transcriptome analysis of the aphelid Paraphelidium tribonemae supports the phagotrophic origin of fungi	10.1038/s42003-018-0235-z
Gonapodya prolifera JEL478	NCBI/JGI	PRJNA207863	SAMN02746072	Joint Genome Institute	GCA_001574975.1 Ganpr1	2015	Phylogenomic Analyses Indicate that Early Fungi Evolved Digesting Cell Walls of Algal Ancestors of Land Plants	10.1093/gbe/evv090
Anaeromyces robustus S4	NCBI	PRJNA330692	SAMN05421914	Joint Genome Institute	GCA_002104895.1 Anaeromyces sp. S4 v1.0	2017	A parts list for fungal cellulosomes revealed by comparative genomics. / Widespread adenine N6-methylation of active genes in fungi.	10.1038/nmicrobiol.2017.87 / 10.1038/ng.3859
Piromyces sp. E2	NCBI	PRJNA82799	SAMN00788684	Joint Genome Institute	GCA_002157105.1 PirspE2 v1.0	2017	A parts list for fungal cellulosomes revealed by comparative genomics.	10.1038/nmicrobiol.2017.87
Neocallimastix californiae G1	NCBI	PRJNA262392	SAMN05428678	Joint Genome Institute	GCA_002104975.1 Neocallimastix sp. G1 v1.0	2017	A parts list for fungal cellulosomes revealed by comparative genomics.	10.1038/nmicrobiol.2017.87
Pecoramyces ruminatum C1A	NCBI	PRJNA200719	SAMN02981539	Oklahoma State University	GCA_000412615.1 Orpinomyces sp. Strain C1A	2013	The genome of the anaerobic fungus Orpinomyces sp. strain C1A reveals the unique evolutionary history of a remarkable plant biomass degrader.	10.1128/AEM.00821-13
Caulochytrium protostelioides ATCC 52028	NCBI/JGI	PRJNA421608	SAMN08148457	Joint Genome Institute	GCA_003615045.1 Caupr1	2018	Leveraging single-cell genomics to expand the fungal tree of life	10.1038/s41564-018-0261-0
Synchytrium microbalum JEL517	NCBI	PRJNA576245	SAMN08987497	Agriculture and Agri-Food Canada	GCA_006535985.1 ASM653598v1	2019	Comparative genomics of chytrid fungi reveal insights into the obligate biotrophic and pathogenic lifestyle of Synchytrium endobioticum	10.1038/s41598-019-45128-9
Synchytrium taraxaci Stara13	NCBI	PRJEB24465	SAMEA104555617	Wageningen University and Research	ERR2451320	2018	The linear mitochondrial genome of the quarantine chytrid Synchytrium endobioticum; insights into the evolution and recent history of an obligate biotrophic plant pathogen	10.1186/s12862-018-1246-6
Rhizoclosmatium globosum JEL800	NCBI	PRJNA330693	SAMN05421919	Joint Genome Institute	GCA_002104985.1 Rhihy1	2017	Widespread adenine N6-methylation of active genes in fungi.	10.1038/ng.3859
Homolaphlyctis polyrhiza JEL142	NCBI	PRJNA68115	SAMN02981350	University of Idaho	GCA_000235945.1 HOMPOL_1.0	2011	Genomic transition to pathogenicity in chytrid fungi	10.1371/journal.ppat.1002338
Spizellomyces punctatus BR117	NCBI	PRJNA319336	SAMN00716787	Broad Institute	GCA_000182565.2 S_punctatus_V1	2016	Genome Sequence of Spizellomyces punctatus	10.1128/genomeA.00849-16
Batrachochytrium dendrobatidis JAM81	NCBI	PRJNA41157	SAMN02746048	Joint Genome Institute	GCA_000203795.1 v1.0	2011	Genomic Transition to Pathogenicity in Chytrid Fungi	10.1371/journal.ppat.1002338
Blyttiomyces helicus Perch Fen	NCBI/JGI	PRJNA332782	SAMN05443170	Joint Genome Institute	GCA_003614705.1 Blyhe1	2018	Leveraging single-cell genomics to expand the fungal tree of life	10.1038/s41564-018-0261-0
Amoeboradix gromovi X-113	NCBI	PRJNA668693	SAMN16418512	ESE lab, CNRS, Paris-Saclay University	PRJNA668693	2021	This study	This study
Sanchytrium tribonematis X-128	NCBI	PRJNA668694	SAMN16418513	ESE lab, CNRS, Paris-Saclay University	PRJNA668694	2021	This study	This study
Allomyces macrogynus ATCC 38327	NCBI	PRJNA20563	SAMN02953744	Broad Institute	GCA_000151295.1 A_macrogynus_V3	2015	The Genome Sequence of Allomyces macrogynus strain ATCC 38327 / Origins of Multicellularity Sequencing Project, Broad Institute of Harvard and MI	EMBL/GenBank/DDBJ databases
Blastocladiella emersonii ATCC 22665	NCBI	dbEST-Id 25065829 to 25082878.	dbEST-Id 25065829 to 25082878.	Universidade de São Paulo	dbEST:CO961503-CO978552	2005	Gene discovery and expression profile analysis through sequencing of expressed sequence tags from different developmental stages of the chytridiomycete Blastocladiella emersonii.	10.1128/EC.4.2.455-464.2005
Catenaria anguillulae PL171	NCBI	PRJNA330705	SAMN05421822	Joint Genome Institute	GCA_002102555.1 Catan2	2017	Widespread adenine N6-methylation of active genes in fungi.	10.1038/ng.3859
Basidiobolus heterosporus B8920	NCBI	PRJNA211915	SAMN02371514	Institute for Genome Sciences, University of Maryland	GCA_000697455.1 BasHetB8920-1.0	2014	An integrated genomic and transcriptomic survey of mucormycosis-causing fungi.	10.1038/ncomms12218
Basidiobolus meristosporus CBS 931.73	NCBI	PRJNA196075	SAMN02745972	Joint Genome Institute	GCA_002104905.1 Basme2finSC	2017	Widespread adenine N6-methylation of active genes in fungi.	10.1038/ng.3859
Piptocephalis cylindrospora RSA 2659	NCBI/JGI	PRJNA346814	SAMN05920701	Joint Genome Institute	GCA_003614145.1 Pipcy3_1/ 1019821	2018	Leveraging single-cell genomics to expand the fungal tree of life.	10.1038/s41564-018-0261-0
Entomophthora muscae KVL-14-117	NCBI	PRJEB10825	SAMEA3545222	University of Copenhagen	GCA_900018355.1 Em_KVL-14-118	2017	Comparative transcriptomics reveal host-specific nucleotide variation in entomophthoralean fungi	10.1111/mec.13863
Conidiobolus coronatus NRRL 28638	NCBI	PRJNA67455	SAMN00779232	Joint Genome Institute	GCA_001566745.1 Conidiobolus coronatus NRRL28638	2015	Phylogenomic Analyses Indicate that Early Fungi Evolved Digesting Cell Walls of Algal Ancestors of Land Plants	10.1093/gbe/evv090
Massospora cicadina MICH 231384	NCBI	PRJNA451007	SAMN08956764	University of Michigan	GCA_006912075.1 UMICH_Mcic_1	2019	Psychoactive plant- and mushroom-associated alkaloids from two behavior modifying cicada pathogens	10.1016/j.funeco.2019.06.002
Linderina pennispora ATCC 12442	NCBI	PRJNA243942	SAMN02744846	Joint Genome Institute	GCA_002104995.1 Linpe1	2017	Widespread adenine N6-methylation of active genes in fungi.	10.1038/ng.3859
Coemansia reversa NRRL 1564	NCBI	PRJNA68631	SAMN00631612	Joint Genome Institute	GCA_002705745.1 Coere1	2015	Phylogenomic Analyses Indicate that Early Fungi Evolved Digesting Cell Walls of Algal Ancestors of Land Plants	10.1093/gbe/evv090
Capniomyces stellatus MIS-10-108	NCBI	PRJNA315385	SAMN04558131	University of Toronto	GCA_001661515.1 ASM166151v1	2016	Draft Genome Sequence of Capniomyces stellatus, the Obligate Gut Fungal Symbiont of Stonefly	10.1128/genomeA.00761-16
Smittium culicis GSMNP	NCBI	PRJNA311769	SAMN04490176	University of Toronto	GCA_001970855.1	2016	Genome-Wide Survey of Gut Fungi (Harpellales) Reveals the First Horizontally Transferred Ubiquitin Gene from a Mosquito Host	10.1093/molbev/msw126
Rhizophagus irregularis DAOM 197198	NCBI	PRJNA471752	SAMN02744054	Joint Genome Institute	GCA_000439145.3 ASM43914v3	2018	High intraspecific genome diversity in the model arbuscular mycorrhizal symbiont Rhizophagus irregularis.	10.1111/nph.14989
Glomus cerebriforme DAOM 227022	NCBI	PRJNA430010	SAMN08364855	INRA	GCA_003550305.1 ASM355030v1	2019	Comparative genomics of Rhizophagus irregularis, R. cerebriforme, R. diaphanus and Gigaspora rosea highlights specific genetic features in Glomeromycotina.	10.1111/nph.15687
Morteriela alpina ATCC 32222	NCBI	PRJNA41211	SAMN02981246	Jiangnan Universit / Nankai University / Wake Forest University School of Medicine	GCA_000240685.2 ASM24068v2	2011	Genome Characterization of the Oleaginous Fungus Mortierella alpina	10.1371/journal.pone.0028319
Mortierella verticillata NRRL6337	NCBI	PRJNA20603	SAMN00699802	Broad Institute	GCA_000739165.1 Mort_vert_NRRL_6337_V1	2014	The Genome Sequence of Mortierella verticillata NRRL 6337	EMBL/GenBank/DDBJ databases
Umbelopsis isabellina B7317	NCBI	PRJNA211912	SAMN02370994	Institute for Genome Sciences, University of Maryland	GCA_000697415.1 UmbIsaB7317-1.0	2014	An integrated genomic and transcriptomic survey of mucormycosis-causing fungi.	10.1038/ncomms12218
Phycomyces blakesleeanus NRRL 1555	NCBI	PRJNA342701	SAMN00189023	Joint Genome Institute	GCA_001638985.2 Phybl2	2016	Expansion of Signal Transduction Pathways in Fungi by Extensive Genome Duplication.	10.1016/j.cub.2016.04.038
Rhizopus oryzae 99-892	NCBI	PRJNA186020	SAMN02352643	Institute for Genome Sciences, University of Maryland	GCA_000697725.1 RhiOry99-892-1.0	2016	An integrated genomic and transcriptomic survey of mucormycosis-causing fungi	10.1038/ncomms12218
Mucor circinelloides MU402	NCBI	PRJNA537675	SAMN11512151	Joint Genome Institute	GCA_001599575.1 JCM_22480_assembly_v001	2019	Early Diverging Fungus Mucor circinelloides Lacks Centromeric Histone CENP-A and Displays a Mosaic of Point and Regional Centromeres	10.1016/j.cub.2019.09.024
Cokeromyces recurvatus B5483	NCBI	PRJNA211901	SAMN02370952	Institute for Genome Sciences, University of Maryland	GCA_000697235.1 CokRecB5483-1.0	2013	An integrated genomic and transcriptomic survey of mucormycosis-causing fungi.	10.1038/ncomms12218
Cryptococcus neoformans var. grubii H99	NCBI	PRJNA177334	SAMN03081441	Broad Institute/ Duke University	GCA_000149245.3 CNA3	2014	Analysis of the genome and transcriptome of Cryptococcus neoformans var. grubii reveals complex RNA expression and microevolution leading to virulence attenuation	10.1371/journal.pgen.1004261
Postia placenta MAD-698-R-SB12	NCBI	PRJNA445945	SAMN02193972	Joint Genome Institute	GCA_002117355.1 PosplRSB12_1	2017	Draft genome sequence of a monokaryotic model brown-rot fungus Postia (Rhodonia) placenta SB12.	10.1016/j.gdata.2017.08.003
Ustilago maydis 521	NCBI	PRJNA14007	SAMN02900459	Broad Institute	GCA_000328475.2 Umaydis521_2.0	2006	Insights from the genome of the biotrophic fungal plant pathogen Ustilago maydis	10.1038/nature05248.
Puccinia graminis f. sp. tritici CRL 75-36-700-3	NCBI	PRJNA66375	SAMN00013043	Broad Institute	GCA_000149925.1 ASM14992v1	2011	Obligate biotrophy features unraveled by the genomic analysis of rust fungi	10.1073/pnas.1019315108
Laccaria bicolor S238N-H82	NCBI	PRJNA19043	SAMN02769624	Joint Genome Institute / Laccaria Genome Consortium	GCA_000143565.1 V1.0	2008	The genome of Laccaria bicolor provides insights into mycorrhizal symbiosis	10.1038/nature06556
Saitoella complicata NRRL Y-17804	NCBI	PRJNA352842	SAMN00760712	Joint Genome Institute	GCA_001661265.1 Saico1	2016	Comparative genomics of biotechnologically important yeasts	10.1073/pnas.1603941113
Schizosaccharomyces pombe 972h-	NCBI	PRJNA127	SAMEA3138176	Universite de Montreal	GCA_000002945.2 ASM294v2	2007	The genome sequence of Schizosaccharomyces pombe	10.1038/nature724
Sclerotinia sclerotiorum 1980 UF-70	NCBI	PRJNA15530	SAMN02953621	Broad Institute	GCA_000146945.2 ASM14694v2	2011	Genomic analysis of the necrotrophic fungal pathogens Sclerotinia sclerotiorum and Botrytis cinerea	10.1371/journal.pgen.1002230
Saccharomyces cerevisiae S288C	NCBI	PRJNA128	PRJNA128	Saccharomyces Genome Database	GCA_000146045.2	1996	Life with 6000 genes	10.1126/science.274.5287.546
Yarrowia lipolytica CLIB122	NCBI	PRJNA12414	SAMEA3138171	Universitatsklinikum Frankfurt	GCA_000002525.1 ASM252v1	2004	Genome evolution in yeasts.	10.1038/nature02579
